# Supplementary material for: Transcriptomic analysis reveals importance of ROS and phytohormones in response to short-term salinity stress in Populus tomentosa
Source: Front Plant Sci. 2015 Sep 15;6:678. doi: 10.3389/fpls.2015.00678 (PMC4569970; doi:10.3389/fpls.2015.00678)
Supplement: Supplementary Table S1 — Pearson correlation analysis of the RPKM values of root samples in poplar under salt stress. [file Table1.XLSX]

## Sheet: Sheet1
R^2	1h-r1	1h-r2	6h-r1	6h-r2	12h-r1	12h-r2	24h-r1	24h-r2
1h-r1	1	0.952	0.768	0.746	0.71	0.649	0.556	0.639
1h-r2	0.952	1	0.762	0.739	0.709	0.64	0.534	0.622
6h-r1	0.768	0.762	1	0.964	0.953	0.936	0.843	0.888
6h-r2	0.746	0.739	0.964	1	0.964	0.941	0.853	0.899
12h-r1	0.71	0.709	0.953	0.964	1	0.958	0.882	0.92
12h-r2	0.649	0.64	0.936	0.941	0.958	1	0.914	0.933
24h-r1	0.556	0.534	0.843	0.853	0.882	0.914	1	0.944
24h-r2	0.639	0.622	0.888	0.899	0.92	0.933	0.944	1
