# Supplementary material for: Transcriptomic analysis reveals importance of ROS and phytohormones in response to short-term salinity stress in Populus tomentosa
Source: Front Plant Sci. 2015 Sep 15;6:678. doi: 10.3389/fpls.2015.00678 (PMC4569970; doi:10.3389/fpls.2015.00678)
Supplement: Supplementary Table S2 — Read counts for differentially expressed genes under salt stress. [file Table2.XLSX]

## Sheet: 6hvs0h
Note: log2FoldChanges were assigned to |13|, because log2(treatments/controls) could not be operated when read counts were 0
	Salt treatment
gene_id	readcount_6h	readcount_0h	log2FoldChange	pval	padj	Accession	Annotation
POPTR_0002s05160	7.14897	0	13	0.0080959	0.049906	-//-
POPTR_0014s09960	7.14897	0	13	0.0080959	0.049906	-//-
POPTR_0007s04390	7.24725	0	13	0.0079163	0.048932	-//-
POPTR_0017s01010	7.24725	0	13	0.0079163	0.048932	-//-
POPTR_0008s13470	7.34554	0	13	0.0077433	0.04802	sp|Q9CA57|GSTUA_ARATH	Glutathione S-transferase U10 OS=Arabidopsis thaliana GN=GSTU10 PE=2 SV=1//3.55336e-10
POPTR_0002s21950	7.44383	0	13	0.0075764	0.047201	sp|Q07511|FDH_SOLTU F	Formate dehydrogenase, mitochondrial OS=Solanum tuberosum GN=FDH1 PE=1 SV=2//8.51412e-75
POPTR_0006s21250	7.44383	0	13	0.0075764	0.047201	-//-
POPTR_0015s03730	7.54212	0	13	0.0074155	0.046386	sp|Q8LGD5|MKS1_ARATH	Protein MKS1 OS=Arabidopsis thaliana GN=MKS1 PE=1 SV=2//7.45769e-06
POPTR_0007s15220	7.66865	0	13	0.0055303	0.036539	sp|Q9LPT1|Y1061_ARATH	Probably inactive leucine-rich repeat receptor-like protein kinase At1g50610 OS=Arabidopsis thaliana GN=At1g50610 PE=2 SV=1//1.3232e-65
POPTR_0003s18410	7.76693	0	13	0.0054076	0.035855	sp|Q9C9L5|WAKLH_ARATH	Wall-associated receptor kinase-like 9 OS=Arabidopsis thaliana GN=WAKL9 PE=2 SV=1//2.13506e-173
POPTR_0003s15910	7.76693	0	13	0.0054076	0.035855	-//-
POPTR_0001s42600	7.86522	0	13	0.0052893	0.035228	sp|Q5SVZ6|ZMYM1_HUMAN	Zinc finger MYM-type protein 1 OS=Homo sapiens GN=ZMYM1 PE=1 SV=1//2.71838e-07
POPTR_0018s04050	7.86522	0	13	0.0052893	0.035228	sp|Q8S8S7|PUB34_ARATH	U-box domain-containing protein 34 OS=Arabidopsis thaliana GN=PUB34 PE=2 SV=1//7.26571e-115
POPTR_0012s03080	7.86522	0	13	0.0052893	0.035228	sp|P46897|ATHB7_ARATH	Homeobox-leucine zipper protein ATHB-7 OS=Arabidopsis thaliana GN=ATHB-7 PE=2 SV=2//2.159e-40
POPTR_0016s06610	7.86522	0	13	0.0052893	0.035228	sp|Q93YS4|AB22G_ARATH	ABC transporter G family member 22 OS=Arabidopsis thaliana GN=ABCG22 PE=1 SV=1//1.97643e-23
POPTR_0009s04030	8.06179	0	13	0.0050649	0.033974	sp|Q9M345|LRK42_ARATH	L-type lectin-domain containing receptor kinase IV.2 OS=Arabidopsis thaliana GN=LECRK42 PE=2 SV=1//0
POPTR_0011s01650	8.28661	0	13	0.0037017	0.02623	sp|Q40392|TMVRN_NICGU	TMV resistance protein N OS=Nicotiana glutinosa GN=N PE=1 SV=1//2.03546e-125
POPTR_0005s03470	8.28661	0	13	0.0037017	0.02623	sp|C0LGT6|EFR_ARATH L	LRR receptor-like serine/threonine-protein kinase EFR OS=Arabidopsis thaliana GN=EFR PE=1 SV=1//3.37537e-18
POPTR_0010s25160	8.3849	0	13	0.0036208	0.025744	sp|Q2QDF6|DET2_GOSHI	Steroid 5-alpha-reductase DET2 OS=Gossypium hirsutum GN=DET2 PE=1 SV=1//2.38765e-20
POPTR_0007s14860	8.3849	0	13	0.0036208	0.025744	sp|Q8LGA1|CCD41_ARATH	Cyclin-D4-1 OS=Arabidopsis thaliana GN=CYCD4-1 PE=1 SV=2//4.13048e-29
POPTR_0015s09270	8.3849	0	13	0.0036208	0.025744	-//-
POPTR_0004s10830	8.67976	0	13	0.003394	0.024385	sp|Q8S8A0|GDU4_ARATH	Protein GLUTAMINE DUMPER 4 OS=Arabidopsis thaliana GN=GDU4 PE=2 SV=1//3.15057e-12
POPTR_0004s17640	8.708	0	13	0.004426	0.030434	-//-
POPTR_0005s10610	8.77805	0	13	0.0036134	0.025727	sp|Q9FIW5|NAC94_ARATH	Putative NAC domain-containing protein 94 OS=Arabidopsis thaliana GN=ANAC094 PE=2 SV=1//3.0526e-08
POPTR_0013s12830	8.90458	0	13	0.0024838	0.018765	sp|Q9ZP55|DRP4C_ARATH	Dynamin-related protein 4C OS=Arabidopsis thaliana GN=DRP4C PE=2 SV=1//0
POPTR_0075s00220	9.00286	0	13	0.0024302	0.018412	sp|Q9S9M5|WAKLA_ARATH	Wall-associated receptor kinase-like 1 OS=Arabidopsis thaliana GN=WAKL1 PE=1 SV=1//6.74834e-122
POPTR_0002s01340	9.10115	0	13	0.0023784	0.018083	-//-
POPTR_0004s21270	9.10115	0	13	0.0023784	0.018083	-//-
POPTR_0012s01290	9.10115	0	13	0.0023784	0.018083	-//-
POPTR_0909s00200	9.19944	0	13	0.0023282	0.017802	sp|O65351|SUBL_ARATH	Subtilisin-like protease OS=Arabidopsis thaliana GN=ARA12 PE=1 SV=1//1.42687e-77
POPTR_0003s10600	9.19944	0	13	0.0023282	0.017802	sp|Q9FGN8|DYAD_ARATH	Protein DYAD OS=Arabidopsis thaliana GN=DYAD PE=1 SV=2//9.67631e-139
POPTR_0009s07930	9.22768	0	13	0.0068193	0.043254	sp|Q5NE24|NSP2_MEDTR	Nodulation-signaling pathway 2 protein OS=Medicago truncatula GN=NSP2 PE=1 SV=1//8.58498e-27
POPTR_0005s06030	9.39601	0	13	0.0064112	0.041189	-//-
POPTR_0011s04350	9.42426	0	13	0.0017075	0.013671	sp|O64791|SY124_ARATH	Syntaxin-124 OS=Arabidopsis thaliana GN=SYP124 PE=2 SV=1//3.30238e-160
POPTR_0019s05190	9.52254	0	13	0.0016707	0.013399	sp|Q38850|MYB5_ARATH	Transcription repressor MYB5 OS=Arabidopsis thaliana GN=MYB5 PE=1 SV=1//3.80832e-73
POPTR_0011s05320	9.52254	0	13	0.0016707	0.013399	sp|Q9FLI1|BH036_ARATH	Transcription factor bHLH36 OS=Arabidopsis thaliana GN=BHLH36 PE=2 SV=1//1.10874e-12
POPTR_0009s02310	9.52254	0	13	0.0016707	0.013399	sp|Q9SJE8|ALMT2_ARATH	Aluminum-activated malate transporter 2 OS=Arabidopsis thaliana GN=ALMT2 PE=2 SV=2//2.09544e-128
POPTR_0011s14730	9.52254	0	13	0.0016707	0.013399	-//-
POPTR_0009s04290	9.71912	0	13	0.0016006	0.012969	sp|Q39547|CUCM1_CUCME	Cucumisin OS=Cucumis melo PE=1 SV=1//0
POPTR_0015s01660	9.8174	0	13	0.0015672	0.012741	sp|Q9LRX6|Y3485_ARATH	Putative B3 domain-containing protein At3g24850 OS=Arabidopsis thaliana GN=At3g24850 PE=3 SV=1//3.21579e-13
POPTR_0019s00590	9.8174	0	13	0.0015672	0.012741	-//-
POPTR_0025s00320	10.0422	0	13	0.0011509	0.0098817	sp|Q9FIZ3|GSO2_ARATH	LRR receptor-like serine/threonine-protein kinase GSO2 OS=Arabidopsis thaliana GN=GSO2 PE=2 SV=2//1.66281e-33
POPTR_0008s02330	10.3371	0	13	0.0010797	0.0093366	sp|Q02200|PERX_NICSY	Lignin-forming anionic peroxidase OS=Nicotiana sylvestris PE=2 SV=1//1.50509e-17
POPTR_0001s41180	10.3371	0	13	0.0010797	0.0093366	sp|Q86A88|DYL_DICDI D	Dynein light chain, cytoplasmic OS=Dictyostelium discoideum GN=dlcB PE=3 SV=1//6.64425e-10
POPTR_0018s02480	10.5619	0	13	0.00079445	0.0071448	sp|Q9SAH7|WRK40_ARATH	Probable WRKY transcription factor 40 OS=Arabidopsis thaliana GN=WRKY40 PE=1 SV=1//3.41181e-36
POPTR_0002s07500	10.6602	0	13	0.00077758	0.0070024	-//-
POPTR_0015s13010	10.6602	0	13	0.00077758	0.0070024	-//-
POPTR_0007s11080	10.8568	0	13	0.0007454	0.0067501	sp|Q9C5I3|ERF76_ARATH	Ethylene-responsive transcription factor 11 OS=Arabidopsis thaliana GN=ERF11 PE=2 SV=1//2.70242e-21
POPTR_0007s11710	11.0533	0	13	0.00071515	0.0065092	sp|Q6RYA0|SABP2_TOBAC	Salicylic acid-binding protein 2 OS=Nicotiana tabacum GN=SABP2 PE=1 SV=1//9.46134e-78
POPTR_0002s23240	11.0533	0	13	0.00071515	0.0065092	sp|Q9MA46|PLA12_ARATH	Galactolipase DONGLE, chloroplastic OS=Arabidopsis thaliana GN=DGL PE=1 SV=1//0
POPTR_0001s39190	11.0533	0	13	0.00071515	0.0065092	-//-
POPTR_0001s11400	11.1516	0	13	0.0041842	0.029085	sp|O23090|BH014_ARATH	Transcription factor bHLH14 OS=Arabidopsis thaliana GN=BHLH14 PE=2 SV=1//9.3825e-64
POPTR_0001s15540	11.1516	0	13	0.0041842	0.029085	-//-
POPTR_0017s09510	11.1516	0	13	0.0041842	0.029085	-//-
POPTR_0002s04690	11.2782	0	13	0.0005266	0.0049968	sp|Q5XEP9|KCS17_ARATH	3-ketoacyl-CoA synthase 17 OS=Arabidopsis thaliana GN=KCS17 PE=2 SV=2//1.92622e-102
POPTR_0002s03200	11.4047	0	13	0.0042596	0.029523	-//-
POPTR_0008s03790	11.503	0	13	0.00038916	0.0038397	sp|Q6NLE0|FB279_ARATH	F-box protein At5g41720 OS=Arabidopsis thaliana GN=At5g41720 PE=2 SV=1//1.03766e-28
POPTR_0014s07820	11.6995	0	13	0.00037282	0.0036979	sp|Q8W491|U73B3_ARATH	UDP-glycosyltransferase 73B3 OS=Arabidopsis thaliana GN=UGT73B3 PE=2 SV=1//2.71484e-11
POPTR_0009s04020	11.6995	0	13	0.00037282	0.0036979	sp|Q9M345|LRK42_ARATH	L-type lectin-domain containing receptor kinase IV.2 OS=Arabidopsis thaliana GN=LECRK42 PE=2 SV=1//0
POPTR_0001s22640	11.7696	0	13	0.0062688	0.040435	-//-
POPTR_0010s04370	11.8961	0	13	0.00035746	0.0035642	sp|Q8RX77|PTR21_ARATH	Nitrate transporter 1.7 OS=Arabidopsis thaliana GN=NRT1.7 PE=1 SV=1//0
POPTR_0019s08730	12.191	0	13	0.00033609	0.0033739	sp|Q9SHB5|WRK55_ARATH	WRKY transcription factor 55 OS=Arabidopsis thaliana GN=WRKY55 PE=2 SV=1//2.69989e-47
POPTR_0004s00980	12.2192	0	13	0.00025893	0.0026761	sp|O65451|FB333_ARATH	Probable F-box protein At4g22030 OS=Arabidopsis thaliana GN=At4g22030 PE=2 SV=1//9.37801e-106
POPTR_0007s05840	12.5141	0	13	0.00024321	0.0025345	sp|Q9SDN0|DNJ20_ARATH	Chaperone protein dnaJ 20, chloroplastic OS=Arabidopsis thaliana GN=ATJ20 PE=2 SV=2//1.03565e-18
POPTR_0004s04960	12.7107	0	13	0.00023348	0.0024407	sp|A2YD22|MLOH1_ORYSI	MLO protein homolog 1 OS=Oryza sativa subsp. indica GN=MLO1 PE=3 SV=2//8.91792e-13
POPTR_0017s02520	12.7389	0	13	0.00018018	0.001939	sp|Q9FLN0|GLIP1_ARATH	GDSL esterase/lipase 1 OS=Arabidopsis thaliana GN=GLIP1 PE=1 SV=1//9.38187e-17
POPTR_0001s02440	12.9355	0	13	0.00017281	0.0018685	-//-
POPTR_0004s16590	13.132	0	13	0.00016585	0.0018019	sp|P21298|DHLE_RAPSA	Late embryogenesis abundant protein OS=Raphanus sativus PE=2 SV=1//4.44342e-11
POPTR_0002s03410	13.1603	0	13	0.00016921	0.0018325	sp|Q54DY9|BCS1B_DICDI	Probable mitochondrial chaperone BCS1-B OS=Dictyostelium discoideum GN=bcsl1b PE=3 SV=1//1.10398e-08
POPTR_0006s00600	13.2586	0	13	0.00012563	0.0014091	sp|Q9FWW5|Y1215_ARATH	WEB family protein At1g12150 OS=Arabidopsis thaliana GN=At1g12150 PE=2 SV=1//1.39289e-07
POPTR_0003s12780	13.3569	0	13	0.00012303	0.0013827	sp|Q9FLP7|FB294_ARATH	Putative F-box protein At5g55150 OS=Arabidopsis thaliana GN=At5g55150 PE=4 SV=2//1.91917e-07
POPTR_0007s11670	13.68	0	13	0.00034845	0.0034846	sp|Q9SE93|PNAE_RAUSE	Polyneuridine-aldehyde esterase OS=Rauvolfia serpentina GN=PNAE PE=1 SV=1//3.11351e-37
POPTR_0016s00920	13.8765	0	13	8.5954e-05	0.0010039	-//-
POPTR_0009s02140	14.0731	0	13	8.2489e-05	0.00096676	sp|Q9SF15|PUB24_ARATH	E3 ubiquitin-protein ligase PUB24 OS=Arabidopsis thaliana GN=PUB24 PE=1 SV=1//1.71626e-105
POPTR_0008s17350	14.368	0	13	7.7646e-05	0.00091316	sp|Q4JL84|MYB59_ARATH	Transcription factor MYB59 OS=Arabidopsis thaliana GN=MYB59 PE=2 SV=2//3.04038e-50
POPTR_0001s24420	14.4945	0	13	5.894e-05	0.00071293	sp|P64742|Y911_MYCBO	Uncharacterized protein Mb0911c OS=Mycobacterium bovis (strain ATCC BAA-935 / AF2122/97) GN=Mb0911c PE=4 SV=1//1.5699e-07
POPTR_1310s00200	14.4945	0	13	5.894e-05	0.00071293	sp|P05478|HSP16_SOYBN	18.5 kDa class I heat shock protein OS=Glycine max GN=HSP18.5-C PE=3 SV=1//4.66889e-79
POPTR_0016s09710	14.5928	0	13	5.7749e-05	0.00070027	-//-
POPTR_0011s11670	14.6628	0	13	0.0020838	0.016214	sp|Q84LH3|WEX_ARATH W	Werner Syndrome-like exonuclease OS=Arabidopsis thaliana GN=WEX PE=1 SV=1//4.53472e-19
POPTR_0009s12290	14.6911	0	13	5.6591e-05	0.0006882	sp|Q07322|ECP40_DAUCA	Embryogenic cell protein 40 OS=Daucus carota GN=ECP40 PE=1 SV=1//5.89283e-09
POPTR_0001s25610	14.9159	0	13	4.2193e-05	0.00053	-//-
POPTR_0015s01710	15.1125	0	13	4.0506e-05	0.00051146	sp|Q9LRX6|Y3485_ARATH	Putative B3 domain-containing protein At3g24850 OS=Arabidopsis thaliana GN=At3g24850 PE=3 SV=1//1.84279e-07
POPTR_0004s00860	15.1407	0	13	0.0061519	0.039847	-//-
POPTR_0006s24020	15.239	0	13	0.0014675	0.012073	sp|Q9ZU96|Y2168_ARATH	Ankyrin repeat-containing protein At2g01680 OS=Arabidopsis thaliana GN=At2g01680 PE=1 SV=1//5.3274e-07
POPTR_0002s08360	15.5339	0	13	2.9046e-05	0.00037874	sp|Q8LPN7|RNG1L_ARATH	E3 ubiquitin-protein ligase RING1-like OS=Arabidopsis thaliana GN=At3g19950 PE=2 SV=1//2.80643e-15
POPTR_0012s05070	16.5732	0	13	1.4421e-05	0.0001997	sp|Q3ECH2|Y1670_ARATH	Probable receptor-like protein kinase At1g67000 OS=Arabidopsis thaliana GN=At1g67000 PE=2 SV=2//7.71497e-08
POPTR_0006s03410	16.7698	0	13	1.3856e-05	0.0001925	-//-
POPTR_0012s05100	16.8681	0	13	1.3585e-05	0.00018912	sp|Q3ECH2|Y1670_ARATH	Probable receptor-like protein kinase At1g67000 OS=Arabidopsis thaliana GN=At1g67000 PE=2 SV=2//4.52125e-06
POPTR_0015s09720	17.0647	0	13	1.3063e-05	0.00018261	sp|P24465|C71A1_PERAE	Cytochrome P450 71A1 OS=Persea americana GN=CYP71A1 PE=1 SV=2//1.10976e-64
POPTR_0022s00920	17.1629	0	13	1.2812e-05	0.0001794	sp|Q8LGN0|GLR27_ARATH	Glutamate receptor 2.7 OS=Arabidopsis thaliana GN=GLR2.7 PE=2 SV=3//6.97091e-06
POPTR_0004s14050	17.1912	0	13	9.9876e-06	0.00014255	-//-
POPTR_0004s00940	17.5843	0	13	9.2335e-06	0.00013257	sp|O65451|FB333_ARATH	Probable F-box protein At4g22030 OS=Arabidopsis thaliana GN=At4g22030 PE=2 SV=1//8.14929e-107
POPTR_0015s07150	17.6826	0	13	9.057e-06	0.00013026	sp|P20075|LEAD8_DAUCA	Embryonic protein DC-8 OS=Daucus carota PE=3 SV=1//6.52496e-19
POPTR_0004s01280	18.0758	0	13	0.00022216	0.0023367	sp|Q9P6Q3|BCS1_SCHPO	Probable mitochondrial chaperone bcs1 OS=Schizosaccharomyces pombe (strain 972 / ATCC 24843) GN=SPAC644.07 PE=2 SV=1//1.62255e-12
POPTR_0004s23600	18.3989	0	13	6.1744e-06	9.1234e-05	sp|Q9SY66|FRS11_ARATH	Protein FAR1-RELATED SEQUENCE 11 OS=Arabidopsis thaliana GN=FRS11 PE=2 SV=1//1.4919e-18
POPTR_0013s08290	18.4271	0	13	4.8211e-06	7.2629e-05	sp|P83304|LEC_PARPC M	Mannose/glucose-specific lectin (Fragment) OS=Parkia platycephala PE=1 SV=1//1.37755e-16
POPTR_0015s01830	18.5254	0	13	4.7286e-06	7.1362e-05	sp|O82595|NGA4_ARATH	B3 domain-containing transcription factor NGA4 OS=Arabidopsis thaliana GN=NGA4 PE=2 SV=2//4.77539e-08
POPTR_0015s02260	18.9186	0	13	4.3811e-06	6.6413e-05	-//-
POPTR_0002s25860	20.0562	0	13	2.1766e-06	3.5079e-05	-//-
POPTR_0013s13940	20.6041	0	13	1.2182e-06	2.0418e-05	-//-
POPTR_0013s07780	21.2221	0	13	8.5538e-07	1.4693e-05	-//-
POPTR_0002s14860	22.2614	0	13	4.4018e-07	7.9259e-06	sp|Q9XES5|DFRA_MALDO	Bifunctional dihydroflavonol 4-reductase/flavanone 4-reductase OS=Malus domestica GN=DFR PE=1 SV=1//1.48686e-60
POPTR_0009s05280	22.3315	0	13	5.492e-07	9.7798e-06	-//-
POPTR_0001s18810	23.0477	0	13	3.8065e-07	6.8979e-06	sp|Q9C7A2|Y3236_ARATH	Ankyrin repeat-containing protein At3g12360 OS=Arabidopsis thaliana GN=At3g12360 PE=2 SV=1//5.55754e-14
POPTR_0010s20380	23.1743	0	13	2.9426e-07	5.4044e-06	-//-
POPTR_0020s00420	23.6657	0	13	2.6914e-07	4.9755e-06	sp|Q9LYC8|GRXS6_ARATH	Monothiol glutaredoxin-S6 OS=Arabidopsis thaliana GN=GRXS6 PE=3 SV=1//3.36597e-47
POPTR_0001s38410	24.1571	0	13	0.0022263	0.017173	sp|Q8LGN0|GLR27_ARATH	Glutamate receptor 2.7 OS=Arabidopsis thaliana GN=GLR2.7 PE=2 SV=3//9.56797e-14
POPTR_0002s14180	24.3402	0	13	1.1888e-07	2.2912e-06	sp|Q0JIC2|GAM1_ORYSJ	Transcription factor GAMYB OS=Oryza sativa subsp. japonica GN=GAM1 PE=2 SV=1//1.20459e-36
POPTR_0004s09900	24.5085	0	13	1.451e-07	2.7667e-06	-//-
POPTR_0006s04050	25.0282	0	13	1.0492e-07	2.0349e-06	sp|Q9SA38|OCT3_ARATH	Organic cation/carnitine transporter 3 OS=Arabidopsis thaliana GN=OCT3 PE=2 SV=1//3.96558e-32
POPTR_0014s00870	25.5478	0	13	7.5988e-08	1.4977e-06	-//-
POPTR_0007s13980	25.8427	0	13	7.2137e-08	1.4276e-06	-//-
POPTR_0004s17460	25.8709	0	13	5.7079e-08	1.1504e-06	sp|Q9FUB7|CHSY_HYPAN	Chalcone synthase OS=Hypericum androsaemum PE=1 SV=1//1.21675e-92
POPTR_0011s07770	27.6266	0	13	2.1236e-08	4.5048e-07	sp|Q8LGN0|GLR27_ARATH	Glutamate receptor 2.7 OS=Arabidopsis thaliana GN=GLR2.7 PE=2 SV=3//2.94151e-16
POPTR_0005s02790	27.8932	0	13	1.184e-05	0.00016699	-//-
POPTR_0011s04980	28.2445	0	13	1.5238e-08	3.293e-07	sp|O65351|SUBL_ARATH	Subtilisin-like protease OS=Arabidopsis thaliana GN=ARA12 PE=1 SV=1//3.56752e-20
POPTR_0007s13020	28.5676	0	13	1.1523e-08	2.5314e-07	sp|Q9ZPW3|BH064_ARATH	Transcription factor bHLH64 OS=Arabidopsis thaliana GN=BHLH64 PE=2 SV=3//5.57671e-50
POPTR_0006s04280	28.6377	0	13	1.4248e-08	3.096e-07	-//-
POPTR_1734s00200	28.7924	0	13	8.8764e-09	1.9795e-07	sp|Q33DQ2|THCAI_CANSA	Inactive tetrahydrocannabinolic acid synthase OS=Cannabis sativa PE=3 SV=1//3.51388e-94
POPTR_0017s07750	29.9301	0	13	4.6943e-09	1.0765e-07	sp|Q8LPB4|PSKR1_DAUCA	Phytosulfokine receptor 1 OS=Daucus carota GN=PSKR PE=1 SV=1//3.77868e-180
POPTR_0008s10160	30.7446	0	13	3.2823e-09	7.6567e-08	sp|P22242|DRPE_CRAPL	Desiccation-related protein PCC13-62 OS=Craterostigma plantagineum PE=2 SV=1//2.0826e-121
POPTR_0017s06770	31.7139	0	13	4.6603e-05	0.00057834	sp|Q9LRJ9|CRR38_ARATH	Cysteine-rich repeat secretory protein 38 OS=Arabidopsis thaliana GN=CRRSP38 PE=2 SV=1//4.71965e-62
POPTR_0013s04100	32.0788	0	13	1.6971e-09	4.0939e-08	-//-
POPTR_0115s00220	34.649	0	13	4.7083e-10	1.1997e-08	sp|Q7XA39|RGA4_SOLBU	Putative disease resistance protein RGA4 OS=Solanum bulbocastanum GN=RGA4 PE=2 SV=1//7.50352e-18
POPTR_0006s04340	35.337	0	13	5.6384e-07	1.0012e-05	sp|Q5EAF6|FB336_ARATH	Probable F-box protein At5g04010 OS=Arabidopsis thaliana GN=NSFBx PE=2 SV=1//5.69618e-28
POPTR_0004s17430	36.5594	0	13	2.404e-10	6.2861e-09	sp|Q7XSQ9|PIP12_ORYSJ	Probable aquaporin PIP1-2 OS=Oryza sativa subsp. japonica GN=PIP1-2 PE=2 SV=3//9.10536e-21
POPTR_0012s14850	36.6577	0	13	1.1844e-10	3.1981e-09	-//-
POPTR_0006s15310	37.0226	0	13	1.3822e-10	3.6997e-09	sp|Q9LTS4|BH041_ARATH	Putative transcription factor bHLH041 OS=Arabidopsis thaliana GN=BHLH41 PE=4 SV=1//1.78317e-16
POPTR_0004s05170	37.1773	0	13	8.8543e-11	2.4275e-09	sp|Q9LFN8|GLR26_ARATH	Glutamate receptor 2.6 OS=Arabidopsis thaliana GN=GLR2.6 PE=2 SV=2//5.38911e-09
POPTR_0284s00200	38.0619	0	13	7.7257e-11	2.1337e-09	sp|Q9LE89|CLH0_CHEAL	Chlorophyllase type 0 OS=Chenopodium album GN=CACLH PE=1 SV=1//1.97797e-83
POPTR_0025s00480	38.2867	0	13	6.052e-11	1.6906e-09	-//-
POPTR_2112s00200	38.8064	0	13	4.5382e-11	1.2783e-09	sp|P14381|YTX2_XENLA	Transposon TX1 uncharacterized 149 kDa protein OS=Xenopus laevis PE=4 SV=1//1.06465e-21
POPTR_0013s10340	39.2979	0	13	4.2148e-11	1.1911e-09	sp|Q9C9I2|ERF21_ARATH	Ethylene-responsive transcription factor ERF021 OS=Arabidopsis thaliana GN=ERF021 PE=2 SV=1//4.25155e-57
POPTR_0007s09370	39.6775	0	13	1.0098e-07	1.9663e-06	-//-
POPTR_0003s02090	41.9945	0	13	1.0058e-11	3.0212e-10	sp|Q2V6J9|UFOG7_FRAAN	UDP-glucose flavonoid 3-O-glucosyltransferase 7 OS=Fragaria ananassa GN=GT7 PE=1 SV=1//6.39204e-09
POPTR_0019s12000	43.3005	0	13	7.3754e-09	1.6556e-07	sp|Q39846|SBP65_SOYBN	Seed biotin-containing protein SBP65 OS=Glycine max GN=SBP65 PE=1 SV=1//4.64105e-07
POPTR_0001s15520	46.4333	0	13	2.474e-05	0.00032737	-//-
POPTR_0014s03080	47.5144	0	13	5.0708e-13	1.7007e-11	-//-
POPTR_0001s13410	47.781	0	13	5.9568e-13	1.9821e-11	sp|Q9FY94|SWT15_ARATH	Bidirectional sugar transporter SWEET15 OS=Arabidopsis thaliana GN=SWEET15 PE=2 SV=1//2.2663e-94
POPTR_0004s22990	48.2442	0	13	1.8596e-06	3.0272e-05	-//-
POPTR_1183s00200	51.264	0	13	9.8102e-11	2.6745e-09	-//-
POPTR_0014s13800	53.3992	0	13	3.3636e-14	1.2382e-12	-//-
POPTR_0004s00850	54.8317	0	13	1.9199e-14	7.2163e-13	-//-
POPTR_0011s06950	55.1401	0	13	0.00011558	0.0013055	-//-
POPTR_0019s00950	56.1659	0	13	1.1154e-14	4.2632e-13	sp|Q40392|TMVRN_NICGU	TMV resistance protein N OS=Nicotiana glutinosa GN=N PE=1 SV=1//2.07712e-06
POPTR_0001s44080	57.3318	0	13	5.5159e-15	2.1668e-13	sp|Q6Q3H3|TPSGD_VITVI	(-)-germacrene D synthase OS=Vitis vinifera GN=VIT_19s0014g04930 PE=1 SV=1//3.30977e-15
POPTR_0001s38750	58.4695	0	13	3.3162e-15	1.3305e-13	-//-
POPTR_0017s07260	60.6883	0	13	1.763e-15	7.1575e-14	sp|Q9SJY5|PUMP5_ARATH	Mitochondrial uncoupling protein 5 OS=Arabidopsis thaliana GN=PUMP5 PE=2 SV=1//2.03942e-158
POPTR_0015s08580	60.8012	0	13	2.357e-10	6.168e-09	-//-
POPTR_0018s13300	61.4192	0	13	3.9182e-11	1.1129e-09	sp|P46665|HAT14_ARATH	Homeobox-leucine zipper protein HAT14 OS=Arabidopsis thaliana GN=HAT14 PE=2 SV=3//1.10094e-21
POPTR_0010s14330	62.1637	0	13	6.6181e-08	1.3175e-06	sp|Q9ZU51|RHA2B_ARATH	Probable E3 ubiquitin-protein ligase RHA2B OS=Arabidopsis thaliana GN=RHA2B PE=1 SV=2//6.22474e-12
POPTR_0015s01820	64.7474	0	13	2.5904e-16	1.1101e-14	-//-
POPTR_0001s03630	65.3236	0	13	1.4229e-16	6.2074e-15	-//-
POPTR_0017s07250	67.8655	0	13	6.3296e-17	2.8355e-15	sp|Q9SJY5|PUMP5_ARATH	Mitochondrial uncoupling protein 5 OS=Arabidopsis thaliana GN=PUMP5 PE=2 SV=1//7.96311e-06
POPTR_0025s00490	68.0056	0	13	3.2708e-11	9.3761e-10	-//-
POPTR_0010s13800	69.1014	0	13	3.9016e-17	1.7919e-15	-//-
POPTR_0018s04710	71.1801	0	13	1.5625e-17	7.4485e-16	sp|Q9M2Y9|RAX3_ARATH	Transcription factor RAX3 OS=Arabidopsis thaliana GN=RAX3 PE=2 SV=1//1.56987e-08
POPTR_0010s14370	71.3349	0	13	1.0901e-17	5.2334e-16	sp|Q9ZU51|RHA2B_ARATH	Probable E3 ubiquitin-protein ligase RHA2B OS=Arabidopsis thaliana GN=RHA2B PE=1 SV=2//5.9644e-10
POPTR_0015s14100	74.7049	0	13	1.2056e-08	2.6416e-07	sp|Q9FLI3|P2C75_ARATH	Probable protein phosphatase 2C 75 OS=Arabidopsis thaliana GN=AHG1 PE=2 SV=1//2.67061e-09
POPTR_1833s00200	92.3322	0	13	3.6649e-21	2.2212e-19	sp|Q42410|ZAT12_ARATH	Zinc finger protein ZAT12 OS=Arabidopsis thaliana GN=ZAT12 PE=2 SV=1//7.21847e-24
POPTR_0003s05300	111.264	0	13	9.8273e-24	7.1119e-22	sp|Q9C9I2|ERF21_ARATH	Ethylene-responsive transcription factor ERF021 OS=Arabidopsis thaliana GN=ERF021 PE=2 SV=1//1.47553e-43
POPTR_0017s06750	112.192	0	13	4.5245e-24	3.3239e-22	sp|Q9LRJ9|CRR38_ARATH	Cysteine-rich repeat secretory protein 38 OS=Arabidopsis thaliana GN=CRRSP38 PE=2 SV=1//1.16836e-69
POPTR_0013s07310	114.552	0	13	3.1687e-13	1.082e-11	sp|O81117|C94A1_VICSA	Cytochrome P450 94A1 OS=Vicia sativa GN=CYP94A1 PE=2 SV=2//7.06658e-119
POPTR_0019s10220	118.666	0	13	7.2166e-25	5.5922e-23	sp|O80542|ERF19_ARATH	Ethylene-responsive transcription factor ERF019 OS=Arabidopsis thaliana GN=ERF019 PE=2 SV=1//6.86549e-43
POPTR_0009s02650	133.161	0	13	9.086e-27	7.9687e-25	sp|P46254|HS22M_PEA H	Heat shock 22 kDa protein, mitochondrial OS=Pisum sativum GN=HSP22 PE=2 SV=1//5.22804e-30
POPTR_0008s11720	133.484	0	13	7.8336e-27	6.9031e-25	sp|Q9SX25|CXE6_ARATH	Probable carboxylesterase 6 OS=Arabidopsis thaliana GN=CXE6 PE=2 SV=1//1.75114e-114
POPTR_0001s09150	143.273	0	13	5.9388e-28	5.6621e-26	sp|Q9SH27|LOR4_ARATH	Protein LURP-one-related 4 OS=Arabidopsis thaliana GN=At1g63410 PE=3 SV=1//9.07776e-55
POPTR_0015s05270	146.321	0	13	2.1233e-28	2.1197e-26	sp|Q6Q3H3|TPSGD_VITVI	(-)-germacrene D synthase OS=Vitis vinifera GN=VIT_19s0014g04930 PE=1 SV=1//0
POPTR_0009s10680	147.136	0	13	1.8e-28	1.8182e-26	sp|Q9ZQ91|CXE7_ARATH	Probable carboxylesterase 7 OS=Arabidopsis thaliana GN=CXE7 PE=2 SV=1//1.35226e-107
POPTR_0019s12300	162.964	0	13	2.9623e-30	3.3074e-28	sp|B6VJS4|ROMT_VITVI	Trans-resveratrol di-O-methyltransferase OS=Vitis vinifera GN=ROMT PE=1 SV=2//2.06957e-42
POPTR_0012s03960	164.256	0	13	2.5575e-18	1.2995e-16	sp|Q5PNY6|PUB21_ARATH	U-box domain-containing protein 21 OS=Arabidopsis thaliana GN=PUB21 PE=2 SV=1//3.06159e-93
POPTR_0010s11750	169.172	0	13	6.3766e-31	7.5149e-29	-//-
POPTR_0004s15590	195.801	0	13	1.6976e-33	2.381e-31	sp|P48417|CP74_LINUS	Allene oxide synthase, chloroplastic OS=Linum usitatissimum GN=CYP74A PE=1 SV=1//0
POPTR_0012s13180	205.099	0	13	2.3934e-34	3.5319e-32	sp|Q04980|LTI65_ARATH	Low-temperature-induced 65 kDa protein OS=Arabidopsis thaliana GN=LTI65 PE=2 SV=2//2.15808e-29
POPTR_0006s10210	226.855	0	13	1.8615e-36	3.0231e-34	sp|D4N501|DIOX2_PAPSO	Probable 2-oxoglutarate/Fe(II)-dependent dioxygenase OS=Papaver somniferum GN=DIOX2 PE=2 SV=1//1.31249e-76
POPTR_0017s06760	232.867	0	13	5.657e-37	9.5525e-35	sp|Q9LRJ9|CRR38_ARATH	Cysteine-rich repeat secretory protein 38 OS=Arabidopsis thaliana GN=CRRSP38 PE=2 SV=1//2.44592e-70
POPTR_0004s14840	289.326	0	13	5.7716e-41	1.1872e-38	sp|Q9SZ06|EF109_ARATH	Ethylene-responsive transcription factor ERF109 OS=Arabidopsis thaliana GN=ERF109 PE=1 SV=1//2.01784e-34
POPTR_0011s00530	293.639	0	13	2.4006e-41	5.0923e-39	sp|O50046|TRPB_CAMAC	Tryptophan synthase beta chain 2, chloroplastic OS=Camptotheca acuminata GN=TSB PE=2 SV=1//0
POPTR_0013s10420	358.598	0	13	1.1658e-43	2.8264e-41	sp|O80542|ERF19_ARATH	Ethylene-responsive transcription factor ERF019 OS=Arabidopsis thaliana GN=ERF019 PE=2 SV=1//1.12457e-40
POPTR_0001s08710	401.855	0	13	1.0385e-47	3.2636e-45	sp|Q9SYS6|DRE1C_ARATH	Dehydration-responsive element-binding protein 1C OS=Arabidopsis thaliana GN=DREB1C PE=2 SV=2//3.91274e-52
POPTR_0001s45630	429.539	0	13	2.4017e-49	7.9918e-47	sp|Q9SIH5|FB322_ARATH	Probable F-box protein At1g60180 OS=Arabidopsis thaliana GN=At2g36090 PE=2 SV=1//9.3333e-28
POPTR_0015s09710	530.749	0	13	9.3305e-50	3.1989e-47	sp|Q6Q3H3|TPSGD_VITVI	(-)-germacrene D synthase OS=Vitis vinifera GN=VIT_19s0014g04930 PE=1 SV=1//0
POPTR_0001s09160	558.066	0	13	5.7134e-55	2.6933e-52	sp|Q9SH27|LOR4_ARATH	Protein LURP-one-related 4 OS=Arabidopsis thaliana GN=At1g63410 PE=3 SV=1//4.20309e-39
POPTR_0005s20420	764.81	0	13	3.8695e-54	1.7748e-51	sp|O04086|Y1105_ARATH	Probable receptor-like protein kinase At1g11050 OS=Arabidopsis thaliana GN=At1g11050 PE=2 SV=1//0
POPTR_0014s04630	814.752	0	13	5.381e-63	3.8859e-60	sp|Q8L9K1|ERF99_ARATH	Ethylene-responsive transcription factor 13 OS=Arabidopsis thaliana GN=ERF13 PE=2 SV=2//4.29516e-48
POPTR_0015s13830	903.468	0	13	2.1958e-16	9.482e-15	sp|Q9FJ93|DRE1D_ARATH	Dehydration-responsive element-binding protein 1D OS=Arabidopsis thaliana GN=DREB1D PE=2 SV=1//1.20207e-56
POPTR_0014s04610	1419.33	0	13	6.668e-75	1.3313e-71	sp|Q8L9K1|ERF99_ARATH	Ethylene-responsive transcription factor 13 OS=Arabidopsis thaliana GN=ERF13 PE=2 SV=2//2.44954e-39
POPTR_0014s04640	2284.95	0	13	5.0337e-85	3.417e-81	sp|Q8L9K1|ERF99_ARATH	Ethylene-responsive transcription factor 13 OS=Arabidopsis thaliana GN=ERF13 PE=2 SV=2//3.40736e-47
POPTR_0009s10470	1822.42	0.470787	11.918	1.6805e-78	5.7037e-75	sp|Q9SZ06|EF109_ARATH	Ethylene-responsive transcription factor ERF109 OS=Arabidopsis thaliana GN=ERF109 PE=1 SV=1//6.77692e-31
POPTR_0014s04600	4524.26	1.68872	11.388	5.0119e-94	8.5054e-90	sp|Q8L9K1|ERF99_ARATH	Ethylene-responsive transcription factor 13 OS=Arabidopsis thaliana GN=ERF13 PE=2 SV=2//8.40277e-61
POPTR_0006s12430	799.625	0.470787	10.73	6.4394e-61	3.9738e-58	sp|Q6CGU8|MCH1_YARLI	Probable transporter MCH1 OS=Yarrowia lipolytica (strain CLIB 122 / E 150) GN=MCH1 PE=3 SV=1//1.7845e-09
POPTR_0019s15090	717.346	0.470787	10.573	1.1355e-28	1.1608e-26	sp|P25317|GSTXA_TOBAC	Probable glutathione S-transferase parA OS=Nicotiana tabacum GN=PARA PE=2 SV=1//4.73515e-112
POPTR_0005s18240	6672.89	4.38382	10.572	5.5103e-97	1.8702e-92	sp|O22042|M3K3_ARATH	Mitogen-activated protein kinase kinase kinase 3 OS=Arabidopsis thaliana GN=ANP3 PE=1 SV=1//1.05452e-48
POPTR_0010s08760	1869.91	1.34755	10.438	1.4667e-76	3.3187e-73	sp|Q9FIX5|BH092_ARATH	Transcription factor bHLH92 OS=Arabidopsis thaliana GN=BHLH92 PE=2 SV=1//1.18476e-13
POPTR_0006s14100	3184.57	2.35394	10.402	2.1678e-67	2.3735e-64	sp|Q84QC2|ERF17_ARATH	Ethylene-responsive transcription factor ERF017 OS=Arabidopsis thaliana GN=ERF017 PE=2 SV=1//1.36189e-54
POPTR_0005s16430	1181.21	0.876765	10.396	1.9469e-22	1.2879e-20	-//-
POPTR_0011s02260	1255.92	0.941574	10.381	2.3216e-69	3.426e-66	sp|Q8LBM2|TIF5A_ARATH	Protein TIFY 5A OS=Arabidopsis thaliana GN=TIFY5A PE=1 SV=1//3.62516e-13
POPTR_0006s14090	510.969	0.405978	10.298	1.3398e-23	9.6143e-22	sp|Q84QC2|ERF17_ARATH	Ethylene-responsive transcription factor ERF017 OS=Arabidopsis thaliana GN=ERF017 PE=2 SV=1//1.28033e-51
POPTR_0019s10430	508.274	0.405978	10.29	4.437e-51	1.6549e-48	sp|Q9LQ28|ERF22_ARATH	Ethylene-responsive transcription factor ERF022 OS=Arabidopsis thaliana GN=ERF022 PE=2 SV=1//4.62032e-42
POPTR_0009s08250	503.486	0.405978	10.276	4.2971e-51	1.6205e-48	-//-
POPTR_0006s10200	1074.65	0.876765	10.259	5.9865e-66	5.4915e-63	sp|Q96323|LDOX_ARATH	Leucoanthocyanidin dioxygenase OS=Arabidopsis thaliana GN=LDOX PE=1 SV=1//6.41743e-07
POPTR_0003s13840	1350.5	1.28274	10.04	1.3258e-69	2.0454e-66	sp|Q8H0Y8|WRK41_ARATH	Probable WRKY transcription factor 41 OS=Arabidopsis thaliana GN=WRKY41 PE=2 SV=2//6.72079e-15
POPTR_0006s23480	424.41	0.405978	10.03	1.5554e-19	8.6121e-18	sp|Q84QC2|ERF17_ARATH	Ethylene-responsive transcription factor ERF017 OS=Arabidopsis thaliana GN=ERF017 PE=2 SV=1//8.30805e-52
POPTR_0001s04540	878.836	0.876765	9.9692	4.3036e-52	1.6985e-49	-//-
POPTR_0015s05380	406.222	0.405978	9.9667	9.2292e-32	1.1559e-29	sp|Q5PNY6|PUB21_ARATH	U-box domain-containing protein 21 OS=Arabidopsis thaliana GN=PUB21 PE=2 SV=1//1.0075e-103
POPTR_0001s33080	393.052	0.405978	9.9191	4.3706e-17	1.9912e-15	sp|O22800|COL14_ARATH	Zinc finger protein CONSTANS-LIKE 14 OS=Arabidopsis thaliana GN=COL14 PE=2 SV=2//5.68188e-37
POPTR_0001s36080	3187.22	3.31263	9.9101	4.5315e-83	2.1972e-79	-//-
POPTR_0005s21260	1150.07	1.28274	9.8083	5.6936e-63	4.026e-60	sp|Q5NE24|NSP2_MEDTR	Nodulation-signaling pathway 2 protein OS=Medicago truncatula GN=NSP2 PE=1 SV=1//2.5243e-51
POPTR_0018s08320	322.472	0.405978	9.6336	1.7467e-16	7.5908e-15	sp|Q84QC2|ERF17_ARATH	Ethylene-responsive transcription factor ERF017 OS=Arabidopsis thaliana GN=ERF017 PE=2 SV=1//4.02748e-51
POPTR_0012s09610	367.782	0.470787	9.6096	2.2345e-44	5.7893e-42	-//-
POPTR_0013s13340	366.829	0.470787	9.6058	1.3232e-44	3.4814e-42	-//-
POPTR_0002s19250	362.768	0.470787	9.5898	3.7813e-44	9.5777e-42	sp|P81391|MYB05_ANTMA	Myb-related protein 305 OS=Antirrhinum majus GN=MYB305 PE=2 SV=1//3.17358e-49
POPTR_0270s00200	356.63	0.470787	9.5651	9.1768e-44	2.2408e-41	sp|Q9SZ06|EF109_ARATH	Ethylene-responsive transcription factor ERF109 OS=Arabidopsis thaliana GN=ERF109 PE=1 SV=1//1.83561e-32
POPTR_0006s13080	2090.5	3.03627	9.4273	6.3694e-12	1.9511e-10	sp|Q33DQ2|THCAI_CANSA	Inactive tetrahydrocannabinolic acid synthase OS=Cannabis sativa PE=3 SV=1//2.54917e-52
POPTR_0003s07850	6825.74	10.0504	9.4076	5.3681e-90	6.0733e-86	sp|Q8VY90|EF105_ARATH	Ethylene-responsive transcription factor ERF105 OS=Arabidopsis thaliana GN=ERF105 PE=2 SV=1//3.47635e-44
POPTR_0006s05450	315.856	0.470787	9.39	1.1641e-10	3.1458e-09	sp|O23406|U75D1_ARATH	UDP-glycosyltransferase 75D1 OS=Arabidopsis thaliana GN=UGT75D1 PE=2 SV=2//3.92044e-148
POPTR_0019s15100	264.003	0.405978	9.3449	1.1848e-37	2.0518e-35	sp|P25317|GSTXA_TOBAC	Probable glutathione S-transferase parA OS=Nicotiana tabacum GN=PARA PE=2 SV=1//1.4804e-111
POPTR_0011s16550	554.652	0.876765	9.3052	8.1891e-52	3.1585e-49	sp|A6P6V9|CBDAS_CANSA	Cannabidiolic acid synthase OS=Cannabis sativa GN=CBDAS PE=1 SV=1//0
POPTR_0001s23380	508.989	0.811955	9.292	1.8888e-21	1.1785e-19	-//-
POPTR_0015s11570	238.497	0.405978	9.1984	2.3609e-22	1.553e-20	sp|Q8VEM8|MPCP_MOUSE	Phosphate carrier protein, mitochondrial OS=Mus musculus GN=Slc25a3 PE=1 SV=1//8.46339e-07
POPTR_0019s12280	1741.07	2.97146	9.1946	1.8666e-71	3.0169e-68	sp|B6VJS4|ROMT_VITVI	Trans-resveratrol di-O-methyltransferase OS=Vitis vinifera GN=ROMT PE=1 SV=2//0
POPTR_0001s16640	2043.87	3.50706	9.1868	6.8098e-74	1.2165e-70	-//-
POPTR_0011s11370	4822.35	8.36167	9.1717	1.8484e-30	2.0773e-28	sp|Q9M6E8|NCED1_PHAVU	9-cis-epoxycarotenoid dioxygenase NCED1, chloroplastic OS=Phaseolus vulgaris GN=NCED1 PE=2 SV=1//0
POPTR_0001s15890	2625.22	4.7898	9.0983	1.0159e-76	2.6524e-73	-//-
POPTR_0009s06300	252.39	0.470787	9.0664	1.2582e-36	2.063e-34	sp|Q941F1|PLA15_ARATH	Phospholipase A1-Igamma1, chloroplastic OS=Arabidopsis thaliana GN=At1g06800 PE=1 SV=2//1.03763e-123
POPTR_0001s36520	210.844	0.405978	9.0206	1.7694e-33	2.4714e-31	sp|Q39224|SRG1_ARATH	Protein SRG1 OS=Arabidopsis thaliana GN=SRG1 PE=2 SV=1//1.94237e-07
POPTR_0001s31500	957.262	1.88315	8.9896	1.8219e-33	2.5239e-31	sp|Q9F131|3HBH1_PSEAC	3-hydroxybenzoate 6-hydroxylase 1 OS=Pseudomonas alcaligenes GN=xlnD PE=1 SV=1//1.97914e-08
POPTR_0008s16660	1521.75	3.03627	8.9692	3.0176e-68	3.9392e-65	sp|Q7XBH4|MYB4_ORYSJ	Myb-related protein Myb4 OS=Oryza sativa subsp. japonica GN=MYB4 PE=2 SV=2//7.74485e-68
POPTR_0007s04780	8087.58	16.5289	8.9346	2.1454e-87	1.8205e-83	sp|Q39013|NAC2_ARATH	NAC domain-containing protein 2 OS=Arabidopsis thaliana GN=NAC002 PE=2 SV=2//1.99589e-121
POPTR_0015s10390	1945.79	3.97785	8.9341	7.0056e-20	3.9564e-18	-//-
POPTR_0003s21430	1474.59	3.10108	8.8933	7.9531e-68	9.6406e-65	sp|Q3T130|TM45B_BOVIN	Transmembrane protein 45B OS=Bos taurus GN=TMEM45B PE=2 SV=1//4.86041e-07
POPTR_0013s04240	1383.23	3.10108	8.801	1.5466e-66	1.5907e-63	sp|Q8LDC8|ERF92_ARATH	Ethylene-responsive transcription factor 1B OS=Arabidopsis thaliana GN=ERF1B PE=1 SV=2//1.95204e-48
POPTR_0005s12410	178.877	0.405978	8.7833	6.9298e-29	7.1274e-27	sp|P13940|LEA29_GOSHI	Late embryogenesis abundant protein D-29 OS=Gossypium hirsutum PE=3 SV=1//7.61308e-11
POPTR_0002s03960	1332.7	3.03627	8.7778	1.9435e-65	1.7359e-62	sp|Q7XBH4|MYB4_ORYSJ	Myb-related protein Myb4 OS=Oryza sativa subsp. japonica GN=MYB4 PE=2 SV=2//2.09875e-12
POPTR_0001s34030	198.974	0.470787	8.7233	2.3076e-05	0.00030715	sp|Q9SRE6|CML38_ARATH	Calcium-binding protein CML38 OS=Arabidopsis thaliana GN=CML38 PE=2 SV=1//3.54147e-31
POPTR_0006s21910	5551.52	13.1515	8.7215	7.5294e-83	3.1944e-79	sp|Q9SVC6|PUB22_ARATH	E3 ubiquitin-protein ligase PUB22 OS=Arabidopsis thaliana GN=PUB22 PE=1 SV=1//7.08795e-176
POPTR_0017s02470	3143.34	7.61452	8.6893	5.5956e-77	1.5827e-73	sp|Q5PNY6|PUB21_ARATH	U-box domain-containing protein 21 OS=Arabidopsis thaliana GN=PUB21 PE=2 SV=1//1.32209e-123
POPTR_0010s07450	746.744	1.81834	8.6818	7.8861e-56	4.0555e-53	sp|Q9LK95|MYB21_ARATH	Transcription factor MYB21 OS=Arabidopsis thaliana GN=MYB21 PE=1 SV=1//3.4e-06
POPTR_0004s01720	360.026	0.876765	8.6817	9.8541e-07	1.679e-05	sp|Q70PR7|VINSY_RAUSE	Vinorine synthase OS=Rauvolfia serpentina GN=ACT PE=1 SV=2//4.99397e-65
POPTR_0013s13950	357.853	0.876765	8.673	1.1537e-42	2.6457e-40	-//-
POPTR_0016s12440	1541.48	3.78342	8.6704	4.1027e-26	3.4383e-24	sp|P51091|LDOX_MALDO	Leucoanthocyanidin dioxygenase OS=Malus domestica GN=ANS PE=2 SV=1//4.38762e-08
POPTR_0017s12860	345.774	0.876765	8.6234	6.9412e-42	1.5602e-39	sp|Q9SS44|TF2B2_ARATH	Transcription initiation factor IIB-2 OS=Arabidopsis thaliana GN=TFIIB2 PE=2 SV=1//5.32762e-08
POPTR_0005s09810	185.647	0.470787	8.6233	3.3723e-31	4.0733e-29	sp|Q9T072|BH025_ARATH	Transcription factor bHLH25 OS=Arabidopsis thaliana GN=BHLH25 PE=2 SV=2//4.82605e-62
POPTR_0002s17010	955.2	2.56549	8.5404	3.3548e-59	1.9299e-56	sp|Q9SKD9|WRK46_ARATH	Probable WRKY transcription factor 46 OS=Arabidopsis thaliana GN=WRKY46 PE=2 SV=1//4.81127e-26
POPTR_0001s08720	173.413	0.470787	8.5249	9.2337e-30	9.981e-28	sp|Q9FJ93|DRE1D_ARATH	Dehydration-responsive element-binding protein 1D OS=Arabidopsis thaliana GN=DREB1D PE=2 SV=1//4.25908e-60
POPTR_0010s23480	172.655	0.470787	8.5186	8.5139e-30	9.2322e-28	-//-
POPTR_0009s14780	8142.89	22.3593	8.5085	2.6351e-83	1.4906e-79	sp|O81117|C94A1_VICSA	Cytochrome P450 94A1 OS=Vicia sativa GN=CYP94A1 PE=2 SV=2//2.28465e-126
POPTR_0001s04550	809.37	2.22432	8.5073	3.6635e-52	1.4629e-49	-//-
POPTR_0001s27040	1080.16	2.97146	8.5059	4.138e-61	2.65e-58	sp|Q941F1|PLA15_ARATH	Phospholipase A1-Igamma1, chloroplastic OS=Arabidopsis thaliana GN=At1g06800 PE=1 SV=2//2.45277e-120
POPTR_0001s46360	974.311	2.6951	8.4979	8.9793e-09	1.9998e-07	sp|Q9SVG4|RETOL_ARATH	Reticuline oxidase-like protein OS=Arabidopsis thaliana GN=At4g20830 PE=1 SV=2//8.217e-154
POPTR_0009s03280	827.248	2.28913	8.4974	2.6527e-27	2.4138e-25	sp|Q42410|ZAT12_ARATH	Zinc finger protein ZAT12 OS=Arabidopsis thaliana GN=ZAT12 PE=2 SV=1//8.34342e-34
POPTR_0003s01870	333.637	0.941574	8.469	1.4106e-10	3.7668e-09	sp|P0C897|Y3264_ARATH	Putative UPF0481 protein At3g02645 OS=Arabidopsis thaliana GN=At3g02645 PE=3 SV=1//8.73249e-147
POPTR_0016s13600	3541.75	10.0504	8.4611	1.7067e-76	3.6204e-73	sp|Q8S8P5|WRK33_ARATH	Probable WRKY transcription factor 33 OS=Arabidopsis thaliana GN=WRKY33 PE=1 SV=2//1.64325e-19
POPTR_0002s06150	139.623	0.405978	8.4259	9.9436e-06	0.00014204	sp|Q6WG30|T5H_TAXCU T	Taxadiene 5-alpha hydroxylase OS=Taxus cuspidata PE=1 SV=2//1.45652e-17
POPTR_0003s12530	160.8	0.470787	8.416	5.8214e-06	8.6395e-05	sp|Q9LUM1|LOR11_ARATH	Protein LURP-one-related 11 OS=Arabidopsis thaliana GN=At3g14260 PE=2 SV=1//5.16554e-38
POPTR_0018s07790	6108.06	18.2176	8.3892	1.7852e-80	6.7322e-77	sp|Q96MB7|HARB1_HUMAN	Putative nuclease HARBI1 OS=Homo sapiens GN=HARBI1 PE=1 SV=1//3.35683e-15
POPTR_0004s05970	1640.58	4.91942	8.3815	2.314e-60	1.3542e-57	-//-
POPTR_0019s10420	400.255	1.21793	8.3603	6.0525e-44	1.5105e-41	sp|Q9C9I2|ERF21_ARATH	Ethylene-responsive transcription factor ERF021 OS=Arabidopsis thaliana GN=ERF021 PE=2 SV=1//1.99074e-63
POPTR_0007s10440	586.491	1.81834	8.3333	9.3142e-51	3.3631e-48	-//-
POPTR_0016s04670	1252.07	3.91304	8.3218	1.5987e-29	1.6904e-27	sp|Q01417|PM1_SOYBN	18 kDa seed maturation protein OS=Glycine max GN=GMPM1 PE=2 SV=1//3.98815e-29
POPTR_0014s09020	427.109	1.34755	8.3081	3.0525e-45	8.4233e-43	sp|O82339|CRF5_ARATH	Ethylene-responsive transcription factor CRF5 OS=Arabidopsis thaliana GN=CRF5 PE=1 SV=1//3.09498e-46
POPTR_0009s07540	1925.82	6.13735	8.2936	1.0093e-68	1.4273e-65	-//-
POPTR_0015s08550	1019.09	3.37744	8.2371	5.4413e-59	3.0781e-56	sp|O80742|PUB19_ARATH	U-box domain-containing protein 19 OS=Arabidopsis thaliana GN=PUB19 PE=2 SV=1//1.21008e-164
POPTR_0004s00840	264.384	0.876765	8.2362	8.2865e-37	1.372e-34	-//-
POPTR_0006s14110	849.806	2.82472	8.2329	9.1041e-57	4.8281e-54	sp|Q9C591|ERF16_ARATH	Ethylene-responsive transcription factor ERF016 OS=Arabidopsis thaliana GN=ERF016 PE=2 SV=1//4.79276e-19
POPTR_0008s12610	1166.39	3.91304	8.2195	2.2806e-25	1.8299e-23	-//-
POPTR_0008s02550	138.358	0.470787	8.1991	4.6198e-26	3.8431e-24	-//-
POPTR_0011s13660	135.689	0.470787	8.171	8.8593e-26	7.2984e-24	sp|Q6AWW5|Y5262_ARATH	Ankyrin repeat-containing protein At5g02620 OS=Arabidopsis thaliana GN=At5g02620 PE=1 SV=1//1.27193e-06
POPTR_0005s00850	1668.25	5.79619	8.169	3.8243e-66	3.6056e-63	sp|C7G304|GOLS2_SOLLC	Galactinol synthase 2 OS=Solanum lycopersicum GN=GOLS2 PE=2 SV=1//0
POPTR_0001s41460	2658.1	9.36805	8.1484	1.5438e-53	6.5496e-51	sp|Q93VY3|NAC72_ARATH	NAC domain-containing protein 72 OS=Arabidopsis thaliana GN=NAC072 PE=2 SV=1//1.28095e-124
POPTR_0007s00760	1127.46	3.97785	8.1469	2.2434e-60	1.3358e-57	sp|Q9SYK9|U74E2_ARATH	UDP-glycosyltransferase 74E2 OS=Arabidopsis thaliana GN=UGT74E2 PE=1 SV=1//2.91369e-74
POPTR_0003s06900	222.979	0.811955	8.1013	1.5709e-33	2.2124e-31	sp|Q9SYF5|GLIP3_ARATH	GDSL esterase/lipase 3 OS=Arabidopsis thaliana GN=GLIP3 PE=2 SV=2//2.40481e-16
POPTR_0003s06670	6654.36	24.8906	8.0626	4.2443e-78	1.3096e-74	sp|Q9LMA8|TI10A_ARATH	Protein TIFY 10A OS=Arabidopsis thaliana GN=TIFY10A PE=1 SV=1//6.44765e-32
POPTR_0002s07710	785.113	3.03627	8.0145	2.5467e-29	2.6596e-27	-//-
POPTR_0001s31040	203.259	0.811955	7.9677	1.9876e-23	1.4034e-21	sp|Q2V6J9|UFOG7_FRAAN	UDP-glucose flavonoid 3-O-glucosyltransferase 7 OS=Fragaria ananassa GN=GT7 PE=1 SV=1//0
POPTR_0002s16530	303.428	1.21793	7.9608	3.8766e-38	6.9617e-36	sp|Q07262|1A1C_TOBAC	1-aminocyclopropane-1-carboxylate synthase OS=Nicotiana tabacum GN=ACS1 PE=2 SV=1//7.76766e-11
POPTR_0005s28110	1983.27	8.0205	7.95	7.8659e-67	8.343e-64	sp|Q9SRE6|CML38_ARATH	Calcium-binding protein CML38 OS=Arabidopsis thaliana GN=CML38 PE=2 SV=1//2.05511e-43
POPTR_0004s09170	113.961	0.470787	7.9192	8.9179e-23	6.0056e-21	-//-
POPTR_0001s03620	4696.36	19.6948	7.8976	3.1956e-74	6.0256e-71	sp|Q9SAH7|WRK40_ARATH	Probable WRKY transcription factor 40 OS=Arabidopsis thaliana GN=WRKY40 PE=1 SV=1//5.42967e-18
POPTR_0008s00810	285.52	1.21793	7.873	6.4032e-37	1.0759e-34	sp|P93194|RPK1_IPONI	Receptor-like protein kinase OS=Ipomoea nil GN=INRPK1 PE=2 SV=2//0
POPTR_0016s00700	306.897	1.34755	7.8313	1.9913e-38	3.6143e-36	sp|Q9FVJ3|AGD12_ARATH	ADP-ribosylation factor GTPase-activating protein AGD12 OS=Arabidopsis thaliana GN=AGD12 PE=1 SV=1//2.79834e-16
POPTR_0001s46910	1844.23	8.29686	7.7962	8.9089e-65	7.3751e-62	sp|Q8GTB6|THCAS_CANSA	Tetrahydrocannabinolic acid synthase OS=Cannabis sativa PE=1 SV=1//0
POPTR_1452s00200	193.947	0.876765	7.7893	1.0457e-30	1.2113e-28	-//-
POPTR_0013s00720	1652.56	7.48491	7.7865	2.0652e-63	1.5238e-60	sp|Q9FXB2|GOLS2_ARATH	Galactinol synthase 2 OS=Arabidopsis thaliana GN=GOLS2 PE=1 SV=1//6.76416e-18
POPTR_0008s13700	670.212	3.03627	7.7862	7.4606e-51	2.7228e-48	sp|Q5PNY6|PUB21_ARATH	U-box domain-containing protein 21 OS=Arabidopsis thaliana GN=PUB21 PE=2 SV=1//1.40357e-107
POPTR_0010s11070	103.132	0.470787	7.7752	2.4954e-21	1.5399e-19	sp|Q9ZPS3|DCE4_ARATH	Glutamate decarboxylase 4 OS=Arabidopsis thaliana GN=GAD4 PE=2 SV=1//0
POPTR_0002s20760	189.972	0.876765	7.7594	4.3472e-14	1.5917e-12	sp|O82245|TSPO_ARATH	Translocator protein homolog OS=Arabidopsis thaliana GN=TSPO PE=1 SV=1//1.97089e-53
POPTR_0014s03820	10023.4	46.2607	7.7594	1.3896e-76	3.3187e-73	sp|P48417|CP74_LINUS	Allene oxide synthase, chloroplastic OS=Linum usitatissimum GN=CYP74A PE=1 SV=1//0
POPTR_0016s04570	100.576	0.470787	7.739	3.5686e-14	1.3123e-12	sp|Q01417|PM1_SOYBN	18 kDa seed maturation protein OS=Glycine max GN=GMPM1 PE=2 SV=1//1.43088e-31
POPTR_0011s12950	100.239	0.470787	7.7342	6.461e-21	3.8676e-19	sp|O81832|Y4729_ARATH	G-type lectin S-receptor-like serine/threonine-protein kinase At4g27290 OS=Arabidopsis thaliana GN=At4g27290 PE=2 SV=4//0
POPTR_0012s08030	883.837	4.17227	7.7268	2.9344e-55	1.4434e-52	sp|O80742|PUB19_ARATH	U-box domain-containing protein 19 OS=Arabidopsis thaliana GN=PUB19 PE=2 SV=1//3.62611e-169
POPTR_0005s10080	85.9842	0.405978	7.7265	1.0217e-08	2.2548e-07	sp|Q9SK55|NAC42_ARATH	Transcription factor JUNGBRUNNEN 1 OS=Arabidopsis thaliana GN=JUB1 PE=1 SV=1//2.42644e-84
POPTR_0006s06820	356.45	1.68872	7.7216	1.3256e-32	1.7575e-30	sp|Q8RVH5|7SBG2_SOYBN	Basic 7S globulin 2 OS=Glycine max PE=1 SV=1//1.05517e-68
POPTR_0009s10180	453.327	2.15951	7.7137	8.0976e-07	1.3994e-05	sp|Q8W491|U73B3_ARATH	UDP-glycosyltransferase 73B3 OS=Arabidopsis thaliana GN=UGT73B3 PE=2 SV=1//0
POPTR_0001s14910	84.8737	0.405978	7.7078	3.5815e-16	1.5252e-14	sp|Q9S9N9|CCR1_ARATH	Cinnamoyl-CoA reductase 1 OS=Arabidopsis thaliana GN=CCR1 PE=1 SV=1//1.14958e-179
POPTR_0019s02590	168.989	0.811955	7.7013	3.4099e-28	3.3067e-26	sp|Q0J0N4|BGL30_ORYSJ	Beta-glucosidase 30 OS=Oryza sativa subsp. japonica GN=BGLU30 PE=2 SV=1//1.13969e-10
POPTR_0015s13020	168.134	0.811955	7.694	8.1091e-10	2.0223e-08	sp|O48786|C734A_ARATH	Cytochrome P450 734A1 OS=Arabidopsis thaliana GN=CYP734A1 PE=2 SV=1//1.01263e-24
POPTR_0008s04860	703.097	3.44225	7.6742	1.7567e-23	1.2499e-21	sp|O54922|EXOC7_RAT E	Exocyst complex component 7 OS=Rattus norvegicus GN=Exoc7 PE=2 SV=1//2.81014e-14
POPTR_0005s18230	644.921	3.31263	7.605	9.315e-47	2.8228e-44	sp|O22042|M3K3_ARATH	Mitogen-activated protein kinase kinase kinase 3 OS=Arabidopsis thaliana GN=ANP3 PE=1 SV=1//2.94808e-35
POPTR_0001s24250	719.496	3.70149	7.6027	8.5478e-46	2.438e-43	sp|Q9SLD4|ZAT11_ARATH	Zinc finger protein ZAT11 OS=Arabidopsis thaliana GN=ZAT11 PE=2 SV=1//5.437e-36
POPTR_0008s16610	91.4883	0.470787	7.6024	0.00010624	0.0012132	sp|Q8LDC8|ERF92_ARATH	Ethylene-responsive transcription factor 1B OS=Arabidopsis thaliana GN=ERF1B PE=1 SV=2//8.74468e-62
POPTR_0015s02070	1100.68	5.66657	7.6017	2.1499e-52	8.7914e-50	sp|Q65XK7|P2C51_ORYSJ	Probable protein phosphatase 2C 51 OS=Oryza sativa subsp. japonica GN=Os05g0572700 PE=2 SV=1//4.25618e-90
POPTR_0007s00740	2091.68	10.7804	7.6001	5.2813e-65	4.4813e-62	sp|Q9SKC5|U74D1_ARATH	UDP-glycosyltransferase 74D1 OS=Arabidopsis thaliana GN=UGT74D1 PE=1 SV=1//5.66466e-17
POPTR_0003s07340	169.412	0.876765	7.5941	1.2303e-17	5.8898e-16	-//-
POPTR_0003s18060	6611.46	34.3234	7.5896	2.748e-73	4.6634e-70	sp|Q9SAH7|WRK40_ARATH	Probable WRKY transcription factor 40 OS=Arabidopsis thaliana GN=WRKY40 PE=1 SV=1//2.7016e-88
POPTR_0601s00200	168.342	0.876765	7.585	1.0279e-05	0.00014628	-//-
POPTR_0015s04710	511.266	2.6951	7.5676	3.6518e-46	1.0685e-43	sp|Q9SRX2|RL191_ARATH	60S ribosomal protein L19-1 OS=Arabidopsis thaliana GN=RPL19A PE=2 SV=1//8.71587e-63
POPTR_0004s11190	315.73	1.75353	7.4923	1.4866e-08	3.22e-07	-//-
POPTR_0005s23590	143.596	0.811955	7.4664	1.6861e-25	1.3626e-23	sp|Q94LX1|CLH1_CITUN	Chlorophyllase-1, chloroplastic OS=Citrus unshiu PE=2 SV=1//7.8298e-81
POPTR_0014s14300	2857.31	16.1877	7.4636	1.9746e-66	1.9148e-63	sp|O23406|U75D1_ARATH	UDP-glycosyltransferase 75D1 OS=Arabidopsis thaliana GN=UGT75D1 PE=2 SV=2//1.33709e-144
POPTR_0010s08590	221.616	1.28274	7.4327	4.4664e-32	5.7422e-30	-//-
POPTR_0013s09470	80.5897	0.470787	7.4194	1.5396e-07	2.9307e-06	sp|Q9LY00|WRK70_ARATH	Probable WRKY transcription factor 70 OS=Arabidopsis thaliana GN=WRKY70 PE=2 SV=1//3.40149e-28
POPTR_0002s00420	522.348	3.10108	7.3961	8.0176e-46	2.3062e-43	-//-
POPTR_0001s17310	67.7672	0.405978	7.383	1.0592e-15	4.3631e-14	sp|O49817|LEA2_CICAR	Late embryogenesis abundant protein 2 OS=Cicer arietinum PE=2 SV=1//2.69055e-13
POPTR_0012s13870	448.174	2.6951	7.3776	2.7779e-16	1.189e-14	sp|Q9FJ93|DRE1D_ARATH	Dehydration-responsive element-binding protein 1D OS=Arabidopsis thaliana GN=DREB1D PE=2 SV=1//3.49759e-59
POPTR_0006s15020	67.4023	0.405978	7.3753	9.2468e-16	3.8367e-14	-//-
POPTR_0014s11230	648.88	3.91304	7.3735	7.2322e-49	2.3832e-46	sp|P81391|MYB05_ANTMA	Myb-related protein 305 OS=Antirrhinum majus GN=MYB305 PE=2 SV=1//8.28031e-50
POPTR_0001s39000	502.867	3.03627	7.3717	6.1938e-45	1.6818e-42	sp|Q9LVQ8|P2C80_ARATH	Probable protein phosphatase 2C 80 OS=Arabidopsis thaliana GN=At5g66720 PE=2 SV=1//3.17564e-58
POPTR_0001s22660	2664.72	16.1877	7.3629	3.4727e-65	3.0222e-62	sp|Q8S9H7|DIV_ANTMA T	Transcription factor DIVARICATA OS=Antirrhinum majus GN=DIVARICATA PE=2 SV=1//2.65208e-42
POPTR_0014s11950	65.3371	0.405978	7.3304	3.9116e-15	1.5583e-13	-//-
POPTR_0018s00700	755.885	4.72499	7.3217	4.8249e-17	2.1864e-15	sp|Q9C591|ERF16_ARATH	Ethylene-responsive transcription factor ERF016 OS=Arabidopsis thaliana GN=ERF016 PE=2 SV=1//3.16014e-24
POPTR_0228s00200	150.254	0.941574	7.3181	2.5067e-26	2.1323e-24	sp|Q9FWX7|AB11B_ARATH	ABC transporter B family member 11 OS=Arabidopsis thaliana GN=ABCB11 PE=2 SV=1//1.51627e-112
POPTR_0007s10930	3964.2	24.8429	7.3181	1.9613e-67	2.2189e-64	sp|Q01389|BCK1_YEAST	Serine/threonine-protein kinase BCK1/SLK1/SSP31 OS=Saccharomyces cerevisiae (strain ATCC 204508 / S288c) GN=BCK1 PE=1 SV=1//1.16486e-40
POPTR_0001s31120	277.387	1.75353	7.3055	1.4221e-12	4.6143e-11	sp|Q2V6J9|UFOG7_FRAAN	UDP-glucose flavonoid 3-O-glucosyltransferase 7 OS=Fragaria ananassa GN=GT7 PE=1 SV=1//0
POPTR_0004s05380	73.8486	0.470787	7.2934	1.0357e-16	4.5592e-15	sp|B9EYD3|PLA4_ORYSJ	Phospholipase A1-II 4 OS=Oryza sativa subsp. japonica GN=Os01g0652300 PE=2 SV=2//1.16044e-41
POPTR_0002s25530	1318.73	8.42648	7.29	9.0593e-58	4.9594e-55	sp|Q03662|GSTX1_TOBAC	Probable glutathione S-transferase OS=Nicotiana tabacum PE=2 SV=1//5.30026e-47
POPTR_0012s00350	126.981	0.811955	7.289	1.4241e-23	1.0176e-21	-//-
POPTR_0003s16350	2881.81	18.7875	7.2611	2.7491e-64	2.1206e-61	sp|Q93ZM9|TIF9_ARATH	Protein TIFY 9 OS=Arabidopsis thaliana GN=TIFY9 PE=1 SV=1//5.51223e-06
POPTR_0004s19620	5045.89	33.0578	7.254	2.025e-68	2.7492e-65	sp|O81117|C94A1_VICSA	Cytochrome P450 94A1 OS=Vicia sativa GN=CYP94A1 PE=2 SV=2//9.83048e-124
POPTR_0009s02920	271.827	1.81834	7.2239	4.2977e-35	6.5412e-33	-//-
POPTR_0010s08330	140.646	0.941574	7.2228	4.6298e-25	3.6459e-23	sp|Q9LTC6|ERF95_ARATH	Ethylene-responsive transcription factor ERF095 OS=Arabidopsis thaliana GN=ERF095 PE=1 SV=1//4.00136e-22
POPTR_0002s04340	1387.15	9.36805	7.2102	3.287e-33	4.4626e-31	sp|O81117|C94A1_VICSA	Cytochrome P450 94A1 OS=Vicia sativa GN=CYP94A1 PE=2 SV=2//0
POPTR_0010s24190	139.34	0.941574	7.2093	5.6062e-25	4.3945e-23	-//-
POPTR_0001s11780	2699.68	18.3473	7.2011	2.1402e-55	1.0682e-52	sp|Q8VY90|EF105_ARATH	Ethylene-responsive transcription factor ERF105 OS=Arabidopsis thaliana GN=ERF105 PE=2 SV=1//1.31953e-54
POPTR_0011s14170	534.536	3.63668	7.1995	1.2119e-10	3.2627e-09	sp|Q67YE6|SAP12_ARATH	Zinc finger AN1 domain-containing stress-associated protein 12 OS=Arabidopsis thaliana GN=SAP12 PE=2 SV=2//4.24874e-07
POPTR_0006s10600	1121.18	7.67933	7.1898	4.4991e-32	5.7624e-30	sp|Q8S8P5|WRK33_ARATH	Probable WRKY transcription factor 33 OS=Arabidopsis thaliana GN=WRKY33 PE=1 SV=2//1.60221e-17
POPTR_0001s04430	58.6242	0.405978	7.174	9.702e-10	2.3949e-08	sp|Q9C899|F6H2_ARATH	Feruloyl CoA ortho-hydroxylase 2 OS=Arabidopsis thaliana GN=F6&apos;H2 PE=1 SV=1//3.26718e-174
POPTR_0001s33200	58.4548	0.405978	7.1698	8.8909e-05	0.0010366	sp|O04147|CPD_ARATH C	Cyclic phosphodiesterase OS=Arabidopsis thaliana GN=At4g18930 PE=1 SV=1//2.17501e-34
POPTR_0001s04630	383.301	2.6951	7.152	1.7951e-33	2.497e-31	-//-
POPTR_0004s19640	239.621	1.68872	7.1487	1.2321e-32	1.6464e-30	sp|Q9SD53|Y3720_ARATH	UPF0481 protein At3g47200 OS=Arabidopsis thaliana GN=At3g47200 PE=1 SV=1//1.36939e-21
POPTR_0018s03470	246.461	1.75353	7.135	8.5635e-21	5.0814e-19	-//-
POPTR_0001s15300	112.036	0.811955	7.1083	0.00015652	0.0017126	sp|O23522|PLA14_ARATH	Phospholipase A1-Ibeta2, chloroplastic OS=Arabidopsis thaliana GN=At4g16820 PE=1 SV=2//0
POPTR_0004s04580	129.761	0.941574	7.1066	1.0622e-23	7.6704e-22	-//-
POPTR_0002s04810	111.251	0.811955	7.0982	1.6368e-21	1.025e-19	sp|P04464|CALM_WHEAT	Calmodulin OS=Triticum aestivum PE=1 SV=3//8.69244e-07
POPTR_0010s18560	227.444	1.68872	7.0734	2.8744e-21	1.7642e-19	sp|Q9FFF4|ILVH1_ARATH	Acetolactate synthase small subunit 1, chloroplastic OS=Arabidopsis thaliana GN=VAT1 PE=1 SV=1//4.21698e-41
POPTR_0001s40420	3494.67	26.3849	7.0493	7.336e-64	5.5331e-61	sp|Q9M6E8|NCED1_PHAVU	9-cis-epoxycarotenoid dioxygenase NCED1, chloroplastic OS=Phaseolus vulgaris GN=NCED1 PE=2 SV=1//0
POPTR_0002s11900	1031.54	7.80895	7.0454	9.8929e-54	4.3607e-51	-//-
POPTR_0014s13780	2521.03	19.0944	7.0447	6.7753e-62	4.6433e-59	sp|Q94J16|HFA4B_ORYSJ	Heat stress transcription factor A-4b OS=Oryza sativa subsp. japonica GN=HSFA4B PE=2 SV=1//3.07046e-23
POPTR_0019s14120	168.301	1.28274	7.0357	3.3526e-27	3.0358e-25	sp|Q9S9K9|MYB3_ARATH	Transcription factor MYB3 OS=Arabidopsis thaliana GN=MYB3 PE=1 SV=1//2.77992e-12
POPTR_0011s12140	283.303	2.15951	7.0355	2.8724e-35	4.4517e-33	sp|Q8GUK7|RMA3_ARATH	E3 ubiquitin-protein ligase RMA3 OS=Arabidopsis thaliana GN=RMA3 PE=1 SV=1//7.75801e-48
POPTR_0002s12010	8296.72	63.2567	7.0352	5.4442e-68	6.8437e-65	sp|Q96289|ZAT10_ARATH	Zinc finger protein ZAT10 OS=Arabidopsis thaliana GN=ZAT10 PE=2 SV=1//6.99297e-53
POPTR_0001s15390	5913.43	45.2677	7.0294	1.7783e-66	1.7752e-63	sp|O80337|EF100_ARATH	Ethylene-responsive transcription factor 1A OS=Arabidopsis thaliana GN=ERF1A PE=1 SV=2//2.22749e-68
POPTR_0017s01120	752.781	5.79619	7.021	2.6365e-21	1.624e-19	-//-
POPTR_0001s41300	2395	18.4463	7.0206	6.6145e-61	4.009e-58	sp|Q09151|GLUA3_ORYSJ	Glutelin type-A 3 OS=Oryza sativa subsp. japonica GN=GLUA3 PE=2 SV=2//1.32314e-28
POPTR_0005s26390	4146.07	31.9695	7.0189	9.4271e-65	7.6182e-62	sp|Q17QR8|HARB1_BOVIN	Putative nuclease HARBI1 OS=Bos taurus GN=HARBI1 PE=2 SV=1//2.10946e-21
POPTR_0004s05860	2685.85	21.1072	6.9915	6.8403e-62	4.6433e-59	-//-
POPTR_0004s21070	9583.69	75.4666	6.9886	1.0561e-67	1.2361e-64	sp|Q9FMS6|CAF1K_ARATH	Probable CCR4-associated factor 1 homolog 11 OS=Arabidopsis thaliana GN=CAF1-11 PE=2 SV=1//2.33093e-145
POPTR_0010s00500	1214.06	9.64441	6.9759	1.4489e-54	6.7367e-52	sp|P13940|LEA29_GOSHI	Late embryogenesis abundant protein D-29 OS=Gossypium hirsutum PE=3 SV=1//3.18727e-08
POPTR_0006s21920	117.164	0.941574	6.9592	2.4466e-22	1.6062e-20	sp|Q84TG3|PUB23_ARATH	E3 ubiquitin-protein ligase PUB23 OS=Arabidopsis thaliana GN=PUB23 PE=1 SV=1//1.84372e-39
POPTR_0397s00220	266.673	2.15951	6.9482	5.1204e-34	7.4269e-32	sp|P13917|7SB1_SOYBN	Basic 7S globulin OS=Glycine max GN=BG PE=1 SV=2//1.1052e-38
POPTR_0006s24010	116.068	0.941574	6.9457	4.5278e-22	2.9161e-20	sp|Q6AWW5|Y5262_ARATH	Ankyrin repeat-containing protein At5g02620 OS=Arabidopsis thaliana GN=At5g02620 PE=1 SV=1//3.0668e-17
POPTR_0008s14070	572.884	4.72499	6.9218	1.251e-25	1.0182e-23	sp|Q9ZPS3|DCE4_ARATH	Glutamate decarboxylase 4 OS=Arabidopsis thaliana GN=GAD4 PE=2 SV=1//9.73329e-24
POPTR_0006s07310	401.182	3.31263	6.9201	1.1148e-39	2.1498e-37	-//-
POPTR_0011s16260	262.91	2.22432	6.8851	2.434e-19	1.326e-17	sp|Q8GTB6|THCAS_CANSA	Tetrahydrocannabinolic acid synthase OS=Cannabis sativa PE=1 SV=1//1.31304e-164
POPTR_0019s14540	352.909	3.03627	6.8609	7.068e-38	1.243e-35	sp|P16335|GWIN3_POPSP	Wound-responsive protein GWIN3 OS=Populus sp. GN=GWIN3 PE=2 SV=1//4.14574e-59
POPTR_0001s09580	5117.5	44.4863	6.8459	2.7479e-64	2.1206e-61	sp|Q9FN67|Y5133_ARATH	BTB/POZ domain-containing protein At5g41330 OS=Arabidopsis thaliana GN=At5g41330 PE=2 SV=1//0
POPTR_0011s07800	153.077	1.34755	6.8278	9.938e-26	8.1672e-24	sp|Q8LGN0|GLR27_ARATH	Glutamate receptor 2.7 OS=Arabidopsis thaliana GN=GLR2.7 PE=2 SV=3//2.55948e-132
POPTR_0007s03830	204.606	1.81834	6.8141	6.5448e-10	1.6443e-08	-//-
POPTR_0004s18570	429.903	3.84823	6.8037	2.8983e-40	5.7193e-38	sp|Q9SKC5|U74D1_ARATH	UDP-glycosyltransferase 74D1 OS=Arabidopsis thaliana GN=UGT74D1 PE=1 SV=1//4.0127e-22
POPTR_0010s04530	278.682	2.50068	6.8002	5.5289e-34	7.9515e-32	sp|P54970|ILL2_ARATH	IAA-amino acid hydrolase ILR1-like 2 OS=Arabidopsis thaliana GN=ILL2 PE=1 SV=2//8.21979e-08
POPTR_0009s11270	501.786	4.51344	6.7967	7.998e-43	1.8467e-40	sp|P90648|MHCKB_DICDI	Myosin heavy chain kinase B OS=Dictyostelium discoideum GN=mhkB PE=2 SV=1//3.04922e-14
POPTR_0009s03200	1249.7	11.3979	6.7767	1.1985e-53	5.2152e-51	sp|Q9VSJ8|EXOC7_DROME	Exocyst complex component 7 OS=Drosophila melanogaster GN=exo70 PE=1 SV=2//6.37395e-11
POPTR_0004s10900	88.7362	0.811955	6.772	4.0458e-18	2.0105e-16	sp|Q7XKV4|BGL12_ORYSJ	Beta-glucosidase 12 OS=Oryza sativa subsp. japonica GN=BGLU12 PE=2 SV=2//0
POPTR_0003s16590	150.577	1.41236	6.7362	2.0017e-25	1.6099e-23	sp|O65373|BAG5_ARATH	BAG family molecular chaperone regulator 5, mitochondrial OS=Arabidopsis thaliana GN=BAG5 PE=1 SV=1//3.59537e-18
POPTR_0004s17810	518.964	4.91942	6.721	4.145e-43	9.6361e-41	sp|Q9FYB5|DNJ11_ARATH	Chaperone protein dnaJ 11, chloroplastic OS=Arabidopsis thaliana GN=ATJ11 PE=1 SV=2//4.61342e-28
POPTR_0002s00350	419.451	3.97785	6.7204	4.352e-06	6.6031e-05	sp|Q9FIH9|CML37_ARATH	Calcium-binding protein CML37 OS=Arabidopsis thaliana GN=CML37 PE=2 SV=1//2.84585e-45
POPTR_0650s00210	510.789	4.85461	6.7172	1.4815e-42	3.3523e-40	-//-
POPTR_0002s07700	176.054	1.68872	6.7039	7.8627e-18	3.8179e-16	-//-
POPTR_0005s07060	5039.49	48.9863	6.6848	7.4371e-62	4.9495e-59	sp|Q39013|NAC2_ARATH	NAC domain-containing protein 2 OS=Arabidopsis thaliana GN=NAC002 PE=2 SV=2//7.9509e-119
POPTR_0014s09860	1782.61	17.3886	6.6797	5.2141e-17	2.3534e-15	sp|P46897|ATHB7_ARATH	Homeobox-leucine zipper protein ATHB-7 OS=Arabidopsis thaliana GN=ATHB-7 PE=2 SV=2//1.17562e-12
POPTR_0017s11730	48.0759	0.470787	6.6741	7.4538e-12	2.269e-10	-//-
POPTR_0003s16360	3738.25	36.6945	6.6707	2.7016e-33	3.6974e-31	sp|Q5UNY4|YL728_MIMIV	Uncharacterized protein L728 OS=Acanthamoeba polyphaga mimivirus GN=MIMI_L728 PE=4 SV=1//1.18853e-60
POPTR_0010s08310	47.9211	0.470787	6.6694	0.00013607	0.0015132	sp|Q9LTC5|ERF98_ARATH	Ethylene-responsive transcription factor ERF098 OS=Arabidopsis thaliana GN=ERF098 PE=1 SV=1//1.03733e-19
POPTR_0011s13710	89.2141	0.876765	6.6689	2.4335e-18	1.2421e-16	sp|Q6AWW5|Y5262_ARATH	Ankyrin repeat-containing protein At5g02620 OS=Arabidopsis thaliana GN=At5g02620 PE=1 SV=1//1.57872e-07
POPTR_0009s07720	1355.19	13.3459	6.666	7.6067e-54	3.3971e-51	sp|O80871|P2C25_ARATH	Probable protein phosphatase 2C 25 OS=Arabidopsis thaliana GN=At2g30020 PE=1 SV=1//2.11629e-158
POPTR_0006s10240	545.987	5.39021	6.6624	1.7946e-43	4.2007e-41	sp|Q9SDW0|TGT3A_ARATH	Trihelix transcription factor GT-3a OS=Arabidopsis thaliana GN=GT-3A PE=1 SV=1//2.34981e-51
POPTR_0004s20500	88.6379	0.876765	6.6596	4.0565e-18	2.0129e-16	sp|P0CH35|RL40B_ORYSJ	Ubiquitin-60S ribosomal protein L40-2 OS=Oryza sativa subsp. japonica GN=Ub-CEP52-2 PE=3 SV=1//6.72268e-09
POPTR_0002s17750	5265.71	52.5276	6.6474	1.1411e-61	7.4478e-59	sp|O49687|BH004_ARATH	Transcription factor MYC4 OS=Arabidopsis thaliana GN=BHLH4 PE=2 SV=1//4.94669e-83
POPTR_0018s12890	46.6434	0.470787	6.6305	1.3211e-11	3.9264e-10	-//-
POPTR_0004s03440	1116.81	11.316	6.6249	1.5596e-51	5.9476e-49	sp|Q8GX77|FB316_ARATH	F-box protein At1g61340 OS=Arabidopsis thaliana GN=At1g61340 PE=2 SV=1//1.13661e-14
POPTR_0003s10290	570.985	5.79619	6.6222	1.2372e-43	2.9782e-41	sp|Q8LEE7|AOX3_ARATH	biquinol oxidase 3, mitochondrial OS=Arabidopsis thaliana GN=AOX3 PE=2 SV=2//1.06851e-12
POPTR_0017s08480	79.8881	0.811955	6.6204	7.7543e-17	3.463e-15	sp|Q8GXC7|FBK50_ARATH	F-box/kelch-repeat protein At3g06240 OS=Arabidopsis thaliana GN=At3g06240 PE=2 SV=1//2.90093e-35
POPTR_1677s00200	245.885	2.50068	6.6195	8.353e-13	2.7633e-11	sp|Q9FLN0|GLIP1_ARATH	GDSL esterase/lipase 1 OS=Arabidopsis thaliana GN=GLIP1 PE=1 SV=1//4.4915e-93
POPTR_0016s14160	386.378	3.97785	6.6019	3.8482e-38	6.9474e-36	-//-
POPTR_0005s08940	971.216	10.2448	6.5668	2.1135e-44	5.518e-42	sp|P93007|EF112_ARATH	Ethylene-responsive transcription factor ERF112 OS=Arabidopsis thaliana GN=ERF112 PE=2 SV=1//2.42627e-18
POPTR_0013s04080	165.563	1.75353	6.561	3.8504e-26	3.2429e-24	-//-
POPTR_0013s10330	120.422	1.28274	6.5527	9.686e-22	6.0993e-20	sp|Q9LQ28|ERF22_ARATH	Ethylene-responsive transcription factor ERF022 OS=Arabidopsis thaliana GN=ERF022 PE=2 SV=1//1.24294e-42
POPTR_0001s15400	6233.37	66.6855	6.5465	4.3308e-61	2.7221e-58	sp|Q8VZ91|EF103_ARATH	Ethylene-responsive transcription factor 6 OS=Arabidopsis thaliana GN=ERF6 PE=2 SV=2//4.50273e-44
POPTR_0002s13000	201.181	2.15951	6.5416	8.565e-29	8.7826e-27	-//-
POPTR_0014s06690	408.343	4.38382	6.5414	1.0335e-19	5.7977e-18	-//-
POPTR_0011s09770	195.029	2.0947	6.5408	5.1676e-28	4.9546e-26	sp|Q9SQ80|G2OX1_PEA G	Gibberellin 2-beta-dioxygenase 1 OS=Pisum sativum GN=GA2OX1 PE=1 SV=1//1.20884e-174
POPTR_0001s05530	226.602	2.43587	6.5396	3.7685e-30	4.1663e-28	sp|Q9SD53|Y3720_ARATH	UPF0481 protein At3g47200 OS=Arabidopsis thaliana GN=At3g47200 PE=1 SV=1//2.32971e-35
POPTR_0131s00230	351.082	3.78342	6.536	3.204e-36	5.1055e-34	sp|Q05047|C72A1_CATRO	Secologanin synthase OS=Catharanthus roseus GN=CYP72A1 PE=2 SV=1//1.39899e-09
POPTR_0004s08220	435.748	4.72499	6.527	3.0851e-31	3.7397e-29	sp|Q5PNY6|PUB21_ARATH	U-box domain-containing protein 21 OS=Arabidopsis thaliana GN=PUB21 PE=2 SV=1//6.4189e-116
POPTR_0004s00970	37.2892	0.405978	6.5212	7.7399e-05	0.00091057	sp|O65451|FB333_ARATH	Probable F-box protein At4g22030 OS=Arabidopsis thaliana GN=At4g22030 PE=2 SV=1//6.16337e-128
POPTR_0004s18990	86.1661	0.941574	6.5159	9.2037e-18	4.4373e-16	sp|Q7XKV4|BGL12_ORYSJ	Beta-glucosidase 12 OS=Oryza sativa subsp. japonica GN=BGLU12 PE=2 SV=2//0
POPTR_0006s10620	115.941	1.28274	6.498	4.2653e-21	2.576e-19	-//-
POPTR_0018s10510	3280.54	36.3705	6.495	4.3036e-58	2.3946e-55	sp|Q9FHH8|COL5_ARATH	Zinc finger protein CONSTANS-LIKE 5 OS=Arabidopsis thaliana GN=COL5 PE=2 SV=2//4.90465e-88
POPTR_0007s14810	1168.77	13.0047	6.4898	6.5351e-40	1.2675e-37	-//-
POPTR_0015s03770	230.211	2.56549	6.4876	2.0767e-16	8.9903e-15	sp|Q9LK95|MYB21_ARATH	Transcription factor MYB21 OS=Arabidopsis thaliana GN=MYB21 PE=1 SV=1//1.01776e-56
POPTR_0008s06200	1141.16	12.8103	6.477	1.4407e-50	5.1471e-48	-//-
POPTR_0001s06690	365.841	4.10747	6.4768	7.562e-06	0.00010992	sp|Q9LDH1|SIB1_ARATH	Sigma factor binding protein 1, chloroplastic OS=Arabidopsis thaliana GN=SIB1 PE=1 SV=1//1.28047e-08
POPTR_0006s07100	108.104	1.21793	6.4718	4.2372e-20	2.4375e-18	sp|P46665|HAT14_ARATH	Homeobox-leucine zipper protein HAT14 OS=Arabidopsis thaliana GN=HAT14 PE=2 SV=3//1.5163e-21
POPTR_0005s10720	164.845	1.88315	6.4518	2.4452e-11	7.0751e-10	sp|Q9SHX9|FB72_ARATH	Putative F-box protein At1g65770 OS=Arabidopsis thaliana GN=At1g65770 PE=4 SV=1//2.05792e-26
POPTR_0005s24220	1725.07	19.9712	6.4326	1.2723e-53	5.4664e-51	sp|O81117|C94A1_VICSA	Cytochrome P450 94A1 OS=Vicia sativa GN=CYP94A1 PE=2 SV=2//0
POPTR_0006s15410	110.717	1.28274	6.4315	3.0841e-11	8.8635e-10	sp|Q9STR4|1A17_ARATH	1-aminocyclopropane-1-carboxylate synthase 7 OS=Arabidopsis thaliana GN=ACS7 PE=1 SV=1//0
POPTR_0009s03910	110.225	1.28274	6.4251	2.7851e-20	1.627e-18	-//-
POPTR_0004s05190	80.6044	0.941574	6.4196	6.1357e-17	2.7546e-15	sp|Q9LFN8|GLR26_ARATH	Glutamate receptor 2.6 OS=Arabidopsis thaliana GN=GLR2.6 PE=2 SV=2//2.02511e-09
POPTR_0011s11450	75.028	0.876765	6.4191	5.0381e-09	1.1484e-07	sp|Q8GYM1|GSTUM_ARATH	Glutathione S-transferase U22 OS=Arabidopsis thaliana GN=GSTU22 PE=2 SV=1//1.13315e-21
POPTR_0013s09480	34.719	0.405978	6.4182	1.4501e-06	2.4045e-05	-//-
POPTR_0016s03110	527.052	6.20216	6.409	2.1447e-41	4.5896e-39	sp|Q9LSL5|LRK92_ARATH	L-type lectin-domain containing receptor kinase IX.2 OS=Arabidopsis thaliana GN=LECRK92 PE=2 SV=1//1.34454e-77
POPTR_0011s07780	39.9723	0.470787	6.4078	2.351e-10	6.157e-09	sp|O81078|GLR29_ARATH	Glutamate receptor 2.9 OS=Arabidopsis thaliana GN=GLR2.9 PE=2 SV=1//7.08654e-107
POPTR_0005s24200	3362.93	40.3006	6.3828	7.0239e-57	3.7841e-54	sp|O81117|C94A1_VICSA	Cytochrome P450 94A1 OS=Vicia sativa GN=CYP94A1 PE=2 SV=2//0
POPTR_0007s05070	883.277	10.6031	6.3803	6.5518e-47	2.0216e-44	sp|Q9JJK2|LANC2_MOUSE	LanC-like protein 2 OS=Mus musculus GN=Lancl2 PE=1 SV=1//8.63475e-59
POPTR_0006s04060	325.239	3.97785	6.3534	1.6395e-11	4.822e-10	sp|Q55EX9|Y8948_DICDI	Putative methyltransferase DDB_G0268948 OS=Dictyostelium discoideum GN=DDB_G0268948 PE=1 SV=2//4.13185e-23
POPTR_0011s03790	667.533	8.16724	6.3528	6.3613e-44	1.576e-41	sp|Q9SY89|Y1661_ARATH	Putative G-type lectin S-receptor-like serine/threonine-protein kinase At1g61610 OS=Arabidopsis thaliana GN=At1g61610 PE=3 SV=1//2.52814e-15
POPTR_0017s02500	506.223	6.20216	6.3509	1.494e-40	2.9828e-38	sp|Q9FLN0|GLIP1_ARATH	GDSL esterase/lipase 1 OS=Arabidopsis thaliana GN=GLIP1 PE=1 SV=1//9.03611e-120
POPTR_0004s09430	401.154	4.91942	6.3495	6.7785e-38	1.1983e-35	-//-
POPTR_0006s27950	1223.74	15.1642	6.3345	1.4837e-46	4.3791e-44	sp|Q9C5T4|WRK18_ARATH	WRKY transcription factor 18 OS=Arabidopsis thaliana GN=WRKY18 PE=1 SV=2//3.53462e-75
POPTR_0008s05360	97.5007	1.21793	6.3229	1.0005e-18	5.2242e-17	sp|B9HMF8|CSPLM_POPTR	CASP-like protein POPTRDRAFT_820327 OS=Populus trichocarpa GN=POPTRDRAFT_820327 PE=3 SV=1//9.7467e-24
POPTR_0004s18790	2584.15	32.3278	6.3208	3.9561e-55	1.9182e-52	sp|Q9SX98|LHTL8_ARATH	Lysine histidine transporter-like 8 OS=Arabidopsis thaliana GN=AATL1 PE=1 SV=1//5.23641e-08
POPTR_0002s16340	2493.87	31.451	6.3091	7.0549e-28	6.6674e-26	sp|Q9SUS5|RHA1B_ARATH	E3 ubiquitin-protein ligase RHA1B OS=Arabidopsis thaliana GN=RHA1B PE=2 SV=1//6.48701e-29
POPTR_0018s11090	1465.72	18.494	6.3084	4.5201e-51	1.6676e-48	sp|Q12288|YL126_YEAST	Putative glutamine amidotransferase YLR126C OS=Saccharomyces cerevisiae (strain ATCC 204508 / S288c) GN=YLR126C PE=1 SV=1//6.01844e-19
POPTR_0004s02270	37.0508	0.470787	6.2983	1.2086e-09	2.9618e-08	sp|Q9M0X5|CRK25_ARATH	Cysteine-rich receptor-like protein kinase 25 OS=Arabidopsis thaliana GN=CRK25 PE=2 SV=1//1.69663e-120
POPTR_0008s13370	68.5535	0.876765	6.2889	8.4972e-15	3.2811e-13	-//-
POPTR_0007s13150	893.81	11.4628	6.2849	1.2011e-46	3.5759e-44	-//-
POPTR_0011s11840	559.174	7.22567	6.274	3.7639e-41	7.8375e-39	sp|Q05047|C72A1_CATRO	Secologanin synthase OS=Catharanthus roseus GN=CYP72A1 PE=2 SV=1//1.36791e-08
POPTR_0009s13440	229.932	2.97146	6.2739	2.1662e-28	2.1561e-26	sp|Q9FYB5|DNJ11_ARATH	Chaperone protein dnaJ 11, chloroplastic OS=Arabidopsis thaliana GN=ATJ11 PE=1 SV=2//1.60445e-28
POPTR_0005s27030	338.54	4.38382	6.271	1.2687e-32	1.6886e-30	sp|Q8LBB7|LOG5_ARATH	Cytokinin riboside 5&apos;-monophosphate phosphoribohydrolase LOG5 OS=Arabidopsis thaliana GN=LOG5 PE=1 SV=1//1.38711e-93
POPTR_0001s12090	62.2338	0.811955	6.2602	2.1639e-13	7.4714e-12	-//-
POPTR_0001s23050	205.366	2.6951	6.2517	3.4955e-28	3.3705e-26	sp|Q75W17|FURH_VIBFR	Furcatin hydrolase OS=Viburnum furcatum PE=1 SV=1//2.84189e-11
POPTR_0010s19870	4551.73	60.1727	6.2412	1.0395e-56	5.4277e-54	sp|O04203|HSPR2_ARATH	Nematode resistance protein-like HSPRO2 OS=Arabidopsis thaliana GN=HSPRO2 PE=1 SV=1//1.03415e-173
POPTR_0011s16560	2293.54	30.3456	6.2399	6.4171e-54	2.904e-51	sp|Q8GTB6|THCAS_CANSA	Tetrahydrocannabinolic acid synthase OS=Cannabis sativa PE=1 SV=1//4.0308e-177
POPTR_0006s10760	101.686	1.34755	6.2376	4.7766e-15	1.8896e-13	sp|P22195|PER1_ARAHY	Cationic peroxidase 1 OS=Arachis hypogaea GN=PNC1 PE=1 SV=2//2.45275e-128
POPTR_0008s05780	237.641	3.16589	6.23	3.8689e-30	4.2634e-28	-//-
POPTR_0009s07070	99.8743	1.34755	6.2117	4.6797e-19	2.4857e-17	sp|Q9FI39|THAD_ARATH	Cytochrome P450 705A5 OS=Arabidopsis thaliana GN=CYP705A5 PE=2 SV=1//3.06884e-50
POPTR_0010s08560	253.327	3.44225	6.2015	7.4927e-05	0.00088424	sp|Q8VYR4|CSLG2_ARATH	Cellulose synthase-like protein G2 OS=Arabidopsis thaliana GN=CSLG2 PE=2 SV=1//1.9434e-07
POPTR_0004s11460	34.4942	0.470787	6.1951	0.00038055	0.0037645	sp|Q9LX82|MYB48_ARATH	Transcription factor MYB48 OS=Arabidopsis thaliana GN=MYB48 PE=2 SV=1//3.41777e-43
POPTR_0014s03420	3296.67	45.445	6.1807	4.7791e-55	2.2846e-52	-//-
POPTR_0005s20640	63.1884	0.876765	6.1713	6.9291e-14	2.4966e-12	-//-
POPTR_0016s11990	5650.99	79.5851	6.1499	2.0949e-55	1.0613e-52	sp|Q9FF86|DCR_ARATH B	BAHD acyltransferase DCR OS=Arabidopsis thaliana GN=DCR PE=2 SV=1//1.18414e-67
POPTR_0004s11720	62.1626	0.876765	6.1477	0.00056704	0.0053372	sp|Q9LX82|MYB48_ARATH	Transcription factor MYB48 OS=Arabidopsis thaliana GN=MYB48 PE=2 SV=1//1.82315e-47
POPTR_0014s09190	1459.2	20.6364	6.1438	1.0463e-49	3.5513e-47	sp|Q9SKD9|WRK46_ARATH	Probable WRKY transcription factor 46 OS=Arabidopsis thaliana GN=WRKY46 PE=2 SV=1//3.81611e-26
POPTR_0019s02310	213.456	3.03627	6.1355	3.2874e-28	3.1971e-26	-//-
POPTR_0002s10770	631.605	9.06113	6.1232	2.15e-41	4.5896e-39	sp|Q8RWF5|MATE9_ARATH	MATE efflux family protein 9 OS=Arabidopsis thaliana GN=DTXL5 PE=2 SV=1//2.49494e-48
POPTR_0006s13010	1364.72	19.6948	6.1146	3.2807e-25	2.6017e-23	-//-
POPTR_0011s12430	240.253	3.50706	6.0981	7.4586e-18	3.632e-16	-//-
POPTR_0007s00720	334.538	4.91942	6.0875	2.8773e-34	4.2276e-32	sp|Q05609|CTR1_ARATH	Serine/threonine-protein kinase CTR1 OS=Arabidopsis thaliana GN=CTR1 PE=1 SV=1//5.50627e-41
POPTR_0016s00600	836.929	12.3395	6.0837	1.1966e-44	3.1979e-42	-//-
POPTR_0015s09510	31.9241	0.470787	6.0834	1.7472e-05	0.00023778	sp|Q9FGS8|C2GR2_ARATH	C2 and GRAM domain-containing protein At5g50170 OS=Arabidopsis thaliana GN=At5g50170 PE=2 SV=1//0
POPTR_0011s13670	55.0283	0.811955	6.0826	2.0636e-12	6.6201e-11	sp|Q6AWW5|Y5262_ARATH	Ankyrin repeat-containing protein At5g02620 OS=Arabidopsis thaliana GN=At5g02620 PE=1 SV=1//3.79351e-07
POPTR_0254s00230	233.288	3.44225	6.0826	2.1501e-29	2.2594e-27	sp|Q8GTB6|THCAS_CANSA	Tetrahydrocannabinolic acid synthase OS=Cannabis sativa PE=1 SV=1//1.64189e-69
POPTR_0009s05230	1584.48	23.5259	6.0736	3.7643e-50	1.3309e-47	sp|O49508|FB237_ARATH	F-box protein At4g18380 OS=Arabidopsis thaliana GN=At4g18380 PE=2 SV=1//3.00332e-57
POPTR_0005s21690	2764.83	41.3376	6.0636	6.8446e-53	2.8331e-50	sp|Q70II3|EF110_ARATH	Ethylene-responsive transcription factor ERF110 OS=Arabidopsis thaliana GN=ERF110 PE=2 SV=2//1.99838e-25
POPTR_0001s35100	26.9103	0.405978	6.0506	2.6077e-07	4.8286e-06	sp|Q2JW78|DNAJ_SYNJA	Chaperone protein DnaJ OS=Synechococcus sp. (strain JA-3-3Ab) GN=dnaJ PE=3 SV=1//5.13013e-12
POPTR_0002s09860	2360.98	35.7187	6.0466	2.614e-52	1.0562e-49	sp|Q9ZWJ3|U85A2_ARATH	UDP-glycosyltransferase 85A2 OS=Arabidopsis thaliana GN=UGT85A2 PE=2 SV=1//3.88737e-76
POPTR_0005s01780	26.7838	0.405978	6.0438	3.3205e-07	6.0559e-06	sp|O81906|B120_ARATH	G-type lectin S-receptor-like serine/threonine-protein kinase B120 OS=Arabidopsis thaliana GN=B120 PE=1 SV=1//0
POPTR_1177s00200	456.447	6.94931	6.0374	9.7994e-22	6.1593e-20	-//-
POPTR_0014s10740	1311.56	19.9712	6.0372	1.7569e-14	6.6111e-13	sp|Q5NB11|CHI10_ORYSJ	Chitinase 10 OS=Oryza sativa subsp. japonica GN=Cht10 PE=2 SV=1//6.71337e-52
POPTR_0018s03100	260.45	3.97785	6.0329	1.3478e-30	1.5299e-28	sp|Q67UX7|P2C10_ORYSJ	Probable protein phosphatase 2C 10 OS=Oryza sativa subsp. japonica GN=Os02g0149800 PE=2 SV=1//4.42777e-15
POPTR_0015s00710	751.602	11.5276	6.0268	5.5631e-22	3.5626e-20	-//-
POPTR_0016s13650	87.4721	1.34755	6.0204	4.9638e-17	2.2463e-15	-//-
POPTR_0010s06540	113.665	1.75353	6.0184	0.0014358	0.011868	sp|Q9LK64|AB3C_ARATH	ABC transporter C family member 3 OS=Arabidopsis thaliana GN=ABCC3 PE=1 SV=1//0
POPTR_0003s14710	56.8122	0.876765	6.0179	8.1074e-13	2.6846e-11	sp|O23090|BH014_ARATH	Transcription factor bHLH14 OS=Arabidopsis thaliana GN=BHLH14 PE=2 SV=1//1.14115e-45
POPTR_0003s15830	797.97	12.3395	6.015	7.2759e-44	1.7895e-41	-//-
POPTR_0011s06010	317.121	4.93654	6.0054	3.567e-27	3.2114e-25	sp|O04681|PTI5_SOLLC	Pathogenesis-related genes transcriptional activator PTI5 OS=Solanum lycopersicum GN=PTI5 PE=2 SV=1//2.13247e-37
POPTR_1614s00200	25.7444	0.405978	5.9867	6.1081e-07	1.0764e-05	sp|Q55EX9|Y8948_DICDI	Putative methyltransferase DDB_G0268948 OS=Dictyostelium discoideum GN=DDB_G0268948 PE=1 SV=2//2.23244e-18
POPTR_0005s22750	29.8036	0.470787	5.9843	5.521e-08	1.1154e-06	sp|Q700D9|MYBF_ARATH	Putative Myb family transcription factor At1g14600 OS=Arabidopsis thaliana GN=At1g14600 PE=2 SV=2//8.64121e-20
POPTR_0006s09460	427.639	6.75488	5.9843	8.9646e-06	0.00012904	sp|P02519|HSP11_SOYBN	17.3 kDa class I heat shock protein OS=Glycine max GN=HSP17.3-B PE=3 SV=1//1.07364e-46
POPTR_0006s18750	1911.84	30.2025	5.9841	1.1e-49	3.6966e-47	sp|Q6YU51|DXS2_ORYSJ	Probable 1-deoxy-D-xylulose-5-phosphate synthase 2, chloroplastic OS=Oryza sativa subsp. japonica GN=Os07g0190000 PE=2 SV=1//0
POPTR_0010s12540	221.545	3.50706	5.9812	1.7191e-08	3.6882e-07	-//-
POPTR_0012s01740	750.801	11.9335	5.9753	1.9691e-17	9.3084e-16	sp|Q5SN75|P2C08_ORYSJ	Probable protein phosphatase 2C 8 OS=Oryza sativa subsp. japonica GN=Os01g0656200 PE=2 SV=1//1.42511e-12
POPTR_0008s10890	244.747	3.91304	5.9669	8.2998e-12	2.5152e-10	-//-
POPTR_0002s16900	488.077	7.82607	5.9627	7.3169e-38	1.2801e-35	sp|Q9SUE3|CRF4_ARATH	Ethylene-responsive transcription factor CRF4 OS=Arabidopsis thaliana GN=CRF4 PE=1 SV=2//2.26187e-44
POPTR_0004s01270	1122.88	18.0232	5.9612	6.4452e-07	1.1299e-05	sp|Q54DY9|BCS1B_DICDI	Probable mitochondrial chaperone BCS1-B OS=Dictyostelium discoideum GN=bcsl1b PE=3 SV=1//2.34407e-30
POPTR_0018s03790	29.2138	0.470787	5.9554	2.0119e-06	3.2595e-05	sp|Q9ZQ23|FLA3_ARATH	Fasciclin-like arabinogalactan protein 3 OS=Arabidopsis thaliana GN=FLA3 PE=2 SV=1//1.13175e-49
POPTR_0001s28060	25.1547	0.405978	5.9533	6.7048e-07	1.1748e-05	-//-
POPTR_0001s30970	479.608	7.82607	5.9374	1.9096e-37	3.2901e-35	sp|Q2V6J9|UFOG7_FRAAN	UDP-glucose flavonoid 3-O-glucosyltransferase 7 OS=Fragaria ananassa GN=GT7 PE=1 SV=1//7.7871e-165
POPTR_0007s02050	24.8316	0.405978	5.9346	8.8307e-07	1.513e-05	sp|Q9FIW5|NAC94_ARATH	Putative NAC domain-containing protein 94 OS=Arabidopsis thaliana GN=ANAC094 PE=2 SV=1//1.67577e-06
POPTR_0001s11660	316.97	5.19578	5.9309	8.0721e-10	2.0145e-08	sp|Q9SK55|NAC42_ARATH	Transcription factor JUNGBRUNNEN 1 OS=Arabidopsis thaliana GN=JUB1 PE=1 SV=1//4.4883e-20
POPTR_0001s21260	821.687	13.5746	5.9196	1.0049e-41	2.2439e-39	sp|Q9SZC9|HMA6_ARATH	Copper-transporting ATPase PAA1, chloroplastic OS=Arabidopsis thaliana GN=PAA1 PE=2 SV=1//3.79523e-34
POPTR_0015s12060	219.747	3.63668	5.9171	8.4068e-13	2.7783e-11	-//-
POPTR_0001s23080	130.141	2.15951	5.9132	2.2032e-21	1.3671e-19	sp|Q75W17|FURH_VIBFR	Furcatin hydrolase OS=Viburnum furcatum PE=1 SV=1//8.66745e-13
POPTR_0002s01870	418.707	6.94931	5.9129	7.6077e-09	1.7044e-07	sp|Q0JIL1|NRX2_ORYSJ	Probable nucleoredoxin 2 OS=Oryza sativa subsp. japonica GN=Os01g0794400 PE=2 SV=1//2.4465e-19
POPTR_0001s16370	1076.44	17.8765	5.9121	1.6379e-45	4.5943e-43	-//-
POPTR_0003s17730	216.307	3.63668	5.8943	7.0719e-28	6.6674e-26	sp|Q9M9E1|AB40G_ARATH	ABC transporter G family member 40 OS=Arabidopsis thaliana GN=ABCG40 PE=1 SV=1//6.0815e-08
POPTR_0013s08390	27.7949	0.470787	5.8836	6.5788e-06	9.6579e-05	sp|Q9FLV4|Y5248_ARATH	G-type lectin S-receptor-like serine/threonine-protein kinase At5g24080 OS=Arabidopsis thaliana GN=At5g24080 PE=2 SV=1//1.03149e-89
POPTR_0005s11100	106.77	1.81834	5.8757	3.6695e-19	1.9644e-17	sp|P93004|PIP27_ARATH	Aquaporin PIP2-7 OS=Arabidopsis thaliana GN=PIP2-7 PE=1 SV=2//2.40547e-11
POPTR_0005s01680	79.0454	1.34755	5.8743	7.5828e-16	3.1695e-14	sp|C0LGQ5|GSO1_ARATH	LRR receptor-like serine/threonine-protein kinase GSO1 OS=Arabidopsis thaliana GN=GSO1 PE=2 SV=1//2.85593e-66
POPTR_0005s16490	217.725	3.71861	5.8716	3.1715e-18	1.5947e-16	sp|Q9SZN7|HIP26_ARATH	Heavy metal-associated isoprenylated plant protein 26 OS=Arabidopsis thaliana GN=HIPP26 PE=1 SV=1//1.23643e-43
POPTR_0014s10880	1396.2	23.9013	5.8683	1.0678e-46	3.2073e-44	sp|O80725|AB4B_ARATH	ABC transporter B family member 4 OS=Arabidopsis thaliana GN=ABCB4 PE=1 SV=1//6.01995e-09
POPTR_0004s21170	200.423	3.44225	5.8636	9.595e-27	8.3934e-25	-//-
POPTR_0008s17240	23.5674	0.405978	5.8592	2.1305e-06	3.4352e-05	sp|Q94AR8|LEUC_ARATH	3-isopropylmalate dehydratase OS=Arabidopsis thaliana GN=IIL1 PE=2 SV=1//2.9514e-21
POPTR_0005s08050	2315.59	40.0927	5.8519	0.00097251	0.0085491	sp|Q40271|INO1_MESCR	Inositol-3-phosphate synthase OS=Mesembryanthemum crystallinum PE=2 SV=1//2.27066e-16
POPTR_0011s12660	50.4212	0.876765	5.8457	2.9631e-06	4.6409e-05	-//-
POPTR_0016s01730	100.744	1.75353	5.8443	2.8056e-07	5.1697e-06	sp|Q9M1H3|AB4F_ARATH	ABC transporter F family member 4 OS=Arabidopsis thaliana GN=ABCF4 PE=2 SV=1//1.12408e-17
POPTR_0001s10570	104.227	1.81834	5.841	1.8875e-05	0.00025503	sp|Q9FLI3|P2C75_ARATH	Probable protein phosphatase 2C 75 OS=Arabidopsis thaliana GN=AHG1 PE=2 SV=1//2.22145e-07
POPTR_0009s14530	50.2393	0.876765	5.8405	1.0147e-07	1.9736e-06	sp|O23006|LYM2_ARATH	LysM domain-containing GPI-anchored protein 2 OS=Arabidopsis thaliana GN=LYM2 PE=1 SV=1//3.63493e-66
POPTR_0002s05850	69.7759	1.21793	5.8402	2.0075e-14	7.5205e-13	-//-
POPTR_0003s18600	103.273	1.81834	5.8277	2.2919e-14	8.5577e-13	sp|Q9SGU9|MGL_ARATH M	Methionine gamma-lyase OS=Arabidopsis thaliana GN=MGL PE=1 SV=1//0
POPTR_0018s10200	274.579	4.85461	5.8217	4.8085e-18	2.3756e-16	-//-
POPTR_0015s13130	22.8229	0.405978	5.8129	0.0014436	0.011919	sp|Q04980|LTI65_ARATH	Low-temperature-induced 65 kDa protein OS=Arabidopsis thaliana GN=LTI65 PE=2 SV=2//9.17661e-20
POPTR_0009s05050	52.683	0.941574	5.8061	4.598e-12	1.4304e-10	sp|Q9FKK2|AGL62_ARATH	Agamous-like MADS-box protein AGL62 OS=Arabidopsis thaliana GN=AGL62 PE=1 SV=1//2.57347e-31
POPTR_0256s00200	75.3229	1.34755	5.8047	9.9543e-07	1.6952e-05	sp|P49332|GSTXC_TOBAC	Probable glutathione S-transferase parC OS=Nicotiana tabacum GN=PARC PE=2 SV=1//2.09994e-95
POPTR_0014s02260	8406.11	151.049	5.7983	6.0305e-53	2.5269e-50	sp|Q9FDW1|MYB44_ARATH	Transcription factor MYB44 OS=Arabidopsis thaliana GN=MYB44 PE=2 SV=1//6.19055e-65
POPTR_0001s34520	1791.85	32.2801	5.7947	1.4481e-47	4.5091e-45	sp|Q93WV4|WRK71_ARATH	Probable WRKY transcription factor 71 OS=Arabidopsis thaliana GN=WRKY71 PE=2 SV=1//2.01145e-52
POPTR_0016s04580	70.97	1.28274	5.7899	1.5598e-06	2.5686e-05	sp|O50001|PRU1_PRUAR	Major allergen Pru ar 1 OS=Prunus armeniaca PE=1 SV=1//1.45062e-53
POPTR_0003s05310	22.3597	0.405978	5.7834	3.2507e-06	5.0473e-05	sp|Q54I39|IST1L_DICDI	IST1-like protein OS=Dictyostelium discoideum GN=DDB_G0289029 PE=3 SV=1//3.3968e-16
POPTR_0672s00210	25.8427	0.470787	5.7785	5.9554e-07	1.0528e-05	-//-
POPTR_0011s11130	462.475	8.4436	5.7754	3.4298e-36	5.4398e-34	sp|Q39688|EP1G_DAUCA	Epidermis-specific secreted glycoprotein EP1 OS=Daucus carota GN=EP1 PE=1 SV=1//3.71984e-142
POPTR_0012s01380	158.905	2.90665	5.7727	3.0484e-23	2.1202e-21	sp|Q9FL62|WRK30_ARATH	Probable WRKY transcription factor 30 OS=Arabidopsis thaliana GN=WRKY30 PE=2 SV=1//2.17982e-12
POPTR_0011s11850	614.427	11.2683	5.7689	3.5536e-39	6.627e-37	sp|Q05047|C72A1_CATRO	Secologanin synthase OS=Catharanthus roseus GN=CYP72A1 PE=2 SV=1//2.37888e-16
POPTR_0003s03310	161.349	2.97146	5.7629	1.9837e-23	1.4034e-21	sp|Q9LTC0|Y5707_ARATH	Probable receptor-like protein kinase At5g47070 OS=Arabidopsis thaliana GN=At5g47070 PE=1 SV=1//3.72883e-171
POPTR_0007s03520	171.588	3.16589	5.7602	1.8817e-24	1.432e-22	sp|Q9SB52|PUMP4_ARATH	Mitochondrial uncoupling protein 4 OS=Arabidopsis thaliana GN=PUMP4 PE=2 SV=1//3.08608e-139
POPTR_0002s08610	135.295	2.50068	5.7576	7.5643e-11	2.0924e-09	sp|Q9CAP4|ERF13_ARATH	Ethylene-responsive transcription factor ERF013 OS=Arabidopsis thaliana GN=ERF013 PE=2 SV=1//3.48964e-33
POPTR_0005s27740	98.3424	1.81834	5.7571	1.5812e-05	0.00021701	sp|Q9S735|PHT19_ARATH	Probable inorganic phosphate transporter 1-9 OS=Arabidopsis thaliana GN=PHT1-9 PE=2 SV=1//7.72945e-86
POPTR_0008s10080	1074.29	19.8892	5.7553	2.3727e-44	6.1009e-42	sp|P81391|MYB05_ANTMA	Myb-related protein 305 OS=Antirrhinum majus GN=MYB305 PE=2 SV=1//4.11766e-59
POPTR_0001s42210	145.478	2.6951	5.7543	1.6729e-22	1.1134e-20	sp|O81832|Y4729_ARATH	G-type lectin S-receptor-like serine/threonine-protein kinase At4g27290 OS=Arabidopsis thaliana GN=At4g27290 PE=2 SV=4//1.68438e-10
POPTR_0001s27770	159.467	2.97146	5.7459	3.3401e-23	2.3136e-21	sp|Q7XU38|C87A3_ORYSJ	Cytochrome P450 87A3 OS=Oryza sativa subsp. japonica GN=CYP87A3 PE=2 SV=3//1.73884e-06
POPTR_0015s08120	21.6717	0.405978	5.7383	0.00623	0.040253	sp|O04532|FH8_ARATH F	Formin-like protein 8 OS=Arabidopsis thaliana GN=FH8 PE=1 SV=1//1.07357e-08
POPTR_0010s13340	258.851	4.85461	5.7366	7.453e-20	4.202e-18	sp|Q9C9G4|ENDO2_ARATH	Endonuclease 2 OS=Arabidopsis thaliana GN=ENDO2 PE=2 SV=1//1.55537e-30
POPTR_0007s01480	311.39	5.86099	5.7314	1.5989e-10	4.2397e-09	-//-
POPTR_0005s06540	518.978	9.79115	5.7281	4.0455e-37	6.9e-35	sp|Q9FMY1|C86B1_ARATH	Cytochrome P450 86B1 OS=Arabidopsis thaliana GN=CYP86B1 PE=2 SV=1//2.0703e-118
POPTR_0008s20730	1543.46	29.3392	5.7172	3.3619e-23	2.3239e-21	sp|P13917|7SB1_SOYBN	Basic 7S globulin OS=Glycine max GN=BG PE=1 SV=2//1.85163e-60
POPTR_0007s00890	85.1267	1.62391	5.7121	5.1812e-16	2.1955e-14	sp|Q9SYK9|U74E2_ARATH	UDP-glycosyltransferase 74E2 OS=Arabidopsis thaliana GN=UGT74E2 PE=1 SV=1//3.45161e-156
POPTR_0200s00200	21.0956	0.405978	5.6994	7.951e-06	0.00011503	sp|Q39202|RLK1_ARATH	G-type lectin S-receptor-like serine/threonine-protein kinase RLK1 OS=Arabidopsis thaliana GN=RLK1 PE=2 SV=2//0
POPTR_0017s07510	1088.78	20.9775	5.6977	3.881e-40	7.6114e-38	sp|Q9SB52|PUMP4_ARATH	Mitochondrial uncoupling protein 4 OS=Arabidopsis thaliana GN=PUMP4 PE=2 SV=1//1.13915e-148
POPTR_0002s20480	3889.4	75.255	5.6916	8.1719e-25	6.3037e-23	sp|P32292|ARG2_VIGRR	Indole-3-acetic acid-induced protein ARG2 OS=Vigna radiata var. radiata GN=ARG2 PE=2 SV=1//6.92696e-14
POPTR_0009s10700	45.1827	0.876765	5.6874	1.934e-10	5.1003e-09	sp|Q9ZQ91|CXE7_ARATH	Probable carboxylesterase 7 OS=Arabidopsis thaliana GN=CXE7 PE=2 SV=1//6.63418e-110
POPTR_0006s24300	317.965	6.20216	5.68	1.1732e-31	1.4586e-29	-//-
POPTR_0018s09440	13527.2	265.101	5.6732	5.8624e-52	2.2871e-49	-//-
POPTR_0008s17510	20.7024	0.405978	5.6723	8.4816e-06	0.00012234	sp|Q9FQA3|GST23_MAIZE	Glutathione transferase GST 23 OS=Zea mays PE=2 SV=1//1.29768e-18
POPTR_0664s00200	442.488	8.70284	5.668	3.7374e-35	5.714e-33	sp|P16335|GWIN3_POPSP	Wound-responsive protein GWIN3 OS=Populus sp. GN=GWIN3 PE=2 SV=1//8.08452e-51
POPTR_0006s20290	20.6041	0.405978	5.6654	8.6216e-06	0.00012426	sp|Q9M2A0|PMA8_ARATH	ATPase 8, plasma membrane-type OS=Arabidopsis thaliana GN=AHA8 PE=1 SV=1//0
POPTR_0017s07280	91.8261	1.81834	5.6582	5.8386e-17	2.6248e-15	sp|Q9SB52|PUMP4_ARATH	Mitochondrial uncoupling protein 4 OS=Arabidopsis thaliana GN=PUMP4 PE=2 SV=1//1.3432e-120
POPTR_0004s22170	68.0056	1.34755	5.6572	4.1241e-09	9.5092e-08	-//-
POPTR_0017s11350	287.922	5.73138	5.6507	3.7377e-30	4.1457e-28	-//-
POPTR_0013s00730	1767.74	35.2785	5.647	7.8365e-47	2.3962e-44	sp|Q9FXB2|GOLS2_ARATH	Galactinol synthase 2 OS=Arabidopsis thaliana GN=GOLS2 PE=1 SV=1//4.87714e-18
POPTR_0010s08300	667.711	13.363	5.6429	2.2402e-17	1.0546e-15	sp|Q8LDC8|ERF92_ARATH	Ethylene-responsive transcription factor 1B OS=Arabidopsis thaliana GN=ERF1B PE=1 SV=2//5.55403e-63
POPTR_0007s10920	23.4974	0.470787	5.6413	1.6988e-06	2.7848e-05	sp|O22042|M3K3_ARATH	Mitogen-activated protein kinase kinase kinase 3 OS=Arabidopsis thaliana GN=ANP3 PE=1 SV=1//4.88864e-16
POPTR_0397s00200	1110.15	22.2774	5.639	4.2288e-22	2.7339e-20	sp|P13917|7SB1_SOYBN	Basic 7S globulin OS=Glycine max GN=BG PE=1 SV=2//3.08445e-40
POPTR_0012s05200	196.869	3.97785	5.6291	1.247e-25	1.0174e-23	sp|Q9LK95|MYB21_ARATH	Transcription factor MYB21 OS=Arabidopsis thaliana GN=MYB21 PE=1 SV=1//5.97035e-09
POPTR_0010s18380	23.2726	0.470787	5.6274	2.2099e-06	3.5548e-05	-//-
POPTR_0010s06590	19.9862	0.405978	5.6215	1.2031e-05	0.00016936	sp|Q9FKS8|LHT1_ARATH	Lysine histidine transporter 1 OS=Arabidopsis thaliana GN=LHT1 PE=1 SV=1//0
POPTR_0017s02270	146.068	2.97146	5.6193	7.1763e-22	4.5527e-20	sp|Q681K7|GEX1_ARATH	Protein GAMETE EXPRESSED 1 OS=Arabidopsis thaliana GN=GEX1 PE=1 SV=1//2.2371e-09
POPTR_0001s09110	377.462	7.69646	5.616	9.5131e-15	3.6484e-13	sp|Q9SV07|ASAT1_ARATH	Acyl-CoA--sterol O-acyltransferase 1 OS=Arabidopsis thaliana GN=ASAT1 PE=1 SV=1//1.83208e-80
POPTR_0002s18660	19.8596	0.405978	5.6123	1.5485e-05	0.00021313	-//-
POPTR_0003s15040	6883.08	141.521	5.604	6.1212e-50	2.12e-47	sp|Q8VY90|EF105_ARATH	Ethylene-responsive transcription factor ERF105 OS=Arabidopsis thaliana GN=ERF105 PE=2 SV=1//6.21022e-54
POPTR_0006s06640	456.866	9.43286	5.5979	1.8451e-05	0.0002497	sp|P42849|UMEC_ARMRU	Umecyanin OS=Armoracia rusticana PE=1 SV=1//3.07065e-13
POPTR_0007s12670	607.248	12.6159	5.589	6.6948e-18	3.2837e-16	sp|Q9FLS0|FB253_ARATH	F-box protein At5g07610 OS=Arabidopsis thaliana GN=At5g07610 PE=2 SV=1//2.45191e-16
POPTR_0015s05780	22.6546	0.470787	5.5886	3.0661e-06	4.778e-05	sp|Q9FLV4|Y5248_ARATH	G-type lectin S-receptor-like serine/threonine-protein kinase At5g24080 OS=Arabidopsis thaliana GN=At5g24080 PE=2 SV=1//0
POPTR_0002s02080	295.549	6.20216	5.5745	3.2276e-30	3.5918e-28	sp|P0DH62|Y4407_SELML	Inactive protein kinase SELMODRAFT_444075 OS=Selaginella moellendorffii GN=SELMODRAFT_444075 PE=2 SV=1//2.61783e-30
POPTR_0014s13790	44.846	0.941574	5.5738	5.3925e-09	1.2267e-07	sp|Q4UKR8|HSPC2_RICFE	Small heat shock protein C2 OS=Rickettsia felis (strain ATCC VR-1525 / URRWXCal2) GN=hspC2 PE=3 SV=1//1.27514e-10
POPTR_0003s07910	9786.31	205.982	5.5702	5.608e-50	1.9623e-47	sp|O80337|EF100_ARATH	Ethylene-responsive transcription factor 1A OS=Arabidopsis thaliana GN=ERF1A PE=1 SV=2//2.62544e-64
POPTR_0004s23220	841.957	17.7945	5.5642	7.3956e-41	1.5121e-38	-//-
POPTR_0003s19320	891.253	18.8657	5.562	3.0286e-41	6.3847e-39	-//-
POPTR_0002s06620	1494.68	31.758	5.5566	1.2404e-44	3.2892e-42	sp|Q70II3|EF110_ARATH	Ethylene-responsive transcription factor ERF110 OS=Arabidopsis thaliana GN=ERF110 PE=2 SV=2//1.16579e-17
POPTR_0009s06940	868.014	18.5417	5.5489	4.1229e-15	1.6367e-13	sp|Q9FI39|THAD_ARATH	Cytochrome P450 705A5 OS=Arabidopsis thaliana GN=CYP705A5 PE=2 SV=1//3.39938e-53
POPTR_0004s11160	40.9134	0.876765	5.5442	5.9008e-08	1.1886e-06	sp|Q93YW8|GDL65_ARATH	GDSL esterase/lipase At4g18970 OS=Arabidopsis thaliana GN=At4g18970 PE=2 SV=1//4.82712e-06
POPTR_0002s18850	2287.25	49.7335	5.5233	4.35e-23	2.9888e-21	sp|Q9SYI3|AB5B_ARATH	ABC transporter B family member 5 OS=Arabidopsis thaliana GN=ABCB5 PE=3 SV=1//4.5639e-06
POPTR_0008s02440	40.2672	0.876765	5.5213	1.4102e-09	3.4287e-08	-//-
POPTR_0010s09570	2069.16	45.121	5.5191	1.1971e-45	3.386e-43	sp|P05332|YP20_BACLI	Uncharacterized N-acetyltransferase p20 OS=Bacillus licheniformis GN=p20 PE=4 SV=1//3.56334e-15
POPTR_0014s07470	536.42	11.722	5.5161	2.3214e-36	3.7165e-34	sp|Q58FX0|BAP2_ARATH	BON1-associated protein 2 OS=Arabidopsis thaliana GN=BAP2 PE=1 SV=1//1.57903e-29
POPTR_0019s02290	215.928	4.72499	5.5141	5.2132e-26	4.3262e-24	sp|Q9LDH1|SIB1_ARATH	Sigma factor binding protein 1, chloroplastic OS=Arabidopsis thaliana GN=SIB1 PE=1 SV=1//7.55156e-06
POPTR_0009s16230	1059.81	23.219	5.5124	1.3294e-41	2.9111e-39	sp|Q9XIN8|FB119_ARATH	F-box protein At2g27310 OS=Arabidopsis thaliana GN=At2g27310 PE=2 SV=1//1.76052e-66
POPTR_0009s08930	353.64	7.76126	5.5098	7.411e-32	9.3162e-30	-//-
POPTR_0006s26470	21.4187	0.470787	5.5076	5.9262e-06	8.7912e-05	sp|Q9FJ30|FBL88_ARATH	Putative F-box/LRR-repeat protein At5g41840 OS=Arabidopsis thaliana GN=At5g41840 PE=4 SV=1//1.01387e-14
POPTR_0016s13380	367.711	8.08531	5.5071	2.1008e-16	9.0834e-15	sp|Q0JQF7|DRE2A_ORYSJ	Dehydration-responsive element-binding protein 2A OS=Oryza sativa subsp. japonica GN=DREB2A PE=2 SV=1//6.63348e-23
POPTR_0008s15890	1440.09	31.9047	5.4962	9.1562e-19	4.7885e-17	sp|Q9LIK7|ACA13_ARATH	Putative calcium-transporting ATPase 13, plasma membrane-type OS=Arabidopsis thaliana GN=ACA13 PE=2 SV=1//0
POPTR_0002s25870	476.096	10.6031	5.4887	5.5698e-13	1.857e-11	-//-
POPTR_0001s39660	18.2023	0.405978	5.4866	4.1128e-05	0.00051854	sp|P43309|PPO_MALDO P	Polyphenol oxidase, chloroplastic OS=Malus domestica PE=2 SV=1//0
POPTR_0005s09830	18.2023	0.405978	5.4866	4.1128e-05	0.00051854	sp|Q6Q3H3|TPSGD_VITVI	(-)-germacrene D synthase OS=Vitis vinifera GN=VIT_19s0014g04930 PE=1 SV=1//0
POPTR_0011s13260	180.745	4.04266	5.4825	3.358e-24	2.5049e-22	sp|Q9ZT07|RKS1_ARATH	G-type lectin S-receptor-like serine/threonine-protein kinase RKS1 OS=Arabidopsis thaliana GN=RKS1 PE=3 SV=3//4.5399e-12
POPTR_0009s03850	7348.94	164.952	5.4774	1.4143e-48	4.6155e-46	sp|Q9XE58|SCL14_ARATH	Scarecrow-like protein 14 OS=Arabidopsis thaliana GN=SCL14 PE=2 SV=2//1.50658e-08
POPTR_0004s18590	330.325	7.4201	5.4763	6.9191e-31	8.098e-29	sp|Q2MHE4|HT1_ARATH S	Serine/threonine-protein kinase HT1 OS=Arabidopsis thaliana GN=HT1 PE=1 SV=1//4.52481e-26
POPTR_0012s01620	5703.58	128.397	5.4732	1.2252e-41	2.7002e-39	sp|Q39219|AOX1A_ARATH	Ubiquinol oxidase 1a, mitochondrial OS=Arabidopsis thaliana GN=AOX1A PE=1 SV=2//2.85238e-180
POPTR_0008s12090	4437.96	99.9169	5.473	6.9564e-48	2.2274e-45	-//-
POPTR_0001s29760	247.727	5.60176	5.4667	5.3967e-12	1.6637e-10	-//-
POPTR_0006s24290	268.484	6.07254	5.4664	2.22e-28	2.1968e-26	-//-
POPTR_0001s20600	38.7081	0.876765	5.4643	3.1381e-09	7.3354e-08	-//-
POPTR_0004s12170	1380.24	31.6283	5.4476	8.3514e-28	7.8086e-26	sp|Q93Z27|CML45_ARATH	Probable calcium-binding protein CML45 OS=Arabidopsis thaliana GN=CML45 PE=1 SV=1//7.08316e-39
POPTR_0001s41450	35.2952	0.811955	5.4419	1.6724e-08	3.5972e-07	sp|Q9SZR9|AB9G_ARATH	ABC transporter G family member 9 OS=Arabidopsis thaliana GN=ABCG9 PE=2 SV=2//0
POPTR_0018s04880	450.846	10.3744	5.4415	1.9624e-34	2.9086e-32	sp|Q9SGP2|HSL1_ARATH	Receptor-like protein kinase HSL1 OS=Arabidopsis thaliana GN=HSL1 PE=2 SV=1//2.63318e-15
POPTR_0011s11180	228.274	5.26059	5.4394	4.224e-26	3.5312e-24	sp|Q39688|EP1G_DAUCA	Epidermis-specific secreted glycoprotein EP1 OS=Daucus carota GN=EP1 PE=1 SV=1//5.54738e-146
POPTR_0005s09040	192.557	4.44863	5.4358	1.3901e-24	1.0626e-22	sp|Q9FTA0|GEML4_ARATH	GEM-like protein 4 OS=Arabidopsis thaliana GN=At5g08350 PE=2 SV=1//4.36109e-74
POPTR_0002s05580	1937.49	44.8617	5.4326	9.6234e-45	2.5923e-42	sp|P13917|7SB1_SOYBN	Basic 7S globulin OS=Glycine max GN=BG PE=1 SV=2//3.26041e-83
POPTR_0006s04670	17.4861	0.405978	5.4287	5.8677e-05	0.00071051	sp|P52408|E13B_PRUPE	Glucan endo-1,3-beta-glucosidase, basic isoform OS=Prunus persica GN=GNS1 PE=3 SV=1//1.44186e-139
POPTR_0017s12100	1207.01	28.0394	5.4278	3.2718e-20	1.8982e-18	sp|Q93Z27|CML45_ARATH	Probable calcium-binding protein CML45 OS=Arabidopsis thaliana GN=CML45 PE=1 SV=1//1.56005e-39
POPTR_0006s14160	8661.87	202.022	5.4221	3.0526e-48	9.8675e-46	sp|Q9S7M2|TI10B_ARATH	Protein TIFY 10B OS=Arabidopsis thaliana GN=TIFY10B PE=1 SV=1//9.50751e-07
POPTR_0004s00890	5460.84	127.424	5.4214	8.3759e-48	2.6569e-45	sp|Q9C519|WRKY6_ARATH	WRKY transcription factor 6 OS=Arabidopsis thaliana GN=WRKY6 PE=1 SV=1//1.87813e-139
POPTR_0004s01010	20.1127	0.470787	5.4169	0.0034103	0.024492	sp|O65451|FB333_ARATH	Probable F-box protein At4g22030 OS=Arabidopsis thaliana GN=At4g22030 PE=2 SV=1//5.73038e-107
POPTR_0004s01460	97.303	2.28913	5.4096	5.7139e-05	0.00069387	sp|Q8RWZ5|SD25_ARATH	G-type lectin S-receptor-like serine/threonine-protein kinase SD2-5 OS=Arabidopsis thaliana GN=SD25 PE=1 SV=1//5.34234e-85
POPTR_0007s02450	953.231	22.489	5.4055	3.9633e-21	2.3979e-19	sp|Q9FND9|RFS5_ARATH	Probable galactinol--sucrose galactosyltransferase 5 OS=Arabidopsis thaliana GN=RFS5 PE=1 SV=1//0
POPTR_0006s10630	17.0647	0.405978	5.3935	7.9776e-05	0.00093724	-//-
POPTR_0009s02510	34.1011	0.811955	5.3923	2.2555e-06	3.6179e-05	-//-
POPTR_0019s10710	277.304	6.60814	5.3911	6.4175e-23	4.3738e-21	sp|Q9FIJ6|ACCR4_ARATH	Serine/threonine-protein kinase-like protein CCR4 OS=Arabidopsis thaliana GN=CCR4 PE=1 SV=1//4.42262e-73
POPTR_0008s12130	110.351	2.63029	5.3907	3.2786e-18	1.6461e-16	sp|Q9LK95|MYB21_ARATH	Transcription factor MYB21 OS=Arabidopsis thaliana GN=MYB21 PE=1 SV=1//7.9843e-58
POPTR_0010s11370	309.286	7.4201	5.3814	9.7984e-30	1.0558e-27	sp|Q5PNY6|PUB21_ARATH	U-box domain-containing protein 21 OS=Arabidopsis thaliana GN=PUB21 PE=2 SV=1//6.39129e-99
POPTR_0019s11820	33.6096	0.811955	5.3713	4.7898e-08	9.7522e-07	sp|Q9FY79|LAC14_ARATH	Laccase-14 OS=Arabidopsis thaliana GN=LAC14 PE=2 SV=1//5.50986e-160
POPTR_0001s34210	38.9465	0.941574	5.3703	5.6115e-05	0.0006829	-//-
POPTR_0003s21980	36.208	0.876765	5.368	1.1983e-08	2.6273e-07	sp|Q39202|RLK1_ARATH	G-type lectin S-receptor-like serine/threonine-protein kinase RLK1 OS=Arabidopsis thaliana GN=RLK1 PE=2 SV=2//1.45869e-69
POPTR_0014s01610	579.428	14.0759	5.3633	2.2865e-36	3.678e-34	-//-
POPTR_0001s10490	373.779	9.0917	5.3615	5.6997e-25	4.4575e-23	sp|Q8H0Y8|WRK41_ARATH	Probable WRKY transcription factor 41 OS=Arabidopsis thaliana GN=WRKY41 PE=2 SV=2//3.06539e-13
POPTR_0012s13440	16.6715	0.405978	5.3598	8.5264e-05	0.00099688	sp|P51090|CHSY_VITVI	Chalcone synthase OS=Vitis vinifera GN=CHS PE=2 SV=1//0
POPTR_0003s22000	654.976	15.9933	5.3559	8.2821e-37	1.372e-34	sp|Q39202|RLK1_ARATH	G-type lectin S-receptor-like serine/threonine-protein kinase RLK1 OS=Arabidopsis thaliana GN=RLK1 PE=2 SV=2//0
POPTR_0014s01760	3090.17	75.4666	5.3557	1.791e-45	4.9828e-43	sp|Q96289|ZAT10_ARATH	Zinc finger protein ZAT10 OS=Arabidopsis thaliana GN=ZAT10 PE=2 SV=1//1.57462e-59
POPTR_0013s12870	2291.14	56.0824	5.3524	4.2996e-44	1.081e-41	sp|P27054|CHI4_PHAVU	Endochitinase PR4 OS=Phaseolus vulgaris GN=CHI4 PE=2 SV=1//9.61805e-47
POPTR_0013s13810	264.06	6.47852	5.3491	1.2379e-27	1.1543e-25	sp|Q2QDF6|DET2_GOSHI	Steroid 5-alpha-reductase DET2 OS=Gossypium hirsutum GN=DET2 PE=1 SV=1//1.26503e-101
POPTR_0003s13910	339.047	8.36167	5.3416	1.2326e-30	1.4086e-28	sp|Q9C7W2|ERF61_ARATH	Ethylene-responsive transcription factor ERF061 OS=Arabidopsis thaliana GN=ERF061 PE=2 SV=1//3.50022e-48
POPTR_0003s11260	175.099	4.31901	5.3413	5.0118e-23	3.4295e-21	sp|P32295|ARG7_VIGRR	Indole-3-acetic acid-induced protein ARG7 OS=Vigna radiata var. radiata GN=ARG7 PE=2 SV=1//6.59017e-13
POPTR_0012s09880	314.567	7.76126	5.3409	1.0101e-29	1.0815e-27	sp|O81117|C94A1_VICSA	Cytochrome P450 94A1 OS=Vicia sativa GN=CYP94A1 PE=2 SV=2//5.80277e-138
POPTR_0005s23970	120.367	2.97146	5.3401	3.5294e-08	7.3043e-07	sp|O24542|AX22D_VIGRR	Auxin-induced protein 22D OS=Vigna radiata var. radiata GN=AUX22D PE=2 SV=1//1.40129e-09
POPTR_0014s04620	16.3766	0.405978	5.3341	0.0017863	0.014208	sp|Q8L9K1|ERF99_ARATH	Ethylene-responsive transcription factor 13 OS=Arabidopsis thaliana GN=ERF13 PE=2 SV=2//1.16289e-37
POPTR_0005s03560	987.621	24.5017	5.333	7.478e-31	8.6922e-29	sp|Q43191|LOX15_SOLTU	Probable linoleate 9S-lipoxygenase 5 OS=Solanum tuberosum GN=LOX1.5 PE=2 SV=1//0
POPTR_0012s00310	106.012	2.63029	5.3329	7.2536e-18	3.5373e-16	-//-
POPTR_0007s10350	1836.77	45.5918	5.3323	1.4831e-43	3.5449e-41	sp|O82333|GH31_ARATH	Probable indole-3-acetic acid-amido synthetase GH3.1 OS=Arabidopsis thaliana GN=GH3.1 PE=2 SV=1//2.01377e-10
POPTR_0001s23070	18.9468	0.470787	5.3307	2.2501e-05	0.0003004	sp|Q75W17|FURH_VIBFR	Furcatin hydrolase OS=Viburnum furcatum PE=1 SV=1//7.07597e-11
POPTR_0002s13030	1058.29	26.3201	5.3294	3.902e-40	7.6114e-38	sp|Q9FDW1|MYB44_ARATH	Transcription factor MYB44 OS=Arabidopsis thaliana GN=MYB44 PE=2 SV=1//1.22816e-47
POPTR_0009s15020	54.1155	1.34755	5.3276	1.4423e-11	4.2605e-10	sp|P02519|HSP11_SOYBN	17.3 kDa class I heat shock protein OS=Glycine max GN=HSP17.3-B PE=3 SV=1//5.19636e-64
POPTR_0010s07170	1705.31	42.4736	5.3273	6.866e-23	4.6701e-21	sp|P32110|GSTX6_SOYBN	Probable glutathione S-transferase OS=Glycine max GN=HSP26-A PE=2 SV=1//4.06359e-58
POPTR_0015s05940	72.964	1.81834	5.3265	3.2238e-14	1.1893e-12	sp|Q9C9H7|RLP12_ARATH	Receptor-like protein 12 OS=Arabidopsis thaliana GN=RLP12 PE=2 SV=2//8.8929e-06
POPTR_0017s11980	16.1518	0.405978	5.3142	0.00011798	0.0013294	sp|P47082|AVT1_YEAST	Vacuolar amino acid transporter 1 OS=Saccharomyces cerevisiae (strain ATCC 204508 / S288c) GN=AVT1 PE=1 SV=1//4.24485e-24
POPTR_0011s03910	133.99	3.37744	5.3101	9.2518e-15	3.5522e-13	sp|Q9SXB8|Y1133_ARATH	G-type lectin S-receptor-like serine/threonine-protein kinase At1g11330 OS=Arabidopsis thaliana GN=At1g11330 PE=1 SV=3//6.03245e-10
POPTR_0109s00230	37.3174	0.941574	5.3086	8.3941e-09	1.8756e-07	-//-
POPTR_0009s13140	34.7055	0.876765	5.3068	4.888e-06	7.3571e-05	sp|Q9FUB7|CHSY_HYPAN	Chalcone synthase OS=Hypericum androsaemum PE=1 SV=1//2.19963e-94
POPTR_0002s12050	66.8397	1.68872	5.3067	3.1877e-05	0.00041154	-//-
POPTR_0002s15670	1514.65	38.3013	5.3054	7.1909e-19	3.784e-17	sp|Q58FX0|BAP2_ARATH	BON1-associated protein 2 OS=Arabidopsis thaliana GN=BAP2 PE=1 SV=1//3.38516e-31
POPTR_0019s14550	398.191	10.1152	5.2989	4.362e-32	5.6293e-30	sp|P16335|GWIN3_POPSP	Wound-responsive protein GWIN3 OS=Populus sp. GN=GWIN3 PE=2 SV=1//3.44854e-61
POPTR_0017s13000	521.491	13.2982	5.2933	3.9908e-34	5.8134e-32	sp|Q94F39|AFP3_ARATH	Ninja-family protein AFP3 OS=Arabidopsis thaliana GN=AFP3 PE=1 SV=1//1.58801e-14
POPTR_0005s08320	129.397	3.31263	5.2877	2.1754e-19	1.1871e-17	-//-
POPTR_0985s00200	942.82	24.1434	5.2873	1.5105e-05	0.0002084	sp|Q54DY9|BCS1B_DICDI	Probable mitochondrial chaperone BCS1-B OS=Dictyostelium discoideum GN=bcsl1b PE=3 SV=1//3.02981e-26
POPTR_0012s07160	4870.26	125.179	5.2819	5.6314e-46	1.6336e-43	sp|Q84K47|AB2A_ARATH	ABC transporter A family member 2 OS=Arabidopsis thaliana GN=ABCA2 PE=2 SV=1//0
POPTR_0001s00750	36.6294	0.941574	5.2818	9.1647e-09	2.0384e-07	sp|Q0PGJ6|AKRC9_ARATH	Aldo-keto reductase family 4 member C9 OS=Arabidopsis thaliana GN=AKR4C9 PE=1 SV=1//1.08987e-96
POPTR_0011s16240	15.7587	0.405978	5.2786	0.0059906	0.038959	sp|Q8GTB6|THCAS_CANSA	Tetrahydrocannabinolic acid synthase OS=Cannabis sativa PE=1 SV=1//1.00639e-139
POPTR_0001s14400	15.7587	0.405978	5.2786	0.0059906	0.038959	-//-
POPTR_0018s07120	180.717	4.66018	5.2772	4.4834e-23	3.0741e-21	sp|Q9FEW9|OPR3_SOLLC	12-oxophytodienoate reductase 3 OS=Solanum lycopersicum GN=OPR3 PE=1 SV=1//7.12642e-14
POPTR_0197s00200	15.7022	0.405978	5.2734	0.00051195	0.0048754	sp|Q3ECH2|Y1670_ARATH	Probable receptor-like protein kinase At1g67000 OS=Arabidopsis thaliana GN=At1g67000 PE=2 SV=2//3.25735e-76
POPTR_0018s09830	117.346	3.03627	5.2723	3.0458e-17	1.4142e-15	sp|Q9FID5|Y5393_ARATH	Probable receptor-like protein kinase At5g39030 OS=Arabidopsis thaliana GN=At5g39030 PE=2 SV=1//1.47708e-69
POPTR_0001s42270	1511.54	39.1609	5.2705	2.7045e-12	8.5628e-11	sp|Q9LSQ6|PBP1_ARATH	Calcium-binding protein PBP1 OS=Arabidopsis thaliana GN=PBP1 PE=1 SV=1//1.29768e-29
POPTR_0014s11210	46.9383	1.21793	5.2683	4.2926e-10	1.0979e-08	sp|C7G304|GOLS2_SOLLC	Galactinol synthase 2 OS=Solanum lycopersicum GN=GOLS2 PE=2 SV=1//1.97065e-11
POPTR_0009s16860	578.4	15.0346	5.2657	1.9531e-25	1.5746e-23	sp|Q9FE20|PBS1_ARATH	Serine/threonine-protein kinase PBS1 OS=Arabidopsis thaliana GN=PBS1 PE=1 SV=1//1.0456e-11
POPTR_0004s19840	33.6661	0.876765	5.263	1.1507e-06	1.9393e-05	sp|P05478|HSP16_SOYBN	18.5 kDa class I heat shock protein OS=Glycine max GN=HSP18.5-C PE=3 SV=1//4.34571e-79
POPTR_0487s00210	15.5056	0.405978	5.2552	0.00021204	0.0022434	-//-
POPTR_0013s01960	35.9132	0.941574	5.2533	1.2347e-08	2.7018e-07	-//-
POPTR_0005s12120	195.688	5.13097	5.2532	4.5255e-14	1.6552e-12	sp|Q9P6Q3|BCS1_SCHPO	Probable mitochondrial chaperone bcs1 OS=Schizosaccharomyces pombe (strain 972 / ATCC 24843) GN=SPAC644.07 PE=2 SV=1//3.51723e-34
POPTR_0002s23690	33.3566	0.876765	5.2496	0.0012589	0.010661	sp|Q8L5T9|CYT2_ARATH	Cysteine proteinase inhibitor 2 OS=Arabidopsis thaliana GN=CYS2 PE=2 SV=2//6.44504e-24
POPTR_0015s10590	33.3566	0.876765	5.2496	0.0012589	0.010661	sp|Q9SRE6|CML38_ARATH	Calcium-binding protein CML38 OS=Arabidopsis thaliana GN=CML38 PE=2 SV=1//2.06103e-25
POPTR_0010s07070	2149.12	56.6143	5.2464	6.9047e-28	6.5462e-26	sp|P32110|GSTX6_SOYBN	Probable glutathione S-transferase OS=Glycine max GN=HSP26-A PE=2 SV=1//1.35952e-08
POPTR_0010s12920	64.0176	1.68872	5.2445	2.931e-07	5.3862e-06	-//-
POPTR_0004s06650	469.118	12.4043	5.241	2.5385e-33	3.5024e-31	sp|Q9FMW4|GEML8_ARATH	Putative GEM-like protein 8 OS=Arabidopsis thaliana GN=At5g23370 PE=3 SV=1//7.28264e-16
POPTR_0011s12400	2392.18	63.3521	5.2388	3.1916e-41	6.6867e-39	sp|Q93VY3|NAC72_ARATH	NAC domain-containing protein 72 OS=Arabidopsis thaliana GN=NAC072 PE=2 SV=1//1.41546e-117
POPTR_0001s28310	306.787	8.15012	5.2343	3.4189e-19	1.839e-17	-//-
POPTR_0010s23700	32.9634	0.876765	5.2325	3.7764e-06	5.8076e-05	-//-
POPTR_0010s05170	703.166	18.7704	5.2273	2.2109e-36	3.5734e-34	sp|Q9XGN4|GOLS1_AJURE	Galactinol synthase 1 OS=Ajuga reptans GN=GOLS1 PE=1 SV=1//4.29678e-13
POPTR_0014s16490	123.652	3.31263	5.2222	9.5122e-17	4.2038e-15	-//-
POPTR_0006s06540	32.6968	0.876765	5.2208	6.6095e-08	1.3165e-06	sp|D4N501|DIOX2_PAPSO	Probable 2-oxoglutarate/Fe(II)-dependent dioxygenase OS=Papaver somniferum GN=DIOX2 PE=2 SV=1//7.36701e-08
POPTR_0001s04780	364.187	9.77403	5.2196	1.1914e-30	1.3661e-28	-//-
POPTR_0001s03390	360.493	9.70922	5.2145	2.1609e-30	2.4206e-28	sp|Q9FZ36|M3K2_ARATH	Mitogen-activated protein kinase kinase kinase 2 OS=Arabidopsis thaliana GN=ANP2 PE=2 SV=1//4.14097e-34
POPTR_0200s00210	114.832	3.10108	5.2106	2.9876e-18	1.5067e-16	sp|Q39202|RLK1_ARATH	G-type lectin S-receptor-like serine/threonine-protein kinase RLK1 OS=Arabidopsis thaliana GN=RLK1 PE=2 SV=2//2.93438e-142
POPTR_0004s15800	354.032	9.5796	5.2078	5.1937e-30	5.7049e-28	sp|Q9SYZ7|U496A_ARATH	UPF0496 protein At4g34320 OS=Arabidopsis thaliana GN=At4g34320 PE=1 SV=1//1.24165e-61
POPTR_0172s00220	14.9859	0.405978	5.2061	0.00029435	0.0029976	sp|Q9SD53|Y3720_ARATH	UPF0481 protein At3g47200 OS=Arabidopsis thaliana GN=At3g47200 PE=1 SV=1//1.26275e-11
POPTR_0010s15970	3624.43	98.3444	5.2038	2.7787e-44	7.0912e-42	sp|P81391|MYB05_ANTMA	Myb-related protein 305 OS=Antirrhinum majus GN=MYB305 PE=2 SV=1//1.18828e-17
POPTR_0017s11230	125.479	3.44225	5.1879	3.755e-19	2.007e-17	-//-
POPTR_0003s21220	702.053	19.2888	5.1857	5.0208e-36	7.9261e-34	-//-
POPTR_0010s07340	6641.37	182.725	5.1837	3.971e-45	1.0869e-42	sp|Q9LIR6|BAM1_ARATH	Beta-amylase 1, chloroplastic OS=Arabidopsis thaliana GN=BAM1 PE=1 SV=1//6.1981e-15
POPTR_0017s12030	14.6911	0.405978	5.1774	0.00030927	0.0031353	sp|Q1PDW5|FTSH6_ARATH	ATP-dependent zinc metalloprotease FTSH 6, chloroplastic OS=Arabidopsis thaliana GN=FTSH6 PE=2 SV=1//1.90706e-36
POPTR_1202s00200	78.0907	2.15951	5.1764	1.4003e-09	3.407e-08	sp|Q43191|LOX15_SOLTU	Probable linoleate 9S-lipoxygenase 5 OS=Solanum tuberosum GN=LOX1.5 PE=2 SV=1//1.93664e-125
POPTR_0008s17930	14.6628	0.405978	5.1746	0.0064174	0.041206	sp|Q9M8W9|PP211_ARATH	Pentatricopeptide repeat-containing protein At3g04130, mitochondrial OS=Arabidopsis thaliana GN=At3g04130 PE=2 SV=2//6.88142e-11
POPTR_0007s05810	1435.35	39.765	5.1738	3.5732e-09	8.2953e-08	sp|Q40271|INO1_MESCR	Inositol-3-phosphate synthase OS=Mesembryanthemum crystallinum PE=2 SV=1//9.46134e-42
POPTR_0002s07480	60.9413	1.68872	5.1734	3.8261e-12	1.198e-10	-//-
POPTR_0012s11280	357.696	9.92077	5.1721	1.4069e-06	2.3385e-05	-//-
POPTR_0001s13240	1464.67	40.6724	5.1704	1.4242e-40	2.8603e-38	sp|Q93ZM9|TIF9_ARATH	Protein TIFY 9 OS=Arabidopsis thaliana GN=TIFY9 PE=1 SV=1//1.60417e-06
POPTR_0008s04530	259.214	7.20855	5.1683	7.1734e-27	6.357e-25	-//-
POPTR_0015s01900	14.5928	0.405978	5.1677	0.00031449	0.0031792	sp|Q9C8N7|ARFV_ARATH	Auxin response factor 22 OS=Arabidopsis thaliana GN=ARF22 PE=2 SV=2//3.7122e-07
POPTR_0014s03800	190.928	5.3254	5.164	1.9156e-23	1.3602e-21	-//-
POPTR_0015s11180	447.292	12.4863	5.1628	5.2547e-32	6.6548e-30	sp|Q9FED2|HA22E_ARATH	HVA22-like protein e OS=Arabidopsis thaliana GN=HVA22E PE=2 SV=1//7.12582e-50
POPTR_0001s40200	74.9727	2.0947	5.1616	7.5359e-12	2.2898e-10	sp|Q39688|EP1G_DAUCA	Epidermis-specific secreted glycoprotein EP1 OS=Daucus carota GN=EP1 PE=1 SV=1//5.92725e-130
POPTR_0001s39950	542.258	15.2462	5.1525	0.00048033	0.0046158	sp|P43309|PPO_MALDO P	Polyphenol oxidase, chloroplastic OS=Malus domestica PE=2 SV=1//0
POPTR_0017s06460	28.8625	0.811955	5.1517	4.9483e-07	8.8674e-06	sp|P15479|ACEA_RICCO	Isocitrate lyase OS=Ricinus communis PE=2 SV=1//2.49496e-08
POPTR_0011s16580	169.818	4.7898	5.1479	3.6311e-22	2.3565e-20	sp|A6P6W0|CASL1_CANSA	Cannabidiolic acid synthase-like 1 OS=Cannabis sativa GN=CBDAS2 PE=2 SV=1//0
POPTR_0021s00780	28.6942	0.811955	5.1432	3.3723e-06	5.2265e-05	-//-
POPTR_0006s10510	95.2107	2.6951	5.1427	2.1568e-13	7.4546e-12	sp|A2WL19|DRE2A_ORYSI	Dehydration-responsive element-binding protein 2A OS=Oryza sativa subsp. indica GN=DREB2A PE=3 SV=2//9.77337e-20
POPTR_0005s26620	14.2697	0.405978	5.1354	0.00042264	0.0041268	sp|Q9FKX5|NIPL1_ARATH	NEP1-interacting protein-like 1 OS=Arabidopsis thaliana GN=ATL27 PE=2 SV=1//6.31747e-08
POPTR_0009s07730	1998.67	56.9555	5.1331	1.0769e-41	2.3891e-39	sp|Q54R82|MKKA_DICDI	Mitogen-activated protein kinase kinase kinase A OS=Dictyostelium discoideum GN=mkkA PE=1 SV=2//1.02236e-49
POPTR_0002s01800	307.502	8.76765	5.1323	2.4316e-28	2.3922e-26	sp|Q9SGS5|Y1607_ARATH	Uncharacterized protein At1g76070 OS=Arabidopsis thaliana GN=At1g76070 PE=1 SV=1//2.17846e-28
POPTR_0015s05760	14.1996	0.405978	5.1283	0.0021883	0.016919	sp|B9EYD3|PLA4_ORYSJ	Phospholipase A1-II 4 OS=Oryza sativa subsp. japonica GN=Os01g0652300 PE=2 SV=2//9.04524e-34
POPTR_0015s08720	56.6992	1.62391	5.1258	0.00072878	0.0066209	sp|P42737|CAH2_ARATH	Carbonic anhydrase 2, chloroplastic OS=Arabidopsis thaliana GN=CA2 PE=1 SV=2//3.25455e-39
POPTR_0005s26690	105.816	3.03627	5.1231	7.932e-17	3.5331e-15	sp|Q9SGS5|Y1607_ARATH	Uncharacterized protein At1g76070 OS=Arabidopsis thaliana GN=At1g76070 PE=1 SV=1//5.46099e-22
POPTR_0004s02280	16.3484	0.470787	5.1179	0.00011285	0.0012776	sp|Q8GYA4|CRK10_ARATH	Cysteine-rich receptor-like protein kinase 10 OS=Arabidopsis thaliana GN=CRK10 PE=1 SV=3//9.57119e-26
POPTR_0017s04490	14.0731	0.405978	5.1154	0.00043692	0.0042455	sp|A8MQA2|NLTPD_ARATH	Non-specific lipid-transfer protein 13 OS=Arabidopsis thaliana GN=LTP13 PE=2 SV=1//1.31653e-27
POPTR_0002s02220	282.164	8.15012	5.1136	1.6642e-27	1.5391e-25	sp|Q9FYB5|DNJ11_ARATH	Chaperone protein dnaJ 11, chloroplastic OS=Arabidopsis thaliana GN=ATJ11 PE=1 SV=2//1.16571e-25
POPTR_0001s22680	1401.2	40.6589	5.107	1.7162e-39	3.2725e-37	sp|Q40588|ASO_TOBAC L	L-ascorbate oxidase OS=Nicotiana tabacum GN=AAO PE=2 SV=1//2.16385e-08
POPTR_0005s27330	220.408	6.39659	5.1067	6.3423e-25	4.9372e-23	sp|Q8GXZ3|Y5102_ARATH	Serine/threonine-protein kinase At5g01020 OS=Arabidopsis thaliana GN=At5g01020 PE=1 SV=1//3.8288e-08
POPTR_0003s06820	46.3621	1.34755	5.1045	0.0022998	0.017619	-//-
POPTR_0013s06740	366.744	10.6679	5.1034	9.853e-30	1.0583e-27	sp|Q8RVH5|7SBG2_SOYBN	Basic 7S globulin 2 OS=Glycine max PE=1 SV=1//9.24725e-30
POPTR_0007s11780	32.2189	0.941574	5.0967	0.0018367	0.014541	sp|P52578|IFRH_SOLTU	Isoflavone reductase homolog OS=Solanum tuberosum PE=2 SV=1//1.5242e-141
POPTR_0006s19420	2099.84	61.4078	5.0957	3.7895e-41	7.8427e-39	-//-
POPTR_0011s16140	83.231	2.43587	5.0946	1.198e-14	4.5635e-13	sp|A6P6W0|CASL1_CANSA	Cannabidiolic acid synthase-like 1 OS=Cannabis sativa GN=CBDAS2 PE=2 SV=1//3.55606e-175
POPTR_0010s07130	16.0253	0.470787	5.0891	0.00015127	0.0016632	sp|Q03662|GSTX1_TOBAC	Probable glutathione S-transferase OS=Nicotiana tabacum PE=2 SV=1//1.40385e-54
POPTR_0001s24130	261.335	7.69646	5.0856	4.2629e-26	3.5549e-24	sp|O54922|EXOC7_RAT E	Exocyst complex component 7 OS=Rattus norvegicus GN=Exoc7 PE=2 SV=1//5.8662e-11
POPTR_0005s03900	1948.79	57.4776	5.0834	8.0665e-41	1.6394e-38	sp|Q8RXX9|ATL6_ARATH	E3 ubiquitin-protein ligase ATL6 OS=Arabidopsis thaliana GN=ATL6 PE=1 SV=2//2.02928e-79
POPTR_0009s09250	5499.5	162.413	5.0816	1.7117e-43	4.0344e-41	sp|Q96289|ZAT10_ARATH	Zinc finger protein ZAT10 OS=Arabidopsis thaliana GN=ZAT10 PE=2 SV=1//1.02068e-27
POPTR_0015s12200	59.284	1.75353	5.0793	7.4924e-12	2.2787e-10	-//-
POPTR_0018s13270	70.4639	2.0947	5.0721	3.7395e-13	1.2667e-11	sp|Q9FLS0|FB253_ARATH	F-box protein At5g07610 OS=Arabidopsis thaliana GN=At5g07610 PE=2 SV=1//5.63525e-08
POPTR_0019s05210	85.8012	2.56549	5.0637	5.424e-15	2.1357e-13	sp|Q38850|MYB5_ARATH	Transcription repressor MYB5 OS=Arabidopsis thaliana GN=MYB5 PE=1 SV=1//1.1648e-74
POPTR_0010s21920	105.844	3.16589	5.0632	2.3189e-10	6.0777e-09	sp|O54922|EXOC7_RAT E	Exocyst complex component 7 OS=Rattus norvegicus GN=Exoc7 PE=2 SV=1//3.3308e-12
POPTR_0001s19320	134.944	4.04266	5.0609	1.3665e-06	2.2758e-05	sp|Q9SSQ8|HS26M_ARATH	26.5 kDa heat shock protein, mitochondrial OS=Arabidopsis thaliana GN=HSP26.5 PE=2 SV=1//2.5427e-47
POPTR_0001s30260	6193.81	185.628	5.0603	1.7079e-43	4.0344e-41	sp|Q96289|ZAT10_ARATH	Zinc finger protein ZAT10 OS=Arabidopsis thaliana GN=ZAT10 PE=2 SV=1//5.96004e-39
POPTR_0004s02700	72.0229	2.15951	5.0597	2.0104e-13	6.9628e-12	sp|O81906|B120_ARATH	G-type lectin S-receptor-like serine/threonine-protein kinase B120 OS=Arabidopsis thaliana GN=B120 PE=1 SV=1//0
POPTR_0001s18180	13.4269	0.405978	5.0476	0.0026393	0.019745	sp|Q9C9I2|ERF21_ARATH	Ethylene-responsive transcription factor ERF021 OS=Arabidopsis thaliana GN=ERF021 PE=2 SV=1//2.55714e-57
POPTR_0005s23580	13.4269	0.405978	5.0476	0.0026393	0.019745	sp|O22527|CLH1_ARATH	Chlorophyllase-1 OS=Arabidopsis thaliana GN=CLH1 PE=1 SV=1//2.8899e-10
POPTR_0002s19230	542.445	16.4164	5.0463	3.3542e-27	3.0358e-25	sp|O22893|GOLS1_ARATH	Galactinol synthase 1 OS=Arabidopsis thaliana GN=GOLS1 PE=1 SV=1//7.65173e-19
POPTR_0013s14850	119.916	3.63668	5.0433	3.3462e-13	1.138e-11	-//-
POPTR_0010s07090	2429.26	73.7265	5.0422	1.1627e-24	8.9286e-23	sp|P32110|GSTX6_SOYBN	Probable glutathione S-transferase OS=Glycine max GN=HSP26-A PE=2 SV=1//4.61298e-11
POPTR_0017s12940	15.5056	0.470787	5.0416	0.00020977	0.0022215	sp|Q9VSJ8|EXOC7_DROME	Exocyst complex component 7 OS=Drosophila melanogaster GN=exo70 PE=1 SV=2//2.0523e-07
POPTR_0003s17740	314.552	9.5796	5.0372	5.4328e-28	5.1943e-26	sp|Q9M9E1|AB40G_ARATH	ABC transporter G family member 40 OS=Arabidopsis thaliana GN=ABCG40 PE=1 SV=1//6.57117e-08
POPTR_0005s18750	13.3286	0.405978	5.037	0.00080504	0.0072323	sp|Q9FLW0|Y5241_ARATH	Probable receptor-like protein kinase At5g24010 OS=Arabidopsis thaliana GN=At5g24010 PE=1 SV=1//1.8247e-180
POPTR_0006s23080	907.615	27.7801	5.03	1.4918e-36	2.4343e-34	sp|O54922|EXOC7_RAT E	Exocyst complex component 7 OS=Rattus norvegicus GN=Exoc7 PE=2 SV=1//6.00417e-10
POPTR_0013s04060	13.2586	0.405978	5.0294	0.00063916	0.0059159	-//-
POPTR_0015s10730	30.6463	0.941574	5.0245	1.6248e-07	3.0878e-06	sp|Q9XE58|SCL14_ARATH	Scarecrow-like protein 14 OS=Arabidopsis thaliana GN=SCL14 PE=2 SV=2//3.93262e-15
POPTR_0013s06120	267.402	8.23205	5.0216	1.8943e-11	5.538e-10	sp|Q9FLN0|GLIP1_ARATH	GDSL esterase/lipase 1 OS=Arabidopsis thaliana GN=GLIP1 PE=1 SV=1//1.40397e-12
POPTR_0015s04050	896.371	27.6199	5.0203	9.0105e-18	4.3565e-16	sp|Q39108|GGR_ARATH H	Heterodimeric geranylgeranyl pyrophosphate synthase small subunit, chloroplastic OS=Arabidopsis thaliana GN=GGR PE=1 SV=2//1.20841e-29
POPTR_0017s09360	109.495	3.37744	5.0188	4.0917e-17	1.8716e-15	sp|O65483|CRK24_ARATH	Cysteine-rich receptor-like protein kinase 24 OS=Arabidopsis thaliana GN=CRK24 PE=2 SV=2//2.90116e-147
POPTR_0010s26050	106.349	3.31263	5.0047	1.253e-16	5.4803e-15	sp|Q9FLS0|FB253_ARATH	F-box protein At5g07610 OS=Arabidopsis thaliana GN=At5g07610 PE=2 SV=1//3.68698e-38
POPTR_0005s21220	27.9497	0.876765	4.9945	6.8963e-07	1.2065e-05	sp|Q6DUW9|IDL2_ARATH	Protein IDA-LIKE 2 OS=Arabidopsis thaliana GN=IDL2 PE=2 SV=1//1.66598e-06
POPTR_0011s04970	14.9859	0.470787	4.9924	0.00029121	0.0029735	sp|O64495|SDD1_ARATH	Subtilisin-like protease SDD1 OS=Arabidopsis thaliana GN=SDD1 PE=2 SV=1//1.57006e-18
POPTR_0001s32360	237.261	7.48491	4.9863	6.6383e-16	2.7989e-14	sp|Q9SRH9|SNL1_ARATH	Paired amphipathic helix protein Sin3-like 1 OS=Arabidopsis thaliana GN=SNL1 PE=1 SV=2//8.20086e-18
POPTR_0014s03440	659.273	20.8002	4.9862	1.0244e-33	1.4548e-31	sp|Q9FDW1|MYB44_ARATH	Transcription factor MYB44 OS=Arabidopsis thaliana GN=MYB44 PE=2 SV=1//5.19432e-52
POPTR_0011s12930	438.288	13.8338	4.9856	1.698e-30	1.921e-28	sp|O81832|Y4729_ARATH	G-type lectin S-receptor-like serine/threonine-protein kinase At4g27290 OS=Arabidopsis thaliana GN=At4g27290 PE=2 SV=4//4.51688e-16
POPTR_0010s11030	27.7531	0.876765	4.9843	7.0888e-07	1.2383e-05	-//-
POPTR_0204s00240	12.8089	0.405978	4.9796	0.0013763	0.011474	sp|Q9C9H7|RLP12_ARATH	Receptor-like protein 12 OS=Arabidopsis thaliana GN=RLP12 PE=2 SV=2//1.44682e-06
POPTR_0001s15870	155.182	4.91942	4.9793	0.0023684	0.01804	sp|Q766C3|NEP1_NEPGR	Aspartic proteinase nepenthesin-1 OS=Nepenthes gracilis GN=nep1 PE=1 SV=1//1.30029e-29
POPTR_0012s11420	214.271	6.80257	4.9772	3.1759e-24	2.3743e-22	sp|Q7XJE6|MCA1_ARATH	Metacaspase-1 OS=Arabidopsis thaliana GN=AMC1 PE=1 SV=1//8.94409e-15
POPTR_0017s03580	338.807	10.7975	4.9717	4.0297e-19	2.1505e-17	-//-
POPTR_0009s06070	3296.55	105.242	4.9692	2.0929e-41	4.5245e-39	-//-
POPTR_0012s08050	12.7107	0.405978	4.9685	0.0011401	0.0098111	-//-
POPTR_0018s00390	54.9018	1.75353	4.9685	5.6363e-11	1.5797e-09	sp|Q9C7A2|Y3236_ARATH	Ankyrin repeat-containing protein At3g12360 OS=Arabidopsis thaliana GN=At3g12360 PE=2 SV=1//1.32508e-09
POPTR_0001s30200	430.254	13.7519	4.9675	1.7149e-30	1.9337e-28	-//-
POPTR_0014s02880	29.4387	0.941574	4.9665	0.0014555	0.011991	sp|Q9LFN5|GLR25_ARATH	Glutamate receptor 2.5 OS=Arabidopsis thaliana GN=GLR2.5 PE=1 SV=2//1.11116e-111
POPTR_0013s05880	239.803	7.67933	4.9647	2.5146e-11	7.2637e-10	-//-
POPTR_0010s10010	8896.46	286.088	4.9587	1.3452e-42	3.0642e-40	sp|Q94AZ2|STP13_ARATH	Sugar transport protein 13 OS=Arabidopsis thaliana GN=STP13 PE=1 SV=2//0
POPTR_0004s07230	1620.96	52.3638	4.9521	8.1546e-05	0.00095637	sp|O49814|BCH2_CAPAN	Beta-carotene hydroxylase 2, chloroplastic (Fragment) OS=Capsicum annuum GN=CA2 PE=2 SV=1//4.24405e-124
POPTR_1037s00210	12.5141	0.405978	4.946	0.0011781	0.010082	sp|Q39202|RLK1_ARATH	G-type lectin S-receptor-like serine/threonine-protein kinase RLK1 OS=Arabidopsis thaliana GN=RLK1 PE=2 SV=2//4.07337e-53
POPTR_0011s16120	54.0172	1.75353	4.9451	6.132e-11	1.7116e-09	sp|A6P6W0|CASL1_CANSA	Cannabidiolic acid synthase-like 1 OS=Cannabis sativa GN=CBDAS2 PE=2 SV=1//2.15638e-172
POPTR_0006s23640	4196.44	136.451	4.9427	1.7775e-41	3.8672e-39	-//-
POPTR_0011s16570	339.849	11.0739	4.9397	1.1379e-08	2.5015e-07	sp|A6P6V9|CBDAS_CANSA	Cannabidiolic acid synthase OS=Cannabis sativa GN=CBDAS PE=1 SV=1//0
POPTR_0014s10450	111.546	3.63668	4.9389	2.4319e-17	1.1385e-15	-//-
POPTR_0005s03550	464.245	15.2462	4.9284	6.704e-31	7.8733e-29	sp|Q43191|LOX15_SOLTU	Probable linoleate 9S-lipoxygenase 5 OS=Solanum tuberosum GN=LOX1.5 PE=2 SV=1//0
POPTR_0013s08120	523.709	17.2112	4.9273	1.6675e-31	2.0432e-29	-//-
POPTR_0008s01800	14.2697	0.470787	4.9217	0.00041808	0.0040858	sp|Q9SQZ0|CAAT7_ARATH	Cationic amino acid transporter 7, chloroplastic OS=Arabidopsis thaliana GN=CAT7 PE=3 SV=1//1.34938e-152
POPTR_0008s05650	1154.72	38.2842	4.9147	4.1124e-37	6.9789e-35	sp|Q06548|APK1A_ARATH	Protein kinase APK1A, chloroplastic OS=Arabidopsis thaliana GN=APK1A PE=2 SV=1//0
POPTR_0005s27050	40.5903	1.34755	4.9127	4.9291e-09	1.1258e-07	-//-
POPTR_0664s00220	14.1714	0.470787	4.9118	0.00042502	0.0041465	sp|P16335|GWIN3_POPSP	Wound-responsive protein GWIN3 OS=Populus sp. GN=GWIN3 PE=2 SV=1//3.97107e-59
POPTR_0001s45390	199.972	6.67295	4.9053	2.5619e-22	1.6786e-20	-//-
POPTR_0004s04430	40.3372	1.34755	4.9037	7.524e-09	1.6879e-07	sp|Q9FLI1|BH036_ARATH	Transcription factor bHLH36 OS=Arabidopsis thaliana GN=BHLH36 PE=2 SV=1//8.46578e-09
POPTR_0007s12980	28.118	0.941574	4.9003	8.29e-07	1.4312e-05	-//-
POPTR_0010s07620	162.88	5.45502	4.9001	7.6245e-21	4.5401e-19	-//-
POPTR_0010s13290	213.175	7.14374	4.8992	1.2663e-23	9.1062e-22	sp|P81391|MYB05_ANTMA	Myb-related protein 305 OS=Antirrhinum majus GN=MYB305 PE=2 SV=1//9.32746e-09
POPTR_0002s23000	1195.24	40.1368	4.8962	1.0334e-36	1.7026e-34	sp|Q8L9T5|ATL2_ARATH	RING-H2 finger protein ATL2 OS=Arabidopsis thaliana GN=ATL2 PE=2 SV=2//1.29483e-57
POPTR_0002s07230	28.0197	0.941574	4.8952	8.4012e-07	1.4467e-05	-//-
POPTR_0009s09760	232.852	7.82607	4.895	3.4986e-24	2.601e-22	-//-
POPTR_0011s10860	363.175	12.2099	4.8945	2.7138e-28	2.6545e-26	-//-
POPTR_0015s00360	36.138	1.21793	4.891	4.1338e-08	8.4725e-07	-//-
POPTR_0010s14140	671.549	22.6491	4.89	1.2477e-33	1.7645e-31	sp|Q8LAD7|IDA_ARATH P	Protein IDA OS=Arabidopsis thaliana GN=IDA PE=2 SV=1//6.5781e-07
POPTR_0018s10140	216.069	7.29048	4.8893	1.9889e-23	1.4034e-21	sp|Q54DY9|BCS1B_DICDI	Probable mitochondrial chaperone BCS1-B OS=Dictyostelium discoideum GN=bcsl1b PE=3 SV=1//1.71505e-09
POPTR_2259s00200	49.9863	1.68872	4.8875	3.2868e-10	8.4898e-09	sp|Q8GYA4|CRK10_ARATH	Cysteine-rich receptor-like protein kinase 10 OS=Arabidopsis thaliana GN=CRK10 PE=1 SV=3//1.69805e-72
POPTR_0006s13530	484.834	16.3822	4.8873	4.697e-31	5.5742e-29	sp|Q6R0H0|ASG4_ARATH	Transcription factor ASG4 OS=Arabidopsis thaliana GN=ASG4 PE=2 SV=1//4.54665e-81
POPTR_0005s16440	452.403	15.3281	4.8834	7.3889e-30	8.0381e-28	-//-
POPTR_0017s14440	13.8765	0.470787	4.8814	0.00044689	0.0043312	sp|Q9FHH5|GDU3_ARATH	Protein GLUTAMINE DUMPER 3 OS=Arabidopsis thaliana GN=GDU3 PE=2 SV=1//3.5041e-12
POPTR_0010s13930	2299.07	78.3732	4.8745	2.1443e-39	4.0658e-37	sp|Q9C6M5|RAVL1_ARATH	AP2/ERF and B3 domain-containing transcription repressor TEM1 OS=Arabidopsis thaliana GN=TEM1 PE=1 SV=1//1.13206e-150
POPTR_0008s02830	11.8961	0.405978	4.8729	0.0016697	0.013399	-//-
POPTR_0002s22090	3917.76	133.752	4.8724	1.0321e-40	2.0852e-38	sp|Q94BT2|AIR12_ARATH	Auxin-induced in root cultures protein 12 OS=Arabidopsis thaliana GN=AIR12 PE=1 SV=3//2.34016e-17
POPTR_0012s01760	25.6179	0.876765	4.8688	0.00044403	0.0043071	sp|Q3ECH2|Y1670_ARATH	Probable receptor-like protein kinase At1g67000 OS=Arabidopsis thaliana GN=At1g67000 PE=2 SV=2//5.97095e-100
POPTR_0002s07130	1690.86	57.9827	4.866	5.1463e-38	9.1931e-36	sp|Q9LSA6|PUB29_ARATH	U-box domain-containing protein 29 OS=Arabidopsis thaliana GN=PUB29 PE=1 SV=1//2.27551e-90
POPTR_0010s19520	3176.36	109.504	4.8583	1.6244e-39	3.1149e-37	sp|Q9XEE6|C3H29_ARATH	Zinc finger CCCH domain-containing protein 29 OS=Arabidopsis thaliana GN=At2g40140 PE=2 SV=1//3.99227e-19
POPTR_0005s21940	1011.3	34.8933	4.8571	2.1237e-35	3.3216e-33	sp|Q9Y259|CHKB_HUMAN	Choline/ethanolamine kinase OS=Homo sapiens GN=CHKB PE=1 SV=3//2.98357e-50
POPTR_0006s10370	286.533	9.90365	4.8546	2.3768e-26	2.0269e-24	sp|Q9M6N7|AMT2_ARATH	Ammonium transporter 2 OS=Arabidopsis thaliana GN=AMT2 PE=1 SV=2//4.05845e-08
POPTR_0003s15810	2448.33	84.6231	4.8546	2.6252e-39	4.95e-37	sp|Q9FIJ0|RBOHD_ARATH	Respiratory burst oxidase homolog protein D OS=Arabidopsis thaliana GN=RBOHD PE=1 SV=1//0
POPTR_0008s15050	451.196	15.6045	4.8537	1.0234e-29	1.0923e-27	sp|Q94AZ2|STP13_ARATH	Sugar transport protein 13 OS=Arabidopsis thaliana GN=STP13 PE=1 SV=2//1.2241e-11
POPTR_0010s07100	25.323	0.876765	4.8521	3.6679e-06	5.6536e-05	sp|Q03662|GSTX1_TOBAC	Probable glutathione S-transferase OS=Nicotiana tabacum PE=2 SV=1//1.41059e-62
POPTR_0011s05780	390.436	13.5575	4.8479	3.8369e-13	1.2971e-11	sp|Q9SGP6|GRXC9_ARATH	Glutaredoxin-C9 OS=Arabidopsis thaliana GN=GRXC9 PE=1 SV=1//1.98548e-25
POPTR_0018s12790	127.992	4.44863	4.8466	2.8032e-18	1.4222e-16	sp|Q38830|IAA12_ARATH	Auxin-responsive protein IAA12 OS=Arabidopsis thaliana GN=IAA12 PE=1 SV=1//5.56028e-21
POPTR_0002s10060	235.941	8.21493	4.844	1.4429e-08	3.1313e-07	-//-
POPTR_0003s10780	141.124	4.91942	4.8423	3.1436e-19	1.6963e-17	sp|Q8VZG8|Y4885_ARATH	Probable LRR receptor-like serine/threonine-protein kinase At4g08850 OS=Arabidopsis thaliana GN=At4g08850 PE=1 SV=3//3.46297e-15
POPTR_0009s09590	4430.42	155.641	4.8311	2.1733e-40	4.3137e-38	sp|O82333|GH31_ARATH	Probable indole-3-acetic acid-amido synthetase GH3.1 OS=Arabidopsis thaliana GN=GH3.1 PE=2 SV=1//0
POPTR_0013s13410	24.8316	0.876765	4.8238	3.9272e-06	6.0204e-05	sp|O23144|PPI1_ARATH	Proton pump-interactor 1 OS=Arabidopsis thaliana GN=PPI1 PE=1 SV=2//1.04559e-09
POPTR_0001s46700	53.3009	1.88315	4.8229	7.7768e-11	2.146e-09	sp|Q8GTB6|THCAS_CANSA	Tetrahydrocannabinolic acid synthase OS=Cannabis sativa PE=1 SV=1//9.81628e-166
POPTR_0008s21950	11.3764	0.405978	4.8085	0.0023293	0.017806	sp|A6YIH8|C7D55_HYOMU	Premnaspirodiene oxygenase OS=Hyoscyamus muticus GN=CYP71D55 PE=1 SV=1//6.45294e-180
POPTR_0019s11830	26.3624	0.941574	4.8073	2.0284e-06	3.2846e-05	sp|Q9FY79|LAC14_ARATH	Laccase-14 OS=Arabidopsis thaliana GN=LAC14 PE=2 SV=1//0
POPTR_0006s12220	84.9019	3.03627	4.8054	3.6432e-14	1.3368e-12	sp|Q9SCP6|U73D1_ARATH	UDP-glycosyltransferase 73D1 OS=Arabidopsis thaliana GN=UGT73D1 PE=3 SV=1//0
POPTR_0013s06030	13.0338	0.470787	4.791	0.00083649	0.0074832	sp|Q9FIC8|GL116_ARATH	Germin-like protein subfamily 1 member 16 OS=Arabidopsis thaliana GN=At5g39130 PE=2 SV=1//2.51851e-94
POPTR_0013s14480	25.9975	0.941574	4.7872	1.7164e-06	2.8117e-05	sp|Q8GWP0|MYB39_ARATH	Transcription factor MYB39 OS=Arabidopsis thaliana GN=MYB39 PE=2 SV=1//2.90995e-65
POPTR_0005s11530	158.146	5.73138	4.7862	1.562e-10	4.1483e-09	sp|Q9LZV8|ATL74_ARATH	RING-H2 finger protein ATL74 OS=Arabidopsis thaliana GN=ATL74 PE=2 SV=1//7.31811e-12
POPTR_0008s06930	87.332	3.16589	4.7858	1.2524e-14	4.7655e-13	sp|P51091|LDOX_MALDO	Leucoanthocyanidin dioxygenase OS=Malus domestica GN=ANS PE=2 SV=1//1.70776e-07
POPTR_0016s05270	221.012	8.0205	4.7843	2.2308e-23	1.5644e-21	-//-
POPTR_0012s14900	11.1799	0.405978	4.7834	0.0024079	0.018271	sp|Q8VZG8|Y4885_ARATH	Probable LRR receptor-like serine/threonine-protein kinase At4g08850 OS=Arabidopsis thaliana GN=At4g08850 PE=1 SV=3//0
POPTR_0019s14300	422.064	15.3758	4.7787	3.914e-06	6.003e-05	sp|Q9LSQ6|PBP1_ARATH	Calcium-binding protein PBP1 OS=Arabidopsis thaliana GN=PBP1 PE=1 SV=1//9.16946e-44
POPTR_0009s15340	131.377	4.7898	4.7776	3.9435e-18	1.9625e-16	sp|Q058N4|MRS2B_ARATH	Magnesium transporter MRS2-11, chloroplastic OS=Arabidopsis thaliana GN=MRS2-11 PE=1 SV=1//1.24836e-128
POPTR_1357s00200	24.0171	0.876765	4.7757	5.4897e-06	8.1722e-05	sp|P0CH30|RING1_GOSHI	E3 ubiquitin-protein ligase RING1 OS=Gossypium hirsutum GN=RING1 PE=2 SV=1//5.65323e-29
POPTR_0009s06910	2554.34	93.5204	4.7715	1.4775e-38	2.6962e-36	sp|Q66GR3|BH130_ARATH	Transcription factor bHLH130 OS=Arabidopsis thaliana GN=BHLH130 PE=1 SV=1//1.67446e-65
POPTR_0011s15470	3082.92	112.895	4.7712	1.2466e-38	2.2995e-36	sp|Q8R1R3|STAR7_MOUSE	StAR-related lipid transfer protein 7, mitochondrial OS=Mus musculus GN=Stard7 PE=2 SV=2//2.70198e-11
POPTR_0001s03410	175.127	6.41371	4.7711	9.9896e-21	5.9172e-19	sp|P09189|HSP7C_PETHY	Heat shock cognate 70 kDa protein OS=Petunia hybrida GN=HSP70 PE=2 SV=1//0
POPTR_0015s12250	3855.07	141.323	4.7697	3.2582e-39	6.1097e-37	sp|Q38946|DHE2_ARATH	Glutamate dehydrogenase 2 OS=Arabidopsis thaliana GN=GDH2 PE=1 SV=1//0
POPTR_0014s02730	12.8372	0.470787	4.7691	0.00086484	0.0077072	sp|P19515|LIP_RHIMI L	Lipase OS=Rhizomucor miehei PE=1 SV=2//5.14978e-09
POPTR_0003s19710	802.255	29.4346	4.7685	8.1349e-17	3.6187e-15	sp|O80365|ARR8_ARATH	Two-component response regulator ARR8 OS=Arabidopsis thaliana GN=ARR8 PE=1 SV=1//1.54552e-72
POPTR_0001s27550	410.03	15.0517	4.7677	1.8682e-28	1.8788e-26	sp|Q9ZRF1|MTDH_FRAAN	Probable mannitol dehydrogenase OS=Fragaria ananassa GN=CAD PE=2 SV=1//6.69324e-14
POPTR_0007s08550	179.888	6.60814	4.7667	1.9285e-15	7.8107e-14	sp|Q9LM69|ATL80_ARATH	RING-H2 finger protein ATL80 OS=Arabidopsis thaliana GN=ATL80 PE=1 SV=1//1.10381e-30
POPTR_0001s37340	3352.33	123.187	4.7662	4.9929e-39	9.2604e-37	sp|Q9LK64|AB3C_ARATH	ABC transporter C family member 3 OS=Arabidopsis thaliana GN=ABCC3 PE=1 SV=1//6.24771e-07
POPTR_0005s23820	12.8089	0.470787	4.7659	0.0013445	0.011257	sp|Q40545|KPYA_TOBAC	Pyruvate kinase isozyme A, chloroplastic OS=Nicotiana tabacum PE=2 SV=1//2.73821e-39
POPTR_0002s15060	45.8571	1.68872	4.7631	1.8382e-09	4.4124e-08	-//-
POPTR_0007s12610	1301.38	47.9628	4.762	6.0423e-36	9.4945e-34	sp|Q8GXR2|PLT6_ARATH	Probable polyol transporter 6 OS=Arabidopsis thaliana GN=PLT6 PE=2 SV=2//0
POPTR_0013s14920	10.9833	0.405978	4.7578	0.0024907	0.018811	sp|Q9SIQ3|GDL43_ARATH	GDSL esterase/lipase At2g31540 OS=Arabidopsis thaliana GN=At2g31540 PE=2 SV=1//5.29491e-11
POPTR_0001s27780	587.703	21.7895	4.7534	6.6875e-09	1.5072e-07	sp|Q9FI39|THAD_ARATH	Cytochrome P450 705A5 OS=Arabidopsis thaliana GN=CYP705A5 PE=2 SV=1//6.7461e-51
POPTR_0017s14430	327.136	12.1451	4.7514	1.4063e-26	1.2177e-24	sp|Q9SW07|GDU2_ARATH	Protein GLUTAMINE DUMPER 2 OS=Arabidopsis thaliana GN=GDU2 PE=2 SV=1//7.46638e-15
POPTR_0005s02800	34.4242	1.28274	4.7461	1.3883e-07	2.6531e-06	sp|Q94AH6|CUL1_ARATH	Cullin-1 OS=Arabidopsis thaliana GN=CUL1 PE=1 SV=1//7.462e-29
POPTR_0013s01410	25.253	0.941574	4.7452	2.9457e-06	4.618e-05	sp|O80494|P2B15_ARATH	F-box protein PP2-B15 OS=Arabidopsis thaliana GN=PP2B15 PE=2 SV=2//1.46087e-93
POPTR_0001s10540	36.1097	1.34755	4.744	4.9941e-08	1.0132e-06	sp|Q9C7W2|ERF61_ARATH	Ethylene-responsive transcription factor ERF061 OS=Arabidopsis thaliana GN=ERF061 PE=2 SV=1//1.10589e-52
POPTR_1585s00200	21.7418	0.811955	4.7429	1.8581e-05	0.00025136	sp|Q39688|EP1G_DAUCA	Epidermis-specific secreted glycoprotein EP1 OS=Daucus carota GN=EP1 PE=1 SV=1//7.53488e-36
POPTR_0290s00200	113.849	4.25421	4.7421	1.1111e-16	4.8849e-15	-//-
POPTR_0011s14280	1096.68	40.9793	4.7421	3.4008e-35	5.2466e-33	-//-
POPTR_0003s16750	673.948	25.1975	4.7413	2.318e-32	3.026e-30	sp|Q9FYA2|WRK75_ARATH	Probable WRKY transcription factor 75 OS=Arabidopsis thaliana GN=WRKY75 PE=2 SV=1//2.65728e-50
POPTR_0007s05920	10.8568	0.405978	4.741	0.0032514	0.02357	sp|Q42602|C89A2_ARATH	Cytochrome P450 89A2 OS=Arabidopsis thaliana GN=CYP89A2 PE=2 SV=2//0
POPTR_0010s11720	12.5423	0.470787	4.7356	0.0041819	0.029085	sp|Q9FIZ3|GSO2_ARATH	LRR receptor-like serine/threonine-protein kinase GSO2 OS=Arabidopsis thaliana GN=GSO2 PE=2 SV=2//5.82976e-40
POPTR_0014s08360	1809.64	68.0502	4.733	2.3861e-13	8.2136e-12	sp|Q9SUS5|RHA1B_ARATH	E3 ubiquitin-protein ligase RHA1B OS=Arabidopsis thaliana GN=RHA1B PE=2 SV=1//9.22238e-27
POPTR_0006s10660	164.397	6.20216	4.7283	3.3228e-20	1.9245e-18	sp|Q9SCU0|SDR2A_ARATH	Short-chain dehydrogenase reductase 2a OS=Arabidopsis thaliana GN=SDR2a PE=3 SV=1//6.67689e-143
POPTR_0013s10590	258.907	9.79115	4.7248	9.0543e-11	2.4803e-09	sp|Q00874|DR100_ARATH	DNA-damage-repair/toleration protein DRT100 OS=Arabidopsis thaliana GN=DRT100 PE=2 SV=2//1.56588e-43
POPTR_0012s01150	437.026	16.5289	4.7247	5.0174e-29	5.1919e-27	sp|P23472|CHLY_HEVBR	Hevamine-A OS=Hevea brasiliensis PE=1 SV=2//6.34638e-142
POPTR_0004s02690	203.33	7.69646	4.7235	5.1749e-22	3.3265e-20	sp|O81906|B120_ARATH	G-type lectin S-receptor-like serine/threonine-protein kinase B120 OS=Arabidopsis thaliana GN=B120 PE=1 SV=1//0
POPTR_0753s00200	46.3203	1.75353	4.7233	2.104e-09	5.0148e-08	sp|Q9LMP1|WAK2_ARATH	Wall-associated receptor kinase 2 OS=Arabidopsis thaliana GN=WAK2 PE=1 SV=1//9.05055e-41
POPTR_0002s01330	24.8316	0.941574	4.721	3.8916e-06	5.9713e-05	-//-
POPTR_0005s24550	791.056	30.0864	4.7166	8.6814e-33	1.1739e-30	sp|Q7XBH4|MYB4_ORYSJ	Myb-related protein Myb4 OS=Oryza sativa subsp. japonica GN=MYB4 PE=2 SV=2//1.22426e-78
POPTR_0002s13360	477.824	18.2653	4.7093	1.4631e-26	1.2636e-24	sp|Q9FIH9|CML37_ARATH	Calcium-binding protein CML37 OS=Arabidopsis thaliana GN=CML37 PE=2 SV=1//3.24463e-24
POPTR_0004s24370	95.1125	3.63668	4.7089	7.4971e-14	2.6813e-12	sp|Q9M2E2|SDR1_ARATH	(+)-neomenthol dehydrogenase OS=Arabidopsis thaliana GN=SDR1 PE=1 SV=1//2.09392e-92
POPTR_0017s04360	276.659	10.6031	4.7055	1.2198e-24	9.3453e-23	sp|P83304|LEC_PARPC M	Mannose/glucose-specific lectin (Fragment) OS=Parkia platycephala PE=1 SV=1//3.53246e-06
POPTR_0016s13250	33.4131	1.28274	4.7031	1.9232e-07	3.6252e-06	sp|Q9LMF0|U85A5_ARATH	UDP-glycosyltransferase 85A5 OS=Arabidopsis thaliana GN=UGT85A5 PE=2 SV=1//3.72496e-46
POPTR_1677s00210	10.5337	0.405978	4.6975	0.0080657	0.049769	sp|Q9FLN0|GLIP1_ARATH	GDSL esterase/lipase 1 OS=Arabidopsis thaliana GN=GLIP1 PE=1 SV=1//8.33005e-35
POPTR_0001s44090	1331.28	51.3097	4.6974	5.6227e-17	2.5344e-15	sp|Q69VG1|CIGR1_ORYSJ	Chitin-inducible gibberellin-responsive protein 1 OS=Oryza sativa subsp. japonica GN=CIGR1 PE=2 SV=1//0
POPTR_0017s06440	666.126	25.7025	4.6958	1.3518e-31	1.6745e-29	sp|Q9FND9|RFS5_ARATH	Probable galactinol--sucrose galactosyltransferase 5 OS=Arabidopsis thaliana GN=RFS5 PE=1 SV=1//0
POPTR_0016s02070	1254.33	48.4507	4.6943	4.9007e-35	7.3599e-33	sp|Q9LHJ2|U82A1_ARATH	UDP-glycosyltransferase 82A1 OS=Arabidopsis thaliana GN=UGT82A1 PE=2 SV=1//2.23096e-169
POPTR_0001s06970	1226.55	47.4101	4.6933	4.7117e-35	7.1076e-33	sp|Q9SX25|CXE6_ARATH	Probable carboxylesterase 6 OS=Arabidopsis thaliana GN=CXE6 PE=2 SV=1//1.5978e-52
POPTR_0021s00280	2607.73	100.876	4.6921	9.5689e-38	1.6655e-35	sp|Q9C519|WRKY6_ARATH	WRKY transcription factor 6 OS=Arabidopsis thaliana GN=WRKY6 PE=1 SV=1//7.21548e-125
POPTR_0010s25750	712.29	27.6505	4.6871	4.3146e-22	2.784e-20	-//-
POPTR_0001s24940	20.899	0.811955	4.6859	3.2781e-05	0.00042193	sp|O81077|ABAH2_ARATH	Abscisic acid 8&apos;-hydroxylase 2 OS=Arabidopsis thaliana GN=CYP707A2 PE=2 SV=1//6.24795e-08
POPTR_0004s02320	45.0844	1.75353	4.6843	3.4875e-09	8.1075e-08	sp|Q8W4G6|CRK15_ARATH	Cysteine-rich receptor-like protein kinase 15 OS=Arabidopsis thaliana GN=CRK15 PE=2 SV=2//1.75249e-161
POPTR_0001s16780	2506.98	97.5667	4.6834	2.9823e-37	5.1123e-35	sp|O24371|LOX31_SOLTU	Linoleate 13S-lipoxygenase 3-1, chloroplastic OS=Solanum tuberosum GN=LOX3.1 PE=1 SV=1//0
POPTR_0018s00470	187.19	7.29048	4.6823	5.2254e-05	0.00064005	sp|Q9M817|PTR6_ARATH	Probable peptide transporter At1g52190 OS=Arabidopsis thaliana GN=At1g52190 PE=1 SV=1//5.10138e-19
POPTR_0010s19510	1375.4	53.5988	4.6815	3.6474e-35	5.6017e-33	sp|P48619|FAD3C_RICCO	Omega-3 fatty acid desaturase, chloroplastic OS=Ricinus communis GN=FAD7A-1 PE=2 SV=1//0
POPTR_0004s18550	112.43	4.38382	4.6807	2.2778e-16	9.8236e-15	sp|Q2MHE4|HT1_ARATH S	Serine/threonine-protein kinase HT1 OS=Arabidopsis thaliana GN=HT1 PE=1 SV=1//1.4638e-26
POPTR_0012s07990	366.351	14.3217	4.6769	7.0047e-27	6.2237e-25	sp|Q9LRA7|TPS9_ARATH	Probable alpha,alpha-trehalose-phosphate synthase [UDP-forming] 9 OS=Arabidopsis thaliana GN=TPS9 PE=1 SV=1//1.1297e-29
POPTR_0014s09350	70.5339	2.75991	4.6756	1.5224e-12	4.9352e-11	sp|O65717|CNGC1_ARATH	Cyclic nucleotide-gated ion channel 1 OS=Arabidopsis thaliana GN=CNGC1 PE=1 SV=1//0
POPTR_0011s13270	139.762	5.47214	4.6747	3.7141e-18	1.8538e-16	sp|O81832|Y4729_ARATH	G-type lectin S-receptor-like serine/threonine-protein kinase At4g27290 OS=Arabidopsis thaliana GN=At4g27290 PE=2 SV=4//2.41633e-131
POPTR_0016s03880	20.6742	0.811955	4.6703	4.2408e-05	0.0005325	sp|Q9SD53|Y3720_ARATH	UPF0481 protein At3g47200 OS=Arabidopsis thaliana GN=At3g47200 PE=1 SV=1//5.52167e-26
POPTR_0006s28760	5059.42	199.159	4.667	1.2916e-38	2.3696e-36	sp|Q9SJA7|SOX_ARATH P	Probable sarcosine oxidase OS=Arabidopsis thaliana GN=At2g24580 PE=2 SV=1//0
POPTR_0001s42050	56.419	2.22432	4.6647	7.1741e-11	1.9894e-09	sp|O81832|Y4729_ARATH	G-type lectin S-receptor-like serine/threonine-protein kinase At4g27290 OS=Arabidopsis thaliana GN=At4g27290 PE=2 SV=4//0
POPTR_0664s00210	429.146	16.9349	4.6634	2.4614e-28	2.4145e-26	sp|P16335|GWIN3_POPSP	Wound-responsive protein GWIN3 OS=Populus sp. GN=GWIN3 PE=2 SV=1//7.56214e-64
POPTR_0017s01240	1220.55	48.1744	4.6631	1.8065e-34	2.6892e-32	sp|O49814|BCH2_CAPAN	Beta-carotene hydroxylase 2, chloroplastic (Fragment) OS=Capsicum annuum GN=CA2 PE=2 SV=1//3.25615e-117
POPTR_0001s31970	76.8684	3.03627	4.662	4.6086e-13	1.5502e-11	sp|Q56Y11|DDPS2_ARATH	Dehydrodolichyl diphosphate synthase 2 OS=Arabidopsis thaliana GN=At5g58770 PE=2 SV=2//3.75621e-97
POPTR_0006s04680	228.638	9.04401	4.66	1.2046e-22	8.0484e-21	sp|Q9ZSK5|ZOG_PHALU Z	Zeatin O-glucosyltransferase OS=Phaseolus lunatus GN=ZOG1 PE=2 SV=1//7.94082e-171
POPTR_0010s20350	11.8961	0.470787	4.6593	0.0016516	0.013297	-//-
POPTR_0200s00220	40.9834	1.62391	4.6575	1.7124e-08	3.6761e-07	sp|Q39202|RLK1_ARATH	G-type lectin S-receptor-like serine/threonine-protein kinase RLK1 OS=Arabidopsis thaliana GN=RLK1 PE=2 SV=2//0
POPTR_0014s02750	122.501	4.85461	4.6573	3.606e-17	1.6606e-15	sp|P19515|LIP_RHIMI L	Lipase OS=Rhizomucor miehei PE=1 SV=2//9.2332e-10
POPTR_0002s23760	97.0929	3.84823	4.6571	7.7961e-15	3.0275e-13	sp|Q9LR44|U75B1_ARATH	UDP-glycosyltransferase 75B1 OS=Arabidopsis thaliana GN=UGT75B1 PE=1 SV=1//8.94989e-148
POPTR_0009s14370	111.896	4.44863	4.6526	1.1175e-05	0.00015817	sp|Q9FIW5|NAC94_ARATH	Putative NAC domain-containing protein 94 OS=Arabidopsis thaliana GN=ANAC094 PE=2 SV=1//1.15292e-50
POPTR_0290s00210	380.326	15.1337	4.6514	5.3966e-27	4.8202e-25	sp|Q9SGP2|HSL1_ARATH	Receptor-like protein kinase HSL1 OS=Arabidopsis thaliana GN=HSL1 PE=2 SV=1//1.8446e-12
POPTR_0015s13370	94.9012	3.78342	4.6487	0.0019009	0.014977	sp|Q9XH44|CET1_TOBAC	CEN-like protein 1 OS=Nicotiana tabacum GN=CET1 PE=2 SV=1//9.0552e-25
POPTR_0017s13650	30.5198	1.21793	4.6472	7.7486e-07	1.3432e-05	sp|Q8LFJ9|GLIP7_ARATH	GDSL esterase/lipase 7 OS=Arabidopsis thaliana GN=GLIP7 PE=2 SV=1//1.22785e-81
POPTR_0010s11740	362.263	14.5161	4.6413	1.2335e-26	1.0708e-24	sp|Q9FYK2|CML25_ARATH	Probable calcium-binding protein CML25 OS=Arabidopsis thaliana GN=CML25 PE=2 SV=1//4.46984e-08
POPTR_0009s03970	134.439	5.40733	4.6359	1.648e-17	7.8452e-16	sp|P0CH30|RING1_GOSHI	E3 ubiquitin-protein ligase RING1 OS=Gossypium hirsutum GN=RING1 PE=2 SV=1//5.8827e-32
POPTR_0003s19600	83.8908	3.37744	4.6345	1.4138e-13	4.9318e-12	sp|Q9SZD5|LRK59_ARATH	L-type lectin-domain containing receptor kinase V.9 OS=Arabidopsis thaliana GN=LECRK59 PE=2 SV=1//0
POPTR_0006s20740	2436.88	98.1805	4.6335	7.4176e-37	1.2402e-34	sp|Q9FG33|LRKS5_ARATH	Probable L-type lectin-domain containing receptor kinase S.5 OS=Arabidopsis thaliana GN=LECRKS5 PE=2 SV=1//0
POPTR_0014s01390	33.4131	1.34755	4.632	1.9083e-07	3.6004e-06	sp|Q9FGX2|BZIP1_ARATH	Basic leucine zipper 1 OS=Arabidopsis thaliana GN=BZIP1 PE=1 SV=1//3.553e-07
POPTR_0002s09280	21.6853	0.876765	4.6284	0.0048614	0.032843	sp|Q9SZN7|HIP26_ARATH	Heavy metal-associated isoprenylated plant protein 26 OS=Arabidopsis thaliana GN=HIPP26 PE=1 SV=1//2.26683e-34
POPTR_0017s04600	767.205	31.0451	4.6272	1.6986e-09	4.0947e-08	sp|Q9LVY1|TAT_ARATH T	Tyrosine aminotransferase OS=Arabidopsis thaliana GN=TAT PE=2 SV=1//0
POPTR_0012s05090	201.686	8.16724	4.6261	2.2309e-21	1.3818e-19	sp|P0C5E2|Y1839_ARATH	Probable serine/threonine-protein kinase At1g18390 OS=Arabidopsis thaliana GN=At1g18390 PE=1 SV=2//1.6313e-15
POPTR_0002s19260	161.545	6.54333	4.6258	1.9913e-19	1.0901e-17	sp|Q9XHM5|G2OX2_PEA G	Gibberellin 2-beta-dioxygenase 2 OS=Pisum sativum GN=GA2OX2 PE=2 SV=1//4.01452e-30
POPTR_0014s00840	23.1743	0.941574	4.6213	9.5347e-06	0.00013666	sp|Q5FPT6|GLND_GLUOX	Protein-PII] uridylyltransferase OS=Gluconobacter oxydans (strain 621H) GN=glnD PE=3 SV=1//3.79234e-06
POPTR_0001s40770	1210.02	49.3275	4.6165	5.3218e-34	7.6863e-32	sp|O80340|ERF78_ARATH	Ethylene-responsive transcription factor 4 OS=Arabidopsis thaliana GN=ERF4 PE=1 SV=1//2.37883e-21
POPTR_0019s01770	82.7531	3.37744	4.6148	2.0528e-13	7.1025e-12	-//-
POPTR_0013s13540	1698.52	69.4589	4.612	2.3501e-35	3.659e-33	-//-
POPTR_0001s36270	1259.42	51.8759	4.6015	3.2986e-34	4.8257e-32	-//-
POPTR_0009s04210	1268.99	52.524	4.5946	7.9112e-13	2.6222e-11	sp|Q9LNW3|P2C03_ARATH	Protein phosphatase 2C 3 OS=Arabidopsis thaliana GN=AIP1 PE=1 SV=1//9.92497e-130
POPTR_0015s15000	198.217	8.21493	4.5927	2.3316e-21	1.4414e-19	sp|Q9C7A2|Y3236_ARATH	Ankyrin repeat-containing protein At3g12360 OS=Arabidopsis thaliana GN=At3g12360 PE=2 SV=1//1.24731e-16
POPTR_0008s13480	21.1238	0.876765	4.5905	2.5143e-05	0.00033231	-//-
POPTR_0012s01630	398.948	16.6414	4.5834	2.136e-27	1.9594e-25	sp|Q39219|AOX1A_ARATH	Ubiquinol oxidase 1a, mitochondrial OS=Arabidopsis thaliana GN=AOX1A PE=1 SV=2//3.23532e-164
POPTR_0007s05690	5671.89	236.719	4.5826	5.1881e-38	9.2194e-36	sp|Q8H1E4|RAP24_ARATH	Ethylene-responsive transcription factor RAP2-4 OS=Arabidopsis thaliana GN=RAP2-4 PE=1 SV=1//9.05094e-55
POPTR_0005s11450	238.695	9.98558	4.5792	7.9864e-23	5.3997e-21	-//-
POPTR_0005s22710	149.636	6.26697	4.5775	7.9085e-19	4.1551e-17	sp|Q9SK55|NAC42_ARATH	Transcription factor JUNGBRUNNEN 1 OS=Arabidopsis thaliana GN=JUB1 PE=1 SV=1//1.96277e-21
POPTR_0018s00450	619.887	25.9618	4.5775	1.4009e-08	3.048e-07	sp|Q9M817|PTR6_ARATH	Probable peptide transporter At1g52190 OS=Arabidopsis thaliana GN=At1g52190 PE=1 SV=1//0
POPTR_0018s10710	111.531	4.72499	4.561	6.2336e-10	1.5684e-08	sp|Q9ZV51|ATL56_ARATH	RING-H2 finger protein ATL56 OS=Arabidopsis thaliana GN=ATL56 PE=2 SV=1//1.53729e-24
POPTR_0012s03530	237.165	10.0504	4.5606	5.1609e-10	1.3111e-08	sp|Q6R0H1|LHY_ARATH P	Protein LHY OS=Arabidopsis thaliana GN=LHY PE=1 SV=2//1.06553e-11
POPTR_0008s04290	160.38	6.80257	4.5593	2.8281e-19	1.5285e-17	-//-
POPTR_0018s07560	136.644	5.79619	4.5592	8.2951e-18	4.022e-16	-//-
POPTR_0009s08870	103.189	4.38382	4.557	2.3139e-15	9.3382e-14	sp|P0C897|Y3264_ARATH	Putative UPF0481 protein At3g02645 OS=Arabidopsis thaliana GN=At3g02645 PE=3 SV=1//4.94299e-179
POPTR_0001s43950	105.563	4.51344	4.5477	1.1901e-15	4.8903e-14	sp|Q8GXT3|BH123_ARATH	Transcription factor bHLH123 OS=Arabidopsis thaliana GN=BHLH123 PE=2 SV=1//6.48932e-30
POPTR_0011s13460	687.938	29.4688	4.545	1.2605e-30	1.4357e-28	sp|Q69VG1|CIGR1_ORYSJ	Chitin-inducible gibberellin-responsive protein 1 OS=Oryza sativa subsp. japonica GN=CIGR1 PE=2 SV=1//0
POPTR_0005s06130	224.61	9.64441	4.5416	4.0561e-06	6.1898e-05	-//-
POPTR_0005s18710	10.955	0.470787	4.5404	0.0031653	0.023069	sp|Q9FLW0|Y5241_ARATH	Probable receptor-like protein kinase At5g24010 OS=Arabidopsis thaliana GN=At5g24010 PE=1 SV=1//1.3973e-16
POPTR_0001s06430	1423.37	61.1791	4.5401	1.4331e-25	1.1636e-23	sp|O80365|ARR8_ARATH	Two-component response regulator ARR8 OS=Arabidopsis thaliana GN=ARR8 PE=1 SV=1//1.21512e-24
POPTR_0005s04080	29.8036	1.28274	4.5382	1.0341e-06	1.7576e-05	-//-
POPTR_0004s03820	103.287	4.44863	4.5372	2.2957e-15	9.2758e-14	sp|Q8GY42|NAC25_ARATH	NAC transcription factor 25 OS=Arabidopsis thaliana GN=NAC025 PE=2 SV=1//1.1931e-12
POPTR_0001s21270	9.42426	0.405978	4.5369	0.0067723	0.043012	sp|Q9SZC9|HMA6_ARATH	Copper-transporting ATPase PAA1, chloroplastic OS=Arabidopsis thaliana GN=PAA1 PE=2 SV=1//1.2956e-41
POPTR_0002s13720	89.1576	3.84823	4.5341	7.8569e-14	2.7982e-12	sp|P46602|HAT3_ARATH	Homeobox-leucine zipper protein HAT3 OS=Arabidopsis thaliana GN=HAT3 PE=2 SV=2//1.41018e-90
POPTR_0017s07270	71.7699	3.10108	4.5325	3.2045e-12	1.0108e-10	sp|Q9SJY5|PUMP5_ARATH	Mitochondrial uncoupling protein 5 OS=Arabidopsis thaliana GN=PUMP5 PE=2 SV=1//2.3841e-22
POPTR_0014s01950	320.957	13.9157	4.5276	8.8695e-25	6.8263e-23	sp|Q6PQJ9|5BPOR_DIGLA	3-oxo-Delta(4,5)-steroid 5-beta-reductase OS=Digitalis lanata PE=1 SV=1//0
POPTR_0012s10390	135.394	5.87812	4.5257	1.9922e-17	9.4044e-16	sp|Q2RNG2|GLND_RHORT	Protein-PII] uridylyltransferase OS=Rhodospirillum rubrum (strain ATCC 11170 / NCIB 8255) GN=glnD PE=3 SV=1//3.32074e-07
POPTR_0001s25010	861.888	37.4893	4.5229	6.168e-32	7.7825e-30	sp|P0CH30|RING1_GOSHI	E3 ubiquitin-protein ligase RING1 OS=Gossypium hirsutum GN=RING1 PE=2 SV=1//2.78798e-30
POPTR_0010s13360	783.796	34.1119	4.5221	2.3769e-31	2.902e-29	-//-
POPTR_0010s11100	203.302	8.84958	4.5219	7.0336e-21	4.2029e-19	sp|Q67UC7|HAK17_ORYSJ	Probable potassium transporter 17 OS=Oryza sativa subsp. japonica GN=HAK17 PE=2 SV=2//0
POPTR_0010s19830	100.646	4.38382	4.521	2.7455e-06	4.3261e-05	-//-
POPTR_0002s08300	635.691	27.8315	4.5135	2.0049e-29	2.1133e-27	sp|Q8VYX0|ILL6_ARATH	IAA-amino acid hydrolase ILR1-like 6 OS=Arabidopsis thaliana GN=ILL6 PE=2 SV=2//1.40743e-14
POPTR_0019s13330	126.223	5.53695	4.5107	5.2705e-13	1.7607e-11	sp|Q9SKT1|ERF53_ARATH	Ethylene-responsive transcription factor ERF053 OS=Arabidopsis thaliana GN=ERF053 PE=2 SV=1//2.6334e-56
POPTR_0014s10730	58.413	2.56549	4.509	1.6302e-10	4.3194e-09	sp|Q9M1R4|IAA30_ARATH	Auxin-responsive protein IAA30 OS=Arabidopsis thaliana GN=IAA30 PE=2 SV=1//2.0252e-43
POPTR_0006s00810	527.321	23.219	4.5053	1.4123e-28	1.4352e-26	-//-
POPTR_0013s05080	264.959	11.6743	4.5044	2.9591e-23	2.0623e-21	sp|Q8H4S4|NAC10_ORYSJ	NAC transcription factor ONAC010 OS=Oryza sativa subsp. japonica GN=ONAC010 PE=2 SV=1//1.21757e-79
POPTR_0016s13910	436.308	19.224	4.5044	2.6006e-27	2.3727e-25	sp|Q9LZX1|LOR15_ARATH	Protein LURP-one-related 15 OS=Arabidopsis thaliana GN=At5g01750 PE=1 SV=1//6.48268e-25
POPTR_0015s03840	320.9	14.1579	4.5025	5.2804e-25	4.1486e-23	-//-
POPTR_0011s16290	48.9469	2.15951	4.5024	1.7577e-09	4.231e-08	sp|Q8GTB6|THCAS_CANSA	Tetrahydrocannabinolic acid synthase OS=Cannabis sativa PE=1 SV=1//1.38094e-172
POPTR_0011s16270	18.3288	0.811955	4.4966	0.00011695	0.0013198	sp|Q33DQ2|THCAI_CANSA	Inactive tetrahydrocannabinolic acid synthase OS=Cannabis sativa PE=3 SV=1//1.42964e-86
POPTR_0009s14460	19.7896	0.876765	4.4964	0.00016837	0.0018258	-//-
POPTR_0007s05910	1084.43	48.0582	4.496	1.1724e-32	1.5729e-30	sp|P14133|ASO_CUCSA L	L-ascorbate oxidase OS=Cucumis sativus PE=1 SV=1//0
POPTR_0003s06560	440.019	19.5175	4.4947	2.4918e-11	7.2039e-10	sp|O24371|LOX31_SOLTU	Linoleate 13S-lipoxygenase 3-1, chloroplastic OS=Solanum tuberosum GN=LOX3.1 PE=1 SV=1//0
POPTR_0008s09620	294.735	13.0867	4.4932	3.9439e-24	2.9163e-22	sp|Q9LMX5|AFP2_ARATH	Ninja-family protein AFP2 OS=Arabidopsis thaliana GN=AFP2 PE=1 SV=1//2.1188e-28
POPTR_0001s22630	395.913	17.6001	4.4915	8.5955e-08	1.6844e-06	sp|Q9FMR3|NAC90_ARATH	NAC domain-containing protein 90 OS=Arabidopsis thaliana GN=NAC090 PE=2 SV=1//5.84429e-89
POPTR_0012s01570	458.809	20.4248	4.4895	7.5065e-28	7.0576e-26	sp|Q6ZAL2|TPP6_ORYSJ	Probable trehalose-phosphate phosphatase 6 OS=Oryza sativa subsp. japonica GN=TPP6 PE=2 SV=1//2.24745e-54
POPTR_0001s42640	1275.68	56.8907	4.4869	2.6933e-33	3.6974e-31	-//-
POPTR_0014s10440	779.19	34.7942	4.4851	5.509e-31	6.515e-29	-//-
POPTR_0016s13880	494.975	22.1135	4.4844	3.4542e-28	3.3401e-26	sp|Q9LZX1|LOR15_ARATH	Protein LURP-one-related 15 OS=Arabidopsis thaliana GN=At5g01750 PE=1 SV=1//1.34548e-29
POPTR_0002s00630	48.3007	2.15951	4.4833	2.6961e-09	6.3414e-08	sp|O80795|Y1652_ARATH	Probable inactive receptor-like protein kinase At1g65250 OS=Arabidopsis thaliana GN=At1g65250 PE=2 SV=1//7.65234e-07
POPTR_0003s12140	309.411	13.8338	4.4833	2.9062e-24	2.1871e-22	sp|Q9LUH3|LAL5_ARATH	MATE efflux family protein LAL5 OS=Arabidopsis thaliana GN=LAL5 PE=2 SV=1//1.30736e-71
POPTR_0004s04940	412.403	18.4769	4.4803	1.0475e-26	9.1399e-25	sp|Q9SGP6|GRXC9_ARATH	Glutaredoxin-C9 OS=Arabidopsis thaliana GN=GRXC9 PE=1 SV=1//1.47665e-18
POPTR_0009s14690	160.843	7.20855	4.4798	5.5491e-11	1.5565e-09	-//-
POPTR_0017s00620	159.495	7.16086	4.4772	1.7285e-18	8.916e-17	sp|P83304|LEC_PARPC M	Mannose/glucose-specific lectin (Fragment) OS=Parkia platycephala PE=1 SV=1//5.56517e-42
POPTR_0002s08150	2082.87	93.749	4.4736	3.4865e-18	1.7479e-16	sp|Q39013|NAC2_ARATH	NAC domain-containing protein 2 OS=Arabidopsis thaliana GN=NAC002 PE=2 SV=2//1.38457e-142
POPTR_0015s05400	2101.25	94.7077	4.4716	1.7298e-34	2.5864e-32	sp|Q8RXG3|M2K5_ARATH	Mitogen-activated protein kinase kinase 5 OS=Arabidopsis thaliana GN=MKK5 PE=1 SV=2//3.95761e-96
POPTR_0018s10450	233.189	10.586	4.4613	5.9795e-22	3.8149e-20	sp|Q2QY53|CIPKW_ORYSJ	CBL-interacting protein kinase 32 OS=Oryza sativa subsp. japonica GN=CIPK32 PE=2 SV=2//3.57946e-21
POPTR_0001s09990	41.4749	1.88315	4.461	1.5823e-08	3.4142e-07	-//-
POPTR_0007s09790	1140.41	52.0226	4.4543	4.5221e-32	5.7701e-30	sp|O81108|ACA2_ARATH	Calcium-transporting ATPase 2, plasma membrane-type OS=Arabidopsis thaliana GN=ACA2 PE=1 SV=1//0
POPTR_0009s10120	17.7809	0.811955	4.4528	0.00019956	0.0021286	sp|Q2V6J9|UFOG7_FRAAN	UDP-glucose flavonoid 3-O-glucosyltransferase 7 OS=Fragaria ananassa GN=GT7 PE=1 SV=1//3.62502e-177
POPTR_0006s12970	256.336	11.7391	4.4486	8.8221e-23	5.9529e-21	-//-
POPTR_0009s10190	19.1151	0.876765	4.4464	0.00011255	0.0012751	sp|Q2V6J9|UFOG7_FRAAN	UDP-glucose flavonoid 3-O-glucosyltransferase 7 OS=Fragaria ananassa GN=GT7 PE=1 SV=1//0
POPTR_0002s11460	19.1151	0.876765	4.4464	0.00011255	0.0012751	sp|Q9T065|1A18_ARATH	1-aminocyclopropane-1-carboxylate synthase 8 OS=Arabidopsis thaliana GN=ACS8 PE=1 SV=1//2.24104e-14
POPTR_0014s03070	20.5058	0.941574	4.4448	3.4048e-05	0.00043641	-//-
POPTR_0004s04420	528.823	24.3379	4.4415	3.0298e-28	2.9551e-26	-//-
POPTR_0008s07050	183.244	8.4436	4.4398	3.2054e-08	6.6541e-07	sp|Q9XEE8|P2C30_ARATH	Probable protein phosphatase 2C 30 OS=Arabidopsis thaliana GN=PP2C5 PE=2 SV=1//1.44263e-119
POPTR_0019s05200	17.6126	0.811955	4.4391	0.00016278	0.0017737	sp|Q38850|MYB5_ARATH	Transcription repressor MYB5 OS=Arabidopsis thaliana GN=MYB5 PE=1 SV=1//2.20591e-75
POPTR_0018s08410	1908.6	88.1644	4.4362	7.6755e-34	1.0992e-31	-//-
POPTR_0010s18260	59.719	2.75991	4.4355	3.345e-05	0.00043005	sp|P02519|HSP11_SOYBN	17.3 kDa class I heat shock protein OS=Glycine max GN=HSP17.3-B PE=3 SV=1//4.9768e-27
POPTR_0014s14360	10.1405	0.470787	4.4289	0.0046411	0.031657	-//-
POPTR_0001s19160	368.528	17.1293	4.4272	1.1971e-25	9.7905e-24	-//-
POPTR_0013s04220	548.025	25.491	4.4262	2.0121e-17	9.4852e-16	sp|Q84MB3|ACCH1_ARATH	1-aminocyclopropane-1-carboxylate oxidase homolog 1 OS=Arabidopsis thaliana GN=At1g06620 PE=2 SV=1//1.53276e-121
POPTR_0004s20950	528.95	24.6619	4.4228	2.1039e-28	2.1064e-26	sp|Q9XIN8|FB119_ARATH	F-box protein At2g27310 OS=Arabidopsis thaliana GN=At2g27310 PE=2 SV=1//5.08286e-78
POPTR_0006s19000	1803.62	84.4495	4.4167	3.0224e-33	4.1198e-31	sp|Q9ZV48|TPS11_ARATH	Probable alpha,alpha-trehalose-phosphate synthase [UDP-forming] 11 OS=Arabidopsis thaliana GN=TPS11 PE=2 SV=1//1.55705e-30
POPTR_0003s21910	266.84	12.5034	4.4156	5.2883e-15	2.0871e-13	sp|Q39202|RLK1_ARATH	G-type lectin S-receptor-like serine/threonine-protein kinase RLK1 OS=Arabidopsis thaliana GN=RLK1 PE=2 SV=2//0
POPTR_0018s02550	28.6659	1.34755	4.4109	1.7948e-06	2.9287e-05	sp|O65590|WRK34_ARATH	Probable WRKY transcription factor 34 OS=Arabidopsis thaliana GN=WRKY34 PE=2 SV=1//1.81434e-10
POPTR_0006s10130	3454.46	162.813	4.4072	6.2728e-28	5.9637e-26	sp|Q39963|PDX1_HEVBR	Probable pyridoxal biosynthesis protein PDX1 OS=Hevea brasiliensis GN=PDX1 PE=2 SV=1//0
POPTR_0010s05100	375.899	17.7297	4.4061	8.5284e-15	3.2894e-13	-//-
POPTR_0007s01110	3574.1	168.632	4.4056	2.5592e-13	8.7916e-12	sp|Q9FE67|ERF80_ARATH	Ethylene-responsive transcription factor 9 OS=Arabidopsis thaliana GN=ERF9 PE=2 SV=1//9.97939e-38
POPTR_0012s07150	3973.25	187.481	4.4055	4.449e-35	6.7412e-33	sp|Q9STT5|AB7A_ARATH	ABC transporter A family member 7 OS=Arabidopsis thaliana GN=ABCA7 PE=1 SV=2//2.76864e-10
POPTR_0014s15480	17.1912	0.811955	4.4041	0.00021713	0.0022929	-//-
POPTR_0015s01840	38.4133	1.81834	4.4009	4.8024e-08	9.7721e-07	sp|Q9C8N7|ARFV_ARATH	Auxin response factor 22 OS=Arabidopsis thaliana GN=ARF22 PE=2 SV=2//5.91743e-07
POPTR_0008s08750	9.91569	0.470787	4.3966	0.0061813	0.039984	sp|Q9MBG5|CML30_ARATH	Probable calcium-binding protein CML30 OS=Arabidopsis thaliana GN=CML30 PE=2 SV=1//4.01271e-11
POPTR_0011s15310	36.896	1.75353	4.3951	7.9346e-07	1.3733e-05	sp|Q05964|FL3H_DIACA	Naringenin,2-oxoglutarate 3-dioxygenase OS=Dianthus caryophyllus GN=FHT PE=2 SV=1//2.0668e-69
POPTR_0011s16350	111.672	5.3254	4.3902	1.5295e-15	6.2246e-14	sp|Q8GTB6|THCAS_CANSA	Tetrahydrocannabinolic acid synthase OS=Cannabis sativa PE=1 SV=1//4.28071e-166
POPTR_0014s04950	521.688	24.9077	4.3885	1.8176e-27	1.6719e-25	-//-
POPTR_0006s02510	107.36	5.13097	4.3871	6.9319e-15	2.7069e-13	sp|P32110|GSTX6_SOYBN	Probable glutathione S-transferase OS=Glycine max GN=HSP26-A PE=2 SV=1//2.56664e-67
POPTR_0019s11860	29.4805	1.41236	4.3836	1.3057e-06	2.1767e-05	sp|Q9FY79|LAC14_ARATH	Laccase-14 OS=Arabidopsis thaliana GN=LAC14 PE=2 SV=1//0
POPTR_0013s04910	475.735	22.8436	4.3803	8.5224e-12	2.5804e-10	sp|Q6K5Q0|GL21_ORYSJ	Putative germin-like protein 2-1 OS=Oryza sativa subsp. japonica GN=Os02g0491600 PE=3 SV=1//2.46542e-85
POPTR_0004s07190	195.197	9.38518	4.3784	1.504e-15	6.1281e-14	sp|P51819|HSP83_IPONI	Heat shock protein 83 OS=Ipomoea nil GN=HSP83A PE=2 SV=1//1.8342e-17
POPTR_0002s23770	25.323	1.21793	4.3779	1.2224e-05	0.00017173	sp|O23406|U75D1_ARATH	UDP-glycosyltransferase 75D1 OS=Arabidopsis thaliana GN=UGT75D1 PE=2 SV=2//8.47907e-147
POPTR_0006s21140	778.909	37.5884	4.3731	1.0814e-29	1.1506e-27	sp|Q9LMR5|FK126_ARATH	F-box/kelch-repeat protein At1g15670 OS=Arabidopsis thaliana GN=At1g15670 PE=2 SV=1//2.13209e-62
POPTR_0002s21330	132.459	6.41371	4.3682	2.6581e-09	6.2564e-08	sp|Q9C519|WRKY6_ARATH	WRKY transcription factor 6 OS=Arabidopsis thaliana GN=WRKY6 PE=1 SV=1//1.18792e-99
POPTR_0018s02290	1509.7	73.7779	4.3549	1.3711e-32	1.8038e-30	-//-
POPTR_0008s17940	358.65	17.5353	4.3542	0.00019009	0.0020346	sp|P17244|G3P_CRIGR G	Glyceraldehyde-3-phosphate dehydrogenase OS=Cricetulus griseus GN=GAPDH PE=2 SV=2//1.66831e-06
POPTR_0010s09210	696.069	34.129	4.3502	3.0275e-21	1.8548e-19	sp|Q9LUH8|HFA6B_ARATH	Heat stress transcription factor A-6b OS=Arabidopsis thaliana GN=HSFA6b PE=2 SV=1//5.12956e-36
POPTR_0010s21650	1348.95	66.1939	4.349	5.1409e-32	6.5351e-30	sp|Q9SLD4|ZAT11_ARATH	Zinc finger protein ZAT11 OS=Arabidopsis thaliana GN=ZAT11 PE=2 SV=1//9.89145e-36
POPTR_0017s14310	1064.07	52.2513	4.348	4.2219e-06	6.4172e-05	-//-
POPTR_0009s10310	1135.5	55.806	4.3468	3.4198e-31	4.116e-29	sp|Q9FXA4|PUB26_ARATH	U-box domain-containing protein 26 OS=Arabidopsis thaliana GN=PUB26 PE=2 SV=1//6.64009e-178
POPTR_0005s22630	1840.54	90.6345	4.3439	1.1428e-32	1.5392e-30	sp|Q9LS40|ASPG1_ARATH	Protein ASPARTIC PROTEASE IN GUARD CELL 1 OS=Arabidopsis thaliana GN=ASPG1 PE=1 SV=1//5.93534e-65
POPTR_0008s04350	79.1854	3.91304	4.3389	6.187e-11	1.7255e-09	sp|Q9LQR0|LBD1_ARATH	LOB domain-containing protein 1 OS=Arabidopsis thaliana GN=LBD1 PE=2 SV=1//1.81463e-22
POPTR_0001s18170	9.52254	0.470787	4.3382	0.0065896	0.042041	-//-
POPTR_0006s05750	2773.14	137.216	4.337	8.8257e-34	1.2586e-31	sp|Q05091|PGIP_PYRCO	Polygalacturonase inhibitor OS=Pyrus communis GN=PGIP PE=1 SV=1//2.40685e-148
POPTR_0011s11150	1519.48	75.211	4.3365	2.4141e-18	1.234e-16	sp|Q39688|EP1G_DAUCA	Epidermis-specific secreted glycoprotein EP1 OS=Daucus carota GN=EP1 PE=1 SV=1//5.49382e-111
POPTR_0002s25610	678.92	33.624	4.3357	6.4763e-29	6.6812e-27	-//-
POPTR_0005s13580	80.3095	3.97785	4.3355	1.0495e-12	3.4383e-11	-//-
POPTR_0005s23640	115.703	5.73138	4.3354	1.3317e-15	5.4457e-14	sp|Q9LUH8|HFA6B_ARATH	Heat stress transcription factor A-6b OS=Arabidopsis thaliana GN=HSFA6b PE=2 SV=1//5.57418e-114
POPTR_0016s09080	1754.22	87.059	4.3327	1.3383e-32	1.7675e-30	-//-
POPTR_0001s44490	9.42426	0.470787	4.3232	0.0066987	0.042633	sp|Q9LJU0|CBL10_ARATH	COBRA-like protein 10 OS=Arabidopsis thaliana GN=COBL10 PE=2 SV=1//0
POPTR_0012s05230	26.7838	1.34755	4.3129	5.2815e-06	7.89e-05	-//-
POPTR_0001s43260	80.1412	4.04266	4.3092	9.0768e-13	2.991e-11	sp|Q9LW83|CE101_ARATH	G-type lectin S-receptor-like serine/threonine-protein kinase CES101 OS=Arabidopsis thaliana GN=CES101 PE=2 SV=2//7.91481e-170
POPTR_0013s10130	9.32597	0.470787	4.3081	0.0068108	0.043216	sp|Q9FIJ6|ACCR4_ARATH	Serine/threonine-protein kinase-like protein CCR4 OS=Arabidopsis thaliana GN=CCR4 PE=1 SV=1//8.94076e-09
POPTR_0005s10650	34.649	1.75353	4.3045	3.5423e-07	6.4396e-06	-//-
POPTR_0006s22070	706.781	35.7835	4.3039	0.00054496	0.005148	sp|Q9C615|SYP24_ARATH	Putative syntaxin-24 OS=Arabidopsis thaliana GN=SYP24 PE=3 SV=1//1.10007e-26
POPTR_0012s09620	50.576	2.56549	4.3011	3.1269e-09	7.3142e-08	sp|P24571|MASY_CUCMA	Malate synthase, glyoxysomal OS=Cucurbita maxima PE=1 SV=1//7.28717e-11
POPTR_0002s11850	17.2612	0.876765	4.2992	0.00026787	0.0027568	-//-
POPTR_0016s01790	66.4465	3.37744	4.2982	4.0199e-06	6.1377e-05	sp|Q2V6K0|UFOG6_FRAAN	UDP-glucose flavonoid 3-O-glucosyltransferase 6 OS=Fragaria ananassa GN=GT6 PE=1 SV=1//1.53133e-168
POPTR_0013s05900	483.202	24.6313	4.2941	1.1362e-06	1.9176e-05	-//-
POPTR_0006s01490	1892.32	96.7511	4.2897	2.7633e-32	3.5934e-30	sp|Q8LG88|TDT_ARATH T	Tonoplast dicarboxylate transporter OS=Arabidopsis thaliana GN=TDT PE=2 SV=2//0
POPTR_0001s00980	52.5847	2.6951	4.2862	1.0666e-09	2.6271e-08	sp|Q8GT20|BEBT_TOBAC	Benzyl alcohol O-benzoyltransferase OS=Nicotiana tabacum GN=HSR201 PE=1 SV=1//8.10557e-54
POPTR_0012s12790	526	26.9682	4.2857	4.4587e-27	3.9929e-25	sp|Q9C615|SYP24_ARATH	Putative syntaxin-24 OS=Arabidopsis thaliana GN=SYP24 PE=3 SV=1//6.27497e-07
POPTR_0007s10960	3311.67	169.823	4.2855	6.2473e-24	4.56e-22	sp|P61872|LIP_RHIOR L	Lipase OS=Rhizopus oryzae PE=1 SV=1//3.41727e-12
POPTR_0013s00800	1422.06	72.9659	4.2846	1.5233e-31	1.8733e-29	-//-
POPTR_0007s11500	102.191	5.26059	4.2799	2.9058e-14	1.0755e-12	sp|Q9FKZ1|DRL42_ARATH	Probable disease resistance protein At5g66900 OS=Arabidopsis thaliana GN=At5g66900 PE=2 SV=1//1.07127e-08
POPTR_0010s07470	68.1039	3.50706	4.2794	1.0675e-06	1.8107e-05	-//-
POPTR_0009s13600	859.084	44.3262	4.2766	0.00034454	0.0034516	-//-
POPTR_0010s14850	109.565	5.66657	4.2732	8.0556e-15	3.1247e-13	-//-
POPTR_0010s24710	1227.74	63.8742	4.2646	1.1267e-30	1.3007e-28	sp|Q8S9H7|DIV_ANTMA T	Transcription factor DIVARICATA OS=Antirrhinum majus GN=DIVARICATA PE=2 SV=1//2.05397e-49
POPTR_0027s00200	36.0533	1.88315	4.2589	0.00037907	0.0037521	sp|Q9FIZ3|GSO2_ARATH	LRR receptor-like serine/threonine-protein kinase GSO2 OS=Arabidopsis thaliana GN=GSO2 PE=2 SV=2//8.02089e-06
POPTR_0001s31550	64.6491	3.37744	4.2586	1.0618e-10	2.8877e-09	sp|Q93X23|MYRS_QUEIL	Myrcene synthase, chloroplastic OS=Quercus ilex PE=1 SV=1//1.38639e-06
POPTR_0015s09920	575.93	30.1341	4.2564	2.2479e-27	2.0565e-25	sp|Q9FMK7|BT1_ARATH B	BTB/POZ and TAZ domain-containing protein 1 OS=Arabidopsis thaliana GN=BT1 PE=1 SV=1//1.85201e-06
POPTR_0018s12210	444.438	23.3486	4.2506	6.1079e-09	1.3811e-07	-//-
POPTR_0017s03340	25.6461	1.34755	4.2503	9.3227e-06	0.00013379	-//-
POPTR_0012s04070	2557.12	134.705	4.2466	3.2551e-32	4.2169e-30	sp|Q9SY59|NFXL1_ARATH	NF-X1-type zinc finger protein NFXL1 OS=Arabidopsis thaliana GN=NFXL1 PE=2 SV=1//0
POPTR_0014s17750	72.4725	3.84823	4.2352	1.2664e-11	3.7704e-10	sp|Q9LQL2|PTR14_ARATH	Nitrate transporter 1.5 OS=Arabidopsis thaliana GN=NRT1.5 PE=1 SV=2//0
POPTR_0015s11520	231.996	12.3395	4.2327	7.9187e-21	4.707e-19	sp|Q99MQ1|BICC1_MOUSE	Protein bicaudal C homolog 1 OS=Mus musculus GN=Bicc1 PE=2 SV=1//3.26462e-07
POPTR_0007s10580	1800.3	95.8266	4.2317	1.497e-31	1.8476e-29	sp|Q9FE83|SKIP2_ARATH	F-box protein SKIP2 OS=Arabidopsis thaliana GN=SKIP2 PE=1 SV=1//0
POPTR_0002s01460	307.585	16.3993	4.2293	1.2948e-22	8.6338e-21	-//-
POPTR_0007s05890	1292.31	68.9061	4.2292	1.1421e-30	1.314e-28	sp|P14133|ASO_CUCSA L	L-ascorbate oxidase OS=Cucumis sativus PE=1 SV=1//0
POPTR_0011s04960	2620.27	139.794	4.2283	1.8749e-32	2.457e-30	sp|P24805|TSJT1_TOBAC	Stem-specific protein TSJT1 OS=Nicotiana tabacum GN=TSJT1 PE=2 SV=1//7.8309e-21
POPTR_0009s14360	17.4861	0.941574	4.215	0.00020427	0.0021727	sp|Q8LBB7|LOG5_ARATH	Cytokinin riboside 5&apos;-monophosphate phosphoribohydrolase LOG5 OS=Arabidopsis thaliana GN=LOG5 PE=1 SV=1//3.80489e-123
POPTR_0001s23530	59.9438	3.2307	4.2137	3.9282e-07	7.1069e-06	sp|Q39202|RLK1_ARATH	G-type lectin S-receptor-like serine/threonine-protein kinase RLK1 OS=Arabidopsis thaliana GN=RLK1 PE=2 SV=2//0
POPTR_0002s03190	230.467	12.4214	4.2137	0.0041328	0.028792	sp|Q67YU0|CKX5_ARATH	Cytokinin dehydrogenase 5 OS=Arabidopsis thaliana GN=CKX5 PE=2 SV=1//0
POPTR_0012s08250	74.9444	4.04266	4.2124	5.7527e-12	1.7686e-10	sp|Q9ZUD9|SRO2_ARATH	Probable inactive poly [ADP-ribose] polymerase SRO2 OS=Arabidopsis thaliana GN=SRO2 PE=1 SV=1//8.27068e-13
POPTR_0002s05630	99.8743	5.39021	4.2117	4.2092e-14	1.5428e-12	sp|Q84LH8|PIF5_ARATH	Transcription factor PIF5 OS=Arabidopsis thaliana GN=PIF5 PE=1 SV=1//2.40045e-08
POPTR_0012s07320	113.779	6.15448	4.2085	1.0516e-14	4.0241e-13	sp|Q9LV10|PTR53_ARATH	Probable peptide/nitrate transporter At5g62680 OS=Arabidopsis thaliana GN=At5g62680 PE=2 SV=1//0
POPTR_0018s05770	1675.65	90.6956	4.2075	4.4649e-31	5.3174e-29	sp|Q9LV52|HSFC1_ARATH	Heat stress transcription factor C-1 OS=Arabidopsis thaliana GN=HSFC1 PE=2 SV=1//8.61268e-28
POPTR_0019s00980	48.5255	2.63029	4.2054	6.379e-09	1.4396e-07	-//-
POPTR_0003s21970	40.8987	2.22432	4.2006	0.002068	0.016106	sp|Q39202|RLK1_ARATH	G-type lectin S-receptor-like serine/threonine-protein kinase RLK1 OS=Arabidopsis thaliana GN=RLK1 PE=2 SV=2//9.15883e-37
POPTR_0063s00290	14.9159	0.811955	4.1993	0.00075279	0.0068044	sp|P16157|ANK1_HUMAN	Ankyrin-1 OS=Homo sapiens GN=ANK1 PE=1 SV=3//3.94795e-09
POPTR_0017s00610	128.597	7.03124	4.1929	3.5399e-13	1.2015e-11	sp|P84786|RIP_DRIMA R	Ribosome-inactivating protein charybdin OS=Drimia maritima PE=1 SV=1//2.13681e-24
POPTR_0004s08660	24.635	1.34755	4.1923	1.3099e-05	0.00018296	sp|Q6NLC8|Y1648_ARATH	Uncharacterized protein At1g66480 OS=Arabidopsis thaliana GN=At1g66480 PE=1 SV=1//9.73594e-52
POPTR_0001s30980	1877.28	102.711	4.192	2.792e-31	3.3966e-29	sp|Q2V6J9|UFOG7_FRAAN	UDP-glucose flavonoid 3-O-glucosyltransferase 7 OS=Fragaria ananassa GN=GT7 PE=1 SV=1//0
POPTR_0011s04440	57.8368	3.16589	4.1913	0.0016368	0.013215	sp|Q8GWA1|NDA1_ARATH	Alternative NAD(P)H dehydrogenase 1, mitochondrial OS=Arabidopsis thaliana GN=NDA1 PE=2 SV=1//1.21206e-82
POPTR_0001s30560	1983.95	108.623	4.191	3.6557e-31	4.3844e-29	sp|O82333|GH31_ARATH	Probable indole-3-acetic acid-amido synthetase GH3.1 OS=Arabidopsis thaliana GN=GH3.1 PE=2 SV=1//0
POPTR_0005s27760	49.1571	2.6951	4.189	0.0029417	0.0217	-//-
POPTR_0017s07710	114.269	6.26697	4.1885	4.6584e-05	0.00057831	sp|O66679|RIBBA_AQUAE	Riboflavin biosynthesis protein RibBA OS=Aquifex aeolicus (strain VF5) GN=ribBA PE=3 SV=1//1.37658e-06
POPTR_0001s42280	31.784	1.75353	4.18	1.086e-06	1.8402e-05	sp|O81832|Y4729_ARATH	G-type lectin S-receptor-like serine/threonine-protein kinase At4g27290 OS=Arabidopsis thaliana GN=At4g27290 PE=2 SV=4//1.69674e-07
POPTR_0003s21260	508.836	28.1078	4.1782	2.7939e-25	2.2208e-23	sp|O80582|FBK46_ARATH	F-box/kelch-repeat protein At2g44130 OS=Arabidopsis thaliana GN=At2g44130 PE=2 SV=2//3.3878e-51
POPTR_0001s18160	168.4	9.30324	4.178	6.2053e-18	3.0524e-16	-//-
POPTR_0018s10680	734.947	40.6247	4.1772	1.3314e-27	1.2346e-25	sp|Q9ZV48|TPS11_ARATH	Probable alpha,alpha-trehalose-phosphate synthase [UDP-forming] 11 OS=Arabidopsis thaliana GN=TPS11 PE=2 SV=1//1.08768e-27
POPTR_0004s22920	223.765	12.4043	4.1731	4.7214e-20	2.6933e-18	-//-
POPTR_0005s21130	37.7671	2.0947	4.1723	2.2423e-07	4.184e-06	sp|P68349|DOF12_ARATH	Dof zinc finger protein DOF1.2 OS=Arabidopsis thaliana GN=DOF1.2 PE=2 SV=1//4.75318e-38
POPTR_0011s05590	149.354	8.29686	4.17	7.9079e-17	3.527e-15	sp|Q9SGN6|NSL1_ARATH	MACPF domain-containing protein NSL1 OS=Arabidopsis thaliana GN=NSL1 PE=1 SV=1//0
POPTR_0013s14730	653.553	36.3362	4.1688	1.867e-09	4.4705e-08	sp|Q9LSQ6|PBP1_ARATH	Calcium-binding protein PBP1 OS=Arabidopsis thaliana GN=PBP1 PE=1 SV=1//1.55551e-42
POPTR_0009s08410	487.528	27.132	4.1674	1.5862e-12	5.1323e-11	sp|P93111|HEM11_CUCSA	Glutamyl-tRNA reductase 1, chloroplastic OS=Cucumis sativus GN=HEMA1 PE=2 SV=1//1.65164e-36
POPTR_0019s01780	48.3708	2.6951	4.1657	2.0648e-07	3.8784e-06	sp|Q9F131|3HBH1_PSEAC	3-hydroxybenzoate 6-hydroxylase 1 OS=Pseudomonas alcaligenes GN=xlnD PE=1 SV=1//1.57792e-07
POPTR_0012s13580	158.148	8.84958	4.1595	0.00055431	0.0052305	sp|Q9FXW4|C80B2_COPJA	Probable (S)-N-methylcoclaurine 3&apos;-hydroxylase isozyme 2 OS=Coptis japonica GN=CYP80B2 PE=2 SV=1//1.19874e-63
POPTR_0012s01050	28.989	1.62391	4.158	4.1632e-06	6.3308e-05	sp|Q9FLV4|Y5248_ARATH	G-type lectin S-receptor-like serine/threonine-protein kinase At5g24080 OS=Arabidopsis thaliana GN=At5g24080 PE=2 SV=1//0
POPTR_0010s15280	472.755	26.4974	4.1572	2.7937e-25	2.2208e-23	sp|Q9FGX2|BZIP1_ARATH	Basic leucine zipper 1 OS=Arabidopsis thaliana GN=BZIP1 PE=1 SV=1//7.80256e-19
POPTR_0008s19210	729.189	40.9487	4.1544	1.7637e-27	1.6267e-25	-//-
POPTR_0009s15650	647.04	36.3705	4.153	7.3482e-27	6.4949e-25	sp|Q9LMP1|WAK2_ARATH	Wall-associated receptor kinase 2 OS=Arabidopsis thaliana GN=WAK2 PE=1 SV=1//4.06642e-121
POPTR_0018s06230	148.4	8.34455	4.1525	3.2817e-17	1.5196e-15	-//-
POPTR_0017s09230	485.576	27.3265	4.1513	3.2266e-13	1.0995e-11	sp|Q8GYA4|CRK10_ARATH	Cysteine-rich receptor-like protein kinase 10 OS=Arabidopsis thaliana GN=CRK10 PE=1 SV=3//1.30463e-172
POPTR_0006s01110	22.7811	1.28274	4.1505	3.1779e-05	0.00041043	-//-
POPTR_1332s00200	14.368	0.811955	4.1453	0.0012927	0.010898	sp|Q02200|PERX_NICSY	Lignin-forming anionic peroxidase OS=Nicotiana sylvestris PE=2 SV=1//2.09724e-129
POPTR_0017s02570	128.82	7.29048	4.1432	6.587e-14	2.3809e-12	sp|Q7XA39|RGA4_SOLBU	Putative disease resistance protein RGA4 OS=Solanum bulbocastanum GN=RGA4 PE=2 SV=1//6.82582e-20
POPTR_0006s20270	76.2504	4.31901	4.142	1.1726e-11	3.5033e-10	sp|Q13231|CHIT1_HUMAN	Chitotriosidase-1 OS=Homo sapiens GN=CHIT1 PE=1 SV=1//2.20151e-47
POPTR_0009s11060	23.764	1.34755	4.1404	0.00016451	0.00179	sp|Q39111|GAOX2_ARATH	Gibberellin 20 oxidase 2 OS=Arabidopsis thaliana GN=20ox2 PE=2 SV=1//3.60436e-28
POPTR_0015s05890	125.802	7.14374	4.1383	9.6445e-14	3.3992e-12	sp|C0LGQ5|GSO1_ARATH	LRR receptor-like serine/threonine-protein kinase GSO1 OS=Arabidopsis thaliana GN=GSO1 PE=2 SV=1//1.32203e-29
POPTR_0006s14210	150.633	8.5561	4.1379	3.5294e-17	1.6298e-15	sp|P30167|ACT3_SOLTU	Actin-58 OS=Solanum tuberosum GN=AC58 PE=3 SV=1//0
POPTR_0001s45400	482.697	27.4218	4.1377	2.7051e-09	6.3539e-08	-//-
POPTR_0010s14270	1282.79	72.9048	4.1371	1.871e-28	1.8788e-26	sp|Q9SX33|ALA9_ARATH	Putative phospholipid-transporting ATPase 9 OS=Arabidopsis thaliana GN=ALA9 PE=2 SV=1//0
POPTR_0011s12910	15.4073	0.876765	4.1353	0.00069567	0.0063609	sp|O81832|Y4729_ARATH	G-type lectin S-receptor-like serine/threonine-protein kinase At4g27290 OS=Arabidopsis thaliana GN=At4g27290 PE=2 SV=4//0
POPTR_0010s07630	21.3204	1.21793	4.1297	7.374e-05	0.00087114	-//-
POPTR_0011s10830	126.11	7.20855	4.1288	1.4506e-15	5.9178e-14	-//-
POPTR_0002s10470	57.6267	3.29551	4.1282	4.8498e-10	1.2339e-08	-//-
POPTR_0007s05020	130.731	7.48491	4.1265	1.2139e-15	4.976e-14	-//-
POPTR_0002s07150	38.8482	2.22432	4.1264	0.00010786	0.0012293	sp|P68349|DOF12_ARATH	Dof zinc finger protein DOF1.2 OS=Arabidopsis thaliana GN=DOF1.2 PE=2 SV=1//1.21123e-40
POPTR_0001s04420	1126.35	64.5052	4.1261	4.1073e-29	4.2632e-27	sp|Q9LMR5|FK126_ARATH	F-box/kelch-repeat protein At1g15670 OS=Arabidopsis thaliana GN=At1g15670 PE=2 SV=1//4.83453e-57
POPTR_0013s04870	753.294	43.1694	4.1251	2.4232e-10	6.3193e-09	sp|Q6K5Q0|GL21_ORYSJ	Putative germin-like protein 2-1 OS=Oryza sativa subsp. japonica GN=Os02g0491600 PE=3 SV=1//7.68586e-84
POPTR_0008s10090	1176.66	67.6234	4.121	2.4235e-29	2.5388e-27	-//-
POPTR_0019s14070	83.2593	4.7898	4.1196	8.5819e-10	2.1323e-08	sp|O49608|MYB32_ARATH	Transcription factor MYB32 OS=Arabidopsis thaliana GN=MYB32 PE=2 SV=1//1.11578e-65
POPTR_0005s06970	280.029	16.1229	4.1184	2.8592e-21	1.758e-19	-//-
POPTR_0004s18150	146.236	8.4436	4.1143	3.5238e-16	1.5025e-14	-//-
POPTR_0008s08630	23.2726	1.34755	4.1102	2.9641e-05	0.00038561	sp|P80022|RNLE_SOLLC	Extracellular ribonuclease LE OS=Solanum lycopersicum PE=1 SV=2//8.06361e-32
POPTR_0012s08670	117.472	6.80257	4.1101	6.9963e-15	2.7263e-13	sp|Q8VY13|FRO8_ARATH	Ferric reduction oxidase 8, mitochondrial OS=Arabidopsis thaliana GN=FRO8 PE=2 SV=1//0
POPTR_0009s08240	179.453	10.3916	4.1101	6.3893e-18	3.1384e-16	-//-
POPTR_0001s12650	105.773	6.13735	4.1072	7.2424e-14	2.5985e-12	sp|Q2HXL0|RBOHC_SOLTU	Respiratory burst oxidase homolog protein C OS=Solanum tuberosum GN=RBOHC PE=1 SV=2//0
POPTR_0009s07050	2772.2	161.134	4.1047	6.9754e-31	8.1358e-29	sp|Q39023|MPK3_ARATH	Mitogen-activated protein kinase 3 OS=Arabidopsis thaliana GN=MPK3 PE=1 SV=2//0
POPTR_0014s15100	264.665	15.4406	4.0994	9.3559e-13	3.077e-11	sp|O50001|PRU1_PRUAR	Major allergen Pru ar 1 OS=Prunus armeniaca PE=1 SV=1//9.59113e-54
POPTR_0003s21610	1920.27	112.093	4.0985	1.3634e-10	3.6523e-09	sp|Q9LEH3|PER15_IPOBA	Peroxidase 15 OS=Ipomoea batatas GN=pod PE=1 SV=1//4.76547e-09
POPTR_0008s06610	1663.87	97.1913	4.0976	6.9236e-30	7.5561e-28	sp|O04203|HSPR2_ARATH	Nematode resistance protein-like HSPRO2 OS=Arabidopsis thaliana GN=HSPRO2 PE=1 SV=1//7.73458e-45
POPTR_0016s03430	14.9859	0.876765	4.0953	0.00093127	0.0082249	sp|O81027|HMGCL_ARATH	Hydroxymethylglutaryl-CoA lyase, mitochondrial OS=Arabidopsis thaliana GN=HMGCL PE=1 SV=2//4.28049e-20
POPTR_0134s00210	20.8007	1.21793	4.0941	9.7862e-05	0.001129	sp|Q9T048|DRL27_ARATH	Disease resistance protein At4g27190 OS=Arabidopsis thaliana GN=At4g27190 PE=2 SV=1//9.39165e-53
POPTR_0008s05950	3388.01	198.412	4.0939	4.1372e-31	4.9444e-29	sp|Q9LNW3|P2C03_ARATH	Protein phosphatase 2C 3 OS=Arabidopsis thaliana GN=AIP1 PE=1 SV=1//6.41709e-118
POPTR_0001s05250	43.7919	2.56549	4.0934	0.0020866	0.016232	sp|Q39202|RLK1_ARATH	G-type lectin S-receptor-like serine/threonine-protein kinase RLK1 OS=Arabidopsis thaliana GN=RLK1 PE=2 SV=2//0
POPTR_0015s05990	16.0253	0.941574	4.0891	0.00050137	0.0047962	sp|P17541|CHIA_CUCSA	Acidic endochitinase OS=Cucumis sativus PE=1 SV=1//6.51879e-128
POPTR_0002s08440	148.077	8.70284	4.0887	1.7261e-16	7.5112e-15	-//-
POPTR_0004s21700	36.7277	2.15951	4.0881	3.6408e-07	6.6082e-06	sp|Q8VEM8|MPCP_MOUSE	Phosphate carrier protein, mitochondrial OS=Mus musculus GN=Slc25a3 PE=1 SV=1//2.42841e-87
POPTR_0001s39200	788.796	46.4208	4.0868	3.5327e-27	3.1889e-25	sp|Q9LH79|SWET2_ARATH	Bidirectional sugar transporter SWEET2 OS=Arabidopsis thaliana GN=SWEET2 PE=2 SV=1//1.04164e-33
POPTR_0014s18480	90.3935	5.3254	4.0853	9.3126e-13	3.0657e-11	sp|Q9LP24|Y1571_ARATH	Probable leucine-rich repeat receptor-like protein kinase At1g35710 OS=Arabidopsis thaliana GN=At1g35710 PE=2 SV=1//4.79798e-14
POPTR_0016s13850	81.1523	4.7898	4.0826	4.8008e-12	1.4908e-10	sp|Q9LZX1|LOR15_ARATH	Protein LURP-one-related 15 OS=Arabidopsis thaliana GN=At5g01750 PE=1 SV=1//8.48361e-48
POPTR_0013s10580	218.134	12.8922	4.0806	8.7023e-19	4.5581e-17	sp|O82318|Y2579_ARATH	Probably inactive leucine-rich repeat receptor-like protein kinase At2g25790 OS=Arabidopsis thaliana GN=At2g25790 PE=1 SV=1//1.69739e-20
POPTR_0016s12470	103.554	6.13735	4.0766	1.0321e-13	3.6301e-12	sp|Q9SDW0|TGT3A_ARATH	Trihelix transcription factor GT-3a OS=Arabidopsis thaliana GN=GT-3A PE=1 SV=1//3.10096e-51
POPTR_0009s15610	208.091	12.3566	4.0739	1.0447e-18	5.447e-17	sp|Q9LMN8|WAK3_ARATH	Wall-associated receptor kinase 3 OS=Arabidopsis thaliana GN=WAK3 PE=2 SV=2//3.34568e-118
POPTR_0013s13510	6239	370.637	4.0732	1.1328e-31	1.4135e-29	-//-
POPTR_0001s06220	1736.46	103.199	4.0726	1.9043e-21	1.186e-19	sp|Q9ZVJ6|ANXD4_ARATH	Annexin D4 OS=Arabidopsis thaliana GN=ANN4 PE=2 SV=1//1.31032e-124
POPTR_0018s14950	77.3033	4.59537	4.0723	1.7234e-06	2.8217e-05	-//-
POPTR_0019s04690	676.491	40.2187	4.0721	3.159e-26	2.6738e-24	sp|Q8H4S4|NAC10_ORYSJ	NAC transcription factor ONAC010 OS=Oryza sativa subsp. japonica GN=ONAC010 PE=2 SV=1//4.23704e-83
POPTR_0005s12740	15.8005	0.941574	4.0688	0.0071779	0.045132	-//-
POPTR_0010s19900	55.5898	3.31263	4.0688	5.7429e-05	0.00069664	-//-
POPTR_0018s05900	273.328	16.3174	4.0662	2.2004e-06	3.5412e-05	sp|Q9FK16|AGP22_ARATH	Arabinogalactan peptide 22 OS=Arabidopsis thaliana GN=AGP22 PE=3 SV=1//1.24312e-11
POPTR_0004s22410	689.33	41.1774	4.0653	2.8982e-26	2.4592e-24	sp|Q9FJH6|AB1F_ARATH	ABC transporter F family member 1 OS=Arabidopsis thaliana GN=ABCF1 PE=1 SV=1//1.58149e-10
POPTR_0019s14460	1744.29	104.335	4.0633	1.3329e-29	1.4137e-27	sp|Q8S8P5|WRK33_ARATH	Probable WRKY transcription factor 33 OS=Arabidopsis thaliana GN=WRKY33 PE=1 SV=2//7.01985e-14
POPTR_0011s03770	167.753	10.0504	4.061	3.243e-17	1.5037e-15	sp|O81905|SD18_ARATH	Receptor-like serine/threonine-protein kinase SD1-8 OS=Arabidopsis thaliana GN=SD18 PE=1 SV=1//1.51827e-171
POPTR_0003s06870	114.874	6.8845	4.0606	3.252e-14	1.1984e-12	sp|Q9SYG1|HS174_ARATH	17.4 kDa class III heat shock protein OS=Arabidopsis thaliana GN=HSP17.4B PE=2 SV=1//1.15909e-48
POPTR_0019s10350	36.0115	2.15951	4.0597	4.7501e-07	8.5257e-06	-//-
POPTR_0004s19550	131.026	7.89088	4.0535	2.6046e-15	1.0499e-13	-//-
POPTR_0017s04700	238.231	14.3865	4.0496	1.5875e-18	8.2012e-17	sp|Q9LRR4|R13L1_ARATH	Putative disease resistance RPP13-like protein 1 OS=Arabidopsis thaliana GN=RPPL1 PE=2 SV=1//0
POPTR_0006s18420	21.2221	1.28274	4.0483	7.405e-05	0.00087451	sp|Q54DY9|BCS1B_DICDI	Probable mitochondrial chaperone BCS1-B OS=Dictyostelium discoideum GN=bcsl1b PE=3 SV=1//6.89089e-09
POPTR_0005s12940	379.383	22.9426	4.0476	7.8791e-23	5.3378e-21	sp|O64825|LYK4_ARATH	LysM domain receptor-like kinase 4 OS=Arabidopsis thaliana GN=LYK4 PE=1 SV=1//3.35265e-172
POPTR_0014s03360	327.909	19.8721	4.0445	2.0219e-22	1.3325e-20	-//-
POPTR_0012s00780	98.975	6.00774	4.0422	4.1999e-13	1.417e-11	sp|Q6J163|5NG4_PINTA	Auxin-induced protein 5NG4 OS=Pinus taeda PE=2 SV=1//1.11189e-06
POPTR_0001s23540	67.6407	4.10747	4.0416	9.7024e-11	2.6514e-09	sp|Q39202|RLK1_ARATH	G-type lectin S-receptor-like serine/threonine-protein kinase RLK1 OS=Arabidopsis thaliana GN=RLK1 PE=2 SV=2//0
POPTR_0002s04560	73.1323	4.44863	4.0391	3.5263e-11	1.0066e-09	sp|Q3EBR6|PLA16_ARATH	Phospholipase A1-Igamma2, chloroplastic OS=Arabidopsis thaliana GN=At2g30550 PE=1 SV=2//1.47199e-24
POPTR_0008s09140	184.959	11.2512	4.0391	2.9417e-18	1.4858e-16	sp|Q9ZQ70|WRKY3_ARATH	Probable WRKY transcription factor 3 OS=Arabidopsis thaliana GN=WRKY3 PE=2 SV=1//9.35346e-22
POPTR_0006s04930	392.276	23.9319	4.0349	1.7852e-17	8.4745e-16	-//-
POPTR_0016s01080	19.9579	1.21793	4.0345	0.00016846	0.0018262	sp|Q9LY77|ACA12_ARATH	Calcium-transporting ATPase 12, plasma membrane-type OS=Arabidopsis thaliana GN=ACA12 PE=2 SV=1//3.44558e-39
POPTR_0001s12990	432.067	26.3678	4.0344	7.142e-24	5.1908e-22	sp|Q9LYU3|EF113_ARATH	Ethylene-responsive transcription factor ERF113 OS=Arabidopsis thaliana GN=ERF113 PE=2 SV=1//8.32486e-31
POPTR_0008s14850	1563.92	95.6151	4.0318	3.8816e-07	7.0302e-06	sp|Q5KTS5|GRDH_DAUCA	Glucose and ribitol dehydrogenase OS=Daucus carota GN=CAISE5 PE=2 SV=1//1.29502e-130
POPTR_0011s15360	63.7363	3.91304	4.0258	3.349e-10	8.6353e-09	sp|Q00763|COMT1_POPTM	Caffeic acid 3-O-methyltransferase 1 OS=Populus tremuloides GN=OMT1 PE=1 SV=1//4.27331e-133
POPTR_0009s07710	2066.2	126.889	4.0253	2.5293e-12	8.0458e-11	sp|O24661|ASNS_TRIVS	Asparagine synthetase [glutamine-hydrolyzing] OS=Triphysaria versicolor GN=AS PE=2 SV=3//3.1598e-07
POPTR_0016s01940	1180.74	72.5942	4.0237	4.0214e-28	3.8666e-26	-//-
POPTR_0011s05310	167.627	10.3096	4.0232	3.5853e-17	1.6534e-15	-//-
POPTR_0018s10330	66.7414	4.10747	4.0223	0.00013256	0.0014785	sp|Q38910|XTH23_ARATH	Probable xyloglucan endotransglucosylase/hydrolase protein 23 OS=Arabidopsis thaliana GN=XTH23 PE=2 SV=1//9.51807e-143
POPTR_0018s10320	77.5982	4.7898	4.018	3.375e-05	0.00043324	sp|Q38910|XTH23_ARATH	Probable xyloglucan endotransglucosylase/hydrolase protein 23 OS=Arabidopsis thaliana GN=XTH23 PE=2 SV=1//2.28334e-144
POPTR_0008s05110	585.157	36.1589	4.0164	3.9385e-25	3.1087e-23	sp|Q9SLD4|ZAT11_ARATH	Zinc finger protein ZAT11 OS=Arabidopsis thaliana GN=ZAT11 PE=2 SV=1//1.21389e-33
POPTR_0223s00210	104.803	6.47852	4.0159	1.0131e-07	1.9716e-06	sp|Q42371|ERECT_ARATH	LRR receptor-like serine/threonine-protein kinase ERECTA OS=Arabidopsis thaliana GN=ERECTA PE=1 SV=1//8.0968e-06
POPTR_0002s07860	93.7229	5.79619	4.0152	5.5579e-09	1.2618e-07	sp|B9EXZ6|BAT1_ORYSJ	Amino-acid permease BAT1 homolog OS=Oryza sativa subsp. japonica GN=BAT1 PE=2 SV=1//7.07392e-43
POPTR_0001s46620	50.1264	3.10108	4.0147	5.9743e-07	1.055e-05	sp|A6P6V9|CBDAS_CANSA	Cannabidiolic acid synthase OS=Cannabis sativa GN=CBDAS PE=1 SV=1//4.06582e-177
POPTR_0015s05930	15.2108	0.941574	4.0139	0.0007086	0.0064635	sp|Q9C9H7|RLP12_ARATH	Receptor-like protein 12 OS=Arabidopsis thaliana GN=RLP12 PE=2 SV=2//7.47718e-14
POPTR_0018s01760	556.869	34.5827	4.0092	6.2011e-25	4.8384e-23	-//-
POPTR_0012s12760	343.863	21.4006	4.0061	9.1997e-22	5.8147e-20	sp|Q9XEE6|C3H29_ARATH	Zinc finger CCCH domain-containing protein 29 OS=Arabidopsis thaliana GN=At2g40140 PE=2 SV=1//0
POPTR_0003s05340	43.3005	2.6951	4.006	6.1067e-06	9.0313e-05	sp|Q54I39|IST1L_DICDI	IST1-like protein OS=Dictyostelium discoideum GN=DDB_G0289029 PE=3 SV=1//5.0762e-07
POPTR_0007s13370	394.229	24.5494	4.0053	6.1736e-23	4.216e-21	sp|Q39027|MPK7_ARATH	Mitogen-activated protein kinase 7 OS=Arabidopsis thaliana GN=MPK7 PE=2 SV=2//0
POPTR_0001s28520	62.767	3.91304	4.0036	5.8387e-10	1.4723e-08	sp|O22040|ANP1_ARATH	Mitogen-activated protein kinase kinase kinase ANP1 OS=Arabidopsis thaliana GN=ANP1 PE=1 SV=2//2.82963e-51
POPTR_0003s10610	716.534	44.8923	3.9965	3.5608e-26	3.0064e-24	sp|O04705|GAO1D_WHEAT	Gibberellin 20 oxidase 1-D OS=Triticum aestivum GN=GA20ox1D PE=1 SV=1//1.0979e-33
POPTR_0019s02570	206.545	12.957	3.9946	3.5235e-11	1.0066e-09	sp|P16347|IAAS_WHEAT	Endogenous alpha-amylase/subtilisin inhibitor OS=Triticum aestivum PE=1 SV=1//4.07674e-15
POPTR_0001s08910	578.839	36.3362	3.9937	1.427e-18	7.4058e-17	-//-
POPTR_0013s12000	859.654	54.0525	3.9913	1.0947e-26	9.5267e-25	sp|Q9XID3|Y1343_ARATH	G-type lectin S-receptor-like serine/threonine-protein kinase At1g34300 OS=Arabidopsis thaliana GN=At1g34300 PE=1 SV=1//2.98258e-21
POPTR_0005s06960	1511.21	95.4377	3.985	2.1885e-28	2.172e-26	-//-
POPTR_0001s00970	165.478	10.4564	3.9842	1.0044e-16	4.4332e-15	sp|Q8GT20|BEBT_TOBAC	Benzyl alcohol O-benzoyltransferase OS=Nicotiana tabacum GN=HSR201 PE=1 SV=1//5.89731e-106
POPTR_0008s03280	3320.76	209.861	3.984	5.2161e-30	5.7109e-28	-//-
POPTR_0002s25040	827.712	52.4592	3.9799	1.0724e-20	6.3413e-19	sp|Q9LSF1|OXI1_ARATH	Serine/threonine-protein kinase OXI1 OS=Arabidopsis thaliana GN=OXI1 PE=1 SV=1//4.76131e-141
POPTR_0001s23360	1574.94	100.029	3.9768	1.1555e-28	1.1778e-26	-//-
POPTR_0005s26610	933.424	59.296	3.9765	0.00032345	0.0032654	sp|Q0JIL1|NRX2_ORYSJ	Probable nucleoredoxin 2 OS=Oryza sativa subsp. japonica GN=Os01g0794400 PE=2 SV=1//5.70179e-125
POPTR_0002s16790	224.579	14.3046	3.9727	4.383e-18	2.1717e-16	sp|O82345|BAG6_ARATH	BAG family molecular chaperone regulator 6 OS=Arabidopsis thaliana GN=BAG6 PE=1 SV=1//1.91577e-21
POPTR_0017s02200	61.2362	3.91304	3.968	8.986e-10	2.2246e-08	sp|Q7XA39|RGA4_SOLBU	Putative disease resistance protein RGA4 OS=Solanum bulbocastanum GN=RGA4 PE=2 SV=1//2.1903e-19
POPTR_0009s03770	21.0673	1.34755	3.9666	0.0063376	0.040817	sp|Q8H038|KATAM_ORYSJ	Xyloglucan galactosyltransferase KATAMARI1 homolog OS=Oryza sativa subsp. japonica GN=Os03g0144800 PE=2 SV=1//0
POPTR_0007s01400	741.98	47.492	3.9656	5.6502e-08	1.1395e-06	sp|Q9SGP6|GRXC9_ARATH	Glutaredoxin-C9 OS=Arabidopsis thaliana GN=GRXC9 PE=1 SV=1//6.02288e-39
POPTR_0011s16220	450.313	28.8379	3.9649	2.8142e-23	1.9654e-21	sp|A6P6W0|CASL1_CANSA	Cannabidiolic acid synthase-like 1 OS=Cannabis sativa GN=CBDAS2 PE=2 SV=1//2.12257e-155
POPTR_0002s04020	737.501	47.267	3.9637	5.4594e-12	1.6815e-10	sp|Q8LDC8|ERF92_ARATH	Ethylene-responsive transcription factor 1B OS=Arabidopsis thaliana GN=ERF1B PE=1 SV=2//1.54749e-40
POPTR_0005s11490	141.349	9.0917	3.9586	7.6357e-16	3.1877e-14	sp|P83332|TLP1_PRUPE	Thaumatin-like protein 1 OS=Prunus persica PE=2 SV=1//6.31254e-75
POPTR_0013s05110	1536.87	99.1698	3.954	2.3575e-28	2.3261e-26	sp|Q9FLJ2|NC100_ARATH	NAC domain-containing protein 100 OS=Arabidopsis thaliana GN=NAC100 PE=2 SV=1//4.05964e-95
POPTR_0005s28050	692.53	44.8104	3.95	1.1782e-25	9.6592e-24	-//-
POPTR_0001s31710	315.31	20.442	3.9472	4.6598e-21	2.8092e-19	sp|Q6NQG7|ATL78_ARATH	RING-H2 finger protein ATL78 OS=Arabidopsis thaliana GN=ATL78 PE=2 SV=1//2.98975e-86
POPTR_0016s06620	25.0282	1.62391	3.946	3.3985e-05	0.00043594	sp|Q93YS4|AB22G_ARATH	ABC transporter G family member 22 OS=Arabidopsis thaliana GN=ABCG22 PE=1 SV=1//0
POPTR_0011s04260	81.9804	5.3254	3.9443	4.076e-11	1.1567e-09	sp|O65416|SKI27_ARATH	F-box protein SKIP27 OS=Arabidopsis thaliana GN=SKIP27 PE=1 SV=2//7.27796e-10
POPTR_0016s10500	33.1747	2.15951	3.9413	0.0077675	0.048135	sp|Q7X9A0|RCA1_LARTR	Ribulose bisphosphate carboxylase/oxygenase activase 1, chloroplastic OS=Larrea tridentata GN=RCA1 PE=1 SV=1//0
POPTR_0002s10190	1053.77	68.6298	3.9406	3.8052e-27	3.4168e-25	-//-
POPTR_0001s38760	687.405	45.2335	3.9257	2.368e-25	1.8956e-23	sp|Q9SQ80|G2OX1_PEA G	Gibberellin 2-beta-dioxygenase 1 OS=Pisum sativum GN=GA2OX1 PE=1 SV=1//3.06853e-37
POPTR_0010s20940	14.2697	0.941574	3.9217	0.0012871	0.010862	-//-
POPTR_0007s12780	57.2053	3.78342	3.9184	3.8189e-09	8.8415e-08	-//-
POPTR_0007s03990	240.633	15.9285	3.9171	7.0037e-19	3.6912e-17	sp|Q9FYB5|DNJ11_ARATH	Chaperone protein dnaJ 11, chloroplastic OS=Arabidopsis thaliana GN=ATJ11 PE=1 SV=2//1.33891e-17
POPTR_0002s04320	153.891	10.1971	3.9157	7.364e-16	3.0857e-14	sp|P98188|C94A2_VICSA	Cytochrome P450 94A2 OS=Vicia sativa GN=CYP94A2 PE=2 SV=1//0
POPTR_0017s04370	50.9274	3.37744	3.9144	1.4091e-08	3.0638e-07	sp|P84786|RIP_DRIMA R	Ribosome-inactivating protein charybdin OS=Drimia maritima PE=1 SV=1//4.4752e-24
POPTR_0011s00440	519.698	34.535	3.9115	4.4663e-05	0.0005565	sp|O50001|PRU1_PRUAR	Major allergen Pru ar 1 OS=Prunus armeniaca PE=1 SV=1//1.46121e-15
POPTR_0005s11700	324.398	21.578	3.9101	3.4307e-21	2.083e-19	sp|Q4PSN6|FBW1_ARATH	F-box/WD-40 repeat-containing protein 1 OS=Arabidopsis thaliana GN=FBW1 PE=2 SV=1//1.3629e-12
POPTR_0003s06450	107.542	7.16086	3.9086	0.00039164	0.0038596	sp|Q9CAH1|Y1725_ARATH	Putative receptor-like protein kinase At1g72540 OS=Arabidopsis thaliana GN=At1g72540 PE=2 SV=1//1.564e-176
POPTR_0001s23390	605.31	40.3141	3.9083	5.4567e-21	3.2838e-19	-//-
POPTR_0013s04920	446.003	29.7586	3.9057	1.7986e-05	0.00024419	sp|Q6K5Q0|GL21_ORYSJ	Putative germin-like protein 2-1 OS=Oryza sativa subsp. japonica GN=Os02g0491600 PE=3 SV=1//4.68616e-85
POPTR_0006s22580	114.705	7.67933	3.9008	6.1002e-14	2.212e-12	sp|Q9M290|NAC61_ARATH	Putative NAC domain-containing protein 61 OS=Arabidopsis thaliana GN=NAC061 PE=2 SV=1//3.89576e-33
POPTR_0188s00230	12.1209	0.811955	3.9	0.0035539	0.025362	sp|P0C5E2|Y1839_ARATH	Probable serine/threonine-protein kinase At1g18390 OS=Arabidopsis thaliana GN=At1g18390 PE=1 SV=2//8.60461e-27
POPTR_0017s09220	50.3794	3.37744	3.8988	2.0818e-08	4.4189e-07	sp|Q9M0X5|CRK25_ARATH	Cysteine-rich receptor-like protein kinase 25 OS=Arabidopsis thaliana GN=CRK25 PE=2 SV=1//5.10043e-49
POPTR_0004s04070	4719.67	316.796	3.8971	3.204e-29	3.3358e-27	sp|P24805|TSJT1_TOBAC	Stem-specific protein TSJT1 OS=Nicotiana tabacum GN=TSJT1 PE=2 SV=1//3.14276e-21
POPTR_0011s16390	497.924	33.5286	3.8925	2.1284e-23	1.4987e-21	sp|Q33DQ2|THCAI_CANSA	Inactive tetrahydrocannabinolic acid synthase OS=Cannabis sativa PE=3 SV=1//5.07044e-09
POPTR_0013s05890	289.845	19.5652	3.8889	1.2199e-05	0.00017145	-//-
POPTR_0012s11440	19.9579	1.34755	3.8885	0.00016582	0.0018019	sp|Q7XJE6|MCA1_ARATH	Metacaspase-1 OS=Arabidopsis thaliana GN=AMC1 PE=1 SV=1//2.64412e-12
POPTR_0001s02450	2037.22	137.578	3.8883	7.6504e-28	7.173e-26	sp|Q39204|RAP1_ARATH	Transcription factor MYC2 OS=Arabidopsis thaliana GN=RAP1 PE=1 SV=2//0
POPTR_0008s02690	251.785	17.0645	3.8831	2.4497e-19	1.3324e-17	sp|F4HW02|GAT1_ARATH	GABA transporter 1 OS=Arabidopsis thaliana GN=GAT1 PE=1 SV=1//1.38266e-168
POPTR_0014s06020	12.9355	0.876765	3.883	0.0024918	0.018811	sp|A2X254|SPX2_ORYSI	SPX domain-containing protein 2 OS=Oryza sativa subsp. indica GN=SPX2 PE=4 SV=1//2.30467e-32
POPTR_0001s43180	12.9355	0.876765	3.883	0.0024918	0.018811	sp|O81832|Y4729_ARATH	G-type lectin S-receptor-like serine/threonine-protein kinase At4g27290 OS=Arabidopsis thaliana GN=At4g27290 PE=2 SV=4//2.65001e-142
POPTR_0012s01750	32.6686	2.22432	3.8765	2.6167e-06	4.1461e-05	sp|Q3ECH2|Y1670_ARATH	Probable receptor-like protein kinase At1g67000 OS=Arabidopsis thaliana GN=At1g67000 PE=2 SV=2//6.6944e-101
POPTR_0005s24450	25.7162	1.75353	3.8743	0.0046705	0.031806	sp|Q9LTC5|ERF98_ARATH	Ethylene-responsive transcription factor ERF098 OS=Arabidopsis thaliana GN=ERF098 PE=1 SV=1//2.25382e-25
POPTR_0013s07220	56.349	3.84823	3.8721	4.2575e-06	6.4654e-05	sp|Q8GT20|BEBT_TOBAC	Benzyl alcohol O-benzoyltransferase OS=Nicotiana tabacum GN=HSR201 PE=1 SV=1//3.27648e-69
POPTR_0017s14330	165.435	11.3331	3.8676	1.3902e-05	0.00019307	-//-
POPTR_0010s05150	610.524	41.938	3.8637	2.194e-24	1.6548e-22	sp|Q8L5Y9|PANK2_ARATH	Pantothenate kinase 2 OS=Arabidopsis thaliana GN=At4g32180 PE=1 SV=2//2.32531e-38
POPTR_0009s10830	869.077	59.7019	3.8636	1.5005e-25	1.2155e-23	-//-
POPTR_0011s00410	26.3906	1.81834	3.8593	1.528e-05	0.00021057	sp|O50001|PRU1_PRUAR	Major allergen Pru ar 1 OS=Prunus armeniaca PE=1 SV=1//5.31047e-16
POPTR_0001s03330	357.094	24.6142	3.8587	3.2392e-21	1.9809e-19	-//-
POPTR_0016s01890	137.978	9.51479	3.8581	8.1946e-15	3.175e-13	sp|Q40284|UFOG1_MANES	Anthocyanidin 3-O-glucosyltransferase 1 OS=Manihot esculenta GN=GT1 PE=2 SV=1//3.08392e-174
POPTR_0014s04420	31.2643	2.15951	3.8557	3.6963e-06	5.6948e-05	-//-
POPTR_0001s20610	1390.09	96.1678	3.8535	6.0776e-27	5.4142e-25	-//-
POPTR_0002s07840	27.2052	1.88315	3.8527	1.1261e-05	0.00015932	sp|B9EXZ6|BAT1_ORYSJ	Amino-acid permease BAT1 homolog OS=Oryza sativa subsp. japonica GN=BAT1 PE=2 SV=1//1.47764e-42
POPTR_0010s04550	12.6406	0.876765	3.8497	0.0025963	0.019491	sp|O48677|PER6_ARATH	Peroxidase 6 OS=Arabidopsis thaliana GN=PER6 PE=2 SV=1//6.37129e-136
POPTR_0010s19590	512.532	35.5585	3.8494	3.1708e-23	2.2009e-21	sp|Q9LY50|ACCR3_ARATH	Putative serine/threonine-protein kinase-like protein CCR3 OS=Arabidopsis thaliana GN=CCR3 PE=2 SV=1//0
POPTR_0002s03070	11.6995	0.811955	3.8489	0.0047548	0.032231	sp|Q9LFB8|PTR5_ARATH	Peptide transporter PTR5 OS=Arabidopsis thaliana GN=PTR5 PE=2 SV=1//4.59253e-10
POPTR_0015s08750	1776.04	123.528	3.8457	5.0617e-12	1.5647e-10	-//-
POPTR_0016s14490	433.637	30.2808	3.84	5.707e-05	0.00069353	sp|Q9LY00|WRK70_ARATH	Probable WRKY transcription factor 70 OS=Arabidopsis thaliana GN=WRKY70 PE=2 SV=1//1.58896e-17
POPTR_0011s13280	402.108	28.1213	3.8378	9.2199e-22	5.8166e-20	sp|Q9LSQ6|PBP1_ARATH	Calcium-binding protein PBP1 OS=Arabidopsis thaliana GN=PBP1 PE=1 SV=1//2.42494e-30
POPTR_0010s16550	324.495	22.7311	3.8355	2.0915e-20	1.2281e-18	sp|Q9LMX5|AFP2_ARATH	Ninja-family protein AFP2 OS=Arabidopsis thaliana GN=AFP2 PE=1 SV=1//6.49195e-20
POPTR_0018s09430	193.301	13.5575	3.8337	4.2985e-17	1.961e-15	sp|Q10181|YAW6_SCHPO	Uncharacterized protein C3F10.06c OS=Schizosaccharomyces pombe (strain 972 / ATCC 24843) GN=SPAC3F10.06c PE=2 SV=1//2.93276e-06
POPTR_0010s18940	2970.1	208.567	3.8319	5.9968e-24	4.3866e-22	sp|P20144|WUN1_SOLTU	Wound-induced protein 1 OS=Solanum tuberosum GN=WUN1 PE=2 SV=1//9.13107e-37
POPTR_0012s14090	673.376	47.4101	3.8281	1.8774e-24	1.4319e-22	sp|Q9STJ8|Y4539_ARATH	Receptor-like serine/threonine-protein kinase At4g25390 OS=Arabidopsis thaliana GN=At4g25390 PE=1 SV=1//2.91893e-54
POPTR_0012s05110	183.736	12.9399	3.8277	5.2327e-06	7.8206e-05	-//-
POPTR_0017s04540	2684.33	189.316	3.8257	2.7631e-10	7.1753e-09	sp|Q9FE67|ERF80_ARATH	Ethylene-responsive transcription factor 9 OS=Arabidopsis thaliana GN=ERF9 PE=2 SV=1//9.90984e-25
POPTR_0005s15240	89.7609	6.33178	3.8254	0.0011423	0.0098226	sp|P0C5E2|Y1839_ARATH	Probable serine/threonine-protein kinase At1g18390 OS=Arabidopsis thaliana GN=At1g18390 PE=1 SV=2//1.16437e-160
POPTR_0017s07740	117.389	8.29686	3.8226	8.8367e-14	3.1242e-12	sp|Q8LPB4|PSKR1_DAUCA	Phytosulfokine receptor 1 OS=Daucus carota GN=PSKR PE=1 SV=1//1.02272e-134
POPTR_0013s14960	4004.82	283.287	3.8214	1.5519e-28	1.5724e-26	sp|Q9C5T3|WRK26_ARATH	Probable WRKY transcription factor 26 OS=Arabidopsis thaliana GN=WRKY26 PE=2 SV=2//6.6449e-14
POPTR_0014s13080	101.137	7.16086	3.82	0.00046514	0.0044876	-//-
POPTR_0007s02150	2144.8	151.871	3.8199	1.2502e-27	1.1625e-25	-//-
POPTR_0003s02030	26.5872	1.88315	3.8195	1.4846e-05	0.00020516	sp|Q9FL28|FLS2_ARATH	LRR receptor-like serine/threonine-protein kinase FLS2 OS=Arabidopsis thaliana GN=FLS2 PE=1 SV=1//1.63807e-20
POPTR_0003s18790	49.2282	3.50706	3.8112	0.0015343	0.012536	sp|Q8L5A7|SOT15_ARATH	Cytosolic sulfotransferase 15 OS=Arabidopsis thaliana GN=SOT15 PE=1 SV=1//1.09342e-25
POPTR_0015s01990	85.8995	6.13735	3.807	1.3564e-11	4.0243e-10	sp|Q3ECH2|Y1670_ARATH	Probable receptor-like protein kinase At1g67000 OS=Arabidopsis thaliana GN=At1g67000 PE=2 SV=2//1.25937e-100
POPTR_0003s15870	150.815	10.7804	3.8063	1.8121e-15	7.3483e-14	-//-
POPTR_0154s00230	30.1967	2.15951	3.8056	7.4956e-06	0.00010905	sp|Q7XBQ9|RGA2_SOLBU	Disease resistance protein RGA2 OS=Solanum bulbocastanum GN=RGA2 PE=1 SV=1//1.53462e-171
POPTR_0015s00310	274.215	19.6129	3.8054	1.5053e-19	8.3483e-18	sp|P83332|TLP1_PRUPE	Thaumatin-like protein 1 OS=Prunus persica PE=2 SV=1//1.8586e-14
POPTR_0009s15630	38.5816	2.75991	3.8052	4.3104e-07	7.7685e-06	sp|Q7X8C5|WAKLB_ARATH	Wall-associated receptor kinase-like 2 OS=Arabidopsis thaliana GN=WAKL2 PE=2 SV=1//5.22864e-136
POPTR_0001s40060	31.9806	2.28913	3.8043	2.783e-06	4.3772e-05	sp|Q41558|HBP1C_WHEAT	Transcription factor HBP-1b(c1) (Fragment) OS=Triticum aestivum PE=1 SV=2//1.67021e-17
POPTR_0014s02180	319.496	22.8778	3.8038	3.9214e-20	2.2597e-18	sp|P93147|C81E1_GLYEC	Isoflavone 2&apos;-hydroxylase OS=Glycyrrhiza echinata GN=CYP81E1 PE=1 SV=2//1.68413e-119
POPTR_0002s08290	1215.79	87.3219	3.7994	6.4956e-26	5.3772e-24	sp|Q5Z678|ILL6_ORYSJ	IAA-amino acid hydrolase ILR1-like 6 OS=Oryza sativa subsp. japonica GN=ILL6 PE=2 SV=1//6.83834e-96
POPTR_0014s09950	82.6131	5.94293	3.7971	3.2417e-11	9.3008e-10	sp|O23090|BH014_ARATH	Transcription factor bHLH14 OS=Arabidopsis thaliana GN=BHLH14 PE=2 SV=1//8.10377e-76
POPTR_0006s21400	35.6601	2.56549	3.797	1.8037e-06	2.9419e-05	sp|Q93YS4|AB22G_ARATH	ABC transporter G family member 22 OS=Arabidopsis thaliana GN=ABCG22 PE=1 SV=1//8.40392e-23
POPTR_0011s11140	42.1629	3.03627	3.7956	1.6502e-05	0.00022521	sp|P19873|ITH5_CUCMA	Inhibitor of trypsin and hageman factor OS=Cucurbita maxima PE=1 SV=1//4.53134e-20
POPTR_0006s26440	162.655	11.722	3.7945	7.004e-16	2.9458e-14	-//-
POPTR_0019s12780	72.9775	5.26059	3.7942	1.5581e-08	3.3641e-07	sp|Q40392|TMVRN_NICGU	TMV resistance protein N OS=Nicotiana glutinosa GN=N PE=1 SV=1//4.75437e-137
POPTR_0009s07660	1034.59	74.651	3.7928	2.6265e-09	6.1906e-08	sp|Q0WMV8|PHF5B_ARATH	PHD finger-like domain-containing protein 5B OS=Arabidopsis thaliana GN=At1g07170 PE=2 SV=1//3.10016e-70
POPTR_0004s18860	36.4046	2.63029	3.7908	1.1401e-06	1.9223e-05	sp|Q9FIW5|NAC94_ARATH	Putative NAC domain-containing protein 94 OS=Arabidopsis thaliana GN=ANAC094 PE=2 SV=1//2.27469e-48
POPTR_0010s13320	51.0539	3.71861	3.7792	7.0996e-08	1.4083e-06	-//-
POPTR_0001s11380	110.407	8.08531	3.7714	0.0024813	0.018752	sp|P46897|ATHB7_ARATH	Homeobox-leucine zipper protein ATHB-7 OS=Arabidopsis thaliana GN=ATHB-7 PE=2 SV=2//3.42953e-32
POPTR_0006s26720	11.0816	0.811955	3.7706	0.0065341	0.041757	sp|Q9C9A6|PUB10_ARATH	U-box domain-containing protein 10 OS=Arabidopsis thaliana GN=PUB10 PE=2 SV=1//8.91636e-10
POPTR_0017s09190	100.141	7.35529	3.7671	2.5435e-12	8.0757e-11	sp|Q9M0X5|CRK25_ARATH	Cysteine-rich receptor-like protein kinase 25 OS=Arabidopsis thaliana GN=CRK25 PE=2 SV=1//2.07861e-61
POPTR_0016s13280	382.321	28.1213	3.765	1.7362e-19	9.5977e-18	sp|Q9XIV8|PERN1_TOBAC	Peroxidase N1 OS=Nicotiana tabacum GN=poxN1 PE=1 SV=1//6.11147e-15
POPTR_0001s33050	47.5845	3.50706	3.7622	6.1399e-08	1.2302e-06	sp|Q9LYV6|GEML5_ARATH	GEM-like protein 5 OS=Arabidopsis thaliana GN=At5g13200 PE=1 SV=1//1.43289e-95
POPTR_0017s03010	59.4523	4.38382	3.7615	4.4869e-09	1.0297e-07	-//-
POPTR_0010s19530	307.052	22.6663	3.7599	1.1489e-19	6.4244e-18	sp|P51091|LDOX_MALDO	Leucoanthocyanidin dioxygenase OS=Malus domestica GN=ANS PE=2 SV=1//6.75737e-77
POPTR_0115s00250	40.2107	2.97146	3.7583	6.1815e-07	1.0888e-05	sp|Q7XA39|RGA4_SOLBU	Putative disease resistance protein RGA4 OS=Solanum bulbocastanum GN=RGA4 PE=2 SV=1//2.72051e-45
POPTR_0005s08960	37.2892	2.75991	3.7561	0.001722	0.013781	-//-
POPTR_0018s14860	12.7107	0.941574	3.7548	0.0032226	0.023421	sp|Q940M4|OCT7_ARATH	Organic cation/carnitine transporter 7 OS=Arabidopsis thaliana GN=OCT7 PE=2 SV=1//2.96912e-132
POPTR_0010s18180	29.1156	2.15951	3.753	0.00044637	0.0043274	sp|Q84K00|NAC78_ARATH	NAC domain-containing protein 78 OS=Arabidopsis thaliana GN=NAC078 PE=2 SV=2//1.48621e-11
POPTR_0010s08600	162.403	12.0632	3.7509	7.78e-16	3.244e-14	sp|P82381|ICI_LINUS P	Proteinase inhibitor OS=Linum usitatissimum PE=1 SV=1//1.84701e-19
POPTR_0004s15670	77.0649	5.73138	3.7491	1.1409e-10	3.0881e-09	-//-
POPTR_0014s13610	869.79	64.8366	3.7458	2.9403e-13	1.008e-11	-//-
POPTR_0004s02330	17.1912	1.28274	3.7444	0.00056794	0.0053397	sp|Q9M0X5|CRK25_ARATH	Cysteine-rich receptor-like protein kinase 25 OS=Arabidopsis thaliana GN=CRK25 PE=2 SV=1//1.21973e-151
POPTR_0016s01770	51.5589	3.84823	3.744	0.00012976	0.0014511	sp|Q2V6K0|UFOG6_FRAAN	UDP-glucose flavonoid 3-O-glucosyltransferase 6 OS=Fragaria ananassa GN=GT6 PE=1 SV=1//1.87717e-165
POPTR_0004s12770	35.2387	2.63029	3.7439	2.6453e-05	0.000348	sp|Q8RX87|RFS6_ARATH	Probable galactinol--sucrose galactosyltransferase 6 OS=Arabidopsis thaliana GN=RFS6 PE=2 SV=2//9.71002e-42
POPTR_0006s14380	1879.01	140.317	3.7432	2.252e-26	1.9253e-24	sp|Q9CAH1|Y1725_ARATH	Putative receptor-like protein kinase At1g72540 OS=Arabidopsis thaliana GN=At1g72540 PE=2 SV=1//4.84894e-07
POPTR_0002s21530	31.5027	2.35394	3.7423	0.0029819	0.021959	-//-
POPTR_0014s09660	17.1629	1.28274	3.742	0.00071164	0.0064877	sp|Q84TG3|PUB23_ARATH	E3 ubiquitin-protein ligase PUB23 OS=Arabidopsis thaliana GN=PUB23 PE=1 SV=1//7.47693e-86
POPTR_0149s00220	52.2898	3.91304	3.7402	1.7382e-08	3.7221e-07	sp|A2YW03|HOX27_ORYSI	Homeobox-leucine zipper protein HOX27 OS=Oryza sativa subsp. indica GN=HOX27 PE=2 SV=2//3.65436e-74
POPTR_0001s43220	22.5563	1.68872	3.7395	0.00010292	0.0011795	sp|O64793|Y1675_ARATH	G-type lectin S-receptor-like serine/threonine-protein kinase At1g67520 OS=Arabidopsis thaliana GN=At1g67520 PE=2 SV=3//1.4311e-38
POPTR_0008s09600	168.273	12.5988	3.7395	7.0396e-16	2.9571e-14	sp|Q9LMX5|AFP2_ARATH	Ninja-family protein AFP2 OS=Arabidopsis thaliana GN=AFP2 PE=1 SV=1//1.07271e-41
POPTR_0001s19340	271.461	20.3429	3.7381	3.3507e-10	8.6353e-09	-//-
POPTR_0012s14700	477.416	35.8006	3.7372	3.1418e-12	9.929e-11	sp|O64896|TPPA_ARATH	Trehalose-phosphate phosphatase A OS=Arabidopsis thaliana GN=TPPA PE=1 SV=1//1.59883e-42
POPTR_0003s06950	18.8203	1.41236	3.7361	0.00029422	0.0029976	-//-
POPTR_0008s10620	129.34	9.70922	3.7357	1.9186e-13	6.6517e-12	sp|Q9FGX2|BZIP1_ARATH	Basic leucine zipper 1 OS=Arabidopsis thaliana GN=BZIP1 PE=1 SV=1//9.49558e-15
POPTR_0011s00400	1092.08	81.9928	3.7354	1.416e-06	2.3513e-05	sp|O50001|PRU1_PRUAR	Major allergen Pru ar 1 OS=Prunus armeniaca PE=1 SV=1//9.36003e-16
POPTR_0014s18630	339.717	25.5081	3.7353	0.0077338	0.04797	sp|A2XAZ3|ADHX_ORYSI	Alcohol dehydrogenase class-3 OS=Oryza sativa subsp. indica GN=ADHIII PE=3 SV=1//0
POPTR_0009s04640	302.178	22.714	3.7337	1.359e-19	7.549e-18	sp|Q10422|YDC1_SCHPO	Uncharacterized RNA-binding protein C25G10.01 OS=Schizosaccharomyces pombe (strain 972 / ATCC 24843) GN=SPAC25G10.01 PE=1 SV=1//9.32188e-24
POPTR_0015s10400	331.994	24.9554	3.7337	3.5349e-08	7.3069e-07	sp|P17815|MASY_RICCO	Malate synthase, glyoxysomal OS=Ricinus communis PE=2 SV=1//1.60384e-22
POPTR_0011s16340	360.032	27.0672	3.7335	5.2921e-07	9.4387e-06	sp|Q8GTB6|THCAS_CANSA	Tetrahydrocannabinolic acid synthase OS=Cannabis sativa PE=1 SV=1//2.96562e-06
POPTR_0003s12950	171.433	12.8922	3.7331	1.4432e-15	5.8945e-14	sp|Q9SRE5|Y1666_ARATH	Uncharacterized protein At1g76660 OS=Arabidopsis thaliana GN=At1g76660 PE=1 SV=1//6.66405e-23
POPTR_0006s25210	827.014	62.2026	3.7329	3.0831e-24	2.31e-22	sp|Q9SGP2|HSL1_ARATH	Receptor-like protein kinase HSL1 OS=Arabidopsis thaliana GN=HSL1 PE=2 SV=1//2.10127e-13
POPTR_0018s12930	1063.44	80.0448	3.7318	2.4958e-18	1.2719e-16	sp|P42849|UMEC_ARMRU	Umecyanin OS=Armoracia rusticana PE=1 SV=1//6.30196e-14
POPTR_0010s23520	376.812	28.3805	3.7309	3.423e-11	9.796e-10	-//-
POPTR_0014s01480	321.448	24.2902	3.7261	1.1425e-19	6.3988e-18	-//-
POPTR_0015s15280	286.519	21.677	3.7244	6.1492e-19	3.2459e-17	sp|Q2MY58|PATA3_SOLTU	Patatin group A-3 OS=Solanum tuberosum PE=2 SV=1//4.35881e-20
POPTR_0005s07760	304.665	23.0551	3.7241	1.2287e-19	6.8476e-18	-//-
POPTR_0001s21700	18.6519	1.41236	3.7231	0.0013242	0.01112	sp|Q9FHK7|Y5516_ARATH	Probable leucine-rich repeat receptor-like protein kinase At5g05160 OS=Arabidopsis thaliana GN=At5g05160 PE=1 SV=1//3.1795e-18
POPTR_0013s03010	12.4158	0.941574	3.721	0.0033522	0.024177	sp|Q5XQC7|BON3_ARATH	Protein BONZAI 3 OS=Arabidopsis thaliana GN=BON3 PE=1 SV=1//1.54148e-18
POPTR_0009s11260	314.664	23.8842	3.7197	1.8586e-19	1.0224e-17	sp|Q40224|GPA1_LUPLU	Guanine nucleotide-binding protein alpha-1 subunit OS=Lupinus luteus GN=GPA1 PE=2 SV=1//4.15128e-19
POPTR_0004s20850	715.059	54.3289	3.7183	2.5362e-23	1.7749e-21	-//-
POPTR_0012s14110	204.635	15.5873	3.7146	7.3058e-07	1.2729e-05	sp|Q9FLI3|P2C75_ARATH	Probable protein phosphatase 2C 75 OS=Arabidopsis thaliana GN=AHG1 PE=2 SV=1//3.14712e-13
POPTR_0005s02680	521.292	39.765	3.7125	9.7936e-07	1.6704e-05	-//-
POPTR_0001s13610	32.7669	2.50068	3.7118	6.2231e-06	9.1794e-05	sp|Q9FYA2|WRK75_ARATH	Probable WRKY transcription factor 75 OS=Arabidopsis thaliana GN=WRKY75 PE=2 SV=1//2.24373e-25
POPTR_0005s05430	56.5873	4.31901	3.7117	1.0484e-08	2.3122e-07	sp|O23320|CML8_ARATH	Calmodulin-like protein 8 OS=Arabidopsis thaliana GN=CML8 PE=2 SV=1//2.41146e-06
POPTR_0008s11610	1990.22	152.052	3.7103	2.1274e-26	1.8234e-24	sp|Q9FV52|AMP1B_ARATH	Methionine aminopeptidase 1B, chloroplastic OS=Arabidopsis thaliana GN=MAP1B PE=2 SV=2//0
POPTR_0016s14100	3008.49	229.948	3.7097	1.9096e-26	1.6408e-24	sp|Q7X996|CIPK2_ORYSJ	CBL-interacting protein kinase 2 OS=Oryza sativa subsp. japonica GN=CIPK2 PE=2 SV=1//0
POPTR_0018s03600	50.3094	3.84823	3.7086	3.9816e-08	8.1698e-07	sp|P35792|PR12_HORVU	Pathogenesis-related protein PRB1-2 OS=Hordeum vulgare PE=2 SV=1//4.10647e-50
POPTR_0014s15310	506.548	38.9188	3.7022	6.0892e-22	3.8776e-20	sp|Q54R82|MKKA_DICDI	Mitogen-activated protein kinase kinase kinase A OS=Dictyostelium discoideum GN=mkkA PE=1 SV=2//1.6229e-54
POPTR_0003s09150	338.402	26.0266	3.7007	7.7262e-11	2.1337e-09	-//-
POPTR_0016s00610	59.4941	4.57825	3.6999	0.0021041	0.016349	-//-
POPTR_0011s16400	1035.91	79.755	3.6992	3.6962e-18	1.8476e-16	sp|Q8GTB6|THCAS_CANSA	Tetrahydrocannabinolic acid synthase OS=Cannabis sativa PE=1 SV=1//5.9867e-161
POPTR_0001s42890	33.3148	2.56549	3.6989	3.986e-06	6.0979e-05	sp|O81906|B120_ARATH	G-type lectin S-receptor-like serine/threonine-protein kinase B120 OS=Arabidopsis thaliana GN=B120 PE=1 SV=1//7.23968e-161
POPTR_0019s01120	577.533	44.5206	3.6974	2.5039e-14	9.3187e-13	sp|O65238|Y5537_ARATH	G-type lectin S-receptor-like serine/threonine-protein kinase At5g35370 OS=Arabidopsis thaliana GN=At5g35370 PE=2 SV=2//0
POPTR_0027s00310	24.4102	1.88315	3.6963	4.3633e-05	0.00054668	sp|Q8VZE9|U73B1_ARATH	UDP-glycosyltransferase 73B1 OS=Arabidopsis thaliana GN=UGT73B1 PE=2 SV=1//1.3015e-09
POPTR_0018s03000	134.65	10.4087	3.6934	8.1106e-14	2.8765e-12	sp|Q9LHE3|ASPG2_ARATH	Protein ASPARTIC PROTEASE IN GUARD CELL 2 OS=Arabidopsis thaliana GN=ASPG2 PE=2 SV=1//2.98147e-16
POPTR_0018s03570	284.115	21.9668	3.6931	4.6222e-07	8.3051e-06	-//-
POPTR_0005s18380	20.9973	1.62391	3.6927	0.00023229	0.0024317	sp|O22187|Y2232_ARATH	Probable receptor-like protein kinase At2g23200 OS=Arabidopsis thaliana GN=At2g23200 PE=2 SV=1//4.14962e-142
POPTR_0013s05560	2247.77	174.114	3.6904	1.8106e-26	1.5598e-24	sp|Q08632|SDR1_PICAB	Short-chain type dehydrogenase/reductase OS=Picea abies PE=2 SV=1//2.7049e-91
POPTR_0008s06940	5701.41	442.129	3.6888	7.8507e-27	6.9031e-25	sp|Q9XEE6|C3H29_ARATH	Zinc finger CCCH domain-containing protein 29 OS=Arabidopsis thaliana GN=At2g40140 PE=2 SV=1//0
POPTR_0019s01750	39.1013	3.03627	3.6868	8.1171e-07	1.4021e-05	sp|Q9F131|3HBH1_PSEAC	3-hydroxybenzoate 6-hydroxylase 1 OS=Pseudomonas alcaligenes GN=xlnD PE=1 SV=1//1.52836e-07
POPTR_0002s04210	106.658	8.29686	3.6843	7.715e-10	1.9297e-08	sp|Q9SLB7|LBD16_ARATH	LOB domain-containing protein 16 OS=Arabidopsis thaliana GN=LBD16 PE=2 SV=1//6.56486e-52
POPTR_0005s13330	17.2895	1.34755	3.6815	0.00055665	0.0052495	sp|Q9T020|Y4391_ARATH	Probable receptor-like protein kinase At4g39110 OS=Arabidopsis thaliana GN=At4g39110 PE=1 SV=1//6.80871e-31
POPTR_0004s22960	633.977	49.4229	3.6812	8.9655e-23	6.0257e-21	-//-
POPTR_0005s23530	951.009	74.1398	3.6811	5.5383e-05	0.00067471	sp|Q9SV13|SUT31_ARATH	Sulfate transporter 3.1 OS=Arabidopsis thaliana GN=SULTR3;1 PE=2 SV=1//1.00255e-21
POPTR_0005s25140	223.932	17.4705	3.6801	0.0015684	0.012747	-//-
POPTR_0005s06680	1018.03	79.5741	3.6773	1.9525e-24	1.4825e-22	sp|Q9SS90|RGLG1_ARATH	E3 ubiquitin-protein ligase RGLG1 OS=Arabidopsis thaliana GN=RGLG1 PE=1 SV=1//1.39809e-158
POPTR_0115s00270	28.4411	2.22432	3.6765	1.6245e-05	0.00022223	sp|Q7XA39|RGA4_SOLBU	Putative disease resistance protein RGA4 OS=Solanum bulbocastanum GN=RGA4 PE=2 SV=1//0
POPTR_0002s07140	333.008	26.0437	3.6765	1.3498e-19	7.5102e-18	sp|Q8LGD5|MKS1_ARATH	Protein MKS1 OS=Arabidopsis thaliana GN=MKS1 PE=1 SV=2//1.3992e-08
POPTR_0009s08500	357.363	27.9745	3.6752	4.6406e-20	2.6606e-18	sp|Q9T072|BH025_ARATH	Transcription factor bHLH25 OS=Arabidopsis thaliana GN=BHLH25 PE=2 SV=2//6.26462e-61
POPTR_0015s07660	177.332	13.8986	3.6734	1.0343e-15	4.2705e-14	sp|Q94K41|SDR3B_ARATH	Short-chain dehydrogenase reductase 3b OS=Arabidopsis thaliana GN=SDR3b PE=2 SV=1//1.93426e-82
POPTR_0008s04390	105.786	8.29686	3.6724	0.0005075	0.0048399	sp|Q9ARD5|LT02_HORVU	Low temperature-induced protein lt101.2 OS=Hordeum vulgare GN=LT101.2 PE=2 SV=1//4.4336e-24
POPTR_0010s11850	2690.15	211.239	3.6707	4.0804e-26	3.4281e-24	sp|Q9LVI4|TIF6B_ARATH	Protein TIFY 6B OS=Arabidopsis thaliana GN=TIFY6B PE=1 SV=1//9.79202e-50
POPTR_0010s10700	56.6009	4.44863	3.6694	0.002579	0.019383	sp|O49561|G2OX8_ARATH	Gibberellin 2-beta-dioxygenase 8 OS=Arabidopsis thaliana GN=GA2OX7 PE=1 SV=2//2.05026e-24
POPTR_0001s14890	41.0817	3.2307	3.6686	3.2257e-07	5.8957e-06	sp|Q9S9N9|CCR1_ARATH	Cinnamoyl-CoA reductase 1 OS=Arabidopsis thaliana GN=CCR1 PE=1 SV=1//2.08642e-180
POPTR_0013s00710	637.417	50.1871	3.6668	1.9504e-22	1.2879e-20	sp|Q38910|XTH23_ARATH	Probable xyloglucan endotransglucosylase/hydrolase protein 23 OS=Arabidopsis thaliana GN=XTH23 PE=2 SV=1//7.01116e-149
POPTR_0012s06940	77.0932	6.07254	3.6662	2.0553e-10	5.4078e-09	sp|C0LGJ1|Y1743_ARATH	Probable LRR receptor-like serine/threonine-protein kinase At1g74360 OS=Arabidopsis thaliana GN=At1g74360 PE=1 SV=1//1.18129e-24
POPTR_0019s01730	49.6349	3.91304	3.665	6.9849e-08	1.388e-06	sp|Q9F131|3HBH1_PSEAC	3-hydroxybenzoate 6-hydroxylase 1 OS=Pseudomonas alcaligenes GN=xlnD PE=1 SV=1//2.39813e-07
POPTR_0004s14820	43.6519	3.44225	3.6646	2.9067e-07	5.3443e-06	sp|Q9LJK2|ABAH4_ARATH	Abscisic acid 8&apos;-hydroxylase 4 OS=Arabidopsis thaliana GN=CYP707A4 PE=2 SV=2//0
POPTR_0009s07060	126.42	9.98558	3.6622	5.0851e-13	1.7038e-11	sp|Q9FI39|THAD_ARATH	Cytochrome P450 705A5 OS=Arabidopsis thaliana GN=CYP705A5 PE=2 SV=1//5.43633e-51
POPTR_1581s00200	28.1462	2.22432	3.6615	1.6725e-05	0.00022789	sp|Q2MY40|PAT11_SOLTU	Patatin-11 OS=Solanum tuberosum PE=2 SV=1//4.11457e-104
POPTR_0001s31800	1788.73	141.517	3.6599	2.702e-25	2.1578e-23	sp|O66679|RIBBA_AQUAE	Riboflavin biosynthesis protein RibBA OS=Aquifex aeolicus (strain VF5) GN=ribBA PE=3 SV=1//6.89437e-11
POPTR_0492s00200	11.0816	0.876765	3.6598	0.0064769	0.041488	-//-
POPTR_0011s03920	166.223	13.1515	3.6598	3.087e-15	1.2399e-13	sp|Q9SXB8|Y1133_ARATH	G-type lectin S-receptor-like serine/threonine-protein kinase At1g11330 OS=Arabidopsis thaliana GN=At1g11330 PE=1 SV=3//1.87656e-12
POPTR_0003s14800	154.088	12.2099	3.6576	8.2913e-15	3.2088e-13	sp|Q652J4|HAK13_ORYSJ	Probable potassium transporter 13 OS=Oryza sativa subsp. japonica GN=HAK13 PE=2 SV=1//9.36544e-16
POPTR_0017s03020	1693.06	134.196	3.6572	1.0639e-13	3.7342e-12	-//-
POPTR_0005s10150	394.033	31.2395	3.6569	3.0866e-20	1.7939e-18	sp|Q9M060|IF62_ARATH	Eukaryotic translation initiation factor 6-2 OS=Arabidopsis thaliana GN=EIF6-2 PE=2 SV=1//1.43156e-106
POPTR_0016s01090	85.9695	6.81969	3.656	6.5743e-11	1.829e-09	sp|Q9LY77|ACA12_ARATH	Calcium-transporting ATPase 12, plasma membrane-type OS=Arabidopsis thaliana GN=ACA12 PE=2 SV=1//9.29845e-158
POPTR_0011s03880	22.8512	1.81834	3.6516	9.828e-05	0.0011327	sp|Q9SXB8|Y1133_ARATH	G-type lectin S-receptor-like serine/threonine-protein kinase At1g11330 OS=Arabidopsis thaliana GN=At1g11330 PE=1 SV=3//1.39016e-11
POPTR_0027s00340	32.8934	2.63029	3.6445	5.0013e-06	7.5111e-05	-//-
POPTR_0007s12300	649.681	52.1009	3.6404	9.9773e-23	6.6925e-21	sp|Q3UMR5|MCU_MOUSE C	Calcium uniporter protein, mitochondrial OS=Mus musculus GN=Mcu PE=2 SV=2//4.12421e-10
POPTR_0004s10630	1705.86	136.933	3.639	6.2613e-14	2.268e-12	sp|Q9LSF8|C82G1_ARATH	Cytochrome P450 82G1 OS=Arabidopsis thaliana GN=CYP82G1 PE=1 SV=1//3.21623e-177
POPTR_0006s05210	72.2048	5.79619	3.6389	0.0012337	0.010487	sp|Q945M9|NFYA9_ARATH	Nuclear transcription factor Y subunit A-9 OS=Arabidopsis thaliana GN=NFYA9 PE=2 SV=1//2.10096e-14
POPTR_0011s10750	255.085	20.5068	3.6368	9.7252e-18	4.6754e-16	sp|C0LGG9|Y5344_ARATH	Probable LRR receptor-like serine/threonine-protein kinase At1g53440 OS=Arabidopsis thaliana GN=At1g53440 PE=1 SV=2//0
POPTR_0003s05580	110.043	8.84958	3.6363	2.0237e-12	6.4982e-11	sp|Q9SND9|Y3028_ARATH	Uncharacterized acetyltransferase At3g50280 OS=Arabidopsis thaliana GN=At3g50280 PE=1 SV=1//4.2219e-95
POPTR_0013s04880	62.6969	5.04904	3.6343	2.5385e-09	5.9875e-08	sp|Q6K5Q0|GL21_ORYSJ	Putative germin-like protein 2-1 OS=Oryza sativa subsp. japonica GN=Os02g0491600 PE=3 SV=1//5.58117e-84
POPTR_0004s22280	163.175	13.1515	3.6331	6.4924e-15	2.5416e-13	sp|Q84UV8|NEC3_NICLS	Bifunctional monodehydroascorbate reductase and carbonic anhydrase nectarin-3 OS=Nicotiana langsdorffii x Nicotiana sanderae GN=NEC3 PE=1 SV=1//8.89696e-11
POPTR_0005s23070	90.1134	7.29048	3.6277	2.7262e-06	4.3017e-05	sp|Q8GXU9|FAF2_ARATH	Protein FANTASTIC FOUR 2 OS=Arabidopsis thaliana GN=FAF2 PE=2 SV=1//5.97515e-19
POPTR_0015s08530	415.073	33.6754	3.6236	2.6833e-20	1.5702e-18	sp|Q9LRA7|TPS9_ARATH	Probable alpha,alpha-trehalose-phosphate synthase [UDP-forming] 9 OS=Arabidopsis thaliana GN=TPS9 PE=1 SV=1//1.23196e-28
POPTR_0014s11370	469.101	38.0763	3.6229	1.65e-09	4.0002e-08	sp|Q93XK2|STSYN_PEA	Stachyose synthase OS=Pisum sativum GN=STS1 PE=1 SV=1//5.72383e-19
POPTR_0001s24860	3984.87	323.932	3.6208	1.382e-23	9.8959e-22	sp|Q9XE58|SCL14_ARATH	Scarecrow-like protein 14 OS=Arabidopsis thaliana GN=SCL14 PE=2 SV=2//0
POPTR_0011s09200	972.886	79.25	3.6178	9.6671e-24	7.0109e-22	sp|Q9FIA1|GDL87_ARATH	GDSL esterase/lipase At5g55050 OS=Arabidopsis thaliana GN=At5g55050 PE=2 SV=1//1.85149e-14
POPTR_0154s00220	87.8516	7.16086	3.6169	6.8541e-11	1.9037e-09	sp|Q7XA42|RGA1_SOLBU	Putative disease resistance protein RGA1 OS=Solanum bulbocastanum GN=RGA1 PE=2 SV=2//0
POPTR_0001s23800	189.34	15.4406	3.6162	8.1585e-16	3.3976e-14	-//-
POPTR_0006s07170	3228.26	264.019	3.612	6.9097e-26	5.7062e-24	sp|Q9SV15|WRK11_ARATH	Probable WRKY transcription factor 11 OS=Arabidopsis thaliana GN=WRKY11 PE=2 SV=2//1.23233e-14
POPTR_0012s02850	184.312	15.0994	3.6096	2.3655e-09	5.6029e-08	-//-
POPTR_0017s02760	61.0396	5.00135	3.6094	9.6816e-09	2.1407e-07	sp|Q7XA39|RGA4_SOLBU	Putative disease resistance protein RGA4 OS=Solanum bulbocastanum GN=RGA4 PE=2 SV=1//1.41124e-33
POPTR_0009s15770	189.957	15.5702	3.6088	0.0013247	0.01112	sp|Q9FG13|CXE15_ARATH	Probable carboxylesterase 15 OS=Arabidopsis thaliana GN=CXE15 PE=2 SV=1//2.50145e-101
POPTR_0080s00220	11.4747	0.941574	3.6072	0.0060953	0.039557	sp|O64793|Y1675_ARATH	G-type lectin S-receptor-like serine/threonine-protein kinase At1g67520 OS=Arabidopsis thaliana GN=At1g67520 PE=2 SV=3//1.35162e-08
POPTR_0015s13770	265.732	21.8543	3.604	6.926e-18	3.3873e-16	sp|Q0ZPV7|CXE1_ACTER	Carboxylesterase 1 OS=Actinidia eriantha GN=CXE1 PE=1 SV=1//2.3373e-118
POPTR_0001s42260	869.387	71.5059	3.6039	3.6303e-23	2.5044e-21	sp|O81832|Y4729_ARATH	G-type lectin S-receptor-like serine/threonine-protein kinase At4g27290 OS=Arabidopsis thaliana GN=At4g27290 PE=2 SV=4//5.34542e-16
POPTR_0005s20240	1831.82	150.705	3.6035	6.7946e-25	5.2772e-23	sp|Q7F2L3|NAC48_ORYSJ	NAC domain-containing protein 48 OS=Oryza sativa subsp. japonica GN=NAC48 PE=2 SV=1//7.07606e-16
POPTR_0004s15090	1293.53	106.477	3.6027	3.0263e-24	2.2724e-22	-//-
POPTR_0012s02150	411.098	33.8527	3.6021	2.4757e-20	1.4513e-18	sp|Q93ZR6|WSD1_ARATH	O-acyltransferase WSD1 OS=Arabidopsis thaliana GN=WSD1 PE=2 SV=1//4.43864e-06
POPTR_0010s20370	1134.47	93.469	3.6014	3.5021e-24	2.601e-22	-//-
POPTR_0115s00260	26.1658	2.15951	3.5989	4.6195e-05	0.00057432	sp|Q7XA39|RGA4_SOLBU	Putative disease resistance protein RGA4 OS=Solanum bulbocastanum GN=RGA4 PE=2 SV=1//1.03652e-32
POPTR_0017s00600	81.8403	6.75488	3.5988	2.0937e-10	5.5045e-09	sp|P83304|LEC_PARPC M	Mannose/glucose-specific lectin (Fragment) OS=Parkia platycephala PE=1 SV=1//0
POPTR_0018s04560	404.37	33.4296	3.5965	3.3817e-20	1.9554e-18	sp|Q96MB7|HARB1_HUMAN	Putative nuclease HARBI1 OS=Homo sapiens GN=HARBI1 PE=1 SV=1//2.45214e-21
POPTR_0015s02190	11.3764	0.941574	3.5948	0.006174	0.039945	sp|Q6ZGP8|TPP4_ORYSJ	Probable trehalose-phosphate phosphatase 4 OS=Oryza sativa subsp. japonica GN=TPP4 PE=2 SV=1//9.1607e-117
POPTR_0003s13320	37.444	3.10108	3.5939	1.6245e-06	2.6662e-05	-//-
POPTR_0004s03710	227.179	18.818	3.5936	5.8044e-17	2.6128e-15	-//-
POPTR_0011s13430	35.0704	2.90665	3.5928	4.2756e-06	6.49e-05	sp|A6YIH8|C7D55_HYOMU	Premnaspirodiene oxygenase OS=Hyoscyamus muticus GN=CYP71D55 PE=1 SV=1//1.35674e-168
POPTR_0001s12830	27.5983	2.28913	3.5917	2.635e-05	0.00034691	sp|Q52K88|NUD13_ARATH	Nudix hydrolase 13, mitochondrial OS=Arabidopsis thaliana GN=NUDT13 PE=1 SV=1//2.22212e-11
POPTR_0006s27540	602.206	50.0575	3.5886	4.3464e-12	1.3546e-10	-//-
POPTR_0001s05830	118.891	9.92077	3.583	9.8669e-13	3.242e-11	sp|Q9LY71|CKX6_ARATH	Cytokinin dehydrogenase 6 OS=Arabidopsis thaliana GN=CKX6 PE=2 SV=2//6.65351e-15
POPTR_0018s01670	400.901	33.4638	3.5826	6.8138e-20	3.8545e-18	sp|Q9SG02|RDR6_ARATH	RNA-dependent RNA polymerase 6 OS=Arabidopsis thaliana GN=RDR6 PE=1 SV=1//0
POPTR_0017s12040	1151.01	96.2876	3.5794	1.7543e-23	1.2499e-21	sp|Q43847|SSY2_SOLTU	Granule-bound starch synthase 2, chloroplastic/amyloplastic OS=Solanum tuberosum GN=SS2 PE=1 SV=3//7.94633e-19
POPTR_0002s18680	120.83	10.1152	3.5784	1.7374e-12	5.6053e-11	-//-
POPTR_0017s12080	980.678	82.109	3.5782	3.852e-23	2.6519e-21	sp|Q93ZL5|DOF52_ARATH	Dof zinc finger protein DOF5.2 OS=Arabidopsis thaliana GN=DOF5.2 PE=1 SV=2//2.35532e-97
POPTR_0016s13260	1023.09	85.8276	3.5754	7.5006e-22	4.7496e-20	sp|P25699|FRI_PHAVU F	Ferritin, chloroplastic OS=Phaseolus vulgaris GN=PFE PE=2 SV=1//4.92942e-15
POPTR_1207s00200	22.4298	1.88315	3.5742	0.00012641	0.0014169	-//-
POPTR_0019s15190	1475.46	124.098	3.5716	5.8071e-24	4.257e-22	sp|O04682|PTI6_SOLLC	Pathogenesis-related genes transcriptional activator PTI6 OS=Solanum lycopersicum GN=PTI6 PE=2 SV=1//2.96154e-40
POPTR_0009s14350	760.339	63.9561	3.5715	3.1761e-22	2.0652e-20	sp|Q9SVE5|EXLA2_ARATH	Expansin-like A2 OS=Arabidopsis thaliana GN=EXLA2 PE=2 SV=1//2.81759e-117
POPTR_0223s00200	78.4974	6.60814	3.5703	3.332e-10	8.6001e-09	sp|Q9FZ59|PEPR2_ARATH	Leucine-rich repeat receptor-like protein kinase PEPR2 OS=Arabidopsis thaliana GN=PEPR2 PE=1 SV=1//1.47368e-17
POPTR_0004s07270	574.961	48.4165	3.5699	1.7544e-21	1.0966e-19	sp|P92973|CCA1_ARATH	Protein CCA1 OS=Arabidopsis thaliana GN=CCA1 PE=1 SV=1//1.21258e-12
POPTR_0018s12910	11.1799	0.941574	3.5697	0.0063365	0.040817	sp|P42849|UMEC_ARMRU	Umecyanin OS=Armoracia rusticana PE=1 SV=1//2.8987e-06
POPTR_0105s00210	16.7698	1.41236	3.5697	0.00073448	0.0066655	-//-
POPTR_0010s21060	88.7645	7.48491	3.5679	5.6993e-11	1.596e-09	sp|Q0JHU5|ERG1_ORYSJ	Elicitor-responsive protein 1 OS=Oryza sativa subsp. japonica GN=ERG1 PE=2 SV=1//7.11633e-09
POPTR_0008s11060	3079.26	259.728	3.5675	3.4952e-25	2.7653e-23	sp|Q9SX33|ALA9_ARATH	Putative phospholipid-transporting ATPase 9 OS=Arabidopsis thaliana GN=ALA9 PE=2 SV=1//0
POPTR_0005s24320	97.5854	8.23205	3.5673	3.2692e-05	0.00042126	sp|Q9SLB7|LBD16_ARATH	LOB domain-containing protein 16 OS=Arabidopsis thaliana GN=LBD16 PE=2 SV=1//4.73062e-65
POPTR_0009s05460	308.231	26.0266	3.566	1.9947e-18	1.0258e-16	sp|Q9LPS1|HXK3_ARATH	Hexokinase-3 OS=Arabidopsis thaliana GN=At1g50460 PE=1 SV=1//1.11106e-11
POPTR_0016s01070	27.1069	2.28913	3.5658	2.7644e-05	0.00036226	sp|Q9LY77|ACA12_ARATH	Calcium-transporting ATPase 12, plasma membrane-type OS=Arabidopsis thaliana GN=ACA12 PE=2 SV=1//6.98778e-31
POPTR_0007s02090	738.344	62.3799	3.5651	3.6862e-22	2.3877e-20	-//-
POPTR_0015s09740	21.5169	1.81834	3.5648	0.00017377	0.0018771	sp|P37117|C71A4_SOLME	Cytochrome P450 71A4 OS=Solanum melongena GN=CYP71A4 PE=2 SV=1//2.04835e-175
POPTR_0009s01110	1400.13	118.424	3.5635	3.6988e-24	2.7411e-22	sp|Q9CR50|ZN363_MOUSE	RING finger and CHY zinc finger domain-containing protein 1 OS=Mus musculus GN=Rchy1 PE=1 SV=1//1.80089e-69
POPTR_0001s16690	14.3962	1.21793	3.5632	0.0024345	0.018432	-//-
POPTR_0006s21330	206.308	17.4705	3.5618	3.1684e-16	1.3527e-14	sp|Q9FG13|CXE15_ARATH	Probable carboxylesterase 15 OS=Arabidopsis thaliana GN=CXE15 PE=2 SV=1//1.2606e-33
POPTR_0012s03860	160.716	13.6223	3.5605	6.3175e-07	1.1104e-05	sp|O35678|MGLL_MOUSE	Monoglyceride lipase OS=Mus musculus GN=Mgll PE=1 SV=1//2.26009e-11
POPTR_0015s00350	24.7051	2.0947	3.56	9.9241e-05	0.001143	-//-
POPTR_0002s22740	131.349	11.1387	3.5597	4.2097e-13	1.4189e-11	-//-
POPTR_0001s43240	41.868	3.57187	3.5511	6.8091e-07	1.1919e-05	sp|O81906|B120_ARATH	G-type lectin S-receptor-like serine/threonine-protein kinase B120 OS=Arabidopsis thaliana GN=B120 PE=1 SV=1//5.20471e-137
POPTR_0001s28510	1091.75	93.1792	3.5505	1.2749e-05	0.00017873	sp|O80871|P2C25_ARATH	Probable protein phosphatase 2C 25 OS=Arabidopsis thaliana GN=At2g30020 PE=1 SV=1//2.22747e-153
POPTR_0017s09520	108.989	9.30324	3.5503	4.3385e-12	1.3534e-10	sp|Q9FID6|Y5392_ARATH	Probable receptor-like protein kinase At5g39020 OS=Arabidopsis thaliana GN=At5g39020 PE=2 SV=1//2.71611e-100
POPTR_0019s10330	24.5085	2.0947	3.5485	0.00010114	0.0011629	-//-
POPTR_0016s05490	2167.81	185.373	3.5477	2.0009e-24	1.5159e-22	sp|Q6NLQ6|CDPKW_ARATH	Calcium-dependent protein kinase 32 OS=Arabidopsis thaliana GN=CPK32 PE=1 SV=1//0
POPTR_0009s04320	808.626	69.4246	3.542	1.7207e-22	1.1429e-20	-//-
POPTR_0009s09750	19.6631	1.68872	3.5415	0.00040812	0.004	-//-
POPTR_0001s26210	32.1206	2.75991	3.5408	0.0050913	0.034124	sp|P52407|E13B_HEVBR	Glucan endo-1,3-beta-glucosidase, basic vacuolar isoform OS=Hevea brasiliensis GN=HGN1 PE=1 SV=2//1.18021e-132
POPTR_0005s05880	735.385	63.2432	3.5395	5.8955e-22	3.7684e-20	sp|Q9LXE3|PUB28_ARATH	U-box domain-containing protein 28 OS=Arabidopsis thaliana GN=PUB28 PE=1 SV=1//1.21525e-131
POPTR_0005s10850	181.7	15.6521	3.5371	4.8279e-15	1.9076e-13	sp|Q38853|STR15_ARATH	Rhodanese-like domain-containing protein 15, chloroplastic OS=Arabidopsis thaliana GN=STR15 PE=2 SV=1//4.21547e-07
POPTR_0013s02670	1266.97	109.176	3.5367	2.1777e-23	1.5303e-21	sp|Q8RXX9|ATL6_ARATH	E3 ubiquitin-protein ligase ATL6 OS=Arabidopsis thaliana GN=ATL6 PE=1 SV=2//2.44225e-79
POPTR_0005s08120	65.7167	5.66657	3.5357	3.6348e-09	8.4326e-08	sp|P24792|ASO_CUCMA L	L-ascorbate oxidase OS=Cucurbita maxima GN=AAO PE=1 SV=2//0
POPTR_0006s16610	1420.33	122.518	3.5352	6.7328e-24	4.9038e-22	sp|B7GIU7|MTNN_ANOFW	5&apos;-methylthioadenosine/S-adenosylhomocysteine nucleosidase OS=Anoxybacillus flavithermus (strain DSM 21510 / WK1) GN=mtnN PE=3 SV=1//1.34675e-13
POPTR_0014s19660	19.5648	1.68872	3.5343	0.00041247	0.0040368	-//-
POPTR_0006s04580	60.1968	5.19578	3.5343	1.3829e-08	3.0145e-07	sp|P56725|ZOX_PHAVU Z	Zeatin O-xylosyltransferase OS=Phaseolus vulgaris GN=ZOX1 PE=2 SV=1//3.00867e-172
POPTR_0017s09530	23.4691	2.02989	3.5313	0.00016997	0.0018385	sp|P0CH01|AT21A_ARATH	Putative RING-H2 finger protein ATL21A OS=Arabidopsis thaliana GN=ATL21A PE=3 SV=1//5.49194e-13
POPTR_0014s17900	152.964	13.2334	3.5309	7.2618e-14	2.6027e-12	sp|Q9ZWA6|MGP_ARATH Z	Zinc finger protein MAGPIE OS=Arabidopsis thaliana GN=MGP PE=1 SV=1//2.73904e-74
POPTR_0001s43270	67.9355	5.87812	3.5307	4.7652e-09	1.0921e-07	sp|Q9SXB8|Y1133_ARATH	G-type lectin S-receptor-like serine/threonine-protein kinase At1g11330 OS=Arabidopsis thaliana GN=At1g11330 PE=1 SV=3//2.3663e-157
POPTR_0007s11510	43.6519	3.78342	3.5283	6.2168e-07	1.0933e-05	sp|Q9FKZ1|DRL42_ARATH	Probable disease resistance protein At5g66900 OS=Arabidopsis thaliana GN=At5g66900 PE=2 SV=1//4.59774e-08
POPTR_0012s03870	66.1099	5.73138	3.5279	3.5502e-09	8.2477e-08	-//-
POPTR_0003s18590	34.1994	2.97146	3.5247	0.00042713	0.0041646	sp|Q9SGU9|MGL_ARATH M	Methionine gamma-lyase OS=Arabidopsis thaliana GN=MGL PE=1 SV=1//0
POPTR_0016s12480	97.8374	8.50841	3.5234	3.754e-11	1.0689e-09	-//-
POPTR_0018s13840	25.5478	2.22432	3.5218	5.9848e-05	0.00072236	sp|Q2HIV9|BH035_ARATH	Transcription factor bHLH35 OS=Arabidopsis thaliana GN=BHLH35 PE=2 SV=1//3.42557e-53
POPTR_0004s02040	57.2053	4.98423	3.5207	1.7889e-08	3.8259e-07	sp|O50001|PRU1_PRUAR	Major allergen Pru ar 1 OS=Prunus armeniaca PE=1 SV=1//1.40817e-54
POPTR_0016s12150	53.3574	4.66018	3.5172	0.00027194	0.0027923	sp|P54769|TYDC2_PAPSO	Tyrosine/DOPA decarboxylase 2 OS=Papaver somniferum GN=TYDC2 PE=2 SV=1//0
POPTR_0001s19300	20.8007	1.81834	3.5159	0.00023234	0.0024317	-//-
POPTR_0018s13600	2219.18	194.154	3.5148	2.1919e-24	1.6548e-22	sp|Q9SV15|WRK11_ARATH	Probable WRKY transcription factor 11 OS=Arabidopsis thaliana GN=WRKY11 PE=2 SV=2//4.24797e-15
POPTR_0014s02510	278.541	24.4198	3.5118	1.662e-17	7.9007e-16	sp|A1D1S7|SSH4_NEOFI	Protein ssh4 OS=Neosartorya fischeri (strain ATCC 1020 / DSM 3700 / FGSC A1164 / NRRL 181) GN=ssh4 PE=3 SV=1//3.91583e-09
POPTR_0006s11590	2226.84	195.219	3.5118	3.9623e-24	2.9236e-22	sp|Q2PCF1|PDR2_NICPL	Pleiotropic drug resistance protein 2 OS=Nicotiana plumbaginifolia GN=PDR2 PE=2 SV=1//0
POPTR_0006s27630	2911.58	255.466	3.5106	9.3641e-16	3.8759e-14	-//-
POPTR_0017s07350	18.4271	1.62391	3.5043	0.00071928	0.0065433	sp|O24370|LOX21_SOLTU	Linoleate 13S-lipoxygenase 2-1, chloroplastic OS=Solanum tuberosum GN=LOX2.1 PE=1 SV=1//1.18307e-07
POPTR_0015s14600	238.358	21.0118	3.5039	2.4255e-16	1.0434e-14	sp|Q50EX6|ODO1_PETHY	Protein ODORANT1 OS=Petunia hybrida GN=ODO1 PE=2 SV=1//2.98501e-18
POPTR_0016s01810	528.782	46.6324	3.5033	1.8221e-20	1.0737e-18	sp|Q66PF3|UFOG3_FRAAN	Putative UDP-glucose flavonoid 3-O-glucosyltransferase 3 OS=Fragaria ananassa GN=GT3 PE=2 SV=1//4.42407e-178
POPTR_0014s10900	51.1522	4.51344	3.5025	5.6368e-08	1.1381e-06	sp|Q9S6Z8|TPK5_ARATH	Two-pore potassium channel 5 OS=Arabidopsis thaliana GN=TPK5 PE=1 SV=1//8.50028e-142
POPTR_0005s10370	45.7588	4.04266	3.5007	2.1755e-07	4.0682e-06	-//-
POPTR_0770s00200	30.4498	2.6951	3.498	1.1151e-05	0.00015789	sp|P19873|ITH5_CUCMA	Inhibitor of trypsin and hageman factor OS=Cucurbita maxima PE=1 SV=1//1.83473e-19
POPTR_0003s11210	5391.66	477.278	3.4978	7.316e-25	5.6563e-23	sp|P29001|INVA_VIGRR	Acid beta-fructofuranosidase OS=Vigna radiata var. radiata GN=INVA PE=1 SV=1//0
POPTR_0019s13810	19.7896	1.75353	3.4964	0.000704	0.0064254	sp|Q6AWW5|Y5262_ARATH	Ankyrin repeat-containing protein At5g02620 OS=Arabidopsis thaliana GN=At5g02620 PE=1 SV=1//8.25423e-09
POPTR_0009s14400	78.5675	6.96643	3.4954	3.3974e-08	7.0397e-07	sp|P29031|CHIB_POPTR	Acidic endochitinase WIN6.2B OS=Populus trichocarpa PE=2 SV=2//9.5403e-76
POPTR_0001s46680	120.843	10.7327	3.493	2.1053e-12	6.7412e-11	sp|Q9SVG4|RETOL_ARATH	Reticuline oxidase-like protein OS=Arabidopsis thaliana GN=At4g20830 PE=1 SV=2//8.82744e-171
POPTR_0010s24350	25.0282	2.22432	3.4921	7.7305e-05	0.00090978	sp|Q9SF94|GDL50_ARATH	GDSL esterase/lipase At3g09930 OS=Arabidopsis thaliana GN=At3g09930 PE=2 SV=1//3.50731e-11
POPTR_0001s27850	49.958	4.44863	3.4893	1.2089e-07	2.3274e-06	sp|Q39023|MPK3_ARATH	Mitogen-activated protein kinase 3 OS=Arabidopsis thaliana GN=MPK3 PE=1 SV=2//8.40592e-46
POPTR_0010s20300	297.232	26.4839	3.4884	0.00047543	0.0045765	sp|P27880|HSP12_MEDSA	18.2 kDa class I heat shock protein OS=Medicago sativa GN=HSP18.2 PE=2 SV=1//4.33844e-66
POPTR_0011s16210	283.191	25.2489	3.4875	2.4176e-11	7.0072e-10	sp|Q8GTB6|THCAS_CANSA	Tetrahydrocannabinolic acid synthase OS=Cannabis sativa PE=1 SV=1//5.36157e-132
POPTR_0003s08340	118.512	10.586	3.4848	2.5381e-12	8.0662e-11	sp|Q9LTC0|Y5707_ARATH	Probable receptor-like protein kinase At5g47070 OS=Arabidopsis thaliana GN=At5g47070 PE=1 SV=1//4.61195e-163
POPTR_0012s03050	1490.79	133.166	3.4848	1.2349e-23	8.8987e-22	sp|P33079|A10A5_SOYBN	Auxin-induced protein 10A5 OS=Glycine max PE=2 SV=1//3.65969e-15
POPTR_0008s00830	85.913	7.67933	3.4838	1.6636e-10	4.401e-09	-//-
POPTR_0003s00750	78.1325	7.01412	3.4776	5.6946e-10	1.4402e-08	-//-
POPTR_0002s16590	1090.33	98.0815	3.4746	6.9417e-23	4.7122e-21	sp|O04609|WRK22_ARATH	WRKY transcription factor 22 OS=Arabidopsis thaliana GN=WRKY22 PE=2 SV=1//1.77551e-74
POPTR_0019s05680	50.3512	4.53056	3.4743	2.4207e-07	4.4922e-06	sp|Q9FKP2|CCX2_ARATH	Cation/calcium exchanger 2 OS=Arabidopsis thaliana GN=CCX2 PE=3 SV=1//5.05109e-10
POPTR_0018s12000	751.072	67.5928	3.474	1.531e-21	9.6052e-20	sp|Q91XA9|CHIA_MOUSE	Acidic mammalian chitinase OS=Mus musculus GN=Chia PE=1 SV=2//1.14955e-40
POPTR_0016s13890	68.8484	6.20216	3.4726	4.9047e-09	1.121e-07	sp|Q9LZX1|LOR15_ARATH	Protein LURP-one-related 15 OS=Arabidopsis thaliana GN=At5g01750 PE=1 SV=1//1.83334e-31
POPTR_0004s00220	74.7896	6.73776	3.4725	9.3923e-10	2.3201e-08	sp|P29421|IAAS_ORYSJ	Alpha-amylase/subtilisin inhibitor OS=Oryza sativa subsp. japonica GN=RASI PE=1 SV=2//7.64089e-20
POPTR_0015s04680	28.4693	2.56549	3.4721	2.9625e-05	0.00038554	sp|C0LGP4|Y3475_ARATH	Probable LRR receptor-like serine/threonine-protein kinase At3g47570 OS=Arabidopsis thaliana GN=At3g47570 PE=1 SV=1//1.11659e-18
POPTR_0009s05980	98.6248	8.89727	3.4705	6.256e-05	0.00075083	sp|Q9SV07|ASAT1_ARATH	Acyl-CoA--sterol O-acyltransferase 1 OS=Arabidopsis thaliana GN=ASAT1 PE=1 SV=1//8.07882e-103
POPTR_0016s07010	611.506	55.2839	3.4674	7.3608e-21	4.3907e-19	sp|Q9SVC6|PUB22_ARATH	E3 ubiquitin-protein ligase PUB22 OS=Arabidopsis thaliana GN=PUB22 PE=1 SV=1//6.58365e-176
POPTR_0001s29530	40.1971	3.63668	3.4664	0.00017437	0.001883	sp|P11670|PRB1_TOBAC	Basic form of pathogenesis-related protein 1 OS=Nicotiana tabacum PE=3 SV=1//6.72429e-60
POPTR_0014s03740	288.722	26.1256	3.4661	3.1474e-09	7.352e-08	sp|O49858|C82A3_SOYBN	Cytochrome P450 82A3 OS=Glycine max GN=CYP82A3 PE=2 SV=1//0
POPTR_0004s03640	38.0054	3.44225	3.4648	0.007484	0.046737	sp|O80874|NDA2_ARATH	Alternative NAD(P)H dehydrogenase 2, mitochondrial OS=Arabidopsis thaliana GN=NDA2 PE=1 SV=1//0
POPTR_0011s15480	235.871	21.3664	3.4646	1.373e-07	2.6269e-06	-//-
POPTR_0002s00640	207.809	18.8828	3.4601	1.8598e-12	5.9889e-11	sp|Q8RY17|WAKLI_ARATH	Wall-associated receptor kinase-like 22 OS=Arabidopsis thaliana GN=WAKL22 PE=2 SV=1//3.97547e-40
POPTR_0946s00200	34.1011	3.10108	3.459	7.8487e-05	0.00092273	sp|Q8GYY1|HSFA3_ARATH	Heat stress transcription factor A-3 OS=Arabidopsis thaliana GN=HSFA3 PE=2 SV=2//2.57209e-50
POPTR_0010s20720	1172.56	106.676	3.4584	2.591e-22	1.6944e-20	sp|Q9LNW3|P2C03_ARATH	Protein phosphatase 2C 3 OS=Arabidopsis thaliana GN=AIP1 PE=1 SV=1//2.54147e-10
POPTR_0013s01040	89.579	8.15012	3.4583	9.1217e-11	2.4968e-09	-//-
POPTR_0001s47560	42.9356	3.91304	3.4558	7.7402e-07	1.3424e-05	sp|Q9FJY7|PP449_ARATH	Pentatricopeptide repeat-containing protein At5g66520 OS=Arabidopsis thaliana GN=PCMP-H61 PE=2 SV=1//1.49978e-98
POPTR_0001s21280	28.8342	2.63029	3.4545	3.4769e-05	0.00044499	sp|Q9SZC9|HMA6_ARATH	Copper-transporting ATPase PAA1, chloroplastic OS=Arabidopsis thaliana GN=PAA1 PE=2 SV=1//6.93612e-154
POPTR_0014s10550	743.992	67.8692	3.4545	3.4293e-21	2.083e-19	sp|Q9ULE6|PALD_HUMAN	Paladin OS=Homo sapiens GN=PALD1 PE=1 SV=3//6.44782e-10
POPTR_0016s06910	469.397	42.8319	3.4541	1.8693e-19	1.0266e-17	sp|Q9ZSD4|SY121_ARATH	Syntaxin-121 OS=Arabidopsis thaliana GN=SYP121 PE=1 SV=1//2.51743e-49
POPTR_0007s14980	148.933	13.6223	3.4506	1.5797e-13	5.5049e-12	sp|Q9LXA5|LRK91_ARATH	L-type lectin-domain containing receptor kinase IX.1 OS=Arabidopsis thaliana GN=LECRK91 PE=2 SV=1//0
POPTR_0006s26640	131.109	11.9983	3.4499	0.00030329	0.003082	sp|Q9C827|COB22_ARATH	Coatomer subunit beta&apos;-2 OS=Arabidopsis thaliana GN=At1g52360 PE=2 SV=1//2.57528e-12
POPTR_0864s00200	325.059	29.81	3.4468	4.5969e-18	2.2744e-16	sp|Q9XIV8|PERN1_TOBAC	Peroxidase N1 OS=Nicotiana tabacum GN=poxN1 PE=1 SV=1//3.69026e-150
POPTR_0004s06640	3159.71	289.817	3.4466	4.1477e-24	3.0537e-22	sp|P13087|MIRA_RICDU	Miraculin OS=Richadella dulcifica PE=1 SV=3//1.33951e-51
POPTR_0011s05130	37.514	3.44225	3.446	2.9019e-05	0.00037853	sp|Q96320|HSFB1_ARATH	Heat stress transcription factor B-1 OS=Arabidopsis thaliana GN=HSFB1 PE=2 SV=2//6.14513e-17
POPTR_0017s02850	238.373	21.902	3.4441	8.3729e-10	2.0835e-08	sp|P80073|MYB2_PHYPA	Myb-related protein Pp2 OS=Physcomitrella patens subsp. patens GN=PP2 PE=2 SV=1//1.63725e-15
POPTR_0009s02580	286.898	26.3678	3.4437	2.9145e-17	1.3569e-15	sp|O49840|APK2B_ARATH	Protein kinase 2B, chloroplastic OS=Arabidopsis thaliana GN=APK2B PE=1 SV=1//4.31936e-13
POPTR_0002s14620	181.658	16.7062	3.4428	6.4809e-15	2.5401e-13	sp|P33080|AX10A_SOYBN	Auxin-induced protein X10A OS=Glycine max PE=2 SV=1//1.10295e-13
POPTR_0006s03400	890.341	82.0405	3.44	7.1505e-22	4.5448e-20	sp|Q9FHK9|MD26B_ARATH	Probable mediator of RNA polymerase II transcription subunit 26b OS=Arabidopsis thaliana GN=MED26B PE=2 SV=1//5.12266e-15
POPTR_0004s21610	411.041	37.9124	3.4385	8.698e-19	4.5581e-17	sp|Q9FE20|PBS1_ARATH	Serine/threonine-protein kinase PBS1 OS=Arabidopsis thaliana GN=PBS1 PE=1 SV=1//5.25933e-06
POPTR_0003s05590	91.4894	8.4436	3.4377	1.5039e-10	3.9972e-09	sp|Q9SND9|Y3028_ARATH	Uncharacterized acetyltransferase At3g50280 OS=Arabidopsis thaliana GN=At3g50280 PE=1 SV=1//3.1964e-75
POPTR_0018s12900	29.1574	2.6951	3.4354	2.7538e-05	0.00036116	sp|P42849|UMEC_ARMRU	Umecyanin OS=Armoracia rusticana PE=1 SV=1//1.43548e-06
POPTR_0007s12270	819.108	75.8114	3.4336	9.4711e-17	4.1911e-15	sp|Q9S7G2|GATL2_ARATH	Probable galacturonosyltransferase-like 2 OS=Arabidopsis thaliana GN=GATL2 PE=2 SV=1//4.89796e-158
POPTR_0004s17420	352.095	32.6347	3.4315	3.0104e-18	1.516e-16	-//-
POPTR_0010s19100	536.94	49.8937	3.4278	6.6156e-20	3.7486e-18	sp|O82132|DRE2A_ARATH	Dehydration-responsive element-binding protein 2A OS=Arabidopsis thaliana GN=DREB2A PE=1 SV=1//3.07227e-31
POPTR_0224s00200	18.8203	1.75353	3.424	0.00068069	0.0062475	-//-
POPTR_0005s26590	71.7134	6.69007	3.4221	0.00011865	0.0013361	sp|Q8L9W3|ATL23_ARATH	E3 ubiquitin-protein ligase ATL23 OS=Arabidopsis thaliana GN=ATL23 PE=1 SV=2//7.17337e-44
POPTR_0003s18820	615.326	57.4947	3.4198	3.0246e-20	1.7639e-18	sp|Q8L5A7|SOT15_ARATH	Cytosolic sulfotransferase 15 OS=Arabidopsis thaliana GN=SOT15 PE=1 SV=1//1.15281e-93
POPTR_0003s08260	35.267	3.29551	3.4197	4.075e-06	6.2133e-05	sp|Q40392|TMVRN_NICGU	TMV resistance protein N OS=Nicotiana glutinosa GN=N PE=1 SV=1//3.93124e-150
POPTR_0018s02470	445.998	41.7912	3.4158	4.1194e-19	2.1949e-17	sp|Q9SAH7|WRK40_ARATH	Probable WRKY transcription factor 40 OS=Arabidopsis thaliana GN=WRKY40 PE=1 SV=1//1.67171e-82
POPTR_0011s03760	298.681	27.9917	3.4155	4.0192e-17	1.8435e-15	sp|Q9XEC6|CRK36_ARATH	Cysteine-rich receptor-like protein kinase 36 OS=Arabidopsis thaliana GN=CRK36 PE=2 SV=1//1.14485e-08
POPTR_0002s01360	31.6857	2.97146	3.4146	1.4584e-05	0.0002018	-//-
POPTR_0010s13900	788.614	74.0029	3.4137	2.0169e-21	1.2537e-19	-//-
POPTR_0014s02160	407.01	38.2059	3.4132	2.1712e-18	1.1115e-16	sp|P93147|C81E1_GLYEC	Isoflavone 2&apos;-hydroxylase OS=Glycyrrhiza echinata GN=CYP81E1 PE=1 SV=2//6.7892e-122
POPTR_0015s14810	552.7	51.9064	3.4125	4.3251e-20	2.4839e-18	sp|Q9SUW0|TPPG_ARATH	Probable trehalose-phosphate phosphatase G OS=Arabidopsis thaliana GN=TPPG PE=2 SV=1//1.96474e-32
POPTR_0001s25200	321.952	30.3456	3.4073	7.2474e-07	1.2634e-05	sp|Q9LNW3|P2C03_ARATH	Protein phosphatase 2C 3 OS=Arabidopsis thaliana GN=AIP1 PE=1 SV=1//9.04259e-129
POPTR_0005s22230	22.7529	2.15951	3.3973	0.00022112	0.0023293	sp|Q9FY79|LAC14_ARATH	Laccase-14 OS=Arabidopsis thaliana GN=LAC14 PE=2 SV=1//7.04791e-06
POPTR_0016s14870	140.52	13.3459	3.3963	5.8253e-13	1.9403e-11	sp|P43187|ALLB3_BETPN	Calcium-binding allergen Bet v 3 OS=Betula pendula GN=BETVIII PE=1 SV=1//1.55792e-60
POPTR_0003s12050	104.13	9.90365	3.3943	1.6801e-11	4.9286e-10	sp|Q14CH1|MOCOS_MOUSE	Molybdenum cofactor sulfurase OS=Mus musculus GN=Mocos PE=2 SV=1//3.57325e-09
POPTR_0009s13850	350.114	33.2999	3.3942	5.2077e-18	2.5691e-16	sp|Q41001|BCP_PEA	Blue copper protein OS=Pisum sativum PE=2 SV=1//7.07743e-23
POPTR_0004s04410	268.569	25.5558	3.3936	1.3429e-16	5.8661e-15	sp|Q9S9U1|LRK71_ARATH	L-type lectin-domain containing receptor kinase VII.1 OS=Arabidopsis thaliana GN=LECRK71 PE=2 SV=1//0
POPTR_0008s20210	18.4271	1.75353	3.3935	0.0007094	0.0064691	sp|B1KHA5|RIHA_SHEWM	Pyrimidine-specific ribonucleoside hydrolase RihA OS=Shewanella woodyi (strain ATCC 51908 / MS32) GN=rihA PE=3 SV=1//6.32511e-13
POPTR_0003s10860	157.022	14.9698	3.3908	0.0010404	0.0090473	sp|P46254|HS22M_PEA H	Heat shock 22 kDa protein, mitochondrial OS=Pisum sativum GN=HSP22 PE=2 SV=1//6.48623e-61
POPTR_0009s14290	1699.72	162.253	3.389	1.0809e-22	7.2358e-21	sp|Q9SX98|LHTL8_ARATH	Lysine histidine transporter-like 8 OS=Arabidopsis thaliana GN=AATL1 PE=1 SV=1//3.12495e-08
POPTR_0001s23300	754.958	72.3484	3.3834	5.8756e-10	1.4805e-08	sp|Q06445|CYTI_VIGUN	Cysteine proteinase inhibitor OS=Vigna unguiculata PE=3 SV=1//2.10123e-41
POPTR_0005s02010	260.857	25.0202	3.3821	1.6789e-13	5.8443e-12	-//-
POPTR_0001s38980	70.5339	6.81969	3.3705	7.0775e-09	1.5908e-07	sp|Q9SYM9|Y1853_ARATH	Receptor-like serine/threonine-protein kinase At1g78530 OS=Arabidopsis thaliana GN=At1g78530 PE=2 SV=1//1.58075e-08
POPTR_0003s08830	313.079	30.2979	3.3692	1.8843e-07	3.561e-06	sp|Q7GCL7|NAC74_ORYSJ	NAC domain-containing protein 74 OS=Oryza sativa subsp. japonica GN=NAC74 PE=2 SV=1//3.78795e-55
POPTR_0017s02580	63.3149	6.13735	3.3669	1.7298e-08	3.7065e-07	sp|Q7XA39|RGA4_SOLBU	Putative disease resistance protein RGA4 OS=Solanum bulbocastanum GN=RGA4 PE=2 SV=1//0
POPTR_0016s03270	25.7727	2.50068	3.3655	0.0001022	0.0011735	sp|Q6R8G7|PHO13_ARATH	Phosphate transporter PHO1 homolog 3 OS=Arabidopsis thaliana GN=PHO1;H3 PE=2 SV=2//7.71395e-12
POPTR_0001s46640	30.6181	2.97146	3.3651	2.831e-05	0.00037027	sp|A6P6W0|CASL1_CANSA	Cannabidiolic acid synthase-like 1 OS=Cannabis sativa GN=CBDAS2 PE=2 SV=1//9.9182e-176
POPTR_0010s21120	656.406	63.7275	3.3646	3.5054e-19	1.8825e-17	-//-
POPTR_0016s06290	59.5936	5.79619	3.362	0.0032719	0.023704	-//-
POPTR_0014s15950	13.8483	1.34755	3.3613	0.0040041	0.028032	-//-
POPTR_0019s14090	336.322	32.7815	3.3589	1.8074e-17	8.5676e-16	sp|Q9SR64|ENT2_ARATH	Equilibrative nucleotide transporter 2 OS=Arabidopsis thaliana GN=ENT2 PE=2 SV=1//8.08313e-09
POPTR_0011s00420	735.355	71.7003	3.3584	1.9801e-20	1.1647e-18	sp|O50001|PRU1_PRUAR	Major allergen Pru ar 1 OS=Prunus armeniaca PE=1 SV=1//1.17682e-14
POPTR_0016s14340	970.062	94.7725	3.3555	3.3665e-21	2.0551e-19	sp|Q9LFP7|Y5158_ARATH	Probable receptor-like protein kinase At5g15080 OS=Arabidopsis thaliana GN=At5g15080 PE=1 SV=1//1.67446e-62
POPTR_0002s05170	687.358	67.204	3.3544	6.675e-05	0.00079661	-//-
POPTR_0018s10480	26.8821	2.63029	3.3533	7.5072e-05	0.00088565	sp|P81370|TLP_ACTDE T	Thaumatin-like protein OS=Actinidia deliciosa GN=tlp PE=1 SV=2//2.28126e-115
POPTR_0003s18770	203.133	19.8892	3.3524	5.9375e-15	2.3298e-13	sp|Q8L5A7|SOT15_ARATH	Cytosolic sulfotransferase 15 OS=Arabidopsis thaliana GN=SOT15 PE=1 SV=1//1.56646e-96
POPTR_0013s13350	472.994	46.3866	3.35	5.6857e-19	3.0106e-17	-//-
POPTR_0005s17850	407.601	39.9766	3.3499	6.041e-18	2.9759e-16	sp|Q9S7C9|ESCA_ARATH	Putative DNA-binding protein ESCAROLA OS=Arabidopsis thaliana GN=ESC PE=2 SV=1//8.24886e-14
POPTR_0004s12730	85.8283	8.42648	3.3485	0.004594	0.031392	sp|Q8RX87|RFS6_ARATH	Probable galactinol--sucrose galactosyltransferase 6 OS=Arabidopsis thaliana GN=RFS6 PE=2 SV=2//2.30761e-151
POPTR_0015s09830	701.814	68.9575	3.3473	5.5488e-20	3.1547e-18	sp|Q9SKB2|SBIR1_ARATH	Leucine-rich repeat receptor-like serine/threonine/tyrosine-protein kinase SOBIR1 OS=Arabidopsis thaliana GN=SOBIR1 PE=1 SV=1//0
POPTR_0013s04980	21.9383	2.15951	3.3447	0.00029397	0.0029963	sp|P54769|TYDC2_PAPSO	Tyrosine/DOPA decarboxylase 2 OS=Papaver somniferum GN=TYDC2 PE=2 SV=1//0
POPTR_0014s15030	121.504	12.0155	3.338	1.637e-05	0.00022377	sp|Q8GXJ4|GLR34_ARATH	Glutamate receptor 3.4 OS=Arabidopsis thaliana GN=GLR3.4 PE=2 SV=2//1.55057e-07
POPTR_1996s00210	1809.89	179.129	3.3368	2.6758e-22	1.7465e-20	sp|Q9ZW24|GSTU7_ARATH	Glutathione S-transferase U7 OS=Arabidopsis thaliana GN=GSTU7 PE=2 SV=1//3.20415e-08
POPTR_0005s04200	489.048	48.4165	3.3364	5.8419e-19	3.0885e-17	sp|P93050|RKF3_ARATH	Probable LRR receptor-like serine/threonine-protein kinase RKF3 OS=Arabidopsis thaliana GN=RKF3 PE=1 SV=1//0
POPTR_0008s14210	22.458	2.22432	3.3358	0.00022605	0.0023731	-//-
POPTR_0005s27110	1104.31	109.497	3.3342	3.3827e-21	2.0613e-19	-//-
POPTR_0002s15530	49.5084	4.91942	3.3311	2.6523e-06	4.1948e-05	sp|Q7GCL7|NAC74_ORYSJ	NAC domain-containing protein 74 OS=Oryza sativa subsp. japonica GN=NAC74 PE=2 SV=1//6.97038e-32
POPTR_0018s06080	402.149	39.9729	3.3306	1.5286e-06	2.5234e-05	sp|Q9LV58|MBF1C_ARATH	Multiprotein-bridging factor 1c OS=Arabidopsis thaliana GN=MBF1C PE=1 SV=1//9.37179e-72
POPTR_0016s14040	1240.81	123.491	3.3288	2.4109e-10	6.2946e-09	sp|P22195|PER1_ARAHY	Cationic peroxidase 1 OS=Arachis hypogaea GN=PNC1 PE=1 SV=2//2.41498e-122
POPTR_0001s46670	74.523	7.4201	3.3282	2.9253e-09	6.8522e-08	sp|Q9SVG4|RETOL_ARATH	Reticuline oxidase-like protein OS=Arabidopsis thaliana GN=At4g20830 PE=1 SV=2//3.58737e-77
POPTR_0017s01380	724.933	72.253	3.3267	5.1487e-20	2.9321e-18	sp|Q6R0H1|LHY_ARATH P	Protein LHY OS=Arabidopsis thaliana GN=LHY PE=1 SV=2//1.64625e-12
POPTR_0002s05030	183.484	18.2996	3.3258	7.8989e-14	2.8103e-12	sp|Q9SV13|SUT31_ARATH	Sulfate transporter 3.1 OS=Arabidopsis thaliana GN=SULTR3;1 PE=2 SV=1//0
POPTR_0001s06210	571.226	56.9897	3.3253	1.8584e-19	1.0224e-17	sp|Q9SE45|ANXD3_ARATH	Annexin D3 OS=Arabidopsis thaliana GN=ANN3 PE=2 SV=2//1.04383e-12
POPTR_0001s28780	57.4019	5.73138	3.3241	6.9693e-08	1.3857e-06	-//-
POPTR_0005s07840	18.2023	1.81834	3.3234	0.00089453	0.0079334	sp|Q8LAL0|SCO12_ARATH	Protein SCO1 homolog 2, mitochondrial OS=Arabidopsis thaliana GN=HCC2 PE=2 SV=1//1.12621e-41
POPTR_0001s46610	18.2023	1.81834	3.3234	0.00089453	0.0079334	sp|A6P6W0|CASL1_CANSA	Cannabidiolic acid synthase-like 1 OS=Cannabis sativa GN=CBDAS2 PE=2 SV=1//1.17136e-177
POPTR_0002s04590	63.3996	6.3489	3.3199	0.00011494	0.0012991	sp|O24542|AX22D_VIGRR	Auxin-induced protein 22D OS=Vigna radiata var. radiata GN=AUX22D PE=2 SV=1//1.27521e-87
POPTR_0010s15750	579.007	58.1257	3.3163	1.9555e-19	1.0722e-17	sp|Q9FGZ4|WRK48_ARATH	Probable WRKY transcription factor 48 OS=Arabidopsis thaliana GN=WRKY48 PE=2 SV=1//2.55198e-50
POPTR_0008s01780	546.281	54.8645	3.3157	5.5073e-19	2.9207e-17	sp|Q9LZR8|Y5370_ARATH	PAN domain-containing protein At5g03700 OS=Arabidopsis thaliana GN=At5g03700 PE=1 SV=1//2.90838e-163
POPTR_0014s16960	291.84	29.3221	3.3151	4.6676e-10	1.1903e-08	-//-
POPTR_0014s02910	55.0848	5.53695	3.3145	1.097e-07	2.12e-06	sp|Q9LJK2|ABAH4_ARATH	Abscisic acid 8&apos;-hydroxylase 4 OS=Arabidopsis thaliana GN=CYP707A4 PE=2 SV=2//0
POPTR_0011s03050	131.18	13.1992	3.313	1.8648e-12	5.9995e-11	-//-
POPTR_0017s02210	16.7698	1.68872	3.3119	0.0016176	0.013083	sp|Q7XA40|RGA3_SOLBU	Putative disease resistance protein RGA3 OS=Solanum bulbocastanum GN=RGA3 PE=2 SV=2//1.27752e-14
POPTR_0001s03540	13.3569	1.34755	3.3092	0.0042319	0.029367	sp|Q9LP24|Y1571_ARATH	Probable leucine-rich repeat receptor-like protein kinase At1g35710 OS=Arabidopsis thaliana GN=At1g35710 PE=2 SV=1//5.45598e-06
POPTR_0005s26630	30.6881	3.10108	3.3068	0.00035171	0.003512	sp|Q9FKX5|NIPL1_ARATH	NEP1-interacting protein-like 1 OS=Arabidopsis thaliana GN=ATL27 PE=2 SV=1//3.2777e-07
POPTR_0014s16940	593.569	60.0737	3.3046	3.2297e-19	1.74e-17	-//-
POPTR_0001s46660	772.461	78.1959	3.3043	6.0293e-20	3.4221e-18	sp|Q9SVG4|RETOL_ARATH	Reticuline oxidase-like protein OS=Arabidopsis thaliana GN=At4g20830 PE=1 SV=2//1.25898e-175
POPTR_0012s14160	1118.48	113.236	3.3041	6.188e-21	3.7107e-19	sp|Q84MA5|CAAT1_ARATH	Cationic amino acid transporter 1 OS=Arabidopsis thaliana GN=CAT1 PE=1 SV=1//0
POPTR_0001s08880	47.1495	4.7898	3.2992	0.0016347	0.013204	sp|Q7XU38|C87A3_ORYSJ	Cytochrome P450 87A3 OS=Oryza sativa subsp. japonica GN=CYP87A3 PE=2 SV=3//0
POPTR_0008s19630	646.532	65.7097	3.2985	6.6082e-15	2.584e-13	sp|B9S2H4|Y232_RICCO	UPF0392 protein RCOM_0530710 OS=Ricinus communis GN=RCOM_0699480 PE=3 SV=1//0
POPTR_0009s02850	468.19	47.6045	3.2979	2.5225e-18	1.2836e-16	sp|P46665|HAT14_ARATH	Homeobox-leucine zipper protein HAT14 OS=Arabidopsis thaliana GN=HAT14 PE=2 SV=3//1.41945e-72
POPTR_0008s11600	3875.47	394.984	3.2945	1.7544e-22	1.163e-20	sp|Q9C6M5|RAVL1_ARATH	AP2/ERF and B3 domain-containing transcription repressor TEM1 OS=Arabidopsis thaliana GN=TEM1 PE=1 SV=1//5.30403e-141
POPTR_0007s01600	13.8483	1.41236	3.2935	0.0039756	0.027856	-//-
POPTR_0011s07830	280.984	28.6911	3.2918	6.9224e-16	2.915e-14	sp|Q2EF88|YSL3_ARATH	Metal-nicotianamine transporter YSL3 OS=Arabidopsis thaliana GN=YSL3 PE=2 SV=1//2.35056e-67
POPTR_0010s22530	120.127	12.2747	3.2908	1.1778e-11	3.5158e-10	-//-
POPTR_0001s35990	208.553	21.3187	3.2902	0.0023774	0.018083	sp|O82012|HSP12_SOLPE	17.6 kDa class I heat shock protein OS=Solanum peruvianum PE=2 SV=1//7.77727e-28
POPTR_0009s16050	1591.93	162.737	3.2902	3.0354e-20	1.7672e-18	-//-
POPTR_0003s16900	26.3624	2.6951	3.2901	9.5428e-05	0.0011038	-//-
POPTR_0004s10430	21.0956	2.15951	3.2882	0.00048213	0.0046304	-//-
POPTR_0017s04910	17.0929	1.75353	3.2851	0.0012536	0.010629	sp|O94913|PCF11_HUMAN	Pre-mRNA cleavage complex 2 protein Pcf11 OS=Homo sapiens GN=PCF11 PE=1 SV=3//9.30235e-10
POPTR_0005s26220	1092.17	112.192	3.2832	1.1934e-19	6.6619e-18	sp|Q9FYB5|DNJ11_ARATH	Chaperone protein dnaJ 11, chloroplastic OS=Arabidopsis thaliana GN=ATJ11 PE=1 SV=2//6.54846e-25
POPTR_0015s09260	328.007	33.7879	3.2792	8.4715e-17	3.7586e-15	sp|A2RVM0|TIC32_ARATH	Short-chain dehydrogenase TIC 32, chloroplastic OS=Arabidopsis thaliana GN=TIC32 PE=2 SV=1//1.29874e-08
POPTR_0016s01870	399.973	41.2251	3.2783	2.4693e-17	1.1544e-15	sp|Q66PF3|UFOG3_FRAAN	Putative UDP-glucose flavonoid 3-O-glucosyltransferase 3 OS=Fragaria ananassa GN=GT3 PE=2 SV=1//0
POPTR_0018s01300	2885.76	298.107	3.275	5.4524e-22	3.4983e-20	sp|O48780|KCS11_ARATH	3-ketoacyl-CoA synthase 11 OS=Arabidopsis thaliana GN=KCS11 PE=1 SV=1//0
POPTR_0014s05870	25.4213	2.63029	3.2727	0.00015558	0.0017045	sp|Q8RW93|LBP65_ARATH	Putative lipid-binding protein At4g00165 OS=Arabidopsis thaliana GN=At4g00165 PE=2 SV=1//1.08906e-34
POPTR_0010s12400	68.8913	7.14374	3.2696	0.00011042	0.0012568	sp|Q6NLC8|Y1648_ARATH	Uncharacterized protein At1g66480 OS=Arabidopsis thaliana GN=At1g66480 PE=1 SV=1//5.82151e-48
POPTR_0008s20970	711.876	73.8292	3.2694	2.7665e-06	4.3571e-05	sp|P93147|C81E1_GLYEC	Isoflavone 2&apos;-hydroxylase OS=Glycyrrhiza echinata GN=CYP81E1 PE=1 SV=2//6.11847e-66
POPTR_0010s05450	85.0996	8.83246	3.2683	0.0065194	0.041694	sp|Q9S7N2|TAA1_ARATH	Tryptophan aminotransferase 1 OS=Arabidopsis thaliana GN=TAA1 PE=1 SV=1//2.33069e-179
POPTR_0003s18800	417.868	43.3846	3.2678	1.1818e-17	5.6653e-16	sp|Q8L5A7|SOT15_ARATH	Cytosolic sulfotransferase 15 OS=Arabidopsis thaliana GN=SOT15 PE=1 SV=1//5.52923e-53
POPTR_0016s10440	176.082	18.2996	3.2664	5.0607e-13	1.699e-11	sp|Q9UII4|HERC5_HUMAN	E3 ISG15--protein ligase HERC5 OS=Homo sapiens GN=HERC5 PE=1 SV=2//1.62856e-09
POPTR_0001s32430	17.4861	1.81834	3.2655	0.0011952	0.010208	-//-
POPTR_0012s13930	42.7673	4.44863	3.2651	1.2969e-06	2.163e-05	sp|Q8RWF5|MATE9_ARATH	MATE efflux family protein 9 OS=Arabidopsis thaliana GN=DTXL5 PE=2 SV=1//1.24475e-57
POPTR_0013s05870	53.2162	5.53695	3.2647	0.00018519	0.0019846	-//-
POPTR_0017s02290	71.8399	7.48491	3.2627	2.3225e-07	4.3217e-06	sp|Q7XA42|RGA1_SOLBU	Putative disease resistance protein RGA1 OS=Solanum bulbocastanum GN=RGA1 PE=2 SV=2//0
POPTR_0004s21830	946.595	98.9791	3.2576	2.5433e-14	9.4539e-13	sp|O64966|HMDH1_GOSHI	3-hydroxy-3-methylglutaryl-coenzyme A reductase 1 OS=Gossypium hirsutum GN=HMG1 PE=3 SV=1//0
POPTR_0010s10780	233.288	24.4027	3.257	3.3919e-15	1.3592e-13	sp|P0AC62|GLRX3_ECOLI	Glutaredoxin-3 OS=Escherichia coli (strain K12) GN=grxC PE=1 SV=2//1.25488e-07
POPTR_0018s09420	1177.32	123.208	3.2563	3.7138e-20	2.1437e-18	sp|Q9LHK4|AB8B_ARATH	Putative ABC transporter B family member 8 OS=Arabidopsis thaliana GN=ABCB8 PE=5 SV=1//6.92496e-07
POPTR_0002s04200	82.3882	8.63803	3.2537	1.7373e-09	4.185e-08	sp|Q9SLB6|LBD17_ARATH	LOB domain-containing protein 17 OS=Arabidopsis thaliana GN=LBD17 PE=2 SV=1//1.70322e-56
POPTR_0016s05890	213.71	22.4547	3.2506	4.3048e-11	1.2156e-09	sp|P46665|HAT14_ARATH	Homeobox-leucine zipper protein HAT14 OS=Arabidopsis thaliana GN=HAT14 PE=2 SV=3//3.77511e-73
POPTR_0011s16420	605.568	63.7617	3.2475	2.4569e-09	5.8072e-08	sp|Q8GTB6|THCAS_CANSA	Tetrahydrocannabinolic acid synthase OS=Cannabis sativa PE=1 SV=1//1.01091e-153
POPTR_0005s00900	28.2163	2.97146	3.2473	9.0534e-05	0.0010531	sp|Q38857|XTH22_ARATH	Xyloglucan endotransglucosylase/hydrolase protein 22 OS=Arabidopsis thaliana GN=XTH22 PE=1 SV=1//3.22724e-17
POPTR_0007s04750	136.222	14.3523	3.2466	3.1811e-12	1.0044e-10	sp|Q40392|TMVRN_NICGU	TMV resistance protein N OS=Nicotiana glutinosa GN=N PE=1 SV=1//3.11346e-127
POPTR_0001s24240	376.295	39.6488	3.2465	2.9729e-17	1.3822e-15	-//-
POPTR_0009s07090	289.019	30.4618	3.2461	9.2904e-16	3.8501e-14	sp|Q6NPN5|FK113_ARATH	F-box/kelch-repeat protein At5g26960 OS=Arabidopsis thaliana GN=At5g26960 PE=2 SV=1//8.87378e-06
POPTR_0008s17500	2123.71	224.833	3.2397	7.1106e-14	2.5593e-12	sp|P32110|GSTX6_SOYBN	Probable glutathione S-transferase OS=Glycine max GN=HSP26-A PE=2 SV=1//6.8369e-10
POPTR_0005s21160	278.809	29.5336	3.2388	2.8127e-14	1.0433e-12	sp|Q8LGD5|MKS1_ARATH	Protein MKS1 OS=Arabidopsis thaliana GN=MKS1 PE=1 SV=2//3.82176e-07
POPTR_0004s15600	7838.83	831.912	3.2361	3.1365e-22	2.0433e-20	sp|P48417|CP74_LINUS	Allene oxide synthase, chloroplastic OS=Linum usitatissimum GN=CYP74A PE=1 SV=1//5.94798e-176
POPTR_0006s29330	255.281	27.132	3.234	3.9832e-06	6.0979e-05	-//-
POPTR_0014s04460	283.021	30.0864	3.2337	8.9206e-16	3.7059e-14	sp|P46602|HAT3_ARATH	Homeobox-leucine zipper protein HAT3 OS=Arabidopsis thaliana GN=HAT3 PE=2 SV=2//1.03254e-81
POPTR_0008s06860	161.7	17.1941	3.2333	5.2977e-13	1.768e-11	sp|Q9LY50|ACCR3_ARATH	Putative serine/threonine-protein kinase-like protein CCR3 OS=Arabidopsis thaliana GN=CCR3 PE=2 SV=1//4.37951e-24
POPTR_0004s07140	220.099	23.4611	3.2298	4.6219e-10	1.1795e-08	-//-
POPTR_0019s02560	682.459	72.8192	3.2284	7.578e-12	2.3006e-10	sp|P29421|IAAS_ORYSJ	Alpha-amylase/subtilisin inhibitor OS=Oryza sativa subsp. japonica GN=RASI PE=1 SV=2//6.48112e-14
POPTR_0014s12850	12.6124	1.34755	3.2264	0.0072206	0.045376	sp|Q9LYC8|GRXS6_ARATH	Monothiol glutaredoxin-S6 OS=Arabidopsis thaliana GN=GRXS6 PE=3 SV=1//1.6265e-47
POPTR_0012s02100	21.4187	2.28913	3.226	0.00037532	0.0037204	sp|O82595|NGA4_ARATH	B3 domain-containing transcription factor NGA4 OS=Arabidopsis thaliana GN=NGA4 PE=2 SV=2//7.93601e-08
POPTR_0006s17810	158.399	16.9349	3.2255	1.3115e-12	4.2596e-11	sp|Q0JLP9|P2C06_ORYSJ	Probable protein phosphatase 2C 6 OS=Oryza sativa subsp. japonica GN=Os01g0583100 PE=2 SV=1//8.84422e-75
POPTR_0010s19690	449.159	48.0582	3.2244	9.1417e-18	4.4137e-16	-//-
POPTR_0008s03720	36.5029	3.91304	3.2217	1.0573e-05	0.0001502	sp|F4IB81|LYK3_ARATH	LysM domain receptor-like kinase 3 OS=Arabidopsis thaliana GN=LYK3 PE=2 SV=1//3.47487e-37
POPTR_0017s03960	419.819	45.0427	3.2204	6.3324e-17	2.8355e-15	sp|Q6AWW5|Y5262_ARATH	Ankyrin repeat-containing protein At5g02620 OS=Arabidopsis thaliana GN=At5g02620 PE=1 SV=1//1.02442e-155
POPTR_0005s05470	159.903	17.177	3.2186	3.8157e-13	1.2912e-11	sp|Q99090|CPRF2_PETCR	Light-inducible protein CPRF2 OS=Petroselinum crispum GN=CPRF2 PE=2 SV=2//3.79714e-121
POPTR_0011s03250	74.6213	8.0205	3.2178	5.2036e-09	1.1845e-07	sp|Q9LRJ9|CRR38_ARATH	Cysteine-rich repeat secretory protein 38 OS=Arabidopsis thaliana GN=CRRSP38 PE=2 SV=1//1.21113e-11
POPTR_0006s06840	890.018	95.6799	3.2175	9.8373e-20	5.5279e-18	-//-
POPTR_0004s04720	1478.7	159.169	3.2157	1.648e-20	9.7279e-19	sp|Q9FE67|ERF80_ARATH	Ethylene-responsive transcription factor 9 OS=Arabidopsis thaliana GN=ERF9 PE=2 SV=1//1.73851e-22
POPTR_0009s16310	627.417	67.6748	3.2127	2.9277e-15	1.1773e-13	sp|Q9FMS6|CAF1K_ARATH	Probable CCR4-associated factor 1 homolog 11 OS=Arabidopsis thaliana GN=CAF1-11 PE=2 SV=1//3.86994e-134
POPTR_0018s12300	120.689	13.0219	3.2123	3.4894e-11	9.9775e-10	sp|Q69QZ0|P2C27_ORYSJ	Probable protein phosphatase 2C 27 OS=Oryza sativa subsp. japonica GN=Os02g0799000 PE=2 SV=1//6.49555e-18
POPTR_0015s00230	15.6322	1.68872	3.2105	0.0027942	0.020734	sp|Q9FID6|Y5392_ARATH	Probable receptor-like protein kinase At5g39020 OS=Arabidopsis thaliana GN=At5g39020 PE=2 SV=1//7.36059e-104
POPTR_0005s24460	235.659	25.4775	3.2094	0.001048	0.0090946	sp|Q8LDC8|ERF92_ARATH	Ethylene-responsive transcription factor 1B OS=Arabidopsis thaliana GN=ERF1B PE=1 SV=2//3.87446e-47
POPTR_0001s13600	44.1433	4.7898	3.2042	2.2699e-06	3.6375e-05	sp|Q9FYA2|WRK75_ARATH	Probable WRKY transcription factor 75 OS=Arabidopsis thaliana GN=WRKY75 PE=2 SV=1//1.89228e-16
POPTR_0001s31660	349.846	37.9601	3.2042	1.9339e-16	8.3828e-15	sp|Q39117|TGT2_ARATH	Trihelix transcription factor GT-2 OS=Arabidopsis thaliana GN=GT-2 PE=2 SV=1//2.00217e-07
POPTR_0001s14620	12.4158	1.34755	3.2038	0.0073764	0.046183	sp|Q8GU92|PDR2_ORYSJ	Probable pleiotropic drug resistance protein 2 OS=Oryza sativa subsp. japonica GN=PDR2 PE=3 SV=1//5.68593e-12
POPTR_0004s01290	210.043	22.7959	3.2038	4.7378e-14	1.7309e-12	-//-
POPTR_0008s20200	479.414	52.0397	3.2036	1.2828e-17	6.1321e-16	sp|B5QVR2|RIHA_SALEP	Pyrimidine-specific ribonucleoside hydrolase RihA OS=Salmonella enteritidis PT4 (strain P125109) GN=rihA PE=3 SV=1//6.02823e-09
POPTR_0005s20430	139.06	15.1166	3.2015	5.7448e-10	1.4508e-08	sp|Q9FVX2|PP129_ARATH	Pentatricopeptide repeat-containing protein At1g77360, mitochondrial OS=Arabidopsis thaliana GN=At1g77360 PE=2 SV=2//0
POPTR_0001s24890	210.155	22.8949	3.1984	7.1251e-08	1.4126e-06	sp|P0C883|SCL33_ARATH	Scarecrow-like protein 33 OS=Arabidopsis thaliana GN=SCL33 PE=3 SV=1//0
POPTR_0014s11850	131.854	14.3694	3.1979	0.00010159	0.0011672	-//-
POPTR_0006s06460	1373.03	149.913	3.1952	3.2963e-09	7.684e-08	sp|Q8RX87|RFS6_ARATH	Probable galactinol--sucrose galactosyltransferase 6 OS=Arabidopsis thaliana GN=RFS6 PE=2 SV=2//0
POPTR_0007s08360	12.3175	1.34755	3.1923	0.0074564	0.046599	sp|Q9LTS3|CKX3_ARATH	Cytokinin dehydrogenase 3 OS=Arabidopsis thaliana GN=CKX3 PE=1 SV=1//4.90441e-168
POPTR_0015s05320	19.6631	2.15951	3.1867	0.00083524	0.007474	-//-
POPTR_0005s17230	76.6571	8.42648	3.1854	0.0010753	0.0093081	-//-
POPTR_0010s12630	359.65	39.5363	3.1853	2.5453e-16	1.0922e-14	-//-
POPTR_0013s14570	42.7955	4.70787	3.1843	0.0020823	0.016206	sp|Q9FMY4|Y5316_ARATH	Uncharacterized protein At5g23160 OS=Arabidopsis thaliana GN=At5g23160 PE=2 SV=1//1.40606e-07
POPTR_0003s02080	12.8372	1.41236	3.1841	0.0055782	0.036821	sp|Q9FIZ3|GSO2_ARATH	LRR receptor-like serine/threonine-protein kinase GSO2 OS=Arabidopsis thaliana GN=GSO2 PE=2 SV=2//8.26547e-18
POPTR_0008s01110	778.274	86.0355	3.1773	4.0225e-15	1.5987e-13	sp|Q94BZ1|ZIFL1_ARATH	Protein ZINC INDUCED FACILITATOR-LIKE 1 OS=Arabidopsis thaliana GN=ZIFL1 PE=2 SV=1//0
POPTR_0006s06550	68.2586	7.54972	3.1765	2.5017e-08	5.2628e-07	sp|Q38829|IAA11_ARATH	Auxin-responsive protein IAA11 OS=Arabidopsis thaliana GN=IAA11 PE=1 SV=1//2.51696e-25
POPTR_0019s00640	328.15	36.4181	3.1716	1.4188e-05	0.00019696	sp|Q9SD53|Y3720_ARATH	UPF0481 protein At3g47200 OS=Arabidopsis thaliana GN=At3g47200 PE=1 SV=1//5.69991e-38
POPTR_0005s22180	1414.4	157.057	3.1708	4.6958e-20	2.6832e-18	sp|Q84K00|NAC78_ARATH	NAC domain-containing protein 78 OS=Arabidopsis thaliana GN=NAC078 PE=2 SV=2//3.85426e-53
POPTR_0001s02750	250.746	27.862	3.1699	8.4808e-15	3.2784e-13	sp|O82302|P2C29_ARATH	Protein phosphatase 2C 29 OS=Arabidopsis thaliana GN=PLL1 PE=1 SV=2//8.76172e-10
POPTR_0017s03000	359.157	39.9766	3.1674	0.00033318	0.0033507	sp|Q6NLC8|Y1648_ARATH	Uncharacterized protein At1g66480 OS=Arabidopsis thaliana GN=At1g66480 PE=1 SV=1//4.3076e-58
POPTR_0015s02010	438.822	48.8873	3.1661	4.0707e-17	1.8646e-15	sp|Q3ECH2|Y1670_ARATH	Probable receptor-like protein kinase At1g67000 OS=Arabidopsis thaliana GN=At1g67000 PE=2 SV=2//3.20884e-100
POPTR_0005s17200	248.174	27.6505	3.166	0.00044245	0.0042944	-//-
POPTR_0014s16010	811.014	90.3753	3.1657	1.2928e-18	6.7197e-17	sp|Q94BT2|AIR12_ARATH	Auxin-induced in root cultures protein 12 OS=Arabidopsis thaliana GN=AIR12 PE=1 SV=3//1.82276e-20
POPTR_0001s26190	305.648	34.0642	3.1655	1.2134e-15	4.976e-14	sp|Q9LPS1|HXK3_ARATH	Hexokinase-3 OS=Arabidopsis thaliana GN=At1g50460 PE=1 SV=1//9.68276e-16
POPTR_0015s00610	82.7949	9.23844	3.1638	5.6959e-07	1.0098e-05	-//-
POPTR_0002s16650	243.791	27.2274	3.1625	0.0019053	0.015002	sp|P46518|LEA14_GOSHI	Late embryogenesis abundant protein Lea14-A OS=Gossypium hirsutum GN=LEA14-A PE=2 SV=1//2.96981e-67
POPTR_2786s00200	39.7893	4.44863	3.1609	2.9254e-05	0.00038116	sp|P15478|PATT5_SOLTU	Patatin-T5 OS=Solanum tuberosum PE=1 SV=1//1.89712e-18
POPTR_0010s11990	74.7049	8.36167	3.1593	0.0003095	0.0031367	sp|Q9XEC6|CRK36_ARATH	Cysteine-rich receptor-like protein kinase 36 OS=Arabidopsis thaliana GN=CRK36 PE=2 SV=1//1.16738e-09
POPTR_0018s07490	19.8596	2.22432	3.1584	0.00081534	0.0073133	sp|Q6GQE1|T184C_XENLA	Transmembrane protein 184C OS=Xenopus laevis GN=tmem184c PE=2 SV=1//1.21232e-49
POPTR_0002s22350	75.7725	8.49129	3.1576	7.4431e-08	1.4688e-06	sp|Q39214|RPM1_ARATH	Disease resistance protein RPM1 OS=Arabidopsis thaliana GN=RPM1 PE=1 SV=1//0
POPTR_0008s14040	35.3935	3.97785	3.1534	1.3641e-05	0.00018982	sp|Q67UC7|HAK17_ORYSJ	Probable potassium transporter 17 OS=Oryza sativa subsp. japonica GN=HAK17 PE=2 SV=2//2.12025e-27
POPTR_0008s10280	342.797	38.5777	3.1515	4.5632e-16	1.9384e-14	sp|Q9FGZ4|WRK48_ARATH	Probable WRKY transcription factor 48 OS=Arabidopsis thaliana GN=WRKY48 PE=2 SV=1//1.97981e-13
POPTR_0012s08690	113.736	12.8103	3.1503	1.0965e-10	2.9773e-09	-//-
POPTR_0010s08640	79.565	8.96208	3.1502	4.3084e-09	9.9073e-08	sp|P82381|ICI_LINUS P	Proteinase inhibitor OS=Linum usitatissimum PE=1 SV=1//2.80001e-18
POPTR_0018s03750	40.562	4.57825	3.1473	3.5763e-06	5.53e-05	-//-
POPTR_0004s02300	31.0395	3.50706	3.1458	4.3694e-05	0.00054704	sp|Q9M0X5|CRK25_ARATH	Cysteine-rich receptor-like protein kinase 25 OS=Arabidopsis thaliana GN=CRK25 PE=2 SV=1//1.44552e-159
POPTR_0013s13580	989.541	111.868	3.145	2.7324e-19	1.4791e-17	sp|Q6R567|RMA1_CAPAN	E3 ubiquitin-protein ligase RMA1H1 OS=Capsicum annuum GN=RMA1H1 PE=1 SV=1//1.89457e-79
POPTR_0018s12010	331.786	37.5236	3.1444	7.4119e-16	3.1019e-14	sp|Q6RY07|CHIA_RAT Ac	Acidic mammalian chitinase OS=Rattus norvegicus GN=Chia PE=2 SV=1//1.45533e-40
POPTR_0013s07210	16.0535	1.81834	3.1422	0.0021304	0.016516	sp|Q8GT20|BEBT_TOBAC	Benzyl alcohol O-benzoyltransferase OS=Nicotiana tabacum GN=HSR201 PE=1 SV=1//2.70788e-91
POPTR_0007s10670	1017.03	115.296	3.1409	3.5788e-19	1.9189e-17	sp|Q9STX0|WRKY7_ARATH	Probable WRKY transcription factor 7 OS=Arabidopsis thaliana GN=WRKY7 PE=1 SV=1//3.86556e-89
POPTR_0005s17860	222.95	25.2794	3.1407	4.8264e-14	1.7614e-12	sp|P27140|CAHC_ARATH	Carbonic anhydrase, chloroplastic OS=Arabidopsis thaliana GN=CA1 PE=1 SV=2//6.51163e-32
POPTR_0004s07730	14.8877	1.68872	3.1401	0.0046353	0.031623	sp|Q9FLW2|FRO5_ARATH	Ferric reduction oxidase 5 OS=Arabidopsis thaliana GN=FRO5 PE=2 SV=1//1.48396e-15
POPTR_0003s07720	1028.32	116.64	3.1401	2.7104e-19	1.4695e-17	sp|Q8S9H7|DIV_ANTMA T	Transcription factor DIVARICATA OS=Antirrhinum majus GN=DIVARICATA PE=2 SV=1//5.16593e-25
POPTR_0007s03620	142.051	16.1229	3.1392	2.3102e-10	6.0597e-09	sp|P16347|IAAS_WHEAT	Endogenous alpha-amylase/subtilisin inhibitor OS=Triticum aestivum PE=1 SV=1//3.8413e-14
POPTR_0009s14130	659.077	74.8491	3.1384	2.9242e-18	1.4791e-16	sp|Q2MHE4|HT1_ARATH S	Serine/threonine-protein kinase HT1 OS=Arabidopsis thaliana GN=HT1 PE=1 SV=1//3.06781e-25
POPTR_0016s02260	29.7053	3.37744	3.1367	7.1009e-05	0.00084152	sp|Q9ZWJ3|U85A2_ARATH	UDP-glycosyltransferase 85A2 OS=Arabidopsis thaliana GN=UGT85A2 PE=2 SV=1//6.08014e-169
POPTR_0010s13150	218.441	24.8906	3.1336	1.6919e-09	4.0843e-08	-//-
POPTR_0006s18580	213.99	24.4675	3.1286	5.7538e-14	2.0886e-12	sp|Q9SU30|CPR30_ARATH	F-box protein CPR30 OS=Arabidopsis thaliana GN=CPR30 PE=1 SV=2//7.67445e-12
POPTR_0014s15320	310.719	35.5414	3.128	1.4249e-11	4.2164e-10	sp|Q9C519|WRKY6_ARATH	WRKY transcription factor 6 OS=Arabidopsis thaliana GN=WRKY6 PE=1 SV=1//3.13115e-18
POPTR_0001s24190	85.9977	9.83884	3.1277	2.0036e-09	4.789e-08	-//-
POPTR_0012s01160	22.9495	2.63029	3.1252	0.00043002	0.0041881	sp|P29024|CHIA_PHAAN	Acidic endochitinase OS=Phaseolus angularis PE=2 SV=1//2.48656e-133
POPTR_0003s01260	12.3175	1.41236	3.1245	0.0074034	0.046336	-//-
POPTR_0006s10050	674.103	77.3155	3.1241	3.545e-18	1.7746e-16	-//-
POPTR_0004s09470	88.1747	10.1152	3.1238	1.8677e-09	4.4705e-08	-//-
POPTR_0010s13050	346.21	39.7308	3.1233	7.3052e-16	3.0648e-14	sp|P49865|NTPR_ENTHA	Protein NtpR OS=Enterococcus hirae (strain ATCC 9790 / DSM 20160 / JCM 8729 / LMG 6399 / NBRC 3181 / NCIMB 6459 / NCDO 1258) GN=ntpR PE=4 SV=2//1.03979e-22
POPTR_0018s08280	52.9078	6.07254	3.1231	4.2254e-07	7.6203e-06	sp|Q9LRB7|EL5_ORYSJ	E3 ubiquitin-protein ligase EL5 OS=Oryza sativa subsp. japonica GN=EL5.1 PE=1 SV=1//1.62281e-09
POPTR_0005s13010	41.6997	4.7898	3.122	4.4157e-06	6.6908e-05	-//-
POPTR_0011s05650	22.3315	2.56549	3.1218	0.00055724	0.0052507	sp|Q80Y75|DJB13_MOUSE	DnaJ homolog subfamily B member 13 OS=Mus musculus GN=Dnajb13 PE=2 SV=1//8.84172e-77
POPTR_0001s24620	819.006	94.0902	3.1218	1.4915e-18	7.7285e-17	sp|Q9ZV25|P2C23_ARATH	Probable protein phosphatase 2C 23 OS=Arabidopsis thaliana GN=PLL4 PE=2 SV=1//1.46176e-11
POPTR_0019s12570	91.5312	10.5212	3.121	1.6802e-09	4.0588e-08	sp|O82500|Y4117_ARATH	Putative disease resistance protein At4g11170 OS=Arabidopsis thaliana GN=At4g11170 PE=2 SV=1//6.85755e-15
POPTR_0001s32590	421.32	48.4507	3.1203	2.0615e-07	3.8743e-06	sp|Q8GYF4|PHT15_ARATH	Probable inorganic phosphate transporter 1-5 OS=Arabidopsis thaliana GN=PHT1-5 PE=2 SV=2//0
POPTR_0001s05020	18.2023	2.0947	3.1193	0.0017939	0.014249	sp|P48630|FD6E1_SOYBN	Omega-6 fatty acid desaturase, endoplasmic reticulum isozyme 1 OS=Glycine max GN=FAD2-1 PE=2 SV=1//0
POPTR_0016s12490	57.8933	6.67295	3.117	2.2648e-07	4.219e-06	sp|P48620|FAD3C_SESIN	Omega-3 fatty acid desaturase, chloroplastic OS=Sesamum indicum GN=FAD7 PE=2 SV=1//6.60885e-17
POPTR_0011s03220	38.0201	4.38382	3.1165	0.00026419	0.0027222	sp|Q8H199|CRK14_ARATH	Cysteine-rich receptor-like protein kinase 14 OS=Arabidopsis thaliana GN=CRK14 PE=2 SV=2//0
POPTR_0004s02870	494.961	57.0888	3.116	4.8241e-17	2.1864e-15	sp|Q94JL3|BH112_ARATH	Transcription factor bHLH112 OS=Arabidopsis thaliana GN=BHLH112 PE=2 SV=1//3.27835e-25
POPTR_0001s19180	1344.46	155.29	3.114	2.0715e-19	1.1322e-17	sp|P15490|VSPA_SOYBN	Stem 28 kDa glycoprotein OS=Glycine max GN=VSPA PE=2 SV=1//5.09991e-19
POPTR_0001s02710	68.863	7.95569	3.1137	6.1091e-08	1.2247e-06	sp|Q9FLJ2|NC100_ARATH	NAC domain-containing protein 100 OS=Arabidopsis thaliana GN=NAC100 PE=2 SV=1//5.68562e-09
POPTR_0019s12120	453.443	52.4115	3.113	9.4331e-17	4.1798e-15	sp|Q9SLC3|ATL41_ARATH	E3 ubiquitin-protein ligase ATL41 OS=Arabidopsis thaliana GN=ATL41 PE=1 SV=1//2.11743e-36
POPTR_0005s25650	546.995	63.2224	3.113	5.8181e-16	2.4592e-14	sp|O14249|CLD1_SCHPO	probable cardiolipin-specific deacylase, mitochondrial OS=Schizosaccharomyces pombe (strain 972 / ATCC 24843) GN=SPAC6G10.03c PE=2 SV=1//6.73076e-09
POPTR_0001s46860	421.138	48.7442	3.111	7.5198e-14	2.6866e-12	-//-
POPTR_0002s12430	451.614	52.2782	3.1108	0.00046097	0.0044499	-//-
POPTR_0014s08600	690.215	79.9629	3.1096	2.8247e-18	1.431e-16	sp|O04609|WRK22_ARATH	WRKY transcription factor 22 OS=Arabidopsis thaliana GN=WRKY22 PE=2 SV=1//8.77396e-78
POPTR_0016s10880	381	44.1623	3.1089	2.3947e-16	1.0314e-14	sp|Q9SCP6|U73D1_ARATH	UDP-glycosyltransferase 73D1 OS=Arabidopsis thaliana GN=UGT73D1 PE=3 SV=1//0
POPTR_0010s25140	150.52	17.4534	3.1084	4.1557e-12	1.2988e-10	sp|Q2QDF6|DET2_GOSHI	Steroid 5-alpha-reductase DET2 OS=Gossypium hirsutum GN=DET2 PE=1 SV=1//2.09155e-21
POPTR_0007s14820	307.783	35.6881	3.1084	2.636e-15	1.0613e-13	-//-
POPTR_0017s02320	19.7331	2.28913	3.1077	0.0023619	0.017999	sp|Q7XA39|RGA4_SOLBU	Putative disease resistance protein RGA4 OS=Solanum bulbocastanum GN=RGA4 PE=2 SV=1//8.43156e-72
POPTR_0007s14990	105.801	12.2747	3.1076	3.731e-10	9.5789e-09	sp|Q9LXA5|LRK91_ARATH	L-type lectin-domain containing receptor kinase IX.1 OS=Arabidopsis thaliana GN=LECRK91 PE=2 SV=1//0
POPTR_0001s02890	66.1234	7.67933	3.1061	0.00085947	0.0076666	sp|Q9FLS0|FB253_ARATH	F-box protein At5g07610 OS=Arabidopsis thaliana GN=At5g07610 PE=2 SV=1//1.09663e-06
POPTR_0014s10220	309.763	35.9987	3.1051	4.7081e-15	1.8646e-13	sp|P28002|COMT1_MEDSA	Caffeic acid 3-O-methyltransferase OS=Medicago sativa PE=1 SV=1//2.08192e-148
POPTR_0126s00230	25.5478	2.97146	3.104	0.00024373	0.0025391	sp|Q9C9L5|WAKLH_ARATH	Wall-associated receptor kinase-like 9 OS=Arabidopsis thaliana GN=WAKL9 PE=2 SV=1//8.72332e-16
POPTR_0006s21320	322.938	37.5884	3.1029	3.3402e-11	9.5671e-10	sp|Q9FG13|CXE15_ARATH	Probable carboxylesterase 15 OS=Arabidopsis thaliana GN=CXE15 PE=2 SV=1//8.49779e-78
POPTR_0001s39940	12.1209	1.41236	3.1013	0.007566	0.047153	sp|P43309|PPO_MALDO P	Polyphenol oxidase, chloroplastic OS=Malus domestica PE=2 SV=1//0
POPTR_0015s09450	482.32	56.2083	3.1011	3.5197e-17	1.6275e-15	sp|Q07123|AMO2_ARTS1	Copper methylamine oxidase OS=Arthrobacter sp. (strain P1) GN=maoII PE=1 SV=1//2.30861e-13
POPTR_0013s07230	194.552	22.6834	3.1004	4.7479e-13	1.5955e-11	sp|Q8GT20|BEBT_TOBAC	Benzyl alcohol O-benzoyltransferase OS=Nicotiana tabacum GN=HSR201 PE=1 SV=1//4.30744e-64
POPTR_0015s08330	389.606	45.4964	3.0982	3.2021e-05	0.00041324	sp|O48676|U74B1_ARATH	UDP-glycosyltransferase 74B1 OS=Arabidopsis thaliana GN=UGT74B1 PE=1 SV=1//7.1937e-142
POPTR_0017s09270	165.816	19.3708	3.0976	2.3072e-12	7.3599e-11	sp|Q8S9L6|CRK29_ARATH	Cysteine-rich receptor-like protein kinase 29 OS=Arabidopsis thaliana GN=CRK29 PE=2 SV=1//2.86836e-13
POPTR_0017s12000	164.523	19.224	3.0973	2.2878e-12	7.3048e-11	sp|P47082|AVT1_YEAST	Vacuolar amino acid transporter 1 OS=Saccharomyces cerevisiae (strain ATCC 204508 / S288c) GN=AVT1 PE=1 SV=1//6.83002e-30
POPTR_0202s00200	40.9269	4.7898	3.095	2.5247e-05	0.00033355	sp|Q7XA39|RGA4_SOLBU	Putative disease resistance protein RGA4 OS=Solanum bulbocastanum GN=RGA4 PE=2 SV=1//1.47455e-150
POPTR_0003s18190	1150.54	134.759	3.0939	2.7085e-19	1.4695e-17	sp|Q9SAG8|DNAJ8_ARATH	Chaperone protein dnaJ 8, chloroplastic OS=Arabidopsis thaliana GN=ATJ8 PE=2 SV=1//6.77505e-07
POPTR_0005s07300	282.304	33.0884	3.0929	7.0436e-15	2.7416e-13	-//-
POPTR_0012s00700	231.927	27.1968	3.0922	3.364e-05	0.000432	sp|A7QEU4|PER5_VITVI	Peroxidase 5 OS=Vitis vinifera GN=GSVIVT00037159001 PE=1 SV=2//1.41246e-17
POPTR_0011s03310	65.6467	7.74414	3.0835	3.7101e-08	7.6411e-07	sp|Q9LRJ9|CRR38_ARATH	Cysteine-rich repeat secretory protein 38 OS=Arabidopsis thaliana GN=CRRSP38 PE=2 SV=1//2.29005e-26
POPTR_0013s14970	15.309	1.81834	3.0737	0.0035362	0.025255	sp|Q8RWU5|FBL3_ARATH	F-box/LRR-repeat protein 3 OS=Arabidopsis thaliana GN=FBL3 PE=2 SV=1//8.4547e-09
POPTR_0011s16380	71.588	8.50841	3.0728	0.00038969	0.0038438	sp|A6P6W1|CASL2_CANSA	Cannabidiolic acid synthase-like 2 OS=Cannabis sativa GN=CBDAS3 PE=2 SV=1//1.95032e-170
POPTR_0010s15220	253.146	30.1206	3.0711	0.00047699	0.0045889	sp|Q0WMZ5|OP162_ARATH	Outer envelope pore protein 16-2, chloroplastic OS=Arabidopsis thaliana GN=OEP162 PE=1 SV=1//1.71838e-75
POPTR_0013s14560	81.6584	9.72634	3.0696	0.003002	0.022069	sp|Q7XBH4|MYB4_ORYSJ	Myb-related protein Myb4 OS=Oryza sativa subsp. japonica GN=MYB4 PE=2 SV=2//5.69827e-09
POPTR_0014s11700	252.894	30.1512	3.0682	6.726e-12	2.0567e-10	-//-
POPTR_0005s14320	14.6911	1.75353	3.0666	0.0046943	0.031936	sp|Q7XA39|RGA4_SOLBU	Putative disease resistance protein RGA4 OS=Solanum bulbocastanum GN=RGA4 PE=2 SV=1//1.18141e-07
POPTR_0002s02240	982.096	117.378	3.0647	3.7393e-18	1.8636e-16	sp|Q9FYB5|DNJ11_ARATH	Chaperone protein dnaJ 11, chloroplastic OS=Arabidopsis thaliana GN=ATJ11 PE=1 SV=2//2.26607e-26
POPTR_0011s04120	241.405	28.9332	3.0607	7.2298e-14	2.5967e-12	sp|Q7XBH4|MYB4_ORYSJ	Myb-related protein Myb4 OS=Oryza sativa subsp. japonica GN=MYB4 PE=2 SV=2//2.39141e-08
POPTR_0005s07420	109.06	13.0867	3.059	3.9403e-06	6.0379e-05	sp|Q8RXN0|AB11G_ARATH	ABC transporter G family member 11 OS=Arabidopsis thaliana GN=ABCG11 PE=1 SV=1//0
POPTR_0015s13060	1083.92	130.236	3.0571	3.7468e-09	8.6865e-08	sp|Q9SMT7|4CLLA_ARATH	4-coumarate--CoA ligase-like 10 OS=Arabidopsis thaliana GN=4CLL10 PE=2 SV=1//0
POPTR_0009s14410	109.129	13.1209	3.0561	0.00025974	0.002682	sp|P16579|CHI6_POPTR	Acidic endochitinase WIN6 OS=Populus trichocarpa GN=WIN6 PE=2 SV=2//9.87602e-16
POPTR_0016s10450	34.1576	4.10747	3.0559	2.1228e-05	0.00028501	sp|Q8GU25|COMT1_ROSCH	Caffeic acid 3-O-methyltransferase OS=Rosa chinensis GN=COMT1 PE=2 SV=1//1.71626e-130
POPTR_0001s43070	45.5058	5.47214	3.0559	4.0982e-06	6.2403e-05	sp|Q50EK0|C16B2_PICSI	Cytochrome P450 716B2 OS=Picea sitchensis GN=CYP716B2 PE=2 SV=1//1.05785e-15
POPTR_0011s05580	706.025	84.9337	3.0553	3.0193e-06	4.716e-05	sp|Q9FE67|ERF80_ARATH	Ethylene-responsive transcription factor 9 OS=Arabidopsis thaliana GN=ERF9 PE=2 SV=1//5.05317e-21
POPTR_0001s36910	523.08	62.9498	3.0548	7.1354e-17	3.1908e-15	-//-
POPTR_0013s08100	2527.36	304.306	3.054	9.1095e-20	5.1274e-18	sp|Q9SRK7|AZG1_ARATH	Adenine/guanine permease AZG1 OS=Arabidopsis thaliana GN=AZG1 PE=2 SV=1//0
POPTR_0008s11830	149.466	18.0061	3.0533	4.842e-07	8.6862e-06	-//-
POPTR_0003s14760	51.3623	6.20216	3.0499	5.9052e-05	0.00071378	-//-
POPTR_0001s09050	26.1941	3.16589	3.0486	0.00015444	0.0016937	-//-
POPTR_0012s02770	93.7364	11.3331	3.0481	2.2194e-09	5.2714e-08	sp|Q9P6Q3|BCS1_SCHPO	Probable mitochondrial chaperone bcs1 OS=Schizosaccharomyces pombe (strain 972 / ATCC 24843) GN=SPAC644.07 PE=2 SV=1//9.8793e-25
POPTR_0007s14590	796.884	96.3622	3.0478	8.8434e-18	4.2818e-16	sp|P46604|HAT22_ARATH	Homeobox-leucine zipper protein HAT22 OS=Arabidopsis thaliana GN=HAT22 PE=1 SV=1//2.62331e-08
POPTR_0001s25520	453.821	54.895	3.0474	9.5597e-09	2.1207e-07	sp|Q10422|YDC1_SCHPO	Uncharacterized RNA-binding protein C25G10.01 OS=Schizosaccharomyces pombe (strain 972 / ATCC 24843) GN=SPAC25G10.01 PE=1 SV=1//2.86083e-14
POPTR_0005s15900	538.334	65.2218	3.0451	8.639e-10	2.1434e-08	sp|Q5NE24|NSP2_MEDTR	Nodulation-signaling pathway 2 protein OS=Medicago truncatula GN=NSP2 PE=1 SV=1//0
POPTR_0004s14290	863.344	104.745	3.0431	4.6003e-13	1.549e-11	sp|Q949R4|DIOXL_ARATH	4,5-DOPA dioxygenase extradiol-like protein OS=Arabidopsis thaliana GN=At4g15093 PE=2 SV=1//4.83687e-16
POPTR_0008s17420	730.086	88.7819	3.0397	2.2795e-17	1.0716e-15	sp|Q9LIR6|BAM1_ARATH	Beta-amylase 1, chloroplastic OS=Arabidopsis thaliana GN=BAM1 PE=1 SV=1//0
POPTR_0005s28040	1055	128.345	3.0391	2.0826e-18	1.0694e-16	-//-
POPTR_0021s00680	35.4353	4.31901	3.0364	0.0023981	0.018213	sp|Q8RWZ5|SD25_ARATH	G-type lectin S-receptor-like serine/threonine-protein kinase SD2-5 OS=Arabidopsis thaliana GN=SD25 PE=1 SV=1//1.45035e-82
POPTR_0016s13900	29.8036	3.63668	3.0348	6.9169e-05	0.00082316	sp|Q9LZX1|LOR15_ARATH	Protein LURP-one-related 15 OS=Arabidopsis thaliana GN=At5g01750 PE=1 SV=1//7.96852e-31
POPTR_0019s12930	86.7558	10.586	3.0348	6.1312e-09	1.3855e-07	sp|Q40392|TMVRN_NICGU	TMV resistance protein N OS=Nicotiana glutinosa GN=N PE=1 SV=1//5.75926e-76
POPTR_0003s18320	311.574	38.0421	3.0339	9.1106e-15	3.502e-13	-//-
POPTR_0017s02530	100.323	12.2576	3.0329	0.00086024	0.0076714	sp|Q2MY40|PAT11_SOLTU	Patatin-11 OS=Solanum tuberosum PE=2 SV=1//4.58134e-91
POPTR_0007s11470	220.225	26.9205	3.0322	5.2632e-12	1.624e-10	-//-
POPTR_0004s17620	329.482	40.3483	3.0296	6.9384e-15	2.7069e-13	sp|Q3SWX0|NIPA2_BOVIN	Magnesium transporter NIPA2 OS=Bos taurus GN=NIPA2 PE=2 SV=1//5.16486e-82
POPTR_0007s11990	391.35	47.9628	3.0285	1.7358e-15	7.0557e-14	sp|Q8RY67|WAKLO_ARATH	Wall-associated receptor kinase-like 14 OS=Arabidopsis thaliana GN=WAKL14 PE=2 SV=2//0
POPTR_0011s05300	14.2697	1.75353	3.0246	0.0060727	0.039428	sp|Q9S9U1|LRK71_ARATH	L-type lectin-domain containing receptor kinase VII.1 OS=Arabidopsis thaliana GN=LECRK71 PE=2 SV=1//0
POPTR_0014s00810	1191.79	146.45	3.0246	1.8856e-18	9.7116e-17	sp|Q9M2Y0|PSK3_ARATH	Phytosulfokines 3 OS=Arabidopsis thaliana GN=PSK3 PE=2 SV=2//6.48502e-06
POPTR_0017s12370	54.4386	6.69007	3.0245	8.6575e-07	1.4863e-05	sp|Q6J9S1|RA211_ARATH	Ethylene-responsive transcription factor RAP2-11 OS=Arabidopsis thaliana GN=RAP2-11 PE=2 SV=1//4.82001e-19
POPTR_0018s13970	24.7051	3.03627	3.0244	0.00038307	0.0037862	sp|Q9LVD8|CAP7_ARATH	Putative clathrin assembly protein At5g57200 OS=Arabidopsis thaliana GN=At5g57200 PE=2 SV=1//0
POPTR_0001s33920	563.307	69.2815	3.0234	1.5115e-06	2.4988e-05	sp|P92942|CLCB_ARATH	Chloride channel protein CLC-b OS=Arabidopsis thaliana GN=CLC-B PE=1 SV=1//0
POPTR_0006s10870	822.815	101.203	3.0233	9.5471e-18	4.5963e-16	sp|Q9LFP7|Y5158_ARATH	Probable receptor-like protein kinase At5g15080 OS=Arabidopsis thaliana GN=At5g15080 PE=1 SV=1//1.33329e-56
POPTR_0011s04460	378.301	46.5333	3.0232	1.9027e-11	5.5577e-10	-//-
POPTR_0016s01860	337.206	41.5014	3.0224	8.99e-15	3.4595e-13	sp|Q66PF3|UFOG3_FRAAN	Putative UDP-glucose flavonoid 3-O-glucosyltransferase 3 OS=Fragaria ananassa GN=GT3 PE=2 SV=1//8.58332e-177
POPTR_0001s09900	109.482	13.4755	3.0223	1.8393e-05	0.00024911	sp|O04609|WRK22_ARATH	WRKY transcription factor 22 OS=Arabidopsis thaliana GN=WRKY22 PE=2 SV=1//7.60689e-36
POPTR_0011s14220	42.7108	5.26059	3.0213	6.2636e-06	9.2312e-05	sp|Q42670|PLSC_COCNU	1-acyl-sn-glycerol-3-phosphate acyltransferase OS=Cocos nucifera PE=1 SV=1//5.08504e-31
POPTR_0003s11470	374.269	46.1102	3.0209	0.00016871	0.0018283	-//-
POPTR_0011s16510	159.312	19.63	3.0207	1.6628e-09	4.0254e-08	-//-
POPTR_0002s10610	180.422	22.2774	3.0177	3.492e-12	1.0984e-10	sp|Q56X46|MSL2_ARATH	Mechanosensitive ion channel protein 2, chloroplastic OS=Arabidopsis thaliana GN=MSL2 PE=2 SV=1//8.38486e-07
POPTR_0004s00910	306.349	37.8305	3.0176	1.3361e-14	5.0781e-13	sp|Q54R82|MKKA_DICDI	Mitogen-activated protein kinase kinase kinase A OS=Dictyostelium discoideum GN=mkkA PE=1 SV=2//1.09522e-56
POPTR_0013s00550	12080.6	1492.25	3.0171	4.6609e-20	2.6677e-18	sp|A9PDZ7|METK2_POPTR	S-adenosylmethionine synthase 2 OS=Populus trichocarpa GN=METK2 PE=2 SV=1//0
POPTR_0004s15540	299.004	36.9709	3.0157	2.2134e-14	8.2735e-13	sp|P49082|GPA1_LOTJA	Guanine nucleotide-binding protein alpha-1 subunit OS=Lotus japonicus GN=GPA1 PE=2 SV=1//3.50758e-16
POPTR_0001s21070	17.9775	2.22432	3.0148	0.002232	0.01719	-//-
POPTR_0005s23720	14.6911	1.81834	3.0142	0.0046651	0.031782	sp|Q9LIK5|CML11_ARATH	Calmodulin-like protein 11 OS=Arabidopsis thaliana GN=CML11 PE=2 SV=1//7.7113e-32
POPTR_0012s13880	195.479	24.2082	3.0134	4.1751e-11	1.1819e-09	sp|Q9CAN9|ERF26_ARATH	Ethylene-responsive transcription factor ERF026 OS=Arabidopsis thaliana GN=ERF026 PE=2 SV=1//1.60886e-33
POPTR_0006s00650	661.926	81.9928	3.0131	4.7871e-17	2.1751e-15	sp|Q9FVJ3|AGD12_ARATH	ADP-ribosylation factor GTPase-activating protein AGD12 OS=Arabidopsis thaliana GN=AGD12 PE=1 SV=1//1.45581e-16
POPTR_0010s10770	235.955	29.2744	3.0108	2.3452e-13	8.0812e-12	-//-
POPTR_0001s06270	321.04	40.0719	3.0021	1.3951e-14	5.2907e-13	sp|Q7XA40|RGA3_SOLBU	Putative disease resistance protein RGA3 OS=Solanum bulbocastanum GN=RGA3 PE=2 SV=2//9.61839e-176
POPTR_0001s07420	16.2501	2.02989	3.001	0.0040057	0.028032	sp|Q9LDX1|SGS3_ARATH	Protein SUPPRESSOR OF GENE SILENCING 3 OS=Arabidopsis thaliana GN=SGS3 PE=1 SV=1//1.55961e-13
POPTR_0002s21490	149.425	18.6713	3.0005	2.0818e-11	6.0496e-10	sp|Q69KJ0|RTL3_ORYSJ	Ribonuclease 3-like protein 3 OS=Oryza sativa subsp. japonica GN=Os06g0358800 PE=2 SV=1//1.91728e-08
POPTR_0009s03800	1430.68	178.877	2.9997	2.1175e-18	1.0857e-16	sp|Q9XE58|SCL14_ARATH	Scarecrow-like protein 14 OS=Arabidopsis thaliana GN=SCL14 PE=2 SV=2//0
POPTR_0017s04500	1506	188.341	2.9993	1.5592e-18	8.0674e-17	sp|Q93YW5|P2C58_ARATH	Probable protein phosphatase 2C 58 OS=Arabidopsis thaliana GN=At4g28400 PE=1 SV=1//3.7746e-153
POPTR_0018s01570	28.5394	3.57187	2.9982	0.00013464	0.0014992	sp|Q9ZV52|EGC2_ARATH	EG45-like domain containing protein 2 OS=Arabidopsis thaliana GN=EGC2 PE=2 SV=2//8.48251e-23
POPTR_0002s11960	762.406	95.4683	2.9975	1.9025e-17	9.006e-16	sp|O22193|PUB4_ARATH	U-box domain-containing protein 4 OS=Arabidopsis thaliana GN=PUB4 PE=1 SV=3//1.13427e-76
POPTR_0019s10030	52.7112	6.60814	2.9958	7.4149e-07	1.2893e-05	sp|Q9FXE4|P2C14_ARATH	Probable protein phosphatase 2C 14 OS=Arabidopsis thaliana GN=At1g67820 PE=2 SV=2//2.4095e-10
POPTR_0002s17680	543.301	68.2067	2.9938	1.2131e-10	3.2627e-09	sp|P46897|ATHB7_ARATH	Homeobox-leucine zipper protein ATHB-7 OS=Arabidopsis thaliana GN=ATHB-7 PE=2 SV=2//1.49193e-09
POPTR_0001s30360	68.2586	8.57322	2.9931	1.2311e-07	2.3674e-06	sp|Q54FR4|PX24D_DICDI	PXMP2/4 family protein 4 OS=Dictyostelium discoideum GN=DDB_G0290631 PE=3 SV=1//2.35634e-09
POPTR_0005s16690	3193.15	401.633	2.991	1.8147e-19	1.0015e-17	sp|Q8H1E4|RAP24_ARATH	Ethylene-responsive transcription factor RAP2-4 OS=Arabidopsis thaliana GN=RAP2-4 PE=1 SV=1//2.3063e-54
POPTR_0008s14460	21.9383	2.75991	2.9908	0.00056649	0.0053335	sp|O49561|G2OX8_ARATH	Gibberellin 2-beta-dioxygenase 8 OS=Arabidopsis thaliana GN=GA2OX7 PE=1 SV=2//8.52889e-120
POPTR_0004s07050	19.3399	2.43587	2.9891	0.001976	0.015478	sp|Q9FLX8|WRK27_ARATH	Probable WRKY transcription factor 27 OS=Arabidopsis thaliana GN=WRKY27 PE=2 SV=1//5.73465e-09
POPTR_0010s00490	954.078	120.212	2.9885	7.8243e-18	3.8046e-16	sp|Q8RWC9|CIPK1_ARATH	CBL-interacting serine/threonine-protein kinase 1 OS=Arabidopsis thaliana GN=CIPK1 PE=1 SV=2//1.03559e-55
POPTR_0010s12300	160.464	20.2304	2.9877	1.0562e-11	3.164e-10	sp|Q0JKX1|HOX3_ORYSJ	Homeobox-leucine zipper protein HOX3 OS=Oryza sativa subsp. japonica GN=HOX3 PE=1 SV=1//1.78287e-78
POPTR_0011s03270	141.87	17.9413	2.9832	0.0030863	0.022585	sp|Q8S9L6|CRK29_ARATH	Cysteine-rich receptor-like protein kinase 29 OS=Arabidopsis thaliana GN=CRK29 PE=2 SV=1//0
POPTR_0015s05980	2746.18	347.738	2.9814	4.601e-19	2.4477e-17	sp|P23472|CHLY_HEVBR	Hevamine-A OS=Hevea brasiliensis PE=1 SV=2//9.53554e-148
POPTR_0002s08380	217.698	27.5857	2.9803	5.1459e-13	1.7225e-11	sp|Q9MBA1|CAO_ARATH C	Chlorophyllide a oxygenase, chloroplastic OS=Arabidopsis thaliana GN=CAO PE=1 SV=1//1.67662e-06
POPTR_0008s03660	84.1574	10.6679	2.9798	2.0353e-08	4.3284e-07	sp|Q9SRH7|Y3130_ARATH	Receptor-like serine/threonine-protein kinase At3g01300 OS=Arabidopsis thaliana GN=At3g01300 PE=2 SV=1//1.11698e-08
POPTR_0002s12480	649.751	82.4501	2.9783	1.1153e-16	4.897e-15	sp|Q9STX0|WRKY7_ARATH	Probable WRKY transcription factor 7 OS=Arabidopsis thaliana GN=WRKY7 PE=1 SV=1//3.5836e-85
POPTR_0012s11500	303.162	38.4957	2.9773	1.5207e-14	5.7412e-13	sp|Q38946|DHE2_ARATH	Glutamate dehydrogenase 2 OS=Arabidopsis thaliana GN=GDH2 PE=1 SV=1//0
POPTR_0017s01250	41.8963	5.3254	2.9759	7.7437e-06	0.00011242	sp|Q9LRR4|R13L1_ARATH	Putative disease resistance RPP13-like protein 1 OS=Arabidopsis thaliana GN=RPPL1 PE=2 SV=1//3.6098e-09
POPTR_0010s14840	751.495	95.6016	2.9747	3.6861e-17	1.6952e-15	sp|Q2RNG2|GLND_RHORT	Protein-PII] uridylyltransferase OS=Rhodospirillum rubrum (strain ATCC 11170 / NCIB 8255) GN=glnD PE=3 SV=1//6.00824e-08
POPTR_0006s20340	613.334	78.0529	2.9741	1.8968e-16	8.2325e-15	sp|O04249|STP7_ARATH	Sugar transport protein 7 OS=Arabidopsis thaliana GN=STP7 PE=2 SV=1//2.02789e-16
POPTR_0007s07090	86.7276	11.0568	2.9716	3.323e-07	6.0568e-06	sp|P93007|EF112_ARATH	Ethylene-responsive transcription factor ERF112 OS=Arabidopsis thaliana GN=ERF112 PE=2 SV=1//2.20184e-24
POPTR_0018s08380	425.072	54.3081	2.9685	1.0522e-15	4.3391e-14	sp|B9DFX7|HMA8_ARATH	Copper-transporting ATPase PAA2, chloroplastic OS=Arabidopsis thaliana GN=PAA2 PE=2 SV=1//0
POPTR_0004s14310	91.2363	11.6572	2.9684	4.3967e-09	1.0104e-07	sp|C0LGE0|Y1765_ARATH	Probable LRR receptor-like serine/threonine-protein kinase At1g07650 OS=Arabidopsis thaliana GN=At1g07650 PE=1 SV=1//2.28454e-21
POPTR_0009s08060	26.4189	3.37744	2.9676	0.0011905	0.010171	sp|Q8LBW3|LBD12_ARATH	LOB domain-containing protein 12 OS=Arabidopsis thaliana GN=LBD12 PE=2 SV=2//1.14555e-75
POPTR_0003s03270	548.893	70.2402	2.9662	3.9231e-16	1.6686e-14	sp|Q9SLG9|PI5K5_ARATH	Phosphatidylinositol 4-phosphate 5-kinase 5 OS=Arabidopsis thaliana GN=PIP5K5 PE=2 SV=1//1.53922e-13
POPTR_0010s08230	70.056	8.9792	2.9639	0.00058477	0.0054813	sp|Q96303|PHT14_ARATH	Inorganic phosphate transporter 1-4 OS=Arabidopsis thaliana GN=PHT1-4 PE=1 SV=1//3.71235e-16
POPTR_0010s22470	39.5227	5.06616	2.9637	1.7757e-05	0.00024138	sp|Q9LQR0|LBD1_ARATH	LOB domain-containing protein 1 OS=Arabidopsis thaliana GN=LBD1 PE=2 SV=1//3.53263e-62
POPTR_0015s02040	93.4133	11.9983	2.9608	4.0038e-09	9.257e-08	sp|Q9FID5|Y5393_ARATH	Probable receptor-like protein kinase At5g39030 OS=Arabidopsis thaliana GN=At5g39030 PE=2 SV=1//1.5557e-98
POPTR_0001s02860	56.5591	7.27336	2.9591	5.6485e-07	1.0022e-05	sp|Q42581|KPRS1_ARATH	Ribose-phosphate pyrophosphokinase 1, chloroplastic OS=Arabidopsis thaliana GN=PRS1 PE=2 SV=2//0
POPTR_3119s00200	37.7388	4.85461	2.9586	2.2507e-05	0.0003004	-//-
POPTR_0005s10120	23.5957	3.03627	2.9581	0.000507	0.0048378	-//-
POPTR_0807s00200	18.9186	2.43587	2.9573	0.0025014	0.018862	sp|Q9SX78|CXE2_ARATH	Probable carboxylesterase 2 OS=Arabidopsis thaliana GN=CXE2 PE=2 SV=1//1.56911e-82
POPTR_0011s16180	3261.64	420.428	2.9557	1.1172e-14	4.2654e-13	sp|Q9SVG4|RETOL_ARATH	Reticuline oxidase-like protein OS=Arabidopsis thaliana GN=At4g20830 PE=1 SV=2//0
POPTR_0002s22050	997.279	128.578	2.9554	2.3446e-17	1.1006e-15	sp|Q9SFC7|FB135_ARATH	F-box protein At3g07870 OS=Arabidopsis thaliana GN=At3g07870 PE=2 SV=1//5.963e-160
POPTR_0017s04850	259.368	33.4638	2.9543	3.4035e-08	7.0481e-07	sp|Q9SGP6|GRXC9_ARATH	Glutaredoxin-C9 OS=Arabidopsis thaliana GN=GRXC9 PE=1 SV=1//1.79217e-33
POPTR_0012s01210	227.066	29.3087	2.9537	1.0137e-12	3.3244e-11	sp|Q9LYS2|AB10C_ARATH	ABC transporter C family member 10 OS=Arabidopsis thaliana GN=ABCC10 PE=2 SV=2//5.26524e-07
POPTR_0009s06810	20.8707	2.6951	2.9531	0.0018439	0.014595	sp|Q8S2W4|AGP23_ARATH	Arabinogalactan peptide 23 OS=Arabidopsis thaliana GN=AGP23 PE=3 SV=2//7.58265e-07
POPTR_0007s03630	42.8656	5.53695	2.9527	7.7291e-06	0.00011225	sp|P29421|IAAS_ORYSJ	Alpha-amylase/subtilisin inhibitor OS=Oryza sativa subsp. japonica GN=RASI PE=1 SV=2//2.84257e-08
POPTR_0015s07270	206.715	26.7089	2.9522	1.3087e-12	4.2547e-11	sp|C0LGJ1|Y1743_ARATH	Probable LRR receptor-like serine/threonine-protein kinase At1g74360 OS=Arabidopsis thaliana GN=At1g74360 PE=1 SV=1//0
POPTR_0005s05910	122.67	15.8637	2.951	0.00071838	0.0065369	sp|Q8LGD5|MKS1_ARATH	Protein MKS1 OS=Arabidopsis thaliana GN=MKS1 PE=1 SV=2//8.27669e-13
POPTR_0009s03830	13.5534	1.75353	2.9503	0.0080696	0.04978	sp|P0C883|SCL33_ARATH	Scarecrow-like protein 33 OS=Arabidopsis thaliana GN=SCL33 PE=3 SV=1//1.14281e-168
POPTR_0001s05210	57.978	7.50203	2.9502	7.0544e-07	1.2329e-05	sp|Q39202|RLK1_ARATH	G-type lectin S-receptor-like serine/threonine-protein kinase RLK1 OS=Arabidopsis thaliana GN=RLK1 PE=2 SV=2//3.90232e-155
POPTR_0013s01200	1230.97	159.585	2.9474	1.3869e-09	3.3768e-08	-//-
POPTR_0005s13020	194.383	25.2146	2.9466	1.6992e-12	5.4873e-11	-//-
POPTR_0014s15960	4957.48	643.781	2.945	1.0576e-05	0.0001502	sp|Q9SXP2|FDH1_ORYSJ	Formate dehydrogenase 1, mitochondrial OS=Oryza sativa subsp. japonica GN=Os06g0486800 PE=1 SV=2//0
POPTR_0005s27850	759.177	98.6892	2.9435	1.0068e-16	4.4378e-15	sp|Q9S7C9|ESCA_ARATH	Putative DNA-binding protein ESCAROLA OS=Arabidopsis thaliana GN=ESC PE=2 SV=1//3.23808e-51
POPTR_0019s04710	610.902	79.5912	2.9403	2.5314e-16	1.0876e-14	sp|Q9FLJ2|NC100_ARATH	NAC domain-containing protein 100 OS=Arabidopsis thaliana GN=NAC100 PE=2 SV=1//2.0305e-103
POPTR_0003s19150	780.103	101.718	2.9391	4.2794e-17	1.9549e-15	-//-
POPTR_0010s02140	31.6292	4.12459	2.9389	0.00013644	0.0015163	-//-
POPTR_0003s08670	215.393	28.1213	2.9372	6.8139e-06	9.9729e-05	sp|Q9XG98|KPRS1_SPIOL	Ribose-phosphate pyrophosphokinase 1 OS=Spinacia oleracea GN=PRS1 PE=2 SV=1//3.89177e-08
POPTR_0017s08020	49.087	6.41371	2.9361	0.00017878	0.0019263	sp|Q7XJE6|MCA1_ARATH	Metacaspase-1 OS=Arabidopsis thaliana GN=AMC1 PE=1 SV=1//4.12859e-126
POPTR_0003s05160	322.29	42.1324	2.9354	3.3145e-13	1.1283e-11	sp|Q02647|DYL1_YEAST	Dynein light chain 1, cytoplasmic OS=Saccharomyces cerevisiae (strain ATCC 204508 / S288c) GN=DYN2 PE=1 SV=1//1.15365e-08
POPTR_0001s01680	129.045	16.8701	2.9353	3.1036e-10	8.035e-09	sp|Q9SX38|DRL4_ARATH	Putative disease resistance protein At1g50180 OS=Arabidopsis thaliana GN=At1g50180 PE=2 SV=2//6.89933e-15
POPTR_0008s07830	189.299	24.761	2.9345	5.0322e-12	1.5584e-10	sp|Q9ASS4|Y5838_ARATH	Probably inactive leucine-rich repeat receptor-like protein kinase At5g48380 OS=Arabidopsis thaliana GN=At5g48380 PE=1 SV=1//9.83313e-72
POPTR_0006s24030	95.6886	12.5511	2.9305	5.6613e-09	1.2836e-07	sp|P05477|HSP21_SOYBN	17.9 kDa class II heat shock protein OS=Glycine max GN=HSP17.9-D PE=3 SV=1//6.4036e-65
POPTR_0009s13060	288.4	37.8305	2.9304	7.947e-14	2.8244e-12	-//-
POPTR_0017s02440	319.649	42.0505	2.9263	4.2454e-05	0.00053289	-//-
POPTR_0003s18310	579.271	76.2614	2.9252	5.9344e-16	2.5052e-14	-//-
POPTR_0019s01550	263.217	34.6817	2.924	2.9787e-13	1.0202e-11	-//-
POPTR_0009s10480	1641.55	216.336	2.9237	7.1244e-18	3.4793e-16	sp|P40781|CYPR4_CYNCA	Protein CYPRO4 OS=Cynara cardunculus GN=CYPRO4 PE=2 SV=1//4.67877e-40
POPTR_0017s03390	104.185	13.7519	2.9215	6.0669e-06	8.9762e-05	sp|Q9FMW5|GEML7_ARATH	GEM-like protein 7 OS=Arabidopsis thaliana GN=At5g23360 PE=2 SV=1//7.71328e-22
POPTR_0011s13250	162.445	21.4483	2.921	2.1095e-11	6.1248e-10	sp|O81832|Y4729_ARATH	G-type lectin S-receptor-like serine/threonine-protein kinase At4g27290 OS=Arabidopsis thaliana GN=At4g27290 PE=2 SV=4//3.60663e-07
POPTR_0003s16380	20.3511	2.6951	2.9167	0.0052143	0.034818	sp|Q9LYV6|GEML5_ARATH	GEM-like protein 5 OS=Arabidopsis thaliana GN=At5g13200 PE=1 SV=1//3.37362e-117
POPTR_0008s04100	609.036	80.7272	2.9154	1.957e-15	7.9167e-14	sp|Q9SXB6|MLO2_ARATH	MLO-like protein 2 OS=Arabidopsis thaliana GN=MLO2 PE=1 SV=1//5.60475e-06
POPTR_0017s09050	3080.27	408.572	2.9144	1.3663e-09	3.3291e-08	-//-
POPTR_0530s00210	78.3155	10.3916	2.9139	0.00019464	0.0020788	sp|Q8RXN0|AB11G_ARATH	ABC transporter G family member 11 OS=Arabidopsis thaliana GN=ABCG11 PE=1 SV=1//3.33724e-09
POPTR_0014s05500	232.335	30.8983	2.9106	0.003083	0.022567	sp|Q8LBQ7|ERF34_ARATH	Ethylene-responsive transcription factor ERF034 OS=Arabidopsis thaliana GN=ERF034 PE=2 SV=2//1.07488e-60
POPTR_0010s08340	369.272	49.1331	2.9099	1.6794e-14	6.3334e-13	sp|Q9LSW9|ATL16_ARATH	RING-H2 finger protein ATL16 OS=Arabidopsis thaliana GN=ATL16 PE=2 SV=1//2.60854e-94
POPTR_0005s20710	1273.11	169.492	2.9091	1.5094e-17	7.2053e-16	-//-
POPTR_0016s02370	256.053	34.129	2.9074	1.0615e-07	2.0576e-06	sp|P32110|GSTX6_SOYBN	Probable glutathione S-transferase OS=Glycine max GN=HSP26-A PE=2 SV=1//4.85814e-70
POPTR_0019s12720	28.8342	3.84823	2.9055	0.00023592	0.0024607	sp|O82500|Y4117_ARATH	Putative disease resistance protein At4g11170 OS=Arabidopsis thaliana GN=At4g11170 PE=2 SV=1//5.3983e-07
POPTR_0016s09090	5618.67	751.145	2.9031	1.0725e-18	5.583e-17	sp|P30302|PIP23_ARATH	Aquaporin PIP2-3 OS=Arabidopsis thaliana GN=PIP2-3 PE=1 SV=1//9.32612e-158
POPTR_0015s15830	382.881	51.2241	2.902	8.5881e-15	3.3086e-13	-//-
POPTR_0015s01370	37.2474	4.98423	2.9017	2.2982e-05	0.00030613	sp|D5VGV3|RUTD_CAUST	Putative aminoacrylate hydrolase RutD OS=Caulobacter segnis (strain ATCC 21756 / DSM 7131 / JCM 7823 / NBRC 15250 / LMG 17158 / TK0059) GN=rutD PE=3 SV=1//1.72392e-11
POPTR_0003s06620	90.2535	12.0803	2.9013	1.1085e-08	2.4384e-07	-//-
POPTR_0001s43170	23.146	3.10108	2.8999	0.00081488	0.0073111	sp|Q9ZT07|RKS1_ARATH	G-type lectin S-receptor-like serine/threonine-protein kinase RKS1 OS=Arabidopsis thaliana GN=RKS1 PE=3 SV=3//1.13319e-116
POPTR_0019s12910	15.6322	2.0947	2.8997	0.0051726	0.034608	sp|Q40392|TMVRN_NICGU	TMV resistance protein N OS=Nicotiana glutinosa GN=N PE=1 SV=1//1.02967e-39
POPTR_0004s03570	32.6968	4.38382	2.8989	7.3047e-05	0.00086386	-//-
POPTR_0005s01720	64.8739	8.70284	2.8981	2.8232e-07	5.1964e-06	sp|Q9FP29|KNOS1_ORYSJ	Homeobox protein knotted-1-like 1 OS=Oryza sativa subsp. japonica GN=OSH6 PE=2 SV=1//8.30146e-86
POPTR_0009s14430	128.526	17.2455	2.8978	2.1635e-08	4.5837e-07	sp|P29031|CHIB_POPTR	Acidic endochitinase WIN6.2B OS=Populus trichocarpa PE=2 SV=2//2.83988e-106
POPTR_0009s14540	109.102	14.6458	2.8971	1.668e-09	4.0352e-08	sp|O23006|LYM2_ARATH	LysM domain-containing GPI-anchored protein 2 OS=Arabidopsis thaliana GN=LYM2 PE=1 SV=1//4.51699e-65
POPTR_0015s04200	140.38	18.8828	2.8942	1.3077e-10	3.506e-09	sp|P32110|GSTX6_SOYBN	Probable glutathione S-transferase OS=Glycine max GN=HSP26-A PE=2 SV=1//8.30724e-62
POPTR_0012s09960	113.315	15.2462	2.8938	1.6617e-09	4.0254e-08	sp|Q9FYF9|FB76_ARATH	F-box protein At1g67340 OS=Arabidopsis thaliana GN=At1g67340 PE=1 SV=1//6.57469e-07
POPTR_0002s21760	22.0084	2.97146	2.8888	0.0016785	0.013455	sp|Q9ZVN4|Y1500_ARATH	Probable tyrosine-protein phosphatase At1g05000 OS=Arabidopsis thaliana GN=At1g05000 PE=1 SV=1//3.30467e-32
POPTR_0009s15790	95.8152	12.9399	2.8884	4.9581e-09	1.1317e-07	-//-
POPTR_0006s01630	499.578	67.4803	2.8882	3.9794e-05	0.00050435	sp|O23492|INT4_ARATH	Inositol transporter 4 OS=Arabidopsis thaliana GN=INT4 PE=1 SV=1//5.42497e-14
POPTR_0011s04450	862.278	116.494	2.8879	1.232e-16	5.3953e-15	-//-
POPTR_0009s03900	31.9241	4.31901	2.8859	0.0025566	0.019227	sp|O81077|ABAH2_ARATH	Abscisic acid 8&apos;-hydroxylase 2 OS=Arabidopsis thaliana GN=CYP707A2 PE=2 SV=1//3.21134e-06
POPTR_0004s21910	205.379	27.862	2.8819	2.7324e-06	4.3095e-05	sp|Q9FG33|LRKS5_ARATH	Probable L-type lectin-domain containing receptor kinase S.5 OS=Arabidopsis thaliana GN=LECRKS5 PE=2 SV=1//5.37057e-114
POPTR_0005s07190	93.3851	12.6807	2.8806	1.0934e-08	2.4082e-07	sp|Q39017|DGK1_ARATH	Diacylglycerol kinase 1 OS=Arabidopsis thaliana GN=DGK1 PE=1 SV=2//0
POPTR_0003s15820	45.1691	6.13735	2.8796	0.00050659	0.0048366	-//-
POPTR_0005s04660	349.144	47.492	2.8781	1.037e-10	2.8249e-09	sp|Q84WG1|NHX3_ARATH	Sodium/hydrogen exchanger 3 OS=Arabidopsis thaliana GN=NHX3 PE=2 SV=2//4.31213e-31
POPTR_0015s08810	401.141	54.8302	2.8711	9.775e-15	3.7446e-13	sp|Q9FM03|DOF56_ARATH	Dof zinc finger protein DOF5.6 OS=Arabidopsis thaliana GN=DOF5.6 PE=2 SV=2//1.89983e-54
POPTR_0004s11660	28.1462	3.84823	2.8707	0.00024652	0.0025615	-//-
POPTR_0001s31570	152.754	20.9299	2.8676	9.77e-11	2.6678e-09	sp|Q93X23|MYRS_QUEIL	Myrcene synthase, chloroplastic OS=Quercus ilex PE=1 SV=1//3.75731e-06
POPTR_0004s04900	151.545	20.8308	2.863	1.7638e-07	3.3444e-06	sp|Q6NQK2|NAC8_ARATH	NAC domain-containing protein 8 OS=Arabidopsis thaliana GN=NAC008 PE=2 SV=1//3.00351e-63
POPTR_0001s05220	31.3626	4.31901	2.8603	0.00011429	0.0012926	sp|Q39202|RLK1_ARATH	G-type lectin S-receptor-like serine/threonine-protein kinase RLK1 OS=Arabidopsis thaliana GN=RLK1 PE=2 SV=2//6.30975e-46
POPTR_0005s27090	186.546	25.7025	2.8596	9.5092e-12	2.8638e-10	-//-
POPTR_0010s05440	311.575	42.9615	2.8585	9.0025e-14	3.1762e-12	sp|P04635|LIP_STAHY L	Lipase OS=Staphylococcus hyicus GN=lip PE=1 SV=1//3.17765e-26
POPTR_0015s13590	141.181	19.4833	2.8572	1.2547e-10	3.3692e-09	sp|Q9FXW4|C80B2_COPJA	Probable (S)-N-methylcoclaurine 3&apos;-hydroxylase isozyme 2 OS=Coptis japonica GN=CYP80B2 PE=2 SV=1//8.46603e-36
POPTR_0017s01090	48.8204	6.73776	2.8571	3.698e-06	5.6949e-05	-//-
POPTR_0010s09130	119.916	16.5937	2.8533	8.1774e-08	1.6071e-06	sp|Q9LIK7|ACA13_ARATH	Putative calcium-transporting ATPase 13, plasma membrane-type OS=Arabidopsis thaliana GN=ACA13 PE=2 SV=1//9.33e-60
POPTR_0014s15610	44.8177	6.20216	2.8532	7.1101e-06	0.00010371	sp|Q9SHZ3|NAT1_ARATH	Nucleobase-ascorbate transporter 1 OS=Arabidopsis thaliana GN=NAT1 PE=2 SV=1//0
POPTR_0001s32680	16.0535	2.22432	2.8515	0.0040064	0.028032	-//-
POPTR_0008s01810	46.7417	6.47852	2.851	7.8266e-06	0.00011333	sp|Q9LZ20|CAAT6_ARATH	Cationic amino acid transporter 6, chloroplastic OS=Arabidopsis thaliana GN=CAT6 PE=2 SV=1//1.3232e-73
POPTR_0008s10980	15.5056	2.15951	2.844	0.0064105	0.041189	sp|Q9FZ70|FDL1_ARATH	F-box/FBD/LRR-repeat protein At1g13570 OS=Arabidopsis thaliana GN=At1g13570 PE=2 SV=1//1.2684e-10
POPTR_0005s22740	418.219	58.3715	2.8409	2.0335e-14	7.6095e-13	sp|Q9SSU8|PSY_DAUCA P	Phytoene synthase, chloroplastic OS=Daucus carota GN=PSY PE=2 SV=1//0
POPTR_0019s12750	93.2586	13.0219	2.8403	1.8809e-08	4.0175e-07	sp|O82500|Y4117_ARATH	Putative disease resistance protein At4g11170 OS=Arabidopsis thaliana GN=At4g11170 PE=2 SV=1//3.30887e-06
POPTR_0001s30440	797.192	111.414	2.839	3.0123e-13	1.0307e-11	sp|O81760|P2C63_ARATH	Probable protein phosphatase 2C 63 OS=Arabidopsis thaliana GN=At4g33920 PE=1 SV=1//0
POPTR_0013s02440	25.5478	3.57187	2.8385	0.00043161	0.0042011	-//-
POPTR_0017s06840	720.437	100.757	2.838	3.2522e-12	1.024e-10	sp|P10538|AMYB_SOYBN	Beta-amylase OS=Glycine max GN=BMY1 PE=1 SV=3//3.74057e-50
POPTR_0016s05010	92.6123	12.957	2.8375	5.058e-06	7.5861e-05	sp|Q05091|PGIP_PYRCO	Polygalacturonase inhibitor OS=Pyrus communis GN=PGIP PE=1 SV=1//6.33946e-134
POPTR_0013s13450	16.3484	2.28913	2.8363	0.0038849	0.0273	sp|A2WW87|GAM1_ORYSI	Transcription factor GAMYB OS=Oryza sativa subsp. indica GN=GAM1 PE=2 SV=1//7.89014e-24
POPTR_0003s19420	496.294	69.52	2.8357	3.4759e-15	1.3896e-13	sp|Q9LDH1|SIB1_ARATH	Sigma factor binding protein 1, chloroplastic OS=Arabidopsis thaliana GN=SIB1 PE=1 SV=1//1.33591e-07
POPTR_0014s02810	1397.34	195.808	2.8352	5.1322e-17	2.3195e-15	sp|Q9M7Q4|AI5L5_ARATH	ABSCISIC ACID-INSENSITIVE 5-like protein 5 OS=Arabidopsis thaliana GN=ABF2 PE=1 SV=1//3.72716e-82
POPTR_0019s01650	18.3006	2.56549	2.8346	0.0031819	0.023185	sp|Q40392|TMVRN_NICGU	TMV resistance protein N OS=Nicotiana glutinosa GN=N PE=1 SV=1//2.27012e-103
POPTR_0019s11610	123.667	17.358	2.8328	1.2942e-09	3.1601e-08	sp|Q9XID3|Y1343_ARATH	G-type lectin S-receptor-like serine/threonine-protein kinase At1g34300 OS=Arabidopsis thaliana GN=At1g34300 PE=1 SV=1//0
POPTR_0012s14100	69.5929	9.77403	2.8319	2.264e-07	4.219e-06	sp|Q9FLI3|P2C75_ARATH	Probable protein phosphatase 2C 75 OS=Arabidopsis thaliana GN=AHG1 PE=2 SV=1//2.58009e-24
POPTR_0012s07750	863.763	121.348	2.8315	5.186e-05	0.00063557	-//-
POPTR_0010s07000	72.0647	10.1323	2.8303	2.9769e-07	5.4586e-06	sp|Q7Y0F2|NRX12_ORYSJ	Probable nucleoredoxin 1-2 OS=Oryza sativa subsp. japonica GN=Os03g0405900 PE=2 SV=1//1.97703e-26
POPTR_0008s08520	1206.76	169.782	2.8294	1.1182e-16	4.9034e-15	sp|Q337C0|U496D_ORYSJ	UPF0496 protein 4 OS=Oryza sativa subsp. japonica GN=Os10g0513300 PE=2 SV=1//1.99512e-09
POPTR_0014s05470	29.1856	4.10747	2.8289	0.00015622	0.0017104	sp|Q03363|DNJH1_ALLPO	DnaJ protein homolog 1 (Fragment) OS=Allium porrum GN=DNAJ1 PE=2 SV=1//1.98722e-21
POPTR_0009s03220	97.6973	13.7519	2.8287	6.8433e-09	1.5392e-07	-//-
POPTR_0003s05570	222.966	31.3862	2.8286	1.1616e-06	1.9566e-05	sp|Q9SND9|Y3028_ARATH	Uncharacterized acetyltransferase At3g50280 OS=Arabidopsis thaliana GN=At3g50280 PE=1 SV=1//1.35282e-49
POPTR_0009s00740	27.7949	3.91304	2.8285	0.001177	0.010075	sp|Q7TMR0|PCP_MOUSE L	Lysosomal Pro-X carboxypeptidase OS=Mus musculus GN=Prcp PE=2 SV=2//4.48577e-07
POPTR_0006s11680	198.525	27.9917	2.8263	7.1198e-05	0.00084347	sp|Q8GYY1|HSFA3_ARATH	Heat stress transcription factor A-3 OS=Arabidopsis thaliana GN=HSFA3 PE=2 SV=2//7.24272e-32
POPTR_0017s09250	18.6519	2.63029	2.826	0.0046148	0.031509	sp|Q8S9L6|CRK29_ARATH	Cysteine-rich receptor-like protein kinase 29 OS=Arabidopsis thaliana GN=CRK29 PE=2 SV=1//4.30345e-136
POPTR_1031s00220	132.346	18.6884	2.8241	5.1719e-10	1.3129e-08	-//-
POPTR_0011s06910	3381.1	477.825	2.8229	2.6861e-17	1.254e-15	sp|Q9LMI0|TPS7_ARATH	Probable alpha,alpha-trehalose-phosphate synthase [UDP-forming] 7 OS=Arabidopsis thaliana GN=TPS7 PE=1 SV=1//3.10851e-29
POPTR_0006s24160	548.907	77.5784	2.8228	5.4173e-15	2.1355e-13	sp|Q96MB7|HARB1_HUMAN	Putative nuclease HARBI1 OS=Homo sapiens GN=HARBI1 PE=1 SV=1//1.02445e-19
POPTR_0001s45960	1033.36	146.075	2.8226	1.6259e-16	7.0842e-15	sp|Q05963|FL3H_CALCH	Naringenin,2-oxoglutarate 3-dioxygenase OS=Callistephus chinensis GN=FHT PE=2 SV=1//2.60504e-29
POPTR_0729s00200	40.5338	5.73138	2.8222	2.3644e-05	0.00031421	-//-
POPTR_0002s09900	221.559	31.352	2.8211	5.9574e-10	1.5e-08	-//-
POPTR_0014s05260	36.2363	5.13097	2.8201	5.0013e-05	0.00061526	-//-
POPTR_0014s03060	21.4187	3.03627	2.8185	0.0013073	0.011005	-//-
POPTR_0010s06260	330.619	46.9222	2.8168	1.2818e-13	4.485e-12	-//-
POPTR_0008s17230	126.39	17.9413	2.8165	8.4351e-05	0.00098654	sp|Q94AR8|LEUC_ARATH	3-isopropylmalate dehydratase OS=Arabidopsis thaliana GN=IIL1 PE=2 SV=1//5.1482e-52
POPTR_0009s11280	51.7984	7.35529	2.8161	0.00049685	0.004757	sp|P48417|CP74_LINUS	Allene oxide synthase, chloroplastic OS=Linum usitatissimum GN=CYP74A PE=1 SV=1//9.84943e-176
POPTR_0010s14180	170.281	24.1948	2.8151	0.0014575	0.012001	sp|Q7XA72|AB21G_ARATH	ABC transporter G family member 21 OS=Arabidopsis thaliana GN=ABCG21 PE=2 SV=2//0
POPTR_0001s04450	2058.05	292.492	2.8148	4.4144e-17	2.0084e-15	sp|Q9LHN7|PHSC_ARATH	Probable polyamine transporter At3g13620 OS=Arabidopsis thaliana GN=At3g13620 PE=2 SV=1//0
POPTR_0003s09020	119.13	16.9349	2.8145	2.1082e-09	5.0213e-08	-//-
POPTR_0001s46600	68.2304	9.70922	2.813	3.6016e-07	6.5439e-06	sp|A6P6V9|CBDAS_CANSA	Cannabidiolic acid synthase OS=Cannabis sativa GN=CBDAS PE=1 SV=1//9.46174e-177
POPTR_0001s03470	2773	394.653	2.8128	2.3616e-17	1.1071e-15	sp|Q9SAG8|DNAJ8_ARATH	Chaperone protein dnaJ 8, chloroplastic OS=Arabidopsis thaliana GN=ATJ8 PE=2 SV=1//2.22934e-34
POPTR_0008s19190	76.8401	10.9443	2.8117	1.8306e-07	3.4672e-06	sp|Q39214|RPM1_ARATH	Disease resistance protein RPM1 OS=Arabidopsis thaliana GN=RPM1 PE=1 SV=1//1.22512e-22
POPTR_0010s21320	35.337	5.04904	2.8071	0.0017632	0.014058	sp|Q9LF64|ATL52_ARATH	RING-H2 finger protein ATL52 OS=Arabidopsis thaliana GN=ATL52 PE=2 SV=1//1.50736e-20
POPTR_0008s22520	56.1095	8.0205	2.8065	0.0005184	0.00493	sp|O82248|NFYB5_ARATH	Nuclear transcription factor Y subunit B-5 OS=Arabidopsis thaliana GN=NFYB5 PE=2 SV=1//5.21826e-54
POPTR_0014s09450	1635.21	233.824	2.806	7.1012e-13	2.3583e-11	sp|Q9C671|P4K2B_ARATH	Probable phosphatidylinositol 4-kinase type 2-beta At1g26270 OS=Arabidopsis thaliana GN=At1g26270 PE=1 SV=1//9.16039e-56
POPTR_0337s00220	1068.06	152.82	2.8051	5.0982e-16	2.163e-14	sp|Q9P6Q3|BCS1_SCHPO	Probable mitochondrial chaperone bcs1 OS=Schizosaccharomyces pombe (strain 972 / ATCC 24843) GN=SPAC644.07 PE=2 SV=1//2.31395e-33
POPTR_0177s00200	29.7053	4.25421	2.8038	0.00021844	0.0023047	sp|Q42602|C89A2_ARATH	Cytochrome P450 89A2 OS=Arabidopsis thaliana GN=CYP89A2 PE=2 SV=2//9.40206e-136
POPTR_0010s15820	189.074	27.0978	2.8027	1.8915e-11	5.5346e-10	-//-
POPTR_0001s03020	675.014	96.7511	2.8026	1.1453e-05	0.00016197	sp|Q9X0Y1|P1254_THEMA	Phosphorylated carbohydrates phosphatase TM_1254 OS=Thermotoga maritima (strain ATCC 43589 / MSB8 / DSM 3109 / JCM 10099) GN=TM_1254 PE=1 SV=1//1.60399e-20
POPTR_0018s09270	40.8851	5.86099	2.8024	1.6462e-05	0.00022475	sp|Q9M080|ERF43_ARATH	Ethylene-responsive transcription factor ERF043 OS=Arabidopsis thaliana GN=ERF043 PE=2 SV=1//4.9985e-43
POPTR_0010s01540	55.0001	7.89088	2.8012	2.6111e-06	4.1412e-05	-//-
POPTR_0004s21260	192.641	27.6505	2.8005	1.7802e-11	5.2177e-10	sp|P27788|FER3_MAIZE	Ferredoxin-3, chloroplastic OS=Zea mays GN=FDX3 PE=2 SV=1//2.16092e-54
POPTR_0019s14860	1170.84	168.08	2.8003	2.2707e-12	7.2572e-11	sp|O22932|CIPKB_ARATH	CBL-interacting serine/threonine-protein kinase 11 OS=Arabidopsis thaliana GN=CIPK11 PE=1 SV=1//0
POPTR_0001s07040	31.8823	4.57825	2.7999	9.093e-05	0.0010569	sp|Q9LRR4|R13L1_ARATH	Putative disease resistance RPP13-like protein 1 OS=Arabidopsis thaliana GN=RPPL1 PE=2 SV=1//4.50582e-162
POPTR_0001s43140	53.5676	7.69646	2.7991	3.7627e-06	5.7918e-05	sp|Q8GUI6|JMJ14_ARATH	Probable lysine-specific demethylase JMJ14 OS=Arabidopsis thaliana GN=JMJ14 PE=1 SV=1//5.58892e-07
POPTR_0005s20110	441.477	63.4719	2.7981	5.1746e-14	1.8824e-12	sp|Q8VYX0|ILL6_ARATH	IAA-amino acid hydrolase ILR1-like 6 OS=Arabidopsis thaliana GN=ILL6 PE=2 SV=2//0
POPTR_0001s32570	21.5169	3.10108	2.7946	0.001292	0.010895	sp|Q8GXC7|FBK50_ARATH	F-box/kelch-repeat protein At3g06240 OS=Arabidopsis thaliana GN=At3g06240 PE=2 SV=1//1.55332e-36
POPTR_0007s06130	21.5169	3.10108	2.7946	0.001292	0.010895	sp|Q9ZT50|RHA2A_ARATH	E3 ubiquitin-protein ligase RHA2A OS=Arabidopsis thaliana GN=RHA2A PE=1 SV=1//1.15432e-14
POPTR_0011s12180	196.447	28.3328	2.7936	1.9628e-11	5.7184e-10	sp|Q9SU30|CPR30_ARATH	F-box protein CPR30 OS=Arabidopsis thaliana GN=CPR30 PE=1 SV=2//1.07995e-27
POPTR_0002s16300	30.3933	4.38382	2.7935	0.00020814	0.0022056	sp|Q8LE94|RING3_ARATH	E3 ubiquitin-protein ligase At3g02290 OS=Arabidopsis thaliana GN=At3g02290 PE=2 SV=1//3.13984e-10
POPTR_0373s00210	38.8064	5.60176	2.7923	3.6381e-05	0.00046317	sp|P0C5E2|Y1839_ARATH	Probable serine/threonine-protein kinase At1g18390 OS=Arabidopsis thaliana GN=At1g18390 PE=1 SV=2//5.39826e-09
POPTR_0008s23030	387.416	55.932	2.7921	1.8386e-06	2.9974e-05	sp|O50001|PRU1_PRUAR	Major allergen Pru ar 1 OS=Prunus armeniaca PE=1 SV=1//3.97359e-16
POPTR_0005s00630	54.6069	7.89088	2.7908	2.6489e-06	4.1915e-05	sp|P43280|METK1_SOLLC	S-adenosylmethionine synthase 1 OS=Solanum lycopersicum GN=SAM1 PE=2 SV=1//9.26413e-10
POPTR_0007s13290	47.0648	6.80257	2.7905	6.4695e-06	9.5015e-05	sp|Q9P6Q3|BCS1_SCHPO	Probable mitochondrial chaperone bcs1 OS=Schizosaccharomyces pombe (strain 972 / ATCC 24843) GN=SPAC644.07 PE=2 SV=1//1.84843e-31
POPTR_0005s22240	42.9074	6.20216	2.7904	1.7771e-05	0.00024146	sp|Q9FY79|LAC14_ARATH	Laccase-14 OS=Arabidopsis thaliana GN=LAC14 PE=2 SV=1//4.2402e-06
POPTR_0001s26880	75.141	10.8623	2.7903	1.4194e-07	2.7095e-06	sp|Q9LRR4|R13L1_ARATH	Putative disease resistance RPP13-like protein 1 OS=Arabidopsis thaliana GN=RPPL1 PE=2 SV=1//9.24521e-39
POPTR_0011s10420	14.9159	2.15951	2.7881	0.0067286	0.042783	sp|C0LGP4|Y3475_ARATH	Probable LRR receptor-like serine/threonine-protein kinase At3g47570 OS=Arabidopsis thaliana GN=At3g47570 PE=1 SV=1//0
POPTR_0019s13140	32.0506	4.64306	2.7872	0.00010753	0.0012264	sp|Q8H4S4|NAC10_ORYSJ	NAC transcription factor ONAC010 OS=Oryza sativa subsp. japonica GN=ONAC010 PE=2 SV=1//3.12006e-17
POPTR_0001s02390	3404.67	493.39	2.7867	2.8105e-17	1.3103e-15	-//-
POPTR_0004s03330	232.374	33.723	2.7846	5.506e-12	1.6943e-10	-//-
POPTR_0001s15510	609.722	88.4884	2.7846	5.4633e-15	2.1487e-13	sp|Q2V9B0|MY1R1_SOLTU	Transcription factor MYB1R1 OS=Solanum tuberosum PE=2 SV=1//1.66241e-30
POPTR_0010s13350	428.877	62.2503	2.7844	1.0297e-11	3.0873e-10	-//-
POPTR_0003s18810	364.288	53.0461	2.7798	4.3675e-05	0.000547	sp|Q8L5A7|SOT15_ARATH	Cytosolic sulfotransferase 15 OS=Arabidopsis thaliana GN=SOT15 PE=1 SV=1//1.01126e-106
POPTR_0012s01640	33.7079	4.91942	2.7765	9.7382e-05	0.0011246	-//-
POPTR_0015s08710	19.4382	2.84184	2.774	0.003348	0.024162	sp|P42737|CAH2_ARATH	Carbonic anhydrase 2, chloroplastic OS=Arabidopsis thaliana GN=CA2 PE=1 SV=2//7.48196e-06
POPTR_0021s00700	17.9775	2.63029	2.7729	0.003978	0.027867	sp|Q8RWZ5|SD25_ARATH	G-type lectin S-receptor-like serine/threonine-protein kinase SD2-5 OS=Arabidopsis thaliana GN=SD25 PE=1 SV=1//9.70838e-100
POPTR_0013s02300	155.114	22.7311	2.7706	2.3905e-08	5.0458e-07	sp|Q43191|LOX15_SOLTU	Probable linoleate 9S-lipoxygenase 5 OS=Solanum tuberosum GN=LOX1.5 PE=2 SV=1//0
POPTR_0014s11020	618.768	90.8155	2.7684	1.1886e-14	4.5329e-13	sp|Q76PD2|YJ01_SCHPO	LIM domain and RING finger protein C1223.01 OS=Schizosaccharomyces pombe (strain 972 / ATCC 24843) GN=SPCC1223.01 PE=1 SV=2//6.76935e-40
POPTR_0015s11510	138.793	20.3771	2.7679	7.9083e-10	1.9765e-08	sp|P29136|MEP1_SOYBN	Metalloendoproteinase 1 OS=Glycine max PE=1 SV=2//4.70597e-91
POPTR_0002s09020	52.8377	7.76126	2.7672	0.0010333	0.0089974	-//-
POPTR_0001s42950	217.248	31.9353	2.7661	6.2116e-12	1.9062e-10	sp|Q9LDT0|CRK30_ARATH	Putative cysteine-rich receptor-like protein kinase 30 OS=Arabidopsis thaliana GN=CRK30 PE=2 SV=1//2.45586e-06
POPTR_0001s46760	3072.99	452.254	2.7644	1.8023e-07	3.4155e-06	sp|Q8GTB6|THCAS_CANSA	Tetrahydrocannabinolic acid synthase OS=Cannabis sativa PE=1 SV=1//2.12711e-160
POPTR_0010s12970	175.675	25.8798	2.763	4.9111e-11	1.3821e-09	-//-
POPTR_0002s14810	216.742	31.9695	2.7612	1.4309e-11	4.2305e-10	-//-
POPTR_0007s06150	543.893	80.2564	2.7606	1.4129e-14	5.3463e-13	-//-
POPTR_0005s18730	222.22	32.7986	2.7603	1.219e-11	3.6357e-10	sp|P93147|C81E1_GLYEC	Isoflavone 2&apos;-hydroxylase OS=Glycyrrhiza echinata GN=CYP81E1 PE=1 SV=2//6.07708e-175
POPTR_0019s11540	75.0009	11.0739	2.7597	0.00042707	0.0041646	sp|Q9S7H5|SCL21_ARATH	Scarecrow-like protein 21 OS=Arabidopsis thaliana GN=SCL21 PE=1 SV=1//2.94935e-54
POPTR_0017s06130	322.741	47.7036	2.7582	5.2364e-13	1.751e-11	-//-
POPTR_0014s18490	452.56	66.9582	2.7568	2.9054e-14	1.0755e-12	sp|Q9LP24|Y1571_ARATH	Probable leucine-rich repeat receptor-like protein kinase At1g35710 OS=Arabidopsis thaliana GN=At1g35710 PE=2 SV=1//0
POPTR_0012s04140	1300.71	192.605	2.7556	2.9476e-16	1.26e-14	sp|Q9LE73|NUDT4_ARATH	Nudix hydrolase 4 OS=Arabidopsis thaliana GN=NUDT4 PE=1 SV=1//1.72707e-43
POPTR_0008s13290	1189.91	176.268	2.755	8.3176e-16	3.4597e-14	-//-
POPTR_0016s01110	659.06	97.6963	2.754	7.6872e-09	1.721e-07	sp|Q9M0M5|SCL13_ARATH	Scarecrow-like protein 13 OS=Arabidopsis thaliana GN=SCL13 PE=2 SV=2//0
POPTR_0177s00230	26.812	3.97785	2.7528	0.00038636	0.0038152	sp|Q9SRQ1|C89A9_ARATH	Cytochrome P450 89A9 OS=Arabidopsis thaliana GN=CYP89A9 PE=2 SV=1//6.80799e-24
POPTR_0010s23170	781.939	116.091	2.7518	5.9308e-08	1.1939e-06	sp|Q9SMB8|THT11_TOBAC	Tyramine N-feruloyltransferase 4/11 OS=Nicotiana tabacum GN=THT4 PE=2 SV=1//8.57395e-43
POPTR_0005s13360	94.0313	13.9634	2.7515	2.8449e-08	5.9495e-07	sp|Q9VSJ8|EXOC7_DROME	Exocyst complex component 7 OS=Drosophila melanogaster GN=exo70 PE=1 SV=2//1.72299e-08
POPTR_0004s10240	4538.46	674.043	2.7513	8.2199e-17	3.6517e-15	sp|Q93ZC5|AOC4_ARATH	Allene oxide cyclase 4, chloroplastic OS=Arabidopsis thaliana GN=AOC4 PE=2 SV=1//1.5412e-06
POPTR_0003s13250	449.26	66.7772	2.7501	3.2036e-09	7.4782e-08	sp|O04609|WRK22_ARATH	WRKY transcription factor 22 OS=Arabidopsis thaliana GN=WRKY22 PE=2 SV=1//1.04337e-29
POPTR_0002s05150	380.226	56.5837	2.7484	1.8839e-13	6.5378e-12	sp|Q9M1W7|SKI30_ARATH	F-box/kelch-repeat protein SKIP30 OS=Arabidopsis thaliana GN=SKIP30 PE=1 SV=2//0
POPTR_0010s18550	210.773	31.3862	2.7475	8.2993e-07	1.4321e-05	sp|Q9ASS4|Y5838_ARATH	Probably inactive leucine-rich repeat receptor-like protein kinase At5g48380 OS=Arabidopsis thaliana GN=At5g48380 PE=1 SV=1//0
POPTR_0014s10410	22.2332	3.31263	2.7467	0.0017293	0.013827	sp|Q6J163|5NG4_PINTA	Auxin-induced protein 5NG4 OS=Pinus taeda PE=2 SV=1//1.50569e-19
POPTR_0007s12330	308.921	46.0491	2.746	1.1657e-12	3.8043e-11	sp|Q94ID7|GGPPS_HEVBR	Geranylgeranyl pyrophosphate synthase, chloroplastic OS=Hevea brasiliensis GN=GGPS PE=1 SV=1//0
POPTR_0010s13080	23.4974	3.50706	2.7442	0.0008847	0.0078585	sp|P0C5E2|Y1839_ARATH	Probable serine/threonine-protein kinase At1g18390 OS=Arabidopsis thaliana GN=At1g18390 PE=1 SV=2//2.95467e-143
POPTR_0007s04220	175.395	26.2381	2.7409	7.5927e-10	1.9005e-08	sp|Q9FXA4|PUB26_ARATH	U-box domain-containing protein 26 OS=Arabidopsis thaliana GN=PUB26 PE=2 SV=1//1.29865e-40
POPTR_0002s10520	220.549	33.0273	2.7394	2.015e-11	5.8604e-10	sp|Q9S7C9|ESCA_ARATH	Putative DNA-binding protein ESCAROLA OS=Arabidopsis thaliana GN=ESC PE=2 SV=1//6.17461e-19
POPTR_0001s32000	96.2365	14.4513	2.7354	3.2458e-08	6.7339e-07	sp|Q9ZWJ3|U85A2_ARATH	UDP-glycosyltransferase 85A2 OS=Arabidopsis thaliana GN=UGT85A2 PE=2 SV=1//4.63775e-58
POPTR_0005s26290	611.535	91.8867	2.7345	1.9617e-14	7.3654e-13	-//-
POPTR_0008s12650	1261.66	189.856	2.7323	1.3145e-15	5.382e-14	sp|Q9ZU38|RPIA_ARATH	Probable ribose-5-phosphate isomerase OS=Arabidopsis thaliana GN=At2g01290 PE=2 SV=1//3.12503e-121
POPTR_0001s09200	949.511	142.951	2.7317	4.1382e-15	1.6408e-13	sp|Q9SMT7|4CLLA_ARATH	4-coumarate--CoA ligase-like 10 OS=Arabidopsis thaliana GN=4CLL10 PE=2 SV=1//1.58747e-11
POPTR_0013s10540	97.0793	14.6458	2.7287	2.5272e-08	5.3112e-07	sp|Q8RX37|P2C02_ARATH	Probable protein phosphatase 2C 2 OS=Arabidopsis thaliana GN=At1g07160 PE=2 SV=1//5.59249e-84
POPTR_0005s22220	33.5678	5.06616	2.7281	0.0020175	0.015771	sp|O65012|C78A4_PINRA	Cytochrome P450 78A4 OS=Pinus radiata GN=CYP78A4 PE=2 SV=1//4.5619e-93
POPTR_0010s12910	784.64	118.428	2.728	3.5986e-15	1.4369e-13	sp|Q9ZU50|BAT1_ARATH	Amino-acid permease BAT1 OS=Arabidopsis thaliana GN=BAT1 PE=2 SV=2//1.42576e-15
POPTR_0001s13320	27.1769	4.10747	2.7261	0.0011465	0.0098536	sp|Q9XIC7|SERK2_ARATH	Somatic embryogenesis receptor kinase 2 OS=Arabidopsis thaliana GN=SERK2 PE=1 SV=1//3.12231e-25
POPTR_0004s05100	16.545	2.50068	2.726	0.0066949	0.042631	sp|O04681|PTI5_SOLLC	Pathogenesis-related genes transcriptional activator PTI5 OS=Solanum lycopersicum GN=PTI5 PE=2 SV=1//1.17152e-39
POPTR_0011s07010	88.3996	13.363	2.7258	5.6484e-08	1.1395e-06	-//-
POPTR_0001s31580	41.0817	6.21928	2.7237	4.3783e-05	0.00054775	sp|Q93X23|MYRS_QUEIL	Myrcene synthase, chloroplastic OS=Quercus ilex PE=1 SV=1//9.87894e-07
POPTR_0005s03580	537.953	81.4743	2.7231	2.5018e-14	9.3187e-13	sp|Q43191|LOX15_SOLTU	Probable linoleate 9S-lipoxygenase 5 OS=Solanum tuberosum GN=LOX1.5 PE=2 SV=1//0
POPTR_0003s16410	102.36	15.5054	2.7228	1.6793e-08	3.6097e-07	sp|Q9LYV6|GEML5_ARATH	GEM-like protein 5 OS=Arabidopsis thaliana GN=At5g13200 PE=1 SV=1//2.72424e-109
POPTR_0012s02990	83.5959	12.6807	2.7208	9.8079e-08	1.9121e-06	sp|Q9SSL9|PEPR1_ARATH	Leucine-rich repeat receptor-like protein kinase PEPR1 OS=Arabidopsis thaliana GN=PEPR1 PE=1 SV=1//0
POPTR_0014s03850	64.3961	9.77403	2.7199	6.7614e-06	9.9002e-05	-//-
POPTR_0011s06880	74.0734	11.2512	2.7189	2.1579e-07	4.0376e-06	sp|Q84J37|LAC15_ARATH	Laccase-15 OS=Arabidopsis thaliana GN=TT10 PE=1 SV=1//0
POPTR_0005s05550	487.63	74.0885	2.7185	5.6233e-14	2.0435e-12	sp|P33077|IAA4_ARATH	Auxin-responsive protein IAA4 OS=Arabidopsis thaliana GN=IAA4 PE=1 SV=2//1.05331e-11
POPTR_0010s05360	22.6546	3.44225	2.7184	0.0013777	0.011478	sp|Q9CAL3|CRK2_ARATH	Cysteine-rich receptor-like protein kinase 2 OS=Arabidopsis thaliana GN=CRK2 PE=2 SV=1//4.31305e-15
POPTR_0001s08560	207.824	31.5807	2.7182	3.7274e-11	1.0622e-09	sp|P93733|PLDB1_ARATH	Phospholipase D beta 1 OS=Arabidopsis thaliana GN=PLDBETA1 PE=2 SV=4//0
POPTR_0188s00240	26.1658	3.97785	2.7176	0.00058437	0.0054798	sp|P0C5E2|Y1839_ARATH	Probable serine/threonine-protein kinase At1g18390 OS=Arabidopsis thaliana GN=At1g18390 PE=1 SV=2//5.64579e-09
POPTR_0001s21290	28.8342	4.38382	2.7175	0.00039419	0.0038796	sp|Q9SZC9|HMA6_ARATH	Copper-transporting ATPase PAA1, chloroplastic OS=Arabidopsis thaliana GN=PAA1 PE=2 SV=1//1.93402e-86
POPTR_0014s05250	119.467	18.1699	2.717	5.0252e-09	1.1462e-07	sp|Q9LY41|ATL4_ARATH	E3 ubiquitin-protein ligase ATL4 OS=Arabidopsis thaliana GN=ATL4 PE=1 SV=1//1.8548e-39
POPTR_0008s17520	772.023	117.483	2.7162	8.5161e-08	1.6698e-06	sp|P32110|GSTX6_SOYBN	Probable glutathione S-transferase OS=Glycine max GN=HSP26-A PE=2 SV=1//2.02275e-46
POPTR_0001s42030	86.1525	13.1344	2.7135	5.5042e-07	9.7964e-06	sp|O81832|Y4729_ARATH	G-type lectin S-receptor-like serine/threonine-protein kinase At4g27290 OS=Arabidopsis thaliana GN=At4g27290 PE=2 SV=4//0
POPTR_0005s15560	1173.59	179.085	2.7122	9.9585e-16	4.1169e-14	sp|Q9M884|MPI1_ARATH	Mannose-6-phosphate isomerase 1 OS=Arabidopsis thaliana GN=PMI1 PE=1 SV=1//0
POPTR_0008s17960	99.0315	15.1166	2.7118	2.5026e-08	5.2628e-07	sp|Q9LK64|AB3C_ARATH	ABC transporter C family member 3 OS=Arabidopsis thaliana GN=ABCC3 PE=1 SV=1//1.04455e-07
POPTR_0017s00850	1390.78	212.295	2.7118	3.9281e-15	1.563e-13	sp|Q9LK73|U88A1_ARATH	UDP-glycosyltransferase 88A1 OS=Arabidopsis thaliana GN=UGT88A1 PE=2 SV=1//1.41354e-85
POPTR_0003s11190	393.176	60.0394	2.7112	1.3852e-13	4.837e-12	sp|Q9SU39|TPPF_ARATH	Probable trehalose-phosphate phosphatase F OS=Arabidopsis thaliana GN=TPPF PE=2 SV=1//8.65697e-167
POPTR_0016s14270	102.683	15.6864	2.7106	4.4012e-08	8.9989e-07	sp|Q9M5X8|NLTP_PRUAV	Non-specific lipid-transfer protein OS=Prunus avium PE=1 SV=1//1.08686e-33
POPTR_0004s14790	480.366	73.4061	2.7102	2.8638e-11	8.2374e-10	sp|Q9M7Q3|AI5L6_ARATH	ABSCISIC ACID-INSENSITIVE 5-like protein 6 OS=Arabidopsis thaliana GN=ABF3 PE=1 SV=1//3.61782e-07
POPTR_0002s12860	19.4382	2.97146	2.7097	0.0033189	0.023988	sp|Q9FMZ0|BKI1_ARATH	BRI1 kinase inhibitor 1 OS=Arabidopsis thaliana GN=BKI1 PE=1 SV=1//1.45711e-12
POPTR_0003s14820	231.631	35.4289	2.7088	1.3546e-11	4.0224e-10	sp|P76481|YFBK_ECOLI	Uncharacterized protein YfbK OS=Escherichia coli (strain K12) GN=yfbK PE=4 SV=1//5.61748e-14
POPTR_0018s09780	100.871	15.4406	2.7077	5.2484e-05	0.0006424	sp|Q9ZPI1|SYK_ARATH L	Lysine--tRNA ligase OS=Arabidopsis thaliana GN=At3g11710 PE=2 SV=1//1.0058e-10
POPTR_0013s14590	48.0059	7.35529	2.7064	1.1815e-05	0.00016675	sp|O64477|Y2913_ARATH	G-type lectin S-receptor-like serine/threonine-protein kinase At2g19130 OS=Arabidopsis thaliana GN=At2g19130 PE=2 SV=1//8.74767e-83
POPTR_0001s33860	124.313	19.0773	2.704	2.0861e-09	4.9756e-08	sp|O81117|C94A1_VICSA	Cytochrome P450 94A1 OS=Vicia sativa GN=CYP94A1 PE=2 SV=2//6.30599e-139
POPTR_0009s03590	460.888	70.7587	2.7034	8.7729e-14	3.1049e-12	sp|Q9ZV25|P2C23_ARATH	Probable protein phosphatase 2C 23 OS=Arabidopsis thaliana GN=PLL4 PE=2 SV=1//4.50835e-11
POPTR_0004s15550	76.0256	11.6743	2.7031	3.1694e-07	5.796e-06	sp|Q61FW2|SEL10_CAEBR	F-box/WD repeat-containing protein sel-10 OS=Caenorhabditis briggsae GN=sel-10 PE=3 SV=1//2.9125e-12
POPTR_0001s16210	94.9159	14.581	2.7026	5.9594e-08	1.1983e-06	sp|P0C035|ATL60_ARATH	RING-H2 finger protein ATL60 OS=Arabidopsis thaliana GN=ATL60 PE=2 SV=1//6.34453e-39
POPTR_0011s04310	553.976	85.0976	2.7026	7.3863e-14	2.6445e-12	-//-
POPTR_0022s00330	185.071	28.449	2.7016	2.1996e-10	5.7738e-09	sp|Q9P2J5|SYLC_HUMAN	Leucine--tRNA ligase, cytoplasmic OS=Homo sapiens GN=LARS PE=1 SV=2//0
POPTR_0016s02940	1169.35	181.132	2.6906	2.7436e-07	5.0664e-06	-//-
[truncated: 3,402 more rows]

## Sheet: 12hvs0h
Note: log2FoldChanges were assigned to |13|, because log2(treatments/controls) could not be operated when read counts were 0
	Salt treatment
gene_id	readcount_12h	readcount_0h	log2FoldChange	pval	padj	Accession	Annotation
POPTR_0006s27260	7.31697	0	13	0.0098312	0.049666	sp|Q98C27|GLND_RHILO	[Protein-PII] uridylyltransferase OS=Rhizobium loti (strain MAFF303099) GN=glnD PE=3 SV=1//1.67712e-07
POPTR_0463s00220	7.31697	0	13	0.0098312	0.049666	sp|P0C5E2|Y1839_ARATH	Probable serine/threonine-protein kinase At1g18390 OS=Arabidopsis thaliana GN=At1g18390 PE=1 SV=2//2.4487e-110
POPTR_0002s21950	7.66568	0	13	0.0071335	0.038505	sp|Q07511|FDH_SOLTU F	Formate dehydrogenase, mitochondrial OS=Solanum tuberosum GN=FDH1 PE=1 SV=2//8.51412e-75
POPTR_0010s17790	7.66568	0	13	0.0071335	0.038505	sp|P0CG83|UBIQP_HORVU	Polyubiquitin (Fragment) OS=Hordeum vulgare PE=2 SV=1//3.16072e-17
POPTR_0018s04050	7.72368	0	13	0.0070436	0.038098	sp|Q8S8S7|PUB34_ARATH	U-box domain-containing protein 34 OS=Arabidopsis thaliana GN=PUB34 PE=2 SV=1//7.26571e-115
POPTR_0003s10600	7.78167	0	13	0.0069556	0.037704	sp|Q9FGN8|DYAD_ARATH	Protein DYAD OS=Arabidopsis thaliana GN=DYAD PE=1 SV=2//9.67631e-139
POPTR_0011s03930	7.78167	0	13	0.0069556	0.037704	sp|Q9SXB8|Y1133_ARATH	G-type lectin S-receptor-like serine/threonine-protein kinase At1g11330 OS=Arabidopsis thaliana GN=At1g11330 PE=1 SV=3//2.30038e-09
POPTR_0002s16330	7.83966	0	13	0.0068694	0.037326
POPTR_0019s09630	7.83966	0	13	0.0068694	0.037326	sp|Q40392|TMVRN_NICGU	TMV resistance protein N OS=Nicotiana glutinosa GN=N PE=1 SV=1//1.20459e-25
POPTR_0004s18690	8.24637	0	13	0.004935	0.028659	sp|Q9FIC8|GL116_ARATH	Germin-like protein subfamily 1 member 16 OS=Arabidopsis thaliana GN=At5g39130 PE=2 SV=1//2.23524e-07
POPTR_0014s05440	8.30436	0	13	0.0048735	0.028374
POPTR_0015s08090	8.30436	0	13	0.0048735	0.028374
POPTR_0001s47850	8.36236	0	13	0.0048134	0.028116	sp|C0LGS2|Y4361_ARATH	Probable LRR receptor-like serine/threonine-protein kinase At4g36180 OS=Arabidopsis thaliana GN=At4g36180 PE=1 SV=1//6.67987e-08
POPTR_0002s03410	8.36236	0	13	0.0048134	0.028116	sp|Q54DY9|BCS1B_DICDI	Probable mitochondrial chaperone BCS1-B OS=Dictyostelium discoideum GN=bcsl1b PE=3 SV=1//1.10398e-08
POPTR_0004s10830	8.36236	0	13	0.0048134	0.028116	sp|Q8S8A0|GDU4_ARATH	Protein GLUTAMINE DUMPER 4 OS=Arabidopsis thaliana GN=GDU4 PE=2 SV=1//3.15057e-12
POPTR_0008s02520	8.36236	0	13	0.0048134	0.028116	sp|Q8GVE3|FLRT_CITMA	Flavanone 7-O-glucoside 2&apos;&apos;-O-beta-L-rhamnosyltransferase OS=Citrus maxima GN=C12RT1 PE=1 SV=2//2.41419e-25
POPTR_0008s03740	8.36236	0	13	0.0048134	0.028116	sp|Q9SMB8|THT11_TOBAC	Tyramine N-feruloyltransferase 4/11 OS=Nicotiana tabacum GN=THT4 PE=2 SV=1//6.21289e-48
POPTR_0008s18980	8.36236	0	13	0.0048134	0.028116	sp|Q9ZU51|RHA2B_ARATH	Probable E3 ubiquitin-protein ligase RHA2B OS=Arabidopsis thaliana GN=RHA2B PE=1 SV=2//5.06232e-10
POPTR_0018s11320	8.36236	0	13	0.0048134	0.028116
POPTR_0020s00370	8.36236	0	13	0.0048134	0.028116	sp|Q9LYC6|GRC11_ARATH	Glutaredoxin-C11 OS=Arabidopsis thaliana GN=GRXC11 PE=3 SV=1//1.39173e-52
POPTR_0001s38370	8.42035	0	13	0.0047544	0.027874	sp|O04660|GLR21_ARATH	Glutamate receptor 2.1 OS=Arabidopsis thaliana GN=GLR2.1 PE=2 SV=2//2.78916e-09
POPTR_0001s41180	8.65307	0	13	0.0035555	0.021872	sp|Q86A88|DYL_DICDI D	Dynein light chain, cytoplasmic OS=Dictyostelium discoideum GN=dlcB PE=3 SV=1//6.64425e-10
POPTR_0011s02440	8.76906	0	13	0.003467	0.0214	sp|O80475|MES8_ARATH	Methylesterase 8 OS=Arabidopsis thaliana GN=MES8 PE=2 SV=1//1.74805e-82
POPTR_0008s03790	8.82706	0	13	0.0034241	0.021168	sp|Q6NLE0|FB279_ARATH	F-box protein At5g41720 OS=Arabidopsis thaliana GN=At5g41720 PE=2 SV=1//1.03766e-28
POPTR_0008s15000	8.82706	0	13	0.0034241	0.021168	sp|P92943|CLCD_ARATH	Chloride channel protein CLC-d OS=Arabidopsis thaliana GN=CLC-D PE=1 SV=2//3.52473e-11
POPTR_0009s04290	8.88505	0	13	0.003382	0.020978	sp|Q39547|CUCM1_CUCME	Cucumisin OS=Cucumis melo PE=1 SV=1//0
POPTR_0012s03280	8.88505	0	13	0.003382	0.020978	sp|Q9C9H7|RLP12_ARATH	Receptor-like protein 12 OS=Arabidopsis thaliana GN=RLP12 PE=2 SV=2//1.74963e-09
POPTR_0004s18070	9.00104	0	13	0.0042607	0.025418	sp|Q9SCU8|BGA14_ARATH	Beta-galactosidase 14 OS=Arabidopsis thaliana GN=BGAL14 PE=2 SV=2//1.46728e-27
POPTR_0010s25160	9.00104	0	13	0.0042607	0.025418	sp|Q2QDF6|DET2_GOSHI	Steroid 5-alpha-reductase DET2 OS=Gossypium hirsutum GN=DET2 PE=1 SV=1//2.38765e-20
POPTR_0007s11540	9.29176	0	13	0.0024424	0.01601
POPTR_0011s11420	9.29176	0	13	0.0024424	0.01601	sp|P49332|GSTXC_TOBAC	Probable glutathione S-transferase parC OS=Nicotiana tabacum GN=PARC PE=2 SV=1//1.0671e-94
POPTR_0011s13800	9.34975	0	13	0.0024123	0.015858	sp|P01089|2SS_RICCO 2	2S albumin OS=Ricinus communis PE=1 SV=2//1.06186e-14
POPTR_0013s15310	9.34975	0	13	0.0024123	0.015858	sp|Q6J540|C79D4_LOTJA	Isoleucine N-monooxygenase 2 OS=Lotus japonicus GN=CYP79D4 PE=1 SV=1//0
POPTR_0014s07820	9.34975	0	13	0.0024123	0.015858	sp|Q8W491|U73B3_ARATH	UDP-glycosyltransferase 73B3 OS=Arabidopsis thaliana GN=UGT73B3 PE=2 SV=1//2.71484e-11
POPTR_0004s16590	9.40775	0	13	0.0023828	0.015691	sp|P21298|DHLE_RAPSA	Late embryogenesis abundant protein OS=Raphanus sativus PE=2 SV=1//4.44342e-11
POPTR_0016s13200	9.46574	0	13	0.0023538	0.015536
POPTR_0006s04080	9.52373	0	13	0.0023254	0.015381
POPTR_0011s04350	9.52373	0	13	0.0023254	0.015381	sp|O64791|SY124_ARATH	Syntaxin-124 OS=Arabidopsis thaliana GN=SYP124 PE=2 SV=1//3.30238e-160
POPTR_0003s03200	9.58173	0	13	0.0069566	0.037704	sp|B3H672|PP317_ARATH	Pentatricopeptide repeat-containing protein At4g17616 OS=Arabidopsis thaliana GN=At4g17616 PE=2 SV=1//1.49664e-26
POPTR_0005s06030	9.93044	0	13	0.0016833	0.011671
POPTR_0009s04040	9.93044	0	13	0.0016833	0.011671	sp|Q9M1G4|LRK15_ARATH	Probable L-type lectin-domain containing receptor kinase I.5 OS=Arabidopsis thaliana GN=LECRK15 PE=2 SV=2//0
POPTR_0002s04030	9.98843	0	13	0.0016629	0.011569	sp|Q9LTC5|ERF98_ARATH	Ethylene-responsive transcription factor ERF098 OS=Arabidopsis thaliana GN=ERF098 PE=1 SV=1//1.12042e-30
POPTR_0002s12520	10.0464	0	13	0.001643	0.011456	sp|Q2V6J9|UFOG7_FRAAN	UDP-glucose flavonoid 3-O-glucosyltransferase 7 OS=Fragaria ananassa GN=GT7 PE=1 SV=1//2.74121e-162
POPTR_0005s16190	10.1044	0	13	0.0016234	0.011333
POPTR_0008s11130	10.1044	0	13	0.0016234	0.011333
POPTR_0007s15010	10.3951	0	13	0.0012068	0.0087892	sp|Q9LXA5|LRK91_ARATH	L-type lectin-domain containing receptor kinase IX.1 OS=Arabidopsis thaliana GN=LECRK91 PE=2 SV=1//0
POPTR_0019s03170	10.4531	0	13	0.0011922	0.0086978	sp|Q8LDC8|ERF92_ARATH	Ethylene-responsive transcription factor 1B OS=Arabidopsis thaliana GN=ERF1B PE=1 SV=2//8.64854e-47
POPTR_0007s05840	10.5691	0	13	0.0011639	0.0085179	sp|Q9SDN0|DNJ20_ARATH	Chaperone protein dnaJ 20, chloroplastic OS=Arabidopsis thaliana GN=ATJ20 PE=2 SV=2//1.03565e-18
POPTR_0017s04510	10.5691	0	13	0.0011639	0.0085179	sp|Q9ZWA1|C3H2_ARATH	Zinc finger CCCH domain-containing protein 2 OS=Arabidopsis thaliana GN=At1g03790 PE=2 SV=1//2.2036e-81
POPTR_0204s00200	10.5691	0	13	0.0011639	0.0085179	sp|Q9LRT1|Y3804_ARATH	Probably inactive leucine-rich repeat receptor-like protein kinase At3g28040 OS=Arabidopsis thaliana GN=At3g28040 PE=2 SV=1//8.26277e-10
POPTR_0004s23600	10.6851	0	13	0.002646	0.017119	sp|Q9SY66|FRS11_ARATH	Protein FAR1-RELATED SEQUENCE 11 OS=Arabidopsis thaliana GN=FRS11 PE=2 SV=1//1.4919e-18
POPTR_0008s13470	10.6851	0	13	0.002646	0.017119	sp|Q9CA57|GSTUA_ARATH	Glutathione S-transferase U10 OS=Arabidopsis thaliana GN=GSTU10 PE=2 SV=1//3.55336e-10
POPTR_0004s00960	10.8018	0	13	0.00087809	0.0067287	sp|O65451|FB333_ARATH	Probable F-box protein At4g22030 OS=Arabidopsis thaliana GN=At4g22030 PE=2 SV=1//2.14865e-129
POPTR_0027s00460	10.9178	0	13	0.00085695	0.0065872	sp|Q9LVP0|Y5639_ARATH	Probable leucine-rich repeat receptor-like protein kinase At5g63930 OS=Arabidopsis thaliana GN=At5g63930 PE=1 SV=1//1.63708e-19
POPTR_0004s14050	11.0918	0	13	0.00082664	0.0063986
POPTR_0006s00990	11.0918	0	13	0.00082664	0.0063986	sp|P18715|ZG26_XENLA	Gastrula zinc finger protein XlCGF26.1 (Fragment) OS=Xenopus laevis PE=3 SV=1//1.51027e-10
POPTR_0011s03900	11.2078	0	13	0.00080732	0.0062703	sp|Q9SXB8|Y1133_ARATH	G-type lectin S-receptor-like serine/threonine-protein kinase At1g11330 OS=Arabidopsis thaliana GN=At1g11330 PE=1 SV=3//7.70405e-11
POPTR_0013s03770	11.2078	0	13	0.00080732	0.0062703	sp|Q9LIK5|CML11_ARATH	Calmodulin-like protein 11 OS=Arabidopsis thaliana GN=CML11 PE=2 SV=1//6.07417e-07
POPTR_0002s25640	11.2658	0	13	0.0042694	0.025465	sp|O04161|AMT12_SOLLC	Ammonium transporter 1 member 2 OS=Solanum lycopersicum GN=AMT1-2 PE=2 SV=1//0
POPTR_0001s46310	11.3825	0	13	0.00061746	0.0049861	sp|Q02200|PERX_NICSY	Lignin-forming anionic peroxidase OS=Nicotiana sylvestris PE=2 SV=1//1.14871e-145
POPTR_0010s23490	11.3825	0	13	0.00061746	0.0049861	sp|C0LGP4|Y3475_ARATH	Probable LRR receptor-like serine/threonine-protein kinase At3g47570 OS=Arabidopsis thaliana GN=At3g47570 PE=1 SV=1//1.43668e-15
POPTR_0009s14680	11.4985	0	13	0.00060279	0.0048872	sp|O65351|SUBL_ARATH	Subtilisin-like protease OS=Arabidopsis thaliana GN=ARA12 PE=1 SV=1//2.36656e-136
POPTR_0010s16020	11.5565	0	13	0.00059564	0.0048361	sp|O22893|GOLS1_ARATH	Galactinol synthase 1 OS=Arabidopsis thaliana GN=GOLS1 PE=1 SV=1//0
POPTR_0017s14320	11.5565	0	13	0.00059564	0.0048361
POPTR_0003s21730	11.6725	0	13	0.00058173	0.004741	sp|Q9C7N4|GDL15_ARATH	GDSL esterase/lipase At1g29670 OS=Arabidopsis thaliana GN=At1g29670 PE=2 SV=1//1.83265e-114
POPTR_0001s25610	11.7305	0	13	0.00057495	0.0047003
POPTR_0009s14250	11.7885	0	13	0.00096424	0.0072721	sp|P92997|GL113_ARATH	Germin-like protein subfamily 1 member 13 OS=Arabidopsis thaliana GN=GLP6 PE=2 SV=2//6.77343e-84
POPTR_0909s00200	11.7885	0	13	0.00096424	0.0072721	sp|O65351|SUBL_ARATH	Subtilisin-like protease OS=Arabidopsis thaliana GN=ARA12 PE=1 SV=1//1.42687e-77
POPTR_0009s03870	11.8465	0	13	0.0061915	0.034359
POPTR_0010s14320	12.0792	0	13	0.00042518	0.0036287	sp|Q9ZU51|RHA2B_ARATH	Probable E3 ubiquitin-protein ligase RHA2B OS=Arabidopsis thaliana GN=RHA2B PE=1 SV=2//4.01926e-12
POPTR_0004s17430	12.1372	0	13	0.00042021	0.0035925	sp|Q7XSQ9|PIP12_ORYSJ	Probable aquaporin PIP1-2 OS=Oryza sativa subsp. japonica GN=PIP1-2 PE=2 SV=3//9.10536e-21
POPTR_0019s05190	12.1372	0	13	0.00042021	0.0035925	sp|Q38850|MYB5_ARATH	Transcription repressor MYB5 OS=Arabidopsis thaliana GN=MYB5 PE=1 SV=1//3.80832e-73
POPTR_0011s03000	12.3692	0	13	0.0017488	0.012057	sp|Q40392|TMVRN_NICGU	TMV resistance protein N OS=Nicotiana glutinosa GN=N PE=1 SV=1//2.39133e-07
POPTR_0011s13080	12.5439	0	13	0.00030786	0.0027382	sp|O65472|CRK12_ARATH	Putative cysteine-rich receptor-like protein kinase 12 OS=Arabidopsis thaliana GN=CRK12 PE=2 SV=2//6.70164e-116
POPTR_0006s21250	13.0666	0	13	0.00022083	0.0020429
POPTR_0004s06200	13.2986	0	13	0.00021084	0.0019605	sp|C0LGN2|Y3148_ARATH	Probable leucine-rich repeat receptor-like serine/threonine-protein kinase At3g14840 OS=Arabidopsis thaliana GN=LRR-RLK PE=1 SV=1//4.26594e-13
POPTR_1734s00200	13.2986	0	13	0.00021084	0.0019605	sp|Q33DQ2|THCAI_CANSA	Inactive tetrahydrocannabinolic acid synthase OS=Cannabis sativa PE=3 SV=1//3.51388e-94
POPTR_0006s03410	13.4146	0	13	0.00020609	0.0019231
POPTR_0007s11080	13.4146	0	13	0.00020609	0.0019231	sp|Q9C5I3|ERF76_ARATH	Ethylene-responsive transcription factor 11 OS=Arabidopsis thaliana GN=ERF11 PE=2 SV=1//2.70242e-21
POPTR_0011s09760	13.4146	0	13	0.00020609	0.0019231
POPTR_0009s11130	13.4726	0	13	0.00069256	0.0054921	sp|Q9XIL9|PLRX3_ARATH	Pollen-specific leucine-rich repeat extensin-like protein 3 OS=Arabidopsis thaliana GN=PEX3 PE=2 SV=1//0
POPTR_0018s09550	13.4726	0	13	0.00069256	0.0054921	sp|Q9SGP2|HSL1_ARATH	Receptor-like protein kinase HSL1 OS=Arabidopsis thaliana GN=HSL1 PE=2 SV=1//0
POPTR_0163s00240	13.4726	0	13	0.00069256	0.0054921	sp|Q5F478|ANR44_CHICK	Serine/threonine-protein phosphatase 6 regulatory ankyrin repeat subunit B OS=Gallus gallus GN=ANKRD44 PE=2 SV=1//2.98111e-06
POPTR_0518s00220	13.5306	0	13	0.0040312	0.02434	sp|Q39202|RLK1_ARATH	G-type lectin S-receptor-like serine/threonine-protein kinase RLK1 OS=Arabidopsis thaliana GN=RLK1 PE=2 SV=2//4.29291e-148
POPTR_0008s17350	13.9373	0	13	0.00014826	0.0014394	sp|Q4JL84|MYB59_ARATH	Transcription factor MYB59 OS=Arabidopsis thaliana GN=MYB59 PE=2 SV=2//3.04038e-50
POPTR_0007s02920	13.9953	0	13	0.0001466	0.0014261	sp|Q672F7|TPS2_LOTJA	Tricyclene synthase EBOS, chloroplastic OS=Lotus japonicus GN=EBOS PE=1 SV=1//0
POPTR_0002s04690	14.1112	0	13	0.0054591	0.031037	sp|Q5XEP9|KCS17_ARATH	3-ketoacyl-CoA synthase 17 OS=Arabidopsis thaliana GN=KCS17 PE=2 SV=2//1.92622e-102
POPTR_0011s01810	14.1112	0	13	0.0054591	0.031037	sp|Q40392|TMVRN_NICGU	TMV resistance protein N OS=Nicotiana glutinosa GN=N PE=1 SV=1//3.64303e-77
POPTR_0019s13830	14.286	0	13	0.00011059	0.001112
POPTR_0009s04030	14.344	0	13	0.00010935	0.0011014	sp|Q9M345|LRK42_ARATH	L-type lectin-domain containing receptor kinase IV.2 OS=Arabidopsis thaliana GN=LECRK42 PE=2 SV=1//0
POPTR_0002s03200	14.6919	0	13	0.0070234	0.038025
POPTR_0004s19890	15.6213	0	13	5.4778e-05	0.0005952	sp|P05478|HSP16_SOYBN	18.5 kDa class I heat shock protein OS=Glycine max GN=HSP18.5-C PE=3 SV=1//2.81791e-85
POPTR_0007s04760	15.6213	0	13	5.4778e-05	0.0005952	sp|Q6AWW5|Y5262_ARATH	Ankyrin repeat-containing protein At5g02620 OS=Arabidopsis thaliana GN=At5g02620 PE=1 SV=1//0
POPTR_0016s09710	15.6213	0	13	5.4778e-05	0.0005952
POPTR_1996s00200	15.6213	0	13	5.4778e-05	0.0005952	sp|Q9ZW24|GSTU7_ARATH	Glutathione S-transferase U7 OS=Arabidopsis thaliana GN=GSTU7 PE=2 SV=1//2.07599e-41
POPTR_0009s04020	15.6793	0	13	9.9506e-05	0.0010118	sp|Q9M345|LRK42_ARATH	L-type lectin-domain containing receptor kinase IV.2 OS=Arabidopsis thaliana GN=LECRK42 PE=2 SV=1//0
POPTR_0011s01650	15.7373	0	13	0.00087214	0.006689	sp|Q40392|TMVRN_NICGU	TMV resistance protein N OS=Nicotiana glutinosa GN=N PE=1 SV=1//2.03546e-125
POPTR_0160s00250	16.086	0	13	4.0222e-05	0.00045086	sp|Q5BQ05|Y1838_ARATH	Uncharacterized protein At1g18380 OS=Arabidopsis thaliana GN=At1g18380 PE=2 SV=1//5.85444e-13
POPTR_0011s15950	16.202	0	13	3.9358e-05	0.00044234	sp|Q9SVG4|RETOL_ARATH	Reticuline oxidase-like protein OS=Arabidopsis thaliana GN=At4g20830 PE=1 SV=2//3.46971e-148
POPTR_0013s14550	16.376	0	13	0.0048203	0.028138	sp|Q9S9K9|MYB3_ARATH	Transcription factor MYB3 OS=Arabidopsis thaliana GN=MYB3 PE=1 SV=1//8.49436e-17
POPTR_0012s05080	16.7827	0	13	3.6312e-05	0.00041227	sp|Q9FID5|Y5393_ARATH	Probable receptor-like protein kinase At5g39030 OS=Arabidopsis thaliana GN=At5g39030 PE=2 SV=1//1.26618e-106
POPTR_0015s12210	16.8407	0	13	0.00039159	0.0033904	sp|Q3E6Y3|Y1869_ARATH	Uncharacterized protein At1g28695 OS=Arabidopsis thaliana GN=At1g28695 PE=2 SV=1//7.73809e-87
POPTR_0608s00200	17.1894	0	13	2.1132e-05	0.00025447	sp|Q9SXB4|Y1130_ARATH	G-type lectin S-receptor-like serine/threonine-protein kinase At1g11300 OS=Arabidopsis thaliana GN=At1g11300 PE=2 SV=1//1.79879e-08
POPTR_0012s10690	17.2474	0	13	2.0908e-05	0.00025213	sp|Q8VEM8|MPCP_MOUSE	Phosphate carrier protein, mitochondrial OS=Mus musculus GN=Slc25a3 PE=1 SV=1//1.03381e-06
POPTR_0008s23130	17.4221	0	13	1.6303e-05	0.00020111	sp|P17642|PRS2_SOLTU	Pathogenesis-related protein STH-2 OS=Solanum tuberosum GN=STH-2 PE=2 SV=1//6.23854e-57
POPTR_0013s13940	17.4794	0	13	0.0026243	0.017008
POPTR_0001s24420	17.5381	0	13	1.5955e-05	0.00019731	sp|P64742|Y911_MYCBO	Uncharacterized protein Mb0911c OS=Mycobacterium bovis (strain ATCC BAA-935 / AF2122/97) GN=Mb0911c PE=4 SV=1//1.5699e-07
POPTR_0002s25860	17.5381	0	13	1.5955e-05	0.00019731
POPTR_0004s00980	17.6549	0	13	0.0080303	0.042303	sp|O65451|FB333_ARATH	Probable F-box protein At4g22030 OS=Arabidopsis thaliana GN=At4g22030 PE=2 SV=1//9.37801e-106
POPTR_0009s02140	17.8861	0	13	1.4971e-05	0.00018683	sp|Q9SF15|PUB24_ARATH	E3 ubiquitin-protein ligase PUB24 OS=Arabidopsis thaliana GN=PUB24 PE=1 SV=1//1.71626e-105
POPTR_0014s00870	18.9895	0	13	7.9785e-06	0.00010595
POPTR_0004s01280	19.5709	0	13	4.7047e-06	6.512e-05	sp|Q9P6Q3|BCS1_SCHPO	Probable mitochondrial chaperone bcs1 OS=Schizosaccharomyces pombe (strain 972 / ATCC 24843) GN=SPAC644.07 PE=2 SV=1//1.62255e-12
POPTR_0013s12830	19.8021	0	13	0.0062017	0.034394	sp|Q9ZP55|DRP4C_ARATH	Dynamin-related protein 4C OS=Arabidopsis thaliana GN=DRP4C PE=2 SV=1//0
POPTR_0004s09900	19.8609	0	13	4.4678e-06	6.214e-05
POPTR_0025s00320	19.9769	0	13	4.3775e-06	6.1033e-05	sp|Q9FIZ3|GSO2_ARATH	LRR receptor-like serine/threonine-protein kinase GSO2 OS=Arabidopsis thaliana GN=GSO2 PE=2 SV=2//1.66281e-33
POPTR_0012s03080	20.4416	0	13	3.2688e-06	4.6807e-05	sp|P46897|ATHB7_ARATH	Homeobox-leucine zipper protein ATHB-7 OS=Arabidopsis thaliana GN=ATHB-7 PE=2 SV=2//2.159e-40
POPTR_0017s02540	20.9643	0	13	2.4211e-06	3.562e-05	sp|Q2MY40|PAT11_SOLTU	Patatin-11 OS=Solanum tuberosum PE=2 SV=1//7.14976e-99
POPTR_0006s00600	21.1962	0	13	2.3264e-06	3.4433e-05	sp|Q9FWW5|Y1215_ARATH	WEB family protein At1g12150 OS=Arabidopsis thaliana GN=At1g12150 PE=2 SV=1//1.39289e-07
POPTR_0018s14510	21.197	0	13	1.8895e-06	2.8457e-05	sp|Q8VYA3|WAKLJ_ARATH	Wall-associated receptor kinase-like 10 OS=Arabidopsis thaliana GN=WAKL10 PE=2 SV=1//0
POPTR_0004s19860	21.3702	0	13	0.00056608	0.0046432	sp|P02519|HSP11_SOYBN	17.3 kDa class I heat shock protein OS=Glycine max GN=HSP17.3-B PE=3 SV=1//8.11706e-60
POPTR_0315s00200	21.3702	0	13	0.00056608	0.0046432	sp|Q9LSQ6|PBP1_ARATH	Calcium-binding protein PBP1 OS=Arabidopsis thaliana GN=PBP1 PE=1 SV=1//9.7551e-27
POPTR_0007s11700	21.6029	0	13	1.7615e-06	2.6682e-05	sp|Q6RYA0|SABP2_TOBAC	Salicylic acid-binding protein 2 OS=Nicotiana tabacum GN=SABP2 PE=1 SV=1//5.52651e-71
POPTR_0015s01660	21.6029	0	13	1.7615e-06	2.6682e-05	sp|Q9LRX6|Y3485_ARATH	Putative B3 domain-containing protein At3g24850 OS=Arabidopsis thaliana GN=At3g24850 PE=3 SV=1//3.21579e-13
POPTR_0001s15540	21.9509	0	13	0.00079583	0.0061951
POPTR_0015s07150	22.0096	0	13	1.3363e-06	2.0818e-05	sp|P20075|LEAD8_DAUCA	Embryonic protein DC-8 OS=Daucus carota PE=3 SV=1//6.52496e-19
POPTR_0005s03470	22.0669	0	13	0.0053643	0.03062	sp|C0LGT6|EFR_ARATH L	LRR receptor-like serine/threonine-protein kinase EFR OS=Arabidopsis thaliana GN=EFR PE=1 SV=1//3.37537e-18
POPTR_0001s22640	22.1836	0	13	1.2974e-06	2.0305e-05
POPTR_0004s21270	22.1836	0	13	1.2974e-06	2.0305e-05
POPTR_0018s14910	22.2996	0	13	1.2723e-06	1.9967e-05	sp|O22588|TIP32_ARATH	Probable aquaporin TIP3-2 OS=Arabidopsis thaliana GN=TIP3-2 PE=2 SV=1//1.80977e-118
POPTR_0015s08580	22.4156	0	13	5.5955e-05	0.00060664
POPTR_1310s00210	22.4736	0	13	0.00030238	0.0027	sp|P27880|HSP12_MEDSA	18.2 kDa class I heat shock protein OS=Medicago sativa GN=HSP18.2 PE=2 SV=1//1.47261e-69
POPTR_0005s05830	22.5903	0	13	9.8597e-07	1.579e-05	sp|Q39202|RLK1_ARATH	G-type lectin S-receptor-like serine/threonine-protein kinase RLK1 OS=Arabidopsis thaliana GN=RLK1 PE=2 SV=2//1.76977e-150
POPTR_0010s20380	22.9383	0	13	1.2775e-05	0.00016201
POPTR_0001s41980	23.519	0	13	2.6357e-05	0.00030958	sp|Q9LSQ6|PBP1_ARATH	Calcium-binding protein PBP1 OS=Arabidopsis thaliana GN=PBP1 PE=1 SV=1//5.27199e-32
POPTR_0015s02260	23.519	0	13	2.6357e-05	0.00030958
POPTR_0014s01430	23.577	0	13	0.00015947	0.0015373	sp|Q9M2Y0|PSK3_ARATH	Phytosulfokines 3 OS=Arabidopsis thaliana GN=PSK3 PE=2 SV=2//2.08968e-14
POPTR_0002s07500	23.6357	0	13	5.5069e-07	9.2593e-06
POPTR_0017s09510	23.8677	0	13	5.3002e-07	8.9601e-06
POPTR_0002s08360	24.3324	0	13	4.0113e-07	6.9807e-06	sp|Q8LPN7|RNG1L_ARATH	E3 ubiquitin-protein ligase RING1-like OS=Arabidopsis thaliana GN=At3g19950 PE=2 SV=1//2.80643e-15
POPTR_0016s00920	24.3897	0	13	0.0088171	0.04552
POPTR_0006s04120	24.4484	0	13	3.9364e-07	6.8673e-06	sp|Q9SD53|Y3720_ARATH	UPF0481 protein At3g47200 OS=Arabidopsis thaliana GN=At3g47200 PE=1 SV=1//1.73597e-25
POPTR_0013s07780	24.4484	0	13	3.9364e-07	6.8673e-06
POPTR_0004s00940	24.6231	0	13	3.1287e-07	5.5742e-06	sp|O65451|FB333_ARATH	Probable F-box protein At4g22030 OS=Arabidopsis thaliana GN=At4g22030 PE=2 SV=1//8.14929e-107
POPTR_0022s00920	25.0291	0	13	2.9295e-07	5.2547e-06	sp|Q8LGN0|GLR27_ARATH	Glutamate receptor 2.7 OS=Arabidopsis thaliana GN=GLR2.7 PE=2 SV=3//6.97091e-06
POPTR_0007s14860	25.3778	0	13	2.2669e-07	4.1288e-06	sp|Q8LGA1|CCD41_ARATH	Cyclin-D4-1 OS=Arabidopsis thaliana GN=CYCD4-1 PE=1 SV=2//4.13048e-29
POPTR_0008s02330	25.6098	0	13	2.1846e-07	3.9957e-06	sp|Q02200|PERX_NICSY	Lignin-forming anionic peroxidase OS=Nicotiana sylvestris PE=2 SV=1//1.50509e-17
POPTR_0007s13020	26.2484	0	13	1.0266e-06	1.6373e-05	sp|Q9ZPW3|BH064_ARATH	Transcription factor bHLH64 OS=Arabidopsis thaliana GN=BHLH64 PE=2 SV=3//5.57671e-50
POPTR_0011s13100	26.6552	0	13	1.2444e-07	2.3667e-06	sp|O65472|CRK12_ARATH	Putative cysteine-rich receptor-like protein kinase 12 OS=Arabidopsis thaliana GN=CRK12 PE=2 SV=2//1.06802e-112
POPTR_0001s38330	26.8871	0	13	2.1828e-05	0.00026184	sp|O04660|GLR21_ARATH	Glutamate receptor 2.1 OS=Arabidopsis thaliana GN=GLR2.1 PE=2 SV=2//5.24694e-10
POPTR_0006s24020	27.3518	0	13	4.3346e-07	7.4747e-06	sp|Q9ZU96|Y2168_ARATH	Ankyrin repeat-containing protein At2g01680 OS=Arabidopsis thaliana GN=At2g01680 PE=1 SV=1//5.3274e-07
POPTR_0017s02520	27.3518	0	13	4.3346e-07	7.4747e-06	sp|Q9FLN0|GLIP1_ARATH	GDSL esterase/lipase 1 OS=Arabidopsis thaliana GN=GLIP1 PE=1 SV=1//9.38187e-17
POPTR_0013s08290	27.4098	0	13	5.6072e-06	7.6563e-05	sp|P83304|LEC_PARPC M	nnose/glucose-specific lectin (Fragment) OS=Parkia platycephala PE=1 SV=1//1.37755e-16
POPTR_0009s02310	27.7005	0	13	7.1387e-08	1.41e-06	sp|Q9SJE8|ALMT2_ARATH	Aluminum-activated malate transporter 2 OS=Arabidopsis thaliana GN=ALMT2 PE=2 SV=2//2.09544e-128
POPTR_0014s16510	28.3392	0	13	5.3264e-08	1.0718e-06	sp|Q9LQR0|LBD1_ARATH	LOB domain-containing protein 1 OS=Arabidopsis thaliana GN=LBD1 PE=2 SV=1//1.8929e-13
POPTR_0015s01710	28.398	0	13	4.349e-08	8.8968e-07	sp|Q9LRX6|Y3485_ARATH	Putative B3 domain-containing protein At3g24850 OS=Arabidopsis thaliana GN=At3g24850 PE=3 SV=1//1.84279e-07
POPTR_0018s02480	29.1526	0	13	3.198e-08	6.6976e-07	sp|Q9SAH7|WRK40_ARATH	Probable WRKY transcription factor 40 OS=Arabidopsis thaliana GN=WRKY40 PE=1 SV=1//3.41181e-36
POPTR_0017s06770	30.198	0	13	1.8658e-08	4.0662e-07	sp|Q9LRJ9|CRR38_ARATH	Cysteine-rich repeat secretory protein 38 OS=Arabidopsis thaliana GN=CRRSP38 PE=2 SV=1//4.71965e-62
POPTR_0004s00860	30.3713	0	13	0.00025871	0.0023549
POPTR_0019s08730	30.546	0	13	1.7724e-08	3.88e-07	sp|Q9SHB5|WRK55_ARATH	WRKY transcription factor 55 OS=Arabidopsis thaliana GN=WRKY55 PE=2 SV=1//2.69989e-47
POPTR_0007s11710	32.52	0	13	2.6335e-05	0.00030958	sp|Q6RYA0|SABP2_TOBAC	Salicylic acid-binding protein 2 OS=Nicotiana tabacum GN=SABP2 PE=1 SV=1//9.46134e-78
POPTR_0003s12780	34.0294	0	13	0.0054937	0.031173	sp|Q9FLP7|FB294_ARATH	Putative F-box protein At5g55150 OS=Arabidopsis thaliana GN=At5g55150 PE=4 SV=2//1.91917e-07
POPTR_0015s09720	35.0763	0	13	1.7452e-09	4.4795e-08	sp|P24465|C71A1_PERAE	Cytochrome P450 71A1 OS=Persea americana GN=CYP71A1 PE=1 SV=2//1.10976e-64
POPTR_0014s02230	35.8309	0	13	1.3134e-09	3.4484e-08
POPTR_0009s14240	36.2376	0	13	1.0379e-09	2.7652e-08	sp|P92997|GL113_ARATH	Germin-like protein subfamily 1 member 13 OS=Arabidopsis thaliana GN=GLP6 PE=2 SV=2//6.56305e-84
POPTR_0011s07770	37.0495	0	13	4.4634e-05	0.0004942	sp|Q8LGN0|GLR27_ARATH	Glutamate receptor 2.7 OS=Arabidopsis thaliana GN=GLR2.7 PE=2 SV=3//2.94151e-16
POPTR_0014s13800	37.9797	0	13	4.8169e-10	1.3351e-08
POPTR_0017s07750	37.9797	0	13	4.8169e-10	1.3351e-08	sp|Q8LPB4|PSKR1_DAUCA	Phytosulfokine receptor 1 OS=Daucus carota GN=PSKR PE=1 SV=1//3.77868e-180
POPTR_0007s09370	38.0384	0	13	1.5402e-09	4.0009e-08
POPTR_0006s04050	38.5596	0	13	4.2418e-07	7.3331e-06	sp|Q9SA38|OCT3_ARATH	Organic cation/carnitine transporter 3 OS=Arabidopsis thaliana GN=OCT3 PE=2 SV=1//3.96558e-32
POPTR_0002s04040	38.6184	0	13	3.713e-10	1.0477e-08	sp|Q9LTC6|ERF95_ARATH	Ethylene-responsive transcription factor ERF095 OS=Arabidopsis thaliana GN=ERF095 PE=1 SV=1//3.22149e-21
POPTR_0013s04100	38.7344	0	13	3.6578e-10	1.0341e-08
POPTR_0011s06950	38.7359	0	13	0.0001992	0.001867
POPTR_0020s00420	38.9083	0	13	3.577e-10	1.0143e-08	sp|Q9LYC8|GRXS6_ARATH	Monothiol glutaredoxin-S6 OS=Arabidopsis thaliana GN=GRXS6 PE=3 SV=1//3.36597e-47
POPTR_0006s24050	39.4303	0	13	0.00032245	0.002854	sp|Q8VWQ5|WRK50_ARATH	Probable WRKY transcription factor 50 OS=Arabidopsis thaliana GN=WRKY50 PE=2 SV=1//4.51448e-38
POPTR_0011s04980	39.431	0	13	2.804e-10	8.0575e-09	sp|O65351|SUBL_ARATH	Subtilisin-like protease OS=Arabidopsis thaliana GN=ARA12 PE=1 SV=1//3.56752e-20
POPTR_0012s05070	39.779	0	13	6.9244e-06	9.3215e-05	sp|Q3ECH2|Y1670_ARATH	Probable receptor-like protein kinase At1g67000 OS=Arabidopsis thaliana GN=At1g67000 PE=2 SV=2//7.71497e-08
POPTR_0005s18660	40.7664	0	13	1.1948e-07	2.2863e-06
POPTR_0007s13980	41.2906	0	13	1.45e-09	3.7867e-08
POPTR_0011s11670	41.6371	0	13	0.00015303	0.0014808	sp|Q84LH3|WEX_ARATH W	Werner Syndrome-like exonuclease OS=Arabidopsis thaliana GN=WEX PE=1 SV=1//4.53472e-19
POPTR_0019s12000	41.8705	0	13	8.6531e-11	2.6696e-09	sp|Q39846|SBP65_SOYBN	Seed biotin-containing protein SBP65 OS=Glycine max GN=SBP65 PE=1 SV=1//4.64105e-07
POPTR_0015s01830	41.9865	0	13	8.5306e-11	2.6365e-09	sp|O82595|NGA4_ARATH	B3 domain-containing transcription factor NGA4 OS=Arabidopsis thaliana GN=NGA4 PE=2 SV=2//4.77539e-08
POPTR_0004s02660	42.0438	0	13	9.7175e-06	0.00012703	sp|Q9SXB8|Y1133_ARATH	G-type lectin S-receptor-like serine/threonine-protein kinase At1g11330 OS=Arabidopsis thaliana GN=At1g11330 PE=1 SV=3//2.49094e-11
POPTR_0009s05280	42.1018	0	13	3.075e-05	0.00035536
POPTR_0004s04960	42.2765	0	13	8.2339e-11	2.5471e-09	sp|A2YD22|MLOH1_ORYSI	MLO protein homolog 1 OS=Oryza sativa subsp. indica GN=MLO1 PE=3 SV=2//8.91792e-13
POPTR_0006s04280	43.1479	0	13	5.2591e-11	1.6784e-09
POPTR_0004s17460	44.0773	0	13	3.3513e-11	1.1085e-09	sp|Q9FUB7|CHSY_HYPAN	Chalcone synthase OS=Hypericum androsaemum PE=1 SV=1//1.21675e-92
POPTR_0002s14180	45.9926	0	13	1.1741e-05	0.00015035	sp|Q0JIC2|GAM1_ORYSJ	Transcription factor GAMYB OS=Oryza sativa subsp. japonica GN=GAM1 PE=2 SV=1//1.20459e-36
POPTR_0008s10160	46.3435	0	13	4.2963e-05	0.00047831	sp|P22242|DRPE_CRAPL	Desiccation-related protein PCC13-62 OS=Craterostigma plantagineum PE=2 SV=1//2.0826e-121
POPTR_0001s38410	46.8647	0	13	1.0509e-11	3.7582e-10	sp|Q8LGN0|GLR27_ARATH	Glutamate receptor 2.7 OS=Arabidopsis thaliana GN=GLR2.7 PE=2 SV=3//9.56797e-14
POPTR_0014s03080	47.7927	0	13	6.9457e-05	0.00073472
POPTR_0007s11670	50.5801	0	13	4.3081e-05	0.00047916	sp|Q9SE93|PNAE_RAUSE	Polyneuridine-aldehyde esterase OS=Rauvolfia serpentina GN=PNAE PE=1 SV=1//3.11351e-37
POPTR_0002s14860	51.16	0	13	0.0058466	0.032792	sp|Q9XES5|DFRA_MALDO	Bifunctional dihydroflavonol 4-reductase/flavanone 4-reductase OS=Malus domestica GN=DFR PE=1 SV=1//1.48686e-60
POPTR_0025s00480	52.0909	0	13	1.3779e-12	5.4872e-11
POPTR_0004s05170	52.3229	0	13	2.4785e-11	8.3183e-10	sp|Q9LFN8|GLR26_ARATH	Glutamate receptor 2.6 OS=Arabidopsis thaliana GN=GLR2.6 PE=2 SV=2//5.38911e-09
POPTR_0012s05100	52.6136	0	13	1.1129e-12	4.4733e-11	sp|Q3ECH2|Y1670_ARATH	Probable receptor-like protein kinase At1g67000 OS=Arabidopsis thaliana GN=At1g67000 PE=2 SV=2//4.52125e-06
POPTR_2112s00200	52.6724	0	13	9.4456e-13	3.8554e-11	sp|P14381|YTX2_XENLA	Transposon TX1 uncharacterized 149 kDa protein OS=Xenopus laevis PE=4 SV=1//1.06465e-21
POPTR_0001s11400	52.7311	0	13	6.1704e-11	1.9491e-09	sp|O23090|BH014_ARATH	Transcription factor bHLH14 OS=Arabidopsis thaliana GN=BHLH14 PE=2 SV=1//9.3825e-64
POPTR_0006s15310	53.775	0	13	7.1966e-13	2.9656e-11	sp|Q9LTS4|BH041_ARATH	Putative transcription factor bHLH041 OS=Arabidopsis thaliana GN=BHLH41 PE=4 SV=1//1.78317e-16
POPTR_0006s02520	55.5758	0	13	3.2148e-13	1.4111e-11	sp|Q9CAI3|CADH1_ARATH	Probable cinnamyl alcohol dehydrogenase 1 OS=Arabidopsis thaliana GN=CAD1 PE=2 SV=1//2.73058e-157
POPTR_0001s38750	61.208	0	13	2.4488e-12	9.3407e-11
POPTR_1310s00200	61.266	0	13	4.3305e-11	1.4107e-09	sp|P05478|HSP16_SOYBN	18.5 kDa class I heat shock protein OS=Glycine max GN=HSP18.5-C PE=3 SV=1//4.66889e-79
POPTR_0006s04340	62.0199	0	13	0.00019878	0.001865	sp|Q5EAF6|FB336_ARATH	Probable F-box protein At5g04010 OS=Arabidopsis thaliana GN=NSFBx PE=2 SV=1//5.69618e-28
POPTR_0010s13800	65.3308	0	13	9.0862e-09	2.11e-07
POPTR_0019s00950	66.4929	0	13	6.8896e-15	3.6997e-13	sp|Q40392|TMVRN_NICGU	TMV resistance protein N OS=Nicotiana glutinosa GN=N PE=1 SV=1//2.07712e-06
POPTR_0005s02790	74.5043	0	13	0.0042109	0.025211
POPTR_0003s02090	80.1387	0	13	7.4585e-07	1.2198e-05	sp|Q2V6J9|UFOG7_FRAAN	UDP-glucose flavonoid 3-O-glucosyltransferase 7 OS=Fragaria ananassa GN=GT7 PE=1 SV=1//6.39204e-09
POPTR_0017s07250	81.2428	0	13	2.6157e-13	1.1629e-11	sp|Q9SJY5|PUMP5_ARATH	Mitochondrial uncoupling protein 5 OS=Arabidopsis thaliana GN=PUMP5 PE=2 SV=1//7.96311e-06
POPTR_0115s00220	81.5335	0	13	5.3139e-17	3.5324e-15	sp|Q7XA39|RGA4_SOLBU	Putative disease resistance protein RGA4 OS=Solanum bulbocastanum GN=RGA4 PE=2 SV=1//7.50352e-18
POPTR_0284s00200	84.5515	0	13	8.7877e-05	0.0009056	sp|Q9LE89|CLH0_CHEAL	Chlorophyllase type 0 OS=Chenopodium album GN=CACLH PE=1 SV=1//1.97797e-83
POPTR_0001s15520	84.8429	0	13	1.0551e-09	2.8044e-08
POPTR_1183s00200	86.9917	0	13	9.7959e-11	2.982e-09
POPTR_0018s13300	88.3271	0	13	1.5541e-08	3.446e-07	sp|P46665|HAT14_ARATH	Homeobox-leucine zipper protein HAT14 OS=Arabidopsis thaliana GN=HAT14 PE=2 SV=3//1.10094e-21
POPTR_0001s03630	89.0238	0	13	1.573e-07	2.9541e-06
POPTR_0018s04710	94.4262	0	13	1.1316e-18	8.9406e-17	sp|Q9M2Y9|RAX3_ARATH	Transcription factor RAX3 OS=Arabidopsis thaliana GN=RAX3 PE=2 SV=1//1.56987e-08
POPTR_0017s07260	96.5734	0	13	6.1534e-10	1.6905e-08	sp|Q9SJY5|PUMP5_ARATH	Mitochondrial uncoupling protein 5 OS=Arabidopsis thaliana GN=PUMP5 PE=2 SV=1//2.03942e-158
POPTR_0001s09150	99.9446	0	13	1.9851e-19	1.6929e-17	sp|Q9SH27|LOR4_ARATH	Protein LURP-one-related 4 OS=Arabidopsis thaliana GN=At1g63410 PE=3 SV=1//9.07776e-55
POPTR_0001s13410	108.015	0	13	2.9158e-20	2.7157e-18	sp|Q9FY94|SWT15_ARATH	Bidirectional sugar transporter SWEET15 OS=Arabidopsis thaliana GN=SWEET15 PE=2 SV=1//2.2663e-94
POPTR_0010s14330	109.524	0	13	3.5914e-16	2.1884e-14	sp|Q9ZU51|RHA2B_ARATH	Probable E3 ubiquitin-protein ligase RHA2B OS=Arabidopsis thaliana GN=RHA2B PE=1 SV=2//6.22474e-12
POPTR_0025s00490	118.989	0	13	9.1642e-10	2.4587e-08
POPTR_0013s10340	121.658	0	13	0.00033786	0.0029743	sp|Q9C9I2|ERF21_ARATH	Ethylene-responsive transcription factor ERF021 OS=Arabidopsis thaliana GN=ERF021 PE=2 SV=1//4.25155e-57
POPTR_0015s01820	124.277	0	13	4.9154e-22	5.5026e-20
POPTR_0012s14850	131.184	0	13	1.9308e-07	3.5619e-06
POPTR_0004s00850	134.668	0	13	5.2465e-07	8.8735e-06
POPTR_0010s11750	137.979	0	13	3.9042e-10	1.098e-08
POPTR_0010s14370	138.734	0	13	3.1053e-13	1.3651e-11	sp|Q9ZU51|RHA2B_ARATH	Probable E3 ubiquitin-protein ligase RHA2B OS=Arabidopsis thaliana GN=RHA2B PE=1 SV=2//5.9644e-10
POPTR_0015s14100	142.917	0	13	1.0153e-23	1.2971e-21	sp|Q9FLI3|P2C75_ARATH	Probable protein phosphatase 2C 75 OS=Arabidopsis thaliana GN=AHG1 PE=2 SV=1//2.67061e-09
POPTR_0001s44080	143.492	0	13	0.00070272	0.0055661	sp|Q6Q3H3|TPSGD_VITVI	(-)-germacrene D synthase OS=Vitis vinifera GN=VIT_19s0014g04930 PE=1 SV=1//3.30977e-15
POPTR_0001s18810	146.397	0	13	0.00014129	0.0013807	sp|Q9C7A2|Y3236_ARATH	Ankyrin repeat-containing protein At3g12360 OS=Arabidopsis thaliana GN=At3g12360 PE=2 SV=1//5.55754e-14
POPTR_0004s22990	151.103	0	13	1.8191e-12	7.0641e-11
POPTR_0017s06750	187.112	0	13	2.4435e-27	4.4433e-25	sp|Q9LRJ9|CRR38_ARATH	Cysteine-rich repeat secretory protein 38 OS=Arabidopsis thaliana GN=CRRSP38 PE=2 SV=1//1.16836e-69
POPTR_0003s05300	205.457	0	13	2.1665e-07	3.9691e-06	sp|Q9C9I2|ERF21_ARATH	Ethylene-responsive transcription factor ERF021 OS=Arabidopsis thaliana GN=ERF021 PE=2 SV=1//1.47553e-43
POPTR_1833s00200	208.942	0	13	5.0748e-11	1.6254e-09	sp|Q42410|ZAT12_ARATH	Zinc finger protein ZAT12 OS=Arabidopsis thaliana GN=ZAT12 PE=2 SV=1//7.21847e-24
POPTR_0008s11720	224.098	0	13	9.6767e-09	2.2365e-07	sp|Q9SX25|CXE6_ARATH	Probable carboxylesterase 6 OS=Arabidopsis thaliana GN=CXE6 PE=2 SV=1//1.75114e-114
POPTR_0006s10210	230.138	0	13	3.518e-09	8.6814e-08	sp|D4N501|DIOX2_PAPSO	Probable 2-oxoglutarate/Fe(II)-dependent dioxygenase OS=Papaver somniferum GN=DIOX2 PE=2 SV=1//1.31249e-76
POPTR_0019s10220	237.631	0	13	2.4653e-17	1.7186e-15	sp|O80542|ERF19_ARATH	Ethylene-responsive transcription factor ERF019 OS=Arabidopsis thaliana GN=ERF019 PE=2 SV=1//6.86549e-43
POPTR_0009s10680	238.389	0	13	1.2355e-30	3.2168e-28	sp|Q9ZQ91|CXE7_ARATH	Probable carboxylesterase 7 OS=Arabidopsis thaliana GN=CXE7 PE=2 SV=1//1.35226e-107
POPTR_0009s02650	273.578	0	13	5.4093e-20	4.8038e-18	sp|P46254|HS22M_PEA H	Heat shock 22 kDa protein, mitochondrial OS=Pisum sativum GN=HSP22 PE=2 SV=1//5.22804e-30
POPTR_0013s07310	326.304	0	13	3.315e-10	9.4158e-09	sp|O81117|C94A1_VICSA	Cytochrome P450 94A1 OS=Vicia sativa GN=CYP94A1 PE=2 SV=2//7.06658e-119
POPTR_0019s12300	340.471	0	13	8.0555e-07	1.3109e-05	sp|B6VJS4|ROMT_VITVI	Trans-resveratrol di-O-methyltransferase OS=Vitis vinifera GN=ROMT PE=1 SV=2//2.06957e-42
POPTR_0017s06760	344.374	0	13	6.3641e-36	2.7686e-33	sp|Q9LRJ9|CRR38_ARATH	Cysteine-rich repeat secretory protein 38 OS=Arabidopsis thaliana GN=CRRSP38 PE=2 SV=1//2.44592e-70
POPTR_0015s05270	360.448	0	13	2.9552e-07	5.2925e-06	sp|Q6Q3H3|TPSGD_VITVI	(-)-germacrene D synthase OS=Vitis vinifera GN=VIT_19s0014g04930 PE=1 SV=1//0
POPTR_0011s00530	432.976	0	13	4.3039e-05	0.00047885	sp|O50046|TRPB_CAMAC	Tryptophan synthase beta chain 2, chloroplastic OS=Camptotheca acuminata GN=TSB PE=2 SV=1//0
POPTR_0004s15590	434.15	0	13	3.7621e-39	2.3089e-36	sp|P48417|CP74_LINUS	Allene oxide synthase, chloroplastic OS=Linum usitatissimum GN=CYP74A PE=1 SV=1//0
POPTR_0013s10420	445.359	0	13	1.4915e-39	9.4925e-37	sp|O80542|ERF19_ARATH	Ethylene-responsive transcription factor ERF019 OS=Arabidopsis thaliana GN=ERF019 PE=2 SV=1//1.12457e-40
POPTR_0012s03960	465.442	0	13	1.8351e-08	4.007e-07	sp|Q5PNY6|PUB21_ARATH	U-box domain-containing protein 21 OS=Arabidopsis thaliana GN=PUB21 PE=2 SV=1//3.06159e-93
POPTR_0004s14840	476.126	0	13	3.5178e-07	6.2128e-06	sp|Q9SZ06|EF109_ARATH	Ethylene-responsive transcription factor ERF109 OS=Arabidopsis thaliana GN=ERF109 PE=1 SV=1//2.01784e-34
POPTR_0001s45630	541.993	0	13	1.8746e-42	1.4679e-39	sp|Q9SIH5|FB322_ARATH	Probable F-box protein At1g60180 OS=Arabidopsis thaliana GN=At2g36090 PE=2 SV=1//9.3333e-28
POPTR_0012s13180	550.933	0	13	2.404e-40	1.62e-37	sp|Q04980|LTI65_ARATH	Low-temperature-induced 65 kDa protein OS=Arabidopsis thaliana GN=LTI65 PE=2 SV=2//2.15808e-29
POPTR_0001s08710	570.396	0	13	2.7211e-43	2.461e-40	sp|Q9SYS6|DRE1C_ARATH	Dehydration-responsive element-binding protein 1C OS=Arabidopsis thaliana GN=DREB1C PE=2 SV=2//3.91274e-52
POPTR_0001s09160	705.226	0	13	2.2848e-19	1.9294e-17	sp|Q9SH27|LOR4_ARATH	Protein LURP-one-related 4 OS=Arabidopsis thaliana GN=At1g63410 PE=3 SV=1//4.20309e-39
POPTR_0015s13830	797.564	0	13	3.3886e-30	8.3184e-28	sp|Q9FJ93|DRE1D_ARATH	Dehydration-responsive element-binding protein 1D OS=Arabidopsis thaliana GN=DREB1D PE=2 SV=1//1.20207e-56
POPTR_0005s20420	947.739	0	13	3.2386e-33	1.102e-30	sp|O04086|Y1105_ARATH	Probable receptor-like protein kinase At1g11050 OS=Arabidopsis thaliana GN=At1g11050 PE=2 SV=1//0
POPTR_0015s09710	1013.17	0	13	1.1245e-10	3.4019e-09	sp|Q6Q3H3|TPSGD_VITVI	(-)-germacrene D synthase OS=Vitis vinifera GN=VIT_19s0014g04930 PE=1 SV=1//0
POPTR_0014s04630	1226.47	0	13	3.0479e-11	1.0141e-09	sp|Q8L9K1|ERF99_ARATH	Ethylene-responsive transcription factor 13 OS=Arabidopsis thaliana GN=ERF13 PE=2 SV=2//4.29516e-48
POPTR_0014s04610	1795.28	0	13	5.214e-13	2.2095e-11	sp|Q8L9K1|ERF99_ARATH	Ethylene-responsive transcription factor 13 OS=Arabidopsis thaliana GN=ERF13 PE=2 SV=2//2.44954e-39
POPTR_0014s04640	3200.27	0	13	1.9235e-16	1.2152e-14	sp|Q8L9K1|ERF99_ARATH	Ethylene-responsive transcription factor 13 OS=Arabidopsis thaliana GN=ERF13 PE=2 SV=2//3.40736e-47
POPTR_0014s04600	7319.4	1.73091	12.046	1.1642e-13	5.4142e-12	sp|Q8L9K1|ERF99_ARATH	Ethylene-responsive transcription factor 13 OS=Arabidopsis thaliana GN=ERF13 PE=2 SV=2//8.40277e-61
POPTR_0009s10470	1452.74	0.484427	11.55	2.5168e-55	8.6498e-52	sp|Q9SZ06|EF109_ARATH	Ethylene-responsive transcription factor ERF109 OS=Arabidopsis thaliana GN=ERF109 PE=1 SV=1//6.77692e-31
POPTR_0005s16430	2557.26	0.899921	11.473	6.7446e-25	9.7321e-23
POPTR_0006s12430	1374.34	0.484427	11.47	1.6669e-54	5.2081e-51	sp|Q6CGU8|MCH1_YARLI	Probable transporter MCH1 OS=Yarrowia lipolytica (strain CLIB 122 / E 150) GN=MCH1 PE=3 SV=1//1.7845e-09
POPTR_0009s08250	1099.01	0.415495	11.369	3.6604e-20	3.3727e-18
POPTR_0005s18240	11532.1	4.49961	11.324	5.9687e-20	5.2733e-18	sp|O22042|M3K3_ARATH	Mitogen-activated protein kinase kinase kinase 3 OS=Arabidopsis thaliana GN=ANP3 PE=1 SV=1//1.05452e-48
POPTR_0006s14100	4909.7	2.42213	10.985	3.2268e-23	4.0036e-21	sp|Q84QC2|ERF17_ARATH	Ethylene-responsive transcription factor ERF017 OS=Arabidopsis thaliana GN=ERF017 PE=2 SV=1//1.36189e-54
POPTR_0019s10430	797.324	0.415495	10.906	1.4643e-11	5.0833e-10	sp|Q9LQ28|ERF22_ARATH	Ethylene-responsive transcription factor ERF022 OS=Arabidopsis thaliana GN=ERF022 PE=2 SV=1//4.62032e-42
POPTR_0019s15090	912.719	0.484427	10.88	6.607e-22	7.2779e-20	sp|P25317|GSTXA_TOBAC	Probable glutathione S-transferase parA OS=Nicotiana tabacum GN=PARA PE=2 SV=1//4.73515e-112
POPTR_0003s13840	2423.01	1.31542	10.847	6.5885e-59	3.7739e-55	sp|Q8H0Y8|WRK41_ARATH	Probable WRKY transcription factor 41 OS=Arabidopsis thaliana GN=WRKY41 PE=2 SV=2//6.72079e-15
POPTR_0013s13340	850.114	0.484427	10.777	3.9852e-16	2.4156e-14
POPTR_0006s14090	726.938	0.415495	10.773	1.3444e-08	3.016e-07	sp|Q84QC2|ERF17_ARATH	Ethylene-responsive transcription factor ERF017 OS=Arabidopsis thaliana GN=ERF017 PE=2 SV=1//1.28033e-51
POPTR_0010s08760	2381.31	1.38435	10.748	3.7021e-38	2.0521e-35	sp|Q9FIX5|BH092_ARATH	Transcription factor bHLH92 OS=Arabidopsis thaliana GN=BHLH92 PE=2 SV=1//1.18476e-13
POPTR_0006s10200	1447.2	0.899921	10.651	1.324e-08	2.974e-07	sp|Q96323|LDOX_ARATH	Leucoanthocyanidin dioxygenase OS=Arabidopsis thaliana GN=LDOX PE=1 SV=1//6.41743e-07
POPTR_0002s19250	769.619	0.484427	10.634	9.2994e-08	1.8036e-06	sp|P81391|MYB05_ANTMA	Myb-related protein 305 OS=Antirrhinum majus GN=MYB305 PE=2 SV=1//3.17358e-49
POPTR_0018s08320	658.768	0.415495	10.631	5.1295e-17	3.4165e-15	sp|Q84QC2|ERF17_ARATH	Ethylene-responsive transcription factor ERF017 OS=Arabidopsis thaliana GN=ERF017 PE=2 SV=1//4.02748e-51
POPTR_0003s01870	1530.48	0.968853	10.625	2.0843e-15	1.1648e-13	sp|P0C897|Y3264_ARATH	Putative UPF0481 protein At3g02645 OS=Arabidopsis thaliana GN=At3g02645 PE=3 SV=1//8.73249e-147
POPTR_0001s33080	584.663	0.415495	10.459	1.4373e-08	3.2035e-07	sp|O22800|COL14_ARATH	Zinc finger protein CONSTANS-LIKE 14 OS=Arabidopsis thaliana GN=COL14 PE=2 SV=2//5.68188e-37
POPTR_0001s36080	4736.75	3.39289	10.447	1.5166e-17	1.0769e-15
POPTR_0015s11570	562.378	0.415495	10.402	1.4714e-41	1.076e-38	sp|Q8VEM8|MPCP_MOUSE	Phosphate carrier protein, mitochondrial OS=Mus musculus GN=Slc25a3 PE=1 SV=1//8.46339e-07
POPTR_0011s02260	1298.37	0.968853	10.388	3.9583e-17	2.6622e-15	sp|Q8LBM2|TIF5A_ARATH	Protein TIFY 5A OS=Arabidopsis thaliana GN=TIFY5A PE=1 SV=1//3.62516e-13
POPTR_0001s23380	1101.97	0.830989	10.373	4.5093e-14	2.192e-12
POPTR_0003s12530	625.314	0.484427	10.334	9.7691e-10	2.6128e-08	sp|Q9LUM1|LOR11_ARATH	Protein LURP-one-related 11 OS=Arabidopsis thaliana GN=At3g14260 PE=2 SV=1//5.16554e-38
POPTR_0006s23480	527.926	0.415495	10.311	3.1047e-07	5.5372e-06	sp|Q84QC2|ERF17_ARATH	Ethylene-responsive transcription factor ERF017 OS=Arabidopsis thaliana GN=ERF017 PE=2 SV=1//8.30805e-52
POPTR_0006s05450	609.999	0.484427	10.298	8.8655e-43	7.4315e-40	sp|O23406|U75D1_ARATH	UDP-glycosyltransferase 75D1 OS=Arabidopsis thaliana GN=UGT75D1 PE=2 SV=2//3.92044e-148
POPTR_0270s00200	582.403	0.484427	10.232	7.3997e-15	3.9551e-13	sp|Q9SZ06|EF109_ARATH	Ethylene-responsive transcription factor ERF109 OS=Arabidopsis thaliana GN=ERF109 PE=1 SV=1//1.83561e-32
POPTR_0001s04540	1075.79	0.899921	10.223	1.5275e-23	1.93e-21
POPTR_0007s04780	19280.9	16.9606	10.151	1.012e-24	1.4432e-22	sp|Q39013|NAC2_ARATH	NAC domain-containing protein 2 OS=Arabidopsis thaliana GN=NAC002 PE=2 SV=2//1.99589e-121
POPTR_0001s31500	2195.82	1.93771	10.146	3.5143e-25	5.2514e-23	sp|Q9F131|3HBH1_PSEAC	3-hydroxybenzoate 6-hydroxylase 1 OS=Pseudomonas alcaligenes GN=xlnD PE=1 SV=1//1.97914e-08
POPTR_0012s09610	542.635	0.484427	10.129	4.4461e-41	3.1834e-38
POPTR_0006s13080	3484.29	3.11526	10.127	2.0011e-62	2.2924e-58	sp|Q33DQ2|THCAI_CANSA	Inactive tetrahydrocannabinolic acid synthase OS=Cannabis sativa PE=3 SV=1//2.54917e-52
POPTR_0019s12280	3272.78	3.04633	10.069	2.0231e-08	4.384e-07	sp|B6VJS4|ROMT_VITVI	Trans-resveratrol di-O-methyltransferase OS=Vitis vinifera GN=ROMT PE=1 SV=2//0
POPTR_0011s16550	946.35	0.899921	10.038	6.5883e-48	8.7087e-45	sp|A6P6V9|CBDAS_CANSA	Cannabidiolic acid synthase OS=Cannabis sativa GN=CBDAS PE=1 SV=1//0
POPTR_0001s34030	488.326	0.484427	9.9774	1.0893e-13	5.0796e-12	sp|Q9SRE6|CML38_ARATH	Calcium-binding protein CML38 OS=Arabidopsis thaliana GN=CML38 PE=2 SV=1//3.54147e-31
POPTR_0001s16640	3605.99	3.59969	9.9683	2.5892e-25	3.9726e-23
POPTR_0005s09810	483.733	0.484427	9.9637	6.735e-07	1.1128e-05	sp|Q9T072|BH025_ARATH	Transcription factor bHLH25 OS=Arabidopsis thaliana GN=BHLH25 PE=2 SV=2//4.82605e-62
POPTR_0017s12860	886.875	0.899921	9.9447	5.7657e-17	3.818e-15	sp|Q9SS44|TF2B2_ARATH	Transcription initiation factor IIB-2 OS=Arabidopsis thaliana GN=TFIIB2 PE=2 SV=1//5.32762e-08
POPTR_0019s15100	377.295	0.415495	9.8266	1.07e-22	1.2769e-20	sp|P25317|GSTXA_TOBAC	Probable glutathione S-transferase parA OS=Nicotiana tabacum GN=PARA PE=2 SV=1//1.4804e-111
POPTR_0005s21260	1194.13	1.31542	9.8262	3.3141e-17	2.2644e-15	sp|Q5NE24|NSP2_MEDTR	Nodulation-signaling pathway 2 protein OS=Medicago truncatula GN=NSP2 PE=1 SV=1//2.5243e-51
POPTR_0015s05380	375.844	0.415495	9.8211	3.2552e-26	5.5362e-24	sp|Q5PNY6|PUB21_ARATH	U-box domain-containing protein 21 OS=Arabidopsis thaliana GN=PUB21 PE=2 SV=1//1.0075e-103
POPTR_0008s16660	2767.46	3.11526	9.795	1.6438e-10	4.8618e-09	sp|Q7XBH4|MYB4_ORYSJ	Myb-related protein Myb4 OS=Oryza sativa subsp. japonica GN=MYB4 PE=2 SV=2//7.74485e-68
POPTR_0002s17010	2170.83	2.63083	9.6885	9.8618e-11	2.9994e-09	sp|Q9SKD9|WRK46_ARATH	Probable WRKY transcription factor 46 OS=Arabidopsis thaliana GN=WRKY46 PE=2 SV=1//4.81127e-26
POPTR_0003s07850	8486.63	10.3146	9.6844	8.7393e-67	3.0035e-62	sp|Q8VY90|EF105_ARATH	Ethylene-responsive transcription factor ERF105 OS=Arabidopsis thaliana GN=ERF105 PE=2 SV=1//3.47635e-44
POPTR_0004s01720	695.719	0.899921	9.5945	1.3882e-43	1.3631e-40	sp|Q70PR7|VINSY_RAUSE	Vinorine synthase OS=Rauvolfia serpentina GN=ACT PE=1 SV=2//4.99397e-65
POPTR_0015s10390	3135.23	4.08411	9.5843	1.8798e-32	5.8731e-30
POPTR_0001s36520	315.566	0.415495	9.5689	3.9331e-33	1.3252e-30	sp|Q39224|SRG1_ARATH	Protein SRG1 OS=Arabidopsis thaliana GN=SRG1 PE=2 SV=1//1.94237e-07
POPTR_0001s15890	3733.13	4.9151	9.5689	1.0791e-60	7.4175e-57
POPTR_0002s03960	2355.32	3.11526	9.5624	1.4073e-10	4.2167e-09	sp|Q7XBH4|MYB4_ORYSJ	Myb-related protein Myb4 OS=Oryza sativa subsp. japonica GN=MYB4 PE=2 SV=2//2.09875e-12
POPTR_0001s27040	2231.5	3.04633	9.5167	6.0702e-56	2.318e-52	sp|Q941F1|PLA15_ARATH	Phospholipase A1-Igamma1, chloroplastic OS=Arabidopsis thaliana GN=At1g06800 PE=1 SV=2//2.45277e-120
POPTR_0002s07710	2164	3.11526	9.4401	1.5675e-20	1.5218e-18
POPTR_0008s02550	332.524	0.484427	9.423	6.5682e-34	2.3762e-31
POPTR_0011s11370	5887.55	8.58372	9.4218	2.5543e-63	4.3892e-59	sp|Q9M6E8|NCED1_PHAVU	9-cis-epoxycarotenoid dioxygenase NCED1, chloroplastic OS=Phaseolus vulgaris GN=NCED1 PE=2 SV=1//0
POPTR_0009s03280	1601.33	2.3532	9.4104	8.9113e-18	6.4612e-16	sp|Q42410|ZAT12_ARATH	Zinc finger protein ZAT12 OS=Arabidopsis thaliana GN=ZAT12 PE=2 SV=1//8.34342e-34
POPTR_0013s09470	329.441	0.484427	9.4095	6.3444e-12	2.327e-10	sp|Q9LY00|WRK70_ARATH	Probable WRKY transcription factor 70 OS=Arabidopsis thaliana GN=WRKY70 PE=2 SV=1//3.40149e-28
POPTR_0009s06300	316.204	0.484427	9.3504	1.4173e-28	2.8994e-26	sp|Q941F1|PLA15_ARATH	Phospholipase A1-Igamma1, chloroplastic OS=Arabidopsis thaliana GN=At1g06800 PE=1 SV=2//1.03763e-123
POPTR_0004s19640	1105.61	1.73091	9.3191	1.3823e-05	0.0001737	sp|Q9SD53|Y3720_ARATH	UPF0481 protein At3g47200 OS=Arabidopsis thaliana GN=At3g47200 PE=1 SV=1//1.36939e-21
POPTR_0001s46360	1754.77	2.7687	9.3079	2.3096e-25	3.5756e-23	sp|Q9SVG4|RETOL_ARATH	Reticuline oxidase-like protein OS=Arabidopsis thaliana GN=At4g20830 PE=1 SV=2//8.217e-154
POPTR_0004s00840	563.76	0.899921	9.2911	9.3249e-11	2.8538e-09
POPTR_0001s08720	301.105	0.484427	9.2798	2.3596e-30	5.8764e-28	sp|Q9FJ93|DRE1D_ARATH	Dehydration-responsive element-binding protein 1D OS=Arabidopsis thaliana GN=DREB1D PE=2 SV=1//4.25908e-60
POPTR_0009s10180	1376.91	2.21534	9.2797	1.2162e-50	2.9856e-47	sp|Q8W491|U73B3_ARATH	UDP-glycosyltransferase 73B3 OS=Arabidopsis thaliana GN=UGT73B3 PE=2 SV=1//0
POPTR_0002s16530	772.996	1.24648	9.2765	2.2383e-16	1.3991e-14	sp|Q07262|1A1C_TOBAC	1-aminocyclopropane-1-carboxylate synthase OS=Nicotiana tabacum GN=ACS1 PE=2 SV=1//7.76766e-11
POPTR_0001s31040	504.243	0.830989	9.2451	1.0012e-38	5.9326e-36	sp|Q2V6J9|UFOG7_FRAAN	UDP-glucose flavonoid 3-O-glucosyltransferase 7 OS=Fragaria ananassa GN=GT7 PE=1 SV=1//0
POPTR_0016s13600	6177.82	10.3146	9.2263	1.5132e-24	2.1226e-22	sp|Q8S8P5|WRK33_ARATH	Probable WRKY transcription factor 33 OS=Arabidopsis thaliana GN=WRKY33 PE=1 SV=2//1.64325e-19
POPTR_0007s10440	1117.95	1.86877	9.2246	2.2684e-48	3.7125e-45
POPTR_0015s04710	1620.19	2.7687	9.1927	2.084e-07	3.83e-06	sp|Q9SRX2|RL191_ARATH	60S ribosomal protein L19-1 OS=Arabidopsis thaliana GN=RPL19A PE=2 SV=1//8.71587e-63
POPTR_0003s21430	1829.22	3.18419	9.1661	5.1836e-33	1.7296e-30	sp|Q3T130|TM45B_BOVIN	Transmembrane protein 45B OS=Bos taurus GN=TMEM45B PE=2 SV=1//4.86041e-07
POPTR_0008s00810	697.554	1.24648	9.1283	5.8605e-08	1.1724e-06	sp|P93194|RPK1_IPONI	Receptor-like protein kinase OS=Ipomoea nil GN=INRPK1 PE=2 SV=2//0
POPTR_0005s12410	231.655	0.415495	9.1229	6.36e-29	1.341e-26	sp|P13940|LEA29_GOSHI	Late embryogenesis abundant protein D-29 OS=Gossypium hirsutum PE=3 SV=1//7.61308e-11
POPTR_0018s07790	10372.2	18.6916	9.1161	1.8929e-11	6.4604e-10	sp|Q96MB7|HARB1_HUMAN	Putative nuclease HARBI1 OS=Homo sapiens GN=HARBI1 PE=1 SV=1//3.35683e-15
POPTR_0004s05970	2761.47	5.05297	9.0941	1.7575e-56	7.5503e-53
POPTR_0006s14110	1585.67	2.90656	9.0916	1.5502e-49	2.9599e-46	sp|Q9C591|ERF16_ARATH	Ethylene-responsive transcription factor ERF016 OS=Arabidopsis thaliana GN=ERF016 PE=2 SV=1//4.79276e-19
POPTR_0019s10420	675.079	1.24648	9.081	5.6516e-07	9.4842e-06	sp|Q9C9I2|ERF21_ARATH	Ethylene-responsive transcription factor ERF021 OS=Arabidopsis thaliana GN=ERF021 PE=2 SV=1//1.99074e-63
POPTR_0007s00760	2177.35	4.08411	9.0583	2.429e-22	2.8107e-20	sp|Q9SYK9|U74E2_ARATH	UDP-glycosyltransferase 74E2 OS=Arabidopsis thaliana GN=UGT74E2 PE=1 SV=1//2.91369e-74
POPTR_0008s16610	252.1	0.484427	9.0235	3.0938e-11	1.0283e-09	sp|Q8LDC8|ERF92_ARATH	Ethylene-responsive transcription factor 1B OS=Arabidopsis thaliana GN=ERF1B PE=1 SV=2//8.74468e-62
POPTR_0019s02590	428.045	0.830989	9.0087	1.1694e-08	2.6651e-07	sp|Q0J0N4|BGL30_ORYSJ	Beta-glucosidase 30 OS=Oryza sativa subsp. japonica GN=BGLU30 PE=2 SV=1//1.13969e-10
POPTR_0004s11190	901.564	1.79984	8.9684	1.5751e-12	6.1868e-11
POPTR_0016s04670	2001.14	4.01518	8.9611	3.5248e-53	9.3185e-50	sp|Q01417|PM1_SOYBN 1	18 kDa seed maturation protein OS=Glycine max GN=GMPM1 PE=2 SV=1//3.98815e-29
POPTR_0003s16590	712.317	1.45328	8.9371	9.4311e-43	7.7173e-40	sp|O65373|BAG5_ARATH	BAG family molecular chaperone regulator 5, mitochondrial OS=Arabidopsis thaliana GN=BAG5 PE=1 SV=1//3.59537e-18
POPTR_0001s24250	1856.97	3.80648	8.9303	9.3426e-23	1.122e-20	sp|Q9SLD4|ZAT11_ARATH	Zinc finger protein ZAT11 OS=Arabidopsis thaliana GN=ZAT11 PE=2 SV=1//5.437e-36
POPTR_0601s00200	437.224	0.899921	8.9244	3.3864e-16	2.0783e-14
POPTR_0001s04550	1104.7	2.28427	8.9177	1.4467e-14	7.4541e-13
POPTR_0013s13950	434.32	0.899921	8.9147	2.8445e-14	1.4127e-12
POPTR_0010s11070	232.408	0.484427	8.9062	6.7055e-29	1.4052e-26	sp|Q9ZPS3|DCE4_ARATH	Glutamate decarboxylase 4 OS=Arabidopsis thaliana GN=GAD4 PE=2 SV=1//0
POPTR_0011s14170	1783.56	3.73755	8.8985	3.9411e-14	1.9267e-12	sp|Q67YE6|SAP12_ARATH	Zinc finger AN1 domain-containing stress-associated protein 12 OS=Arabidopsis thaliana GN=SAP12 PE=2 SV=2//4.24874e-07
POPTR_0001s41460	4539.81	9.6215	8.8822	2.7455e-48	4.2482e-45	sp|Q93VY3|NAC72_ARATH	NAC domain-containing protein 72 OS=Arabidopsis thaliana GN=NAC072 PE=2 SV=1//1.28095e-124
POPTR_0015s08550	1572.03	3.46182	8.8269	2.6501e-50	5.3576e-47	sp|O80742|PUB19_ARATH	U-box domain-containing protein 19 OS=Arabidopsis thaliana GN=PUB19 PE=2 SV=1//1.21008e-164
POPTR_0004s09170	219.858	0.484427	8.8261	4.314e-06	6.0246e-05
POPTR_0011s13660	217.479	0.484427	8.8104	1.6604e-12	6.4994e-11	sp|Q6AWW5|Y5262_ARATH	Ankyrin repeat-containing protein At5g02620 OS=Arabidopsis thaliana GN=At5g02620 PE=1 SV=1//1.27193e-06
POPTR_0009s14780	10100.5	22.9173	8.7838	2.6307e-61	2.2603e-57	sp|O81117|C94A1_VICSA	Cytochrome P450 94A1 OS=Vicia sativa GN=CYP94A1 PE=2 SV=2//2.28465e-126
POPTR_0003s06900	365.859	0.830989	8.7822	3.5358e-34	1.3208e-31	sp|Q9SYF5|GLIP3_ARATH	GDSL esterase/lipase 3 OS=Arabidopsis thaliana GN=GLIP3 PE=2 SV=2//2.40481e-16
POPTR_0007s00740	4853.87	11.0748	8.7757	3.7038e-13	1.5992e-11	sp|Q9SKC5|U74D1_ARATH	UDP-glycosyltransferase 74D1 OS=Arabidopsis thaliana GN=UGT74D1 PE=1 SV=1//5.66466e-17
POPTR_0011s11450	375.029	0.899921	8.703	1.0894e-14	5.7425e-13	sp|Q8GYM1|GSTUM_ARATH	Glutathione S-transferase U22 OS=Arabidopsis thaliana GN=GSTU22 PE=2 SV=1//1.13315e-21
POPTR_0006s21910	5597.53	13.4988	8.6958	9.8241e-59	4.8233e-55	sp|Q9SVC6|PUB22_ARATH	E3 ubiquitin-protein ligase PUB22 OS=Arabidopsis thaliana GN=PUB22 PE=1 SV=1//7.08795e-176
POPTR_0008s12610	1648.31	4.01518	8.6813	1.0979e-15	6.2575e-14
POPTR_0001s31120	729.269	1.79984	8.6624	2.3358e-20	2.2176e-18	sp|Q2V6J9|UFOG7_FRAAN	UDP-glucose flavonoid 3-O-glucosyltransferase 7 OS=Fragaria ananassa GN=GT7 PE=1 SV=1//0
POPTR_0003s06670	10252.1	25.5444	8.6487	7.722e-30	1.8303e-27	sp|Q9LMA8|TI10A_ARATH	Protein TIFY 10A OS=Arabidopsis thaliana GN=TIFY10A PE=1 SV=1//6.44765e-32
POPTR_0011s12950	194.195	0.484427	8.647	1.9935e-26	3.4256e-24	sp|O81832|Y4729_ARATH	G-type lectin S-receptor-like serine/threonine-protein kinase At4g27290 OS=Arabidopsis thaliana GN=At4g27290 PE=2 SV=4//0
POPTR_0008s13700	1237.92	3.11526	8.6343	2.3938e-12	9.141e-11	sp|Q5PNY6|PUB21_ARATH	U-box domain-containing protein 21 OS=Arabidopsis thaliana GN=PUB21 PE=2 SV=1//1.40357e-107
POPTR_0010s23480	189.136	0.484427	8.6089	0.001923	0.013071
POPTR_0002s04810	319.628	0.830989	8.5873	1.4976e-12	5.9094e-11	sp|P04464|CALM_WHEAT	Calmodulin OS=Triticum aestivum PE=1 SV=3//8.69244e-07
POPTR_0002s20760	342.339	0.899921	8.5714	3.1929e-33	1.0973e-30	sp|O82245|TSPO_ARATH	Translocator protein homolog OS=Arabidopsis thaliana GN=TSPO PE=1 SV=1//1.97089e-53
POPTR_0010s08590	499.074	1.31542	8.5676	1.2777e-32	4.182e-30
POPTR_0010s24190	363.071	0.968853	8.5498	4.7503e-34	1.7555e-31
POPTR_0010s07450	697.164	1.86877	8.5433	1.3322e-41	9.9534e-39	sp|Q9LK95|MYB21_ARATH	Transcription factor MYB21 OS=Arabidopsis thaliana GN=MYB21 PE=1 SV=1//3.4e-06
POPTR_0006s06820	644.826	1.73091	8.5412	4.0672e-08	8.3501e-07	sp|Q8RVH5|7SBG2_SOYBN	Basic 7S globulin 2 OS=Glycine max PE=1 SV=1//1.05517e-68
POPTR_0017s02470	2907.7	7.82166	8.5382	2.8474e-54	8.1548e-51	sp|Q5PNY6|PUB21_ARATH	U-box domain-containing protein 21 OS=Arabidopsis thaliana GN=PUB21 PE=2 SV=1//1.32209e-123
POPTR_0001s14910	153.659	0.415495	8.5307	7.3861e-14	3.5062e-12	sp|Q9S9N9|CCR1_ARATH	Cinnamoyl-CoA reductase 1 OS=Arabidopsis thaliana GN=CCR1 PE=1 SV=1//1.14958e-179
POPTR_0016s04570	178.923	0.484427	8.5288	2.3504e-25	3.6224e-23	sp|Q01417|PM1_SOYBN 1	18 kDa seed maturation protein OS=Glycine max GN=GMPM1 PE=2 SV=1//1.43088e-31
POPTR_0016s12440	1414.63	3.87732	8.5112	6.5673e-19	5.2612e-17	sp|P51091|LDOX_MALDO	Leucoanthocyanidin dioxygenase OS=Malus domestica GN=ANS PE=2 SV=1//4.38762e-08
POPTR_1452s00200	325.556	0.899921	8.4989	1.7047e-32	5.3751e-30
POPTR_0013s04240	1141.84	3.18419	8.4862	1.6429e-46	2.0165e-43	sp|Q8LDC8|ERF92_ARATH	Ethylene-responsive transcription factor 1B OS=Arabidopsis thaliana GN=ERF1B PE=1 SV=2//1.95204e-48
POPTR_0005s28110	2946.33	8.23716	8.4826	1.8525e-14	9.474e-13	sp|Q9SRE6|CML38_ARATH	Calcium-binding protein CML38 OS=Arabidopsis thaliana GN=CML38 PE=2 SV=1//2.05511e-43
POPTR_0015s02070	1931.91	5.81502	8.376	2.1055e-50	4.5225e-47	sp|Q65XK7|P2C51_ORYSJ	Probable protein phosphatase 2C 51 OS=Oryza sativa subsp. japonica GN=Os05g0572700 PE=2 SV=1//4.25618e-90
POPTR_0012s08030	1384.58	4.29091	8.334	5.45e-48	7.4922e-45	sp|O80742|PUB19_ARATH	U-box domain-containing protein 19 OS=Arabidopsis thaliana GN=PUB19 PE=2 SV=1//3.62611e-169
POPTR_0005s10080	133.509	0.415495	8.3279	1.6257e-21	1.7139e-19	sp|Q9SK55|NAC42_ARATH	Transcription factor JUNGBRUNNEN 1 OS=Arabidopsis thaliana GN=JUB1 PE=1 SV=1//2.42644e-84
POPTR_0019s14120	419.276	1.31542	8.3162	4.1244e-07	7.159e-06	sp|Q9S9K9|MYB3_ARATH	Transcription factor MYB3 OS=Arabidopsis thaliana GN=MYB3 PE=1 SV=1//2.77992e-12
POPTR_0005s23590	262.193	0.830989	8.3016	7.6606e-08	1.5079e-06	sp|Q94LX1|CLH1_CITUN	Chlorophyllase-1, chloroplastic OS=Citrus unshiu PE=2 SV=1//7.8298e-81
POPTR_0004s17810	1592.07	5.05297	8.2996	9.706e-49	1.6679e-45	sp|Q9FYB5|DNJ11_ARATH	Chaperone protein dnaJ 11, chloroplastic OS=Arabidopsis thaliana GN=ATJ11 PE=1 SV=2//4.61342e-28
POPTR_0001s03620	6281.65	20.2138	8.2797	9.9941e-20	8.7177e-18	sp|Q9SAH7|WRK40_ARATH	Probable WRKY transcription factor 40 OS=Arabidopsis thaliana GN=WRKY40 PE=1 SV=1//5.42967e-18
POPTR_0001s39000	948.423	3.11526	8.25	6.3365e-08	1.2632e-06	sp|Q9LVQ8|P2C80_ARATH	Probable protein phosphatase 2C 80 OS=Arabidopsis thaliana GN=At5g66720 PE=2 SV=1//3.17564e-58
POPTR_0016s00700	418.583	1.38435	8.2402	8.5826e-17	5.5971e-15	sp|Q9FVJ3|AGD12_ARATH	ADP-ribosylation factor GTPase-activating protein AGD12 OS=Arabidopsis thaliana GN=AGD12 PE=1 SV=1//2.79834e-16
POPTR_0001s46910	2519.91	8.51479	8.2092	6.154e-14	2.9457e-12	sp|Q8GTB6|THCAS_CANSA	Tetrahydrocannabinolic acid synthase OS=Cannabis sativa PE=1 SV=1//0
POPTR_0009s07540	1857.23	6.29945	8.2037	2.3677e-49	4.2828e-46
POPTR_0014s09020	406.509	1.38435	8.1979	1.1214e-34	4.4815e-32	sp|O82339|CRF5_ARATH	Ethylene-responsive transcription factor CRF5 OS=Arabidopsis thaliana GN=CRF5 PE=1 SV=1//3.09498e-46
POPTR_0018s03470	519.173	1.79984	8.1722	2.2592e-37	1.1418e-34
POPTR_0010s04530	728.272	2.5619	8.1511	1.3451e-06	2.0927e-05	sp|P54970|ILL2_ARATH	IAA-amino acid hydrolase ILR1-like 2 OS=Arabidopsis thaliana GN=ILL2 PE=1 SV=2//8.21979e-08
POPTR_0014s11950	118.005	0.415495	8.1498	3.86e-20	3.5282e-18
POPTR_0003s18060	9934.1	35.2348	8.1392	3.7987e-20	3.4814e-18	sp|Q9SAH7|WRK40_ARATH	Probable WRKY transcription factor 40 OS=Arabidopsis thaliana GN=WRKY40 PE=1 SV=1//2.7016e-88
POPTR_0017s01120	1675.84	5.95289	8.1371	2.7317e-15	1.5118e-13
POPTR_0014s14300	4637.71	16.6141	8.1249	5.7692e-36	2.542e-33	sp|O23406|U75D1_ARATH	UDP-glycosyltransferase 75D1 OS=Arabidopsis thaliana GN=UGT75D1 PE=2 SV=2//1.33709e-144
POPTR_0006s07100	345.468	1.24648	8.1145	2.2705e-08	4.8924e-07	sp|P46665|HAT14_ARATH	Homeobox-leucine zipper protein HAT14 OS=Arabidopsis thaliana GN=HAT14 PE=2 SV=3//1.5163e-21
POPTR_0256s00200	383.332	1.38435	8.1132	3.7085e-12	1.3884e-10	sp|P49332|GSTXC_TOBAC	Probable glutathione S-transferase parC OS=Nicotiana tabacum GN=PARC PE=2 SV=1//2.09994e-95
POPTR_1677s00200	704.292	2.5619	8.1028	5.6528e-09	1.3506e-07	sp|Q9FLN0|GLIP1_ARATH	GDSL esterase/lipase 1 OS=Arabidopsis thaliana GN=GLIP1 PE=1 SV=1//4.4915e-93
POPTR_0006s10600	2133.92	7.89059	8.0792	3.4289e-25	5.1686e-23	sp|Q8S8P5|WRK33_ARATH	Probable WRKY transcription factor 33 OS=Arabidopsis thaliana GN=WRKY33 PE=1 SV=2//1.60221e-17
POPTR_0013s04080	477.004	1.79984	8.05	6.3691e-17	4.1934e-15
POPTR_0001s33200	105.692	0.415495	7.9908	1.0387e-18	8.2256e-17	sp|O04147|CPD_ARATH C	Cyclic phosphodiesterase OS=Arabidopsis thaliana GN=At4g18930 PE=1 SV=1//2.17501e-34
POPTR_0004s20500	228.861	0.899921	7.9905	9.3569e-11	2.861e-09	sp|P0CH35|RL40B_ORYSJ	Ubiquitin-60S ribosomal protein L40-2 OS=Oryza sativa subsp. japonica GN=Ub-CEP52-2 PE=3 SV=1//6.72268e-09
POPTR_0016s01730	454.818	1.79984	7.9813	1.6257e-10	4.8165e-09	sp|Q9M1H3|AB4F_ARATH	ABC transporter F family member 4 OS=Arabidopsis thaliana GN=ABCF4 PE=2 SV=1//1.12408e-17
POPTR_0001s11780	4732.27	18.8294	7.9734	2.2742e-13	1.023e-11	sp|Q8VY90|EF105_ARATH	Ethylene-responsive transcription factor ERF105 OS=Arabidopsis thaliana GN=ERF105 PE=2 SV=1//1.31953e-54
POPTR_0004s10900	205.805	0.830989	7.9522	7.1603e-07	1.1774e-05	sp|Q7XKV4|BGL12_ORYSJ	Beta-glucosidase 12 OS=Oryza sativa subsp. japonica GN=BGLU12 PE=2 SV=2//0
POPTR_0018s12890	118.701	0.484427	7.9368	4.139e-20	3.7632e-18
POPTR_0008s06200	3217.46	13.1523	7.9345	1.8828e-10	5.521e-09
POPTR_0006s15020	100.814	0.415495	7.9226	3.7302e-18	2.8114e-16
POPTR_0004s18990	232.924	0.968853	7.9094	1.3149e-06	2.0514e-05	sp|Q7XKV4|BGL12_ORYSJ	Beta-glucosidase 12 OS=Oryza sativa subsp. japonica GN=BGLU12 PE=2 SV=2//0
POPTR_0015s13020	195.526	0.830989	7.8783	6.9966e-06	9.4077e-05	sp|O48786|C734A_ARATH	Cytochrome P450 734A1 OS=Arabidopsis thaliana GN=CYP734A1 PE=2 SV=1//1.01263e-24
POPTR_0002s06150	97.5631	0.415495	7.8754	7.0902e-18	5.2517e-16	sp|Q6WG30|T5H_TAXCU T	Taxadiene 5-alpha hydroxylase OS=Taxus cuspidata PE=1 SV=2//1.45652e-17
POPTR_0005s07060	11797.4	50.2596	7.8748	1.599e-23	2.0057e-21	sp|Q39013|NAC2_ARATH	NAC domain-containing protein 2 OS=Arabidopsis thaliana GN=NAC002 PE=2 SV=2//7.9509e-119
POPTR_0017s02500	1490.58	6.36838	7.8707	2.1921e-08	4.7323e-07	sp|Q9FLN0|GLIP1_ARATH	GDSL esterase/lipase 1 OS=Arabidopsis thaliana GN=GLIP1 PE=1 SV=1//9.03611e-120
POPTR_0002s25530	2018.47	8.65265	7.8659	5.4971e-23	6.6994e-21	sp|Q03662|GSTX1_TOBAC	Probable glutathione S-transferase OS=Nicotiana tabacum PE=2 SV=1//5.30026e-47
POPTR_0004s04580	224.743	0.968853	7.8578	2.0896e-27	3.8403e-25
POPTR_0018s00700	1121.68	4.84617	7.8546	9.5289e-44	1.0234e-40	sp|Q9C591|ERF16_ARATH	Ethylene-responsive transcription factor ERF016 OS=Arabidopsis thaliana GN=ERF016 PE=2 SV=1//3.16014e-24
POPTR_0228s00200	222.881	0.968853	7.8458	2.9011e-18	2.2058e-16	sp|Q9FWX7|AB11B_ARATH	ABC transporter B family member 11 OS=Arabidopsis thaliana GN=ABCB11 PE=2 SV=1//1.51627e-112
POPTR_0004s05380	110.45	0.484427	7.8329	0.0015593	0.01095	sp|B9EYD3|PLA4_ORYSJ	Phospholipase A1-II 4 OS=Oryza sativa subsp. japonica GN=Os01g0652300 PE=2 SV=2//1.16044e-41
POPTR_0004s18570	897.5	3.94625	7.8293	3.0573e-12	1.1509e-10	sp|Q9SKC5|U74D1_ARATH	UDP-glycosyltransferase 74D1 OS=Arabidopsis thaliana GN=UGT74D1 PE=1 SV=1//4.0127e-22
POPTR_0003s16350	4348.36	19.2487	7.8196	6.4229e-13	2.6692e-11	sp|Q93ZM9|TIF9_ARATH	Protein TIFY 9 OS=Arabidopsis thaliana GN=TIFY9 PE=1 SV=1//5.51223e-06
POPTR_0002s00420	707.325	3.18419	7.7953	1.6076e-39	1.0046e-36
POPTR_0014s03820	10496.7	47.4258	7.7901	4.3666e-27	7.8571e-25	sp|P48417|CP74_LINUS	Allene oxide synthase, chloroplastic OS=Linum usitatissimum GN=CYP74A PE=1 SV=1//0
POPTR_0010s08330	214.287	0.968853	7.7891	1.2264e-26	2.1395e-24	sp|Q9LTC6|ERF95_ARATH	Ethylene-responsive transcription factor ERF095 OS=Arabidopsis thaliana GN=ERF095 PE=1 SV=1//4.00136e-22
POPTR_0001s06690	927.928	4.22198	7.78	2.0249e-10	5.8977e-09	sp|Q9LDH1|SIB1_ARATH	Sigma factor binding protein 1, chloroplastic OS=Arabidopsis thaliana GN=SIB1 PE=1 SV=1//1.28047e-08
POPTR_0010s18560	374.332	1.73091	7.7566	2.5731e-14	1.2872e-12	sp|Q9FFF4|ILVH1_ARATH	Acetolactate synthase small subunit 1, chloroplastic OS=Arabidopsis thaliana GN=VAT1 PE=1 SV=1//4.21698e-41
POPTR_0009s02920	402.094	1.86877	7.7493	1.2428e-33	4.4034e-31
POPTR_0009s03200	2486.12	11.699	7.7314	3.548e-20	3.2867e-18	sp|Q9VSJ8|EXOC7_DROME	Exocyst complex component 7 OS=Drosophila melanogaster GN=exo70 PE=1 SV=2//6.37395e-11
POPTR_0012s00350	170.907	0.830989	7.6842	4.8866e-22	5.4884e-20
POPTR_0010s08560	716.611	3.53075	7.6651	3.5862e-23	4.4335e-21	sp|Q8VYR4|CSLG2_ARATH	Cellulose synthase-like protein G2 OS=Arabidopsis thaliana GN=CSLG2 PE=2 SV=1//1.9434e-07
POPTR_0014s11230	812.831	4.01518	7.6613	1.104e-11	3.9238e-10	sp|P81391|MYB05_ANTMA	Myb-related protein 305 OS=Antirrhinum majus GN=MYB305 PE=2 SV=1//8.28031e-50
POPTR_0001s04430	83.0421	0.415495	7.6429	1.0536e-05	0.00013684	sp|Q9C899|F6H2_ARATH	Feruloyl CoA ortho-hydroxylase 2 OS=Arabidopsis thaliana GN=F6&apos;H2 PE=1 SV=1//3.26718e-174
POPTR_0002s07700	345.704	1.73091	7.6419	2.728e-19	2.2867e-17
POPTR_0005s00850	1187.45	5.95289	7.6401	3.4704e-14	1.7112e-12	sp|C7G304|GOLS2_SOLLC	Galactinol synthase 2 OS=Solanum lycopersicum GN=GOLS2 PE=2 SV=1//0
POPTR_0013s00720	1528.91	7.6838	7.6365	3.2957e-11	1.0912e-09	sp|Q9FXB2|GOLS2_ARATH	Galactinol synthase 2 OS=Arabidopsis thaliana GN=GOLS2 PE=1 SV=1//6.76416e-18
POPTR_0005s20640	177.875	0.899921	7.6268	6.0263e-17	3.9829e-15
POPTR_0006s24010	190.013	0.968853	7.6156	5.0815e-25	7.4315e-23	sp|Q6AWW5|Y5262_ARATH	Ankyrin repeat-containing protein At5g02620 OS=Arabidopsis thaliana GN=At5g02620 PE=1 SV=1//3.0668e-17
POPTR_0010s06540	350.694	1.79984	7.6062	1.0262e-07	1.9781e-06	sp|Q9LK64|AB3C_ARATH	ABC transporter C family member 3 OS=Arabidopsis thaliana GN=ABCC3 PE=1 SV=1//0
POPTR_0014s09190	4120.39	21.1826	7.6038	1.136e-06	1.7942e-05	sp|Q9SKD9|WRK46_ARATH	Probable WRKY transcription factor 46 OS=Arabidopsis thaliana GN=WRKY46 PE=2 SV=1//3.81611e-26
POPTR_0001s22660	3221.45	16.6141	7.5992	3.4862e-35	1.4264e-32	sp|Q8S9H7|DIV_ANTMA T	Transcription factor DIVARICATA OS=Antirrhinum majus GN=DIVARICATA PE=2 SV=1//2.65208e-42
POPTR_0002s12010	12408.2	64.9322	7.5781	1.5269e-43	1.4183e-40	sp|Q96289|ZAT10_ARATH	Zinc finger protein ZAT10 OS=Arabidopsis thaliana GN=ZAT10 PE=2 SV=1//6.99297e-53
POPTR_0005s18230	642.684	3.39289	7.5655	2.8826e-17	1.9974e-15	sp|O22042|M3K3_ARATH	Mitogen-activated protein kinase kinase kinase 3 OS=Arabidopsis thaliana GN=ANP3 PE=1 SV=1//2.94808e-35
POPTR_0003s10290	1125.09	5.95289	7.5622	4.1375e-28	8.0794e-26	sp|Q8LEE7|AOX3_ARATH	Ubiquinol oxidase 3, mitochondrial OS=Arabidopsis thaliana GN=AOX3 PE=2 SV=2//1.06851e-12
POPTR_0003s14710	167.188	0.899921	7.5375	2.4829e-06	3.6404e-05	sp|O23090|BH014_ARATH	Transcription factor bHLH14 OS=Arabidopsis thaliana GN=BHLH14 PE=2 SV=1//1.14115e-45
POPTR_0008s04860	653.787	3.53075	7.5327	7.882e-38	4.2326e-35	sp|O54922|EXOC7_RAT E	Exocyst complex component 7 OS=Rattus norvegicus GN=Exoc7 PE=2 SV=1//2.81014e-14
POPTR_0004s05190	174.856	0.968853	7.4957	6.1387e-24	7.9314e-22	sp|Q9LFN8|GLR26_ARATH	Glutamate receptor 2.6 OS=Arabidopsis thaliana GN=GLR2.6 PE=2 SV=2//2.02511e-09
POPTR_0017s11730	86.9917	0.484427	7.4885	7.2333e-10	1.9745e-08
POPTR_0002s00350	729.033	4.08411	7.4798	1.4948e-10	4.4596e-09	sp|Q9FIH9|CML37_ARATH	Calcium-binding protein CML37 OS=Arabidopsis thaliana GN=CML37 PE=2 SV=1//2.84585e-45
POPTR_0011s09770	372.009	2.14641	7.4373	6.9443e-12	2.5417e-10	sp|Q9SQ80|G2OX1_PEA G	Gibberellin 2-beta-dioxygenase 1 OS=Pisum sativum GN=GA2OX1 PE=1 SV=1//1.20884e-174
POPTR_0002s04340	1642.85	9.6215	7.4157	6.9248e-13	2.8639e-11	sp|O81117|C94A1_VICSA	Cytochrome P450 94A1 OS=Vicia sativa GN=CYP94A1 PE=2 SV=2//0
POPTR_0003s07340	152.499	0.899921	7.4048	3.4379e-22	3.9254e-20
POPTR_0001s17310	70.3265	0.415495	7.4031	2.3752e-14	1.1934e-12	sp|O49817|LEA2_CICAR	Late embryogenesis abundant protein 2 OS=Cicer arietinum PE=2 SV=1//2.69055e-13
POPTR_0001s09580	7732.8	45.6854	7.4031	1.3559e-50	3.1067e-47	sp|Q9FN67|Y5133_ARATH	BTB/POZ domain-containing protein At5g41330 OS=Arabidopsis thaliana GN=At5g41330 PE=2 SV=1//0
POPTR_0016s14160	690.241	4.08411	7.4009	7.7602e-11	2.4114e-09
POPTR_0131s00230	651.855	3.87732	7.3933	1.6434e-09	4.2466e-08	sp|Q05047|C72A1_CATRO	Secologanin synthase OS=Catharanthus roseus GN=CYP72A1 PE=2 SV=1//1.39899e-09
POPTR_0001s41300	3156.62	18.9022	7.3837	3.6885e-16	2.2437e-14	sp|Q09151|GLUA3_ORYSJ	Glutelin type-A 3 OS=Oryza sativa subsp. japonica GN=GLUA3 PE=2 SV=2//1.32314e-28
POPTR_0672s00210	79.6725	0.484427	7.3617	0.0098129	0.049603
POPTR_0011s13710	147.851	0.899921	7.3601	3.8815e-10	1.0934e-08	sp|Q6AWW5|Y5262_ARATH	Ankyrin repeat-containing protein At5g02620 OS=Arabidopsis thaliana GN=At5g02620 PE=1 SV=1//1.57872e-07
POPTR_0001s04630	454.13	2.7687	7.3578	6.7542e-34	2.418e-31
POPTR_0007s10930	4155.51	25.4773	7.3497	4.1105e-48	5.8862e-45	sp|Q01389|BCK1_YEAST	Serine/threonine-protein kinase BCK1/SLK1/SSP31 OS=Saccharomyces cerevisiae (strain ATCC 204508 / S288c) GN=BCK1 PE=1 SV=1//1.16486e-40
POPTR_0004s02270	78.9788	0.484427	7.349	1.6805e-15	9.4682e-14	sp|Q9M0X5|CRK25_ARATH	Cysteine-rich receptor-like protein kinase 25 OS=Arabidopsis thaliana GN=CRK25 PE=2 SV=1//1.69663e-120
POPTR_0017s08480	135.137	0.830989	7.3454	8.9073e-21	8.7716e-19	sp|Q8GXC7|FBK50_ARATH	F-box/kelch-repeat protein At3g06240 OS=Arabidopsis thaliana GN=At3g06240 PE=2 SV=1//2.90093e-35
POPTR_0005s25470	67.481	0.415495	7.3435	5.9482e-14	2.8512e-12	sp|Q9LQZ2|DRE2D_ARATH	Dehydration-responsive element-binding protein 2D OS=Arabidopsis thaliana GN=DREB2D PE=2 SV=1//4.5192e-46
POPTR_0001s23050	447.789	2.7687	7.3375	1.1447e-06	1.8063e-05	sp|Q75W17|FURH_VIBFR	Furcatin hydrolase OS=Viburnum furcatum PE=1 SV=1//2.84189e-11
POPTR_0009s13440	490.426	3.04633	7.3308	2.4857e-34	9.492e-32	sp|Q9FYB5|DNJ11_ARATH	Chaperone protein dnaJ 11, chloroplastic OS=Arabidopsis thaliana GN=ATJ11 PE=1 SV=2//1.60445e-28
POPTR_0019s14540	498.551	3.11526	7.3222	1.5129e-29	3.3764e-27	sp|P16335|GWIN3_POPSP	Wound-responsive protein GWIN3 OS=Populus sp. GN=GWIN3 PE=2 SV=1//4.14574e-59
POPTR_0016s13650	219.861	1.38435	7.3112	2.6714e-14	1.3345e-12
POPTR_0004s21070	12254.8	77.4622	7.3056	3.9508e-45	4.5989e-42	sp|Q9FMS6|CAF1K_ARATH	Probable CCR4-associated factor 1 homolog 11 OS=Arabidopsis thaliana GN=CAF1-11 PE=2 SV=1//2.33093e-145
POPTR_0006s10760	218.933	1.38435	7.3051	5.4204e-26	8.9133e-24	sp|P22195|PER1_ARAHY	Cationic peroxidase 1 OS=Arachis hypogaea GN=PNC1 PE=1 SV=2//2.45275e-128
POPTR_0004s00970	65.6817	0.415495	7.3045	4.3689e-09	1.0634e-07	sp|O65451|FB333_ARATH	Probable F-box protein At4g22030 OS=Arabidopsis thaliana GN=At4g22030 PE=2 SV=1//6.16337e-128
POPTR_0009s11270	729.629	4.63747	7.2977	3.4489e-38	1.9432e-35	sp|P90648|MHCKB_DICDI	Myosin heavy chain kinase B OS=Dictyostelium discoideum GN=mhkB PE=2 SV=1//3.04922e-14
POPTR_0011s07800	217.656	1.38435	7.2967	6.3618e-26	1.0313e-23	sp|Q8LGN0|GLR27_ARATH	Glutamate receptor 2.7 OS=Arabidopsis thaliana GN=GLR2.7 PE=2 SV=3//2.55948e-132
POPTR_0006s04670	64.9828	0.415495	7.2891	1.7052e-13	7.7726e-12	sp|P52408|E13B_PRUPE	Glucan endo-1,3-beta-glucosidase, basic isoform OS=Prunus persica GN=GNS1 PE=3 SV=1//1.44186e-139
POPTR_0007s03830	290.419	1.86877	7.2799	2.7747e-21	2.8809e-19
POPTR_0015s12060	580.442	3.73755	7.2789	3.8678e-36	1.749e-33
POPTR_0005s26390	5090.22	32.8127	7.2773	2.466e-10	7.1265e-09	sp|Q17QR8|HARB1_BOVIN	Putative nuclease HARBI1 OS=Bos taurus GN=HARBI1 PE=2 SV=1//2.10946e-21
POPTR_0006s04060	630.204	4.08411	7.2697	1.3052e-36	6.3177e-34	sp|Q55EX9|Y8948_DICDI	Putative methyltransferase DDB_G0268948 OS=Dictyostelium discoideum GN=DDB_G0268948 PE=1 SV=2//4.13185e-23
POPTR_0001s40420	4169.76	27.0685	7.2672	1.1186e-28	2.3019e-26	sp|Q9M6E8|NCED1_PHAVU	9-cis-epoxycarotenoid dioxygenase NCED1, chloroplastic OS=Phaseolus vulgaris GN=NCED1 PE=2 SV=1//0
POPTR_0002s11900	1235.73	8.02846	7.266	3.2167e-42	2.4567e-39
POPTR_0001s12090	127.758	0.830989	7.2644	8.4957e-10	2.2936e-08
POPTR_0004s19620	5203.26	33.9213	7.2611	2.843e-48	4.2482e-45	sp|O81117|C94A1_VICSA	Cytochrome P450 94A1 OS=Vicia sativa GN=CYP94A1 PE=2 SV=2//9.83048e-124
POPTR_0010s00500	1500.61	9.89914	7.244	4.4695e-43	3.9387e-40	sp|P13940|LEA29_GOSHI	Late embryogenesis abundant protein D-29 OS=Gossypium hirsutum PE=3 SV=1//3.18727e-08
POPTR_0254s00230	530.142	3.53075	7.2303	2.935e-24	3.9096e-22	sp|Q8GTB6|THCAS_CANSA	Tetrahydrocannabinolic acid synthase OS=Cannabis sativa PE=1 SV=1//1.64189e-69
POPTR_0002s16340	4777.18	32.2612	7.2102	9.8547e-16	5.6448e-14	sp|Q9SUS5|RHA1B_ARATH	E3 ubiquitin-protein ligase RHA1B OS=Arabidopsis thaliana GN=RHA1B PE=2 SV=1//6.48701e-29
POPTR_0004s19840	133.218	0.899921	7.2098	2.3241e-19	1.9577e-17	sp|P05478|HSP16_SOYBN	18.5 kDa class I heat shock protein OS=Glycine max GN=HSP18.5-C PE=3 SV=1//4.34571e-79
POPTR_0001s23080	327.523	2.21534	7.2079	1.0745e-06	1.7089e-05	sp|Q75W17|FURH_VIBFR	Furcatin hydrolase OS=Viburnum furcatum PE=1 SV=1//8.66745e-13
POPTR_0002s17750	7941.39	53.8631	7.2039	1.4761e-32	4.7858e-30	sp|O49687|BH004_ARATH	Transcription factor MYC4 OS=Arabidopsis thaliana GN=BHLH4 PE=2 SV=1//4.94669e-83
POPTR_0015s00710	1739.1	11.8368	7.1989	1.2126e-43	1.2258e-40
POPTR_0008s15890	4797.76	32.7437	7.195	0.00017143	0.0016407	sp|Q9LIK7|ACA13_ARATH	Putative calcium-transporting ATPase 13, plasma membrane-type OS=Arabidopsis thaliana GN=ACA13 PE=2 SV=1//0
POPTR_0650s00210	721.958	4.98403	7.1785	2.1077e-37	1.0812e-34
POPTR_0015s03770	381.075	2.63083	7.1784	1.9033e-31	5.5436e-29	sp|Q9LK95|MYB21_ARATH	Transcription factor MYB21 OS=Arabidopsis thaliana GN=MYB21 PE=1 SV=1//1.01776e-56
POPTR_0011s16560	4509.77	31.1507	7.1776	1.9555e-25	3.041e-23	sp|Q8GTB6|THCAS_CANSA	Tetrahydrocannabinolic acid synthase OS=Cannabis sativa PE=1 SV=1//4.0308e-177
POPTR_0006s07310	490.765	3.39289	7.1764	1.9246e-10	5.6388e-09
POPTR_0006s27950	2249.58	15.5744	7.1743	8.82e-10	2.3737e-08	sp|Q9C5T4|WRK18_ARATH	WRKY transcription factor 18 OS=Arabidopsis thaliana GN=WRKY18 PE=1 SV=2//3.53462e-75
POPTR_0010s08310	69.8045	0.484427	7.1709	2.4607e-14	1.2328e-12	sp|Q9LTC5|ERF98_ARATH	Ethylene-responsive transcription factor ERF098 OS=Arabidopsis thaliana GN=ERF098 PE=1 SV=1//1.03733e-19
POPTR_0015s09510	69.2216	0.484427	7.1588	2.6325e-08	5.6055e-07	sp|Q9FGS8|C2GR2_ARATH	C2 and GRAM domain-containing protein At5g50170 OS=Arabidopsis thaliana GN=At5g50170 PE=2 SV=1//0
POPTR_0005s10720	270.503	1.93771	7.1251	4.2656e-28	8.236e-26	sp|Q9SHX9|FB72_ARATH	Putative F-box protein At1g65770 OS=Arabidopsis thaliana GN=At1g65770 PE=4 SV=1//2.05792e-26
POPTR_0014s13780	2724.48	19.5915	7.1196	4.0144e-45	4.5989e-42	sp|Q94J16|HFA4B_ORYSJ	Heat stress transcription factor A-4b OS=Oryza sativa subsp. japonica GN=HSFA4B PE=2 SV=1//3.07046e-23
POPTR_1677s00210	57.1417	0.415495	7.1036	0.0029549	0.018727	sp|Q9FLN0|GLIP1_ARATH	GDSL esterase/lipase 1 OS=Arabidopsis thaliana GN=GLIP1 PE=1 SV=1//8.33005e-35
POPTR_0001s05530	339.025	2.49297	7.0874	3.111e-18	2.355e-16	sp|Q9SD53|Y3720_ARATH	UPF0481 protein At3g47200 OS=Arabidopsis thaliana GN=At3g47200 PE=1 SV=1//2.32971e-35
POPTR_0016s03110	859.411	6.36838	7.0763	4.8451e-22	5.4595e-20	sp|Q9LSL5|LRK92_ARATH	L-type lectin-domain containing receptor kinase IX.2 OS=Arabidopsis thaliana GN=LECRK92 PE=2 SV=1//1.34454e-77
POPTR_0011s07780	65.3308	0.484427	7.0753	5.6578e-08	1.1358e-06	sp|O81078|GLR29_ARATH	Glutamate receptor 2.9 OS=Arabidopsis thaliana GN=GLR2.9 PE=2 SV=1//7.08654e-107
POPTR_1177s00200	958.941	7.13044	7.0713	5.9578e-12	2.1923e-10
POPTR_0017s02270	407.199	3.04633	7.0625	1.913e-08	4.1585e-07	sp|Q681K7|GEX1_ARATH	Protein GAMETE EXPRESSED 1 OS=Arabidopsis thaliana GN=GEX1 PE=1 SV=1//2.2371e-09
POPTR_0009s03910	175.731	1.31542	7.0617	3.2538e-14	1.6113e-12
POPTR_0008s14070	641.985	4.84617	7.0496	7.4123e-12	2.7043e-10	sp|Q9ZPS3|DCE4_ARATH	Glutamate decarboxylase 4 OS=Arabidopsis thaliana GN=GAD4 PE=2 SV=1//9.73329e-24
POPTR_0006s18750	4054.25	30.9496	7.0334	9.1864e-06	0.00012087	sp|Q6YU51|DXS2_ORYSJ	Probable 1-deoxy-D-xylulose-5-phosphate synthase 2, chloroplastic OS=Oryza sativa subsp. japonica GN=Os07g0190000 PE=2 SV=1//0
POPTR_0001s15390	6043.85	46.4513	7.0236	9.2279e-47	1.1746e-43	sp|O80337|EF100_ARATH	Ethylene-responsive transcription factor 1A OS=Arabidopsis thaliana GN=ERF1A PE=1 SV=2//2.22749e-68
POPTR_0006s09460	899.613	6.92364	7.0216	2.8714e-38	1.6726e-35	sp|P02519|HSP11_SOYBN	17.3 kDa class I heat shock protein OS=Glycine max GN=HSP17.3-B PE=3 SV=1//1.07364e-46
POPTR_0002s18660	53.7163	0.415495	7.0144	2.7545e-06	4.0113e-05
POPTR_0013s10330	167.245	1.31542	6.9903	0.00011997	0.0011924	sp|Q9LQ28|ERF22_ARATH	Ethylene-responsive transcription factor ERF022 OS=Arabidopsis thaliana GN=ERF022 PE=2 SV=1//1.24294e-42
POPTR_0397s00220	279.441	2.21534	6.9789	7.7614e-09	1.8208e-07	sp|P13917|7SB1_SOYBN	Basic 7S globulin OS=Glycine max GN=BG PE=1 SV=2//1.1052e-38
POPTR_0012s13870	345.415	2.7687	6.963	5.5306e-30	1.3386e-27	sp|Q9FJ93|DRE1D_ARATH	Dehydration-responsive element-binding protein 1D OS=Arabidopsis thaliana GN=DREB1D PE=2 SV=1//3.49759e-59
POPTR_0002s13000	274.393	2.21534	6.9526	1.5523e-27	2.8993e-25
POPTR_0197s00200	51.3935	0.415495	6.9506	3.8282e-07	6.6922e-06	sp|Q3ECH2|Y1670_ARATH	Probable receptor-like protein kinase At1g67000 OS=Arabidopsis thaliana GN=At1g67000 PE=2 SV=2//3.25735e-76
POPTR_0018s03100	504.701	4.08411	6.9493	3.4929e-09	8.6299e-08	sp|Q67UX7|P2C10_ORYSJ	Probable protein phosphatase 2C 10 OS=Oryza sativa subsp. japonica GN=Os02g0149800 PE=2 SV=1//4.42777e-15
POPTR_0004s18670	51.279	0.415495	6.9474	1.8501e-11	6.3331e-10	sp|Q9FIC8|GL116_ARATH	Germin-like protein subfamily 1 member 16 OS=Arabidopsis thaliana GN=At5g39130 PE=2 SV=1//8.33149e-07
POPTR_0005s12120	648.424	5.26166	6.9453	9.2823e-06	0.00012195	sp|Q9P6Q3|BCS1_SCHPO	Probable mitochondrial chaperone bcs1 OS=Schizosaccharomyces pombe (strain 972 / ATCC 24843) GN=SPAC644.07 PE=2 SV=1//3.51723e-34
POPTR_0005s27740	229.209	1.86877	6.9384	1.8523e-08	4.0394e-07	sp|Q9S735|PHT19_ARATH	Probable inorganic phosphate transporter 1-9 OS=Arabidopsis thaliana GN=PHT1-9 PE=2 SV=1//7.72945e-86
POPTR_0018s11090	2325.28	18.9692	6.9376	6.2127e-05	0.00066642	sp|Q12288|YL126_YEAST	Putative glutamine amidotransferase YLR126C OS=Saccharomyces cerevisiae (strain ATCC 204508 / S288c) GN=YLR126C PE=1 SV=1//6.01844e-19
POPTR_0014s10740	2490.03	20.4914	6.925	3.4709e-36	1.5905e-33	sp|Q5NB11|CHI10_ORYSJ	Chitinase 10 OS=Oryza sativa subsp. japonica GN=Cht10 PE=2 SV=1//6.71337e-52
POPTR_0001s15400	8129.55	68.3997	6.893	2.2039e-32	6.8239e-30	sp|Q8VZ91|EF103_ARATH	Ethylene-responsive transcription factor 6 OS=Arabidopsis thaliana GN=ERF6 PE=2 SV=2//4.50273e-44
POPTR_0012s01380	352.502	2.9774	6.8874	1.1253e-29	2.5611e-27	sp|Q9FL62|WRK30_ARATH	Probable WRKY transcription factor 30 OS=Arabidopsis thaliana GN=WRKY30 PE=2 SV=1//2.17982e-12
POPTR_0005s24220	2422.67	20.4914	6.8854	5.2185e-43	4.4838e-40	sp|O81117|C94A1_VICSA	Cytochrome P450 94A1 OS=Vicia sativa GN=CYP94A1 PE=2 SV=2//0
POPTR_0011s13670	98.0828	0.830989	6.883	5.3234e-06	7.2949e-05	sp|Q6AWW5|Y5262_ARATH	Ankyrin repeat-containing protein At5g02620 OS=Arabidopsis thaliana GN=At5g02620 PE=1 SV=1//3.79351e-07
POPTR_0004s03440	1370.98	11.6281	6.8814	1.0914e-40	7.5018e-38	sp|Q8GX77|FB316_ARATH	F-box protein At1g61340 OS=Arabidopsis thaliana GN=At1g61340 PE=2 SV=1//1.13661e-14
POPTR_0006s21920	113.879	0.968853	6.877	6.2174e-09	1.4788e-07	sp|Q84TG3|PUB23_ARATH	E3 ubiquitin-protein ligase PUB23 OS=Arabidopsis thaliana GN=PUB23 PE=1 SV=1//1.84372e-39
POPTR_0008s05780	378.23	3.25312	6.8613	1.1053e-30	2.8998e-28
POPTR_0011s03790	973.46	8.37692	6.8606	1.9983e-12	7.6992e-11	sp|Q9SY89|Y1661_ARATH	Putative G-type lectin S-receptor-like serine/threonine-protein kinase At1g61610 OS=Arabidopsis thaliana GN=At1g61610 PE=3 SV=1//2.52814e-15
POPTR_0016s01070	272.583	2.3532	6.8559	0.0045046	0.026633	sp|Q9LY77|ACA12_ARATH	Calcium-transporting ATPase 12, plasma membrane-type OS=Arabidopsis thaliana GN=ACA12 PE=2 SV=1//6.98778e-31
POPTR_0011s16140	288.325	2.49297	6.8537	3.4387e-06	4.8957e-05	sp|A6P6W0|CASL1_CANSA	Cannabidiolic acid synthase-like 1 OS=Cannabis sativa GN=CBDAS2 PE=2 SV=1//3.55606e-175
POPTR_0011s11840	846.403	7.40807	6.8361	3.2978e-22	3.778e-20	sp|Q05047|C72A1_CATRO	Secologanin synthase OS=Catharanthus roseus GN=CYP72A1 PE=2 SV=1//1.36791e-08
POPTR_0009s15020	156.738	1.38435	6.823	1.2391e-21	1.3392e-19	sp|P02519|HSP11_SOYBN	17.3 kDa class I heat shock protein OS=Glycine max GN=HSP17.3-B PE=3 SV=1//5.19636e-64
POPTR_0007s05070	1228.74	10.8699	6.8207	3.6953e-11	1.2153e-09	sp|Q9JJK2|LANC2_MOUSE	LanC-like protein 2 OS=Mus musculus GN=Lancl2 PE=1 SV=1//8.63475e-59
POPTR_0011s12430	406.454	3.59969	6.8191	4.4031e-31	1.2506e-28
POPTR_0017s11350	658.414	5.88396	6.8061	3.5953e-06	5.1059e-05
POPTR_0003s17730	416.203	3.73755	6.799	1.7157e-15	9.6504e-14	sp|Q9M9E1|AB40G_ARATH	ABC transporter G family member 40 OS=Arabidopsis thaliana GN=ABCG40 PE=1 SV=1//6.0815e-08
POPTR_0010s11720	53.601	0.484427	6.7898	9.1806e-12	3.3073e-10	sp|Q9FIZ3|GSO2_ARATH	LRR receptor-like serine/threonine-protein kinase GSO2 OS=Arabidopsis thaliana GN=GSO2 PE=2 SV=2//5.82976e-40
POPTR_0005s24200	4555.79	41.3313	6.7843	4.7636e-44	5.2811e-41	sp|O81117|C94A1_VICSA	Cytochrome P450 94A1 OS=Vicia sativa GN=CYP94A1 PE=2 SV=2//0
POPTR_0004s05860	2382.04	21.667	6.7806	1.8794e-42	1.4679e-39
POPTR_0018s10510	4092.89	37.3142	6.7773	1.1972e-43	1.2258e-40	sp|Q9FHH8|COL5_ARATH	Zinc finger protein CONSTANS-LIKE 5 OS=Arabidopsis thaliana GN=COL5 PE=2 SV=2//4.90465e-88
POPTR_0001s15300	90.9391	0.830989	6.7739	0.0013196	0.00948	sp|O23522|PLA14_ARATH	Phospholipase A1-Ibeta2, chloroplastic OS=Arabidopsis thaliana GN=At4g16820 PE=1 SV=2//0
POPTR_0011s15940	97.1519	0.899921	6.7543	0.0082055	0.042982	sp|Q9SVG4|RETOL_ARATH	Reticuline oxidase-like protein OS=Arabidopsis thaliana GN=At4g20830 PE=1 SV=2//4.34923e-158
POPTR_0004s18790	3567.55	33.1611	6.7493	4.8856e-27	8.7453e-25	sp|Q9SX98|LHTL8_ARATH	Lysine histidine transporter-like 8 OS=Arabidopsis thaliana GN=AATL1 PE=1 SV=1//5.23641e-08
POPTR_0009s07720	1471.55	13.7056	6.7464	9.8514e-30	2.2877e-27	sp|O80871|P2C25_ARATH	Probable protein phosphatase 2C 25 OS=Arabidopsis thaliana GN=At2g30020 PE=1 SV=1//2.11629e-158
POPTR_0007s00890	176.19	1.66198	6.7281	1.9388e-10	5.6708e-09	sp|Q9SYK9|U74E2_ARATH	UDP-glycosyltransferase 74E2 OS=Arabidopsis thaliana GN=UGT74E2 PE=1 SV=1//3.45161e-156
POPTR_0014s09860	1878	17.8587	6.7164	2.2064e-10	6.3938e-09	sp|P46897|ATHB7_ARATH	Homeobox-leucine zipper protein ATHB-7 OS=Arabidopsis thaliana GN=ATHB-7 PE=2 SV=2//1.17562e-12
POPTR_0007s03520	341.99	3.25312	6.716	3.2454e-29	7.0308e-27	sp|Q9SB52|PUMP4_ARATH	Mitochondrial uncoupling protein 4 OS=Arabidopsis thaliana GN=PUMP4 PE=2 SV=1//3.08608e-139
POPTR_0008s17510	43.5546	0.415495	6.7119	4.6935e-10	1.304e-08	sp|Q9FQA3|GST23_MAIZE	Glutathione transferase GST 23 OS=Zea mays PE=2 SV=1//1.29768e-18
POPTR_0014s06690	470.273	4.49961	6.7076	6.4229e-32	1.9363e-29
POPTR_0019s13100	43.1486	0.415495	6.6983	4.9095e-10	1.3585e-08
POPTR_0001s30970	828.514	8.03036	6.6889	5.784e-16	3.4332e-14	sp|Q2V6J9|UFOG7_FRAAN	UDP-glucose flavonoid 3-O-glucosyltransferase 7 OS=Fragaria ananassa GN=GT7 PE=1 SV=1//7.7871e-165
POPTR_0200s00200	42.7412	0.415495	6.6847	7.184e-10	1.9626e-08	sp|Q39202|RLK1_ARATH	G-type lectin S-receptor-like serine/threonine-protein kinase RLK1 OS=Arabidopsis thaliana GN=RLK1 PE=2 SV=2//0
POPTR_0010s12540	367.775	3.59969	6.6748	1.2289e-29	2.7604e-27
POPTR_0006s24300	648.951	6.36838	6.671	3.8183e-08	7.872e-07
POPTR_0006s10240	562.835	5.53739	6.6674	8.9668e-17	5.8255e-15	sp|Q9SDW0|TGT3A_ARATH	Trihelix transcription factor GT-3a OS=Arabidopsis thaliana GN=GT-3A PE=1 SV=1//2.34981e-51
POPTR_0009s07070	139.837	1.38435	6.6584	3.2297e-11	1.0714e-09	sp|Q9FI39|THAD_ARATH	Cytochrome P450 705A5 OS=Arabidopsis thaliana GN=CYP705A5 PE=2 SV=1//3.06884e-50
POPTR_0008s05360	125.725	1.24648	6.6563	7.0076e-08	1.3873e-06	sp|B9HMF8|CSPLM_POPTR	CASP-like protein POPTRDRAFT_820327 OS=Populus trichocarpa GN=POPTRDRAFT_820327 PE=3 SV=1//9.7467e-24
POPTR_0007s12670	1299.19	12.9455	6.649	9.4778e-13	3.864e-11	sp|Q9FLS0|FB253_ARATH	F-box protein At5g07610 OS=Arabidopsis thaliana GN=At5g07610 PE=2 SV=1//2.45191e-16
POPTR_0005s27030	451.342	4.49961	6.6483	2.2955e-31	6.6295e-29	sp|Q8LBB7|LOG5_ARATH	Cytokinin riboside 5&apos;-monophosphate phosphoribohydrolase LOG5 OS=Arabidopsis thaliana GN=LOG5 PE=1 SV=1//1.38711e-93
POPTR_0004s01270	1842.88	18.4848	6.6395	3.6966e-40	2.4432e-37	sp|Q54DY9|BCS1B_DICDI	Probable mitochondrial chaperone BCS1-B OS=Dictyostelium discoideum GN=bcsl1b PE=3 SV=1//2.34407e-30
POPTR_0010s26050	336.813	3.39289	6.6333	0.00014971	0.001451	sp|Q9FLS0|FB253_ARATH	F-box protein At5g07610 OS=Arabidopsis thaliana GN=At5g07610 PE=2 SV=1//3.68698e-38
POPTR_0016s01090	693.476	6.99258	6.6319	0.0083531	0.043636	sp|Q9LY77|ACA12_ARATH	Calcium-transporting ATPase 12, plasma membrane-type OS=Arabidopsis thaliana GN=ACA12 PE=2 SV=1//9.29845e-158
POPTR_0010s19870	6045.41	61.7499	6.6133	1.4921e-43	1.4183e-40	sp|O04203|HSPR2_ARATH	Nematode resistance protein-like HSPRO2 OS=Arabidopsis thaliana GN=HSPRO2 PE=1 SV=1//1.03415e-173
POPTR_0019s02310	304.937	3.11526	6.613	4.0639e-19	3.3096e-17
POPTR_0011s12140	215.507	2.21534	6.6041	2.8516e-24	3.8282e-22	sp|Q8GUK7|RMA3_ARATH	E3 ubiquitin-protein ligase RMA3 OS=Arabidopsis thaliana GN=RMA3 PE=1 SV=1//7.75801e-48
POPTR_1614s00200	40.3612	0.415495	6.602	1.5647e-09	4.0585e-08	sp|Q55EX9|Y8948_DICDI	Putative methyltransferase DDB_G0268948 OS=Dictyostelium discoideum GN=DDB_G0268948 PE=1 SV=2//2.23244e-18
POPTR_0014s10880	2379.74	24.5085	6.6014	3.4637e-19	2.8479e-17	sp|O80725|AB4B_ARATH	ABC transporter B family member 4 OS=Arabidopsis thaliana GN=ABCB4 PE=1 SV=1//6.01995e-09
POPTR_0011s11850	1115.79	11.5611	6.5926	7.7499e-10	2.1039e-08	sp|Q05047|C72A1_CATRO	Secologanin synthase OS=Catharanthus roseus GN=CYP72A1 PE=2 SV=1//2.37888e-16
POPTR_0018s10200	479.504	4.98403	6.5881	9.8226e-30	2.2877e-27
POPTR_0005s11100	178.224	1.86877	6.5755	1.6992e-22	1.9999e-20	sp|P93004|PIP27_ARATH	Aquaporin PIP2-7 OS=Arabidopsis thaliana GN=PIP2-7 PE=1 SV=2//2.40547e-11
POPTR_0002s20480	7360.82	77.2535	6.5741	5.8742e-19	4.7279e-17	sp|P32292|ARG2_VIGRR	Indole-3-acetic acid-induced protein ARG2 OS=Vigna radiata var. radiata GN=ARG2 PE=2 SV=1//6.92696e-14
POPTR_0003s18600	175.902	1.86877	6.5565	2.2753e-22	2.6418e-20	sp|Q9SGU9|MGL_ARATH M	Methionine gamma-lyase OS=Arabidopsis thaliana GN=MGL PE=1 SV=1//0
POPTR_0004s09430	475.326	5.05297	6.5556	1.4851e-31	4.4001e-29
POPTR_0011s06010	472.718	5.05487	6.5472	4.3822e-31	1.2506e-28	sp|O04681|PTI5_SOLLC	Pathogenesis-related genes transcriptional activator PTI5 OS=Solanum lycopersicum GN=PTI5 PE=2 SV=1//2.13247e-37
POPTR_0009s02510	77.5825	0.830989	6.5448	0.0044534	0.026397
POPTR_0012s01760	83.5076	0.899921	6.536	4.8377e-11	1.5608e-09	sp|Q3ECH2|Y1670_ARATH	Probable receptor-like protein kinase At1g67000 OS=Arabidopsis thaliana GN=At1g67000 PE=2 SV=2//5.97095e-100
POPTR_0010s07170	4042.5	43.6098	6.5345	3.8298e-12	1.4291e-10	sp|P32110|GSTX6_SOYBN	Probable glutathione S-transferase OS=Glycine max GN=HSP26-A PE=2 SV=1//4.06359e-58
POPTR_0017s07280	173.23	1.86877	6.5344	1.1722e-18	9.2399e-17	sp|Q9SB52|PUMP4_ARATH	Mitochondrial uncoupling protein 4 OS=Arabidopsis thaliana GN=PUMP4 PE=2 SV=1//1.3432e-120
POPTR_0004s08220	447.569	4.84617	6.5291	9.0084e-31	2.4378e-28	sp|Q5PNY6|PUB21_ARATH	U-box domain-containing protein 21 OS=Arabidopsis thaliana GN=PUB21 PE=2 SV=1//6.4189e-116
POPTR_0013s09480	38.1544	0.415495	6.5209	4.0342e-09	9.854e-08
POPTR_1202s00200	202.961	2.21534	6.5175	1.8767e-10	5.5078e-09	sp|Q43191|LOX15_SOLTU	Probable linoleate 9S-lipoxygenase 5 OS=Solanum tuberosum GN=LOX1.5 PE=2 SV=1//1.93664e-125
POPTR_0014s09350	259.113	2.83763	6.5128	0.00016897	0.0016191	sp|O65717|CNGC1_ARATH	Cyclic nucleotide-gated ion channel 1 OS=Arabidopsis thaliana GN=CNGC1 PE=1 SV=1//0
POPTR_0003s03310	277.816	3.04633	6.5109	3.8887e-10	1.0946e-08	sp|Q9LTC0|Y5707_ARATH	Probable receptor-like protein kinase At5g47070 OS=Arabidopsis thaliana GN=At5g47070 PE=1 SV=1//3.72883e-171
POPTR_0002s08610	233.275	2.5619	6.5087	1.625e-09	4.2054e-08	sp|Q9CAP4|ERF13_ARATH	Ethylene-responsive transcription factor ERF013 OS=Arabidopsis thaliana GN=ERF013 PE=2 SV=1//3.48964e-33
POPTR_0017s06460	75.5512	0.830989	6.5065	2.6093e-06	3.8157e-05	sp|P15479|ACEA_RICCO	Isocitrate lyase OS=Ricinus communis PE=2 SV=1//2.49496e-08
POPTR_0010s08300	1241.72	13.7075	6.5012	1.4919e-37	7.8884e-35	sp|Q8LDC8|ERF92_ARATH	Ethylene-responsive transcription factor 1B OS=Arabidopsis thaliana GN=ERF1B PE=1 SV=2//5.55403e-63
POPTR_0008s12130	242.511	2.69976	6.4891	3.5853e-25	5.3113e-23	sp|Q9LK95|MYB21_ARATH	Transcription factor MYB21 OS=Arabidopsis thaliana GN=MYB21 PE=1 SV=1//7.9843e-58
POPTR_0004s11460	43.3234	0.484427	6.4827	1.9185e-06	2.8843e-05	sp|Q9LX82|MYB48_ARATH	Transcription factor MYB48 OS=Arabidopsis thaliana GN=MYB48 PE=2 SV=1//3.41777e-43
POPTR_0016s11990	7269.96	81.5002	6.479	1.8938e-28	3.7841e-26	sp|Q9FF86|DCR_ARATH B	BAHD acyltransferase DCR OS=Arabidopsis thaliana GN=DCR PE=2 SV=1//1.18414e-67
POPTR_0017s12030	37.051	0.415495	6.4785	6.5277e-09	1.5493e-07	sp|Q1PDW5|FTSH6_ARATH	ATP-dependent zinc metalloprotease FTSH 6, chloroplastic OS=Arabidopsis thaliana GN=FTSH6 PE=2 SV=1//1.90706e-36
POPTR_0012s01740	1084.11	12.2523	6.4673	6.8649e-37	3.3705e-34	sp|Q5SN75|P2C08_ORYSJ	Probable protein phosphatase 2C 8 OS=Oryza sativa subsp. japonica GN=Os01g0656200 PE=2 SV=1//1.42511e-12
POPTR_0008s13370	79.2108	0.899921	6.4598	1.3667e-14	7.0631e-13
POPTR_0016s13380	730.553	8.30609	6.4587	2.2193e-34	8.6673e-32	sp|Q0JQF7|DRE2A_ORYSJ	Dehydration-responsive element-binding protein 2A OS=Oryza sativa subsp. japonica GN=DREB2A PE=2 SV=1//6.63348e-23
POPTR_0003s05310	36.4696	0.415495	6.4557	9.9609e-09	2.2991e-07	sp|Q54I39|IST1L_DICDI	IST1-like protein OS=Dictyostelium discoideum GN=DDB_G0289029 PE=3 SV=1//3.3968e-16
POPTR_0009s08930	696.752	7.96143	6.4515	6.0552e-31	1.6648e-28
POPTR_0007s00720	439.261	5.05297	6.4418	2.0662e-30	5.1834e-28	sp|Q05609|CTR1_ARATH	Serine/threonine-protein kinase CTR1 OS=Arabidopsis thaliana GN=CTR1 PE=1 SV=1//5.50627e-41
POPTR_0002s09860	3187.58	36.6862	6.4411	4.3522e-20	3.9054e-18	sp|Q9ZWJ3|U85A2_ARATH	UDP-glycosyltransferase 85A2 OS=Arabidopsis thaliana GN=UGT85A2 PE=2 SV=1//3.88737e-76
POPTR_0006s24290	541.285	6.23052	6.4409	1.0469e-06	1.6666e-05
POPTR_0015s13130	36.0629	0.415495	6.4395	1.25e-08	2.8208e-07	sp|Q04980|LTI65_ARATH	Low-temperature-induced 65 kDa protein OS=Arabidopsis thaliana GN=LTI65 PE=2 SV=2//9.17661e-20
POPTR_0011s16580	424.213	4.9151	6.4314	1.3752e-06	2.1356e-05	sp|A6P6W0|CASL1_CANSA	Cannabidiolic acid synthase-like 1 OS=Cannabis sativa GN=CBDAS2 PE=2 SV=1//0
POPTR_0019s00980	232.982	2.69976	6.4312	0.00011559	0.0011564
POPTR_0003s16360	3245.53	37.6588	6.4293	8.5721e-41	6.0123e-38	sp|Q5UNY4|YL728_MIMIV	Uncharacterized protein L728 OS=Acanthamoeba polyphaga mimivirus GN=MIMI_L728 PE=4 SV=1//1.18853e-60
POPTR_0005s08940	905.987	10.5214	6.4281	7.9519e-30	1.8719e-27	sp|P93007|EF112_ARATH	Ethylene-responsive transcription factor ERF112 OS=Arabidopsis thaliana GN=ERF112 PE=2 SV=1//2.42627e-18
POPTR_0014s07470	1033.62	12.0436	6.4233	4.4943e-11	1.4613e-09	sp|Q58FX0|BAP2_ARATH	BON1-associated protein 2 OS=Arabidopsis thaliana GN=BAP2 PE=1 SV=1//1.57903e-29
POPTR_0006s10510	237.575	2.7687	6.423	6.7678e-25	9.7321e-23	sp|A2WL19|DRE2A_ORYSI	Dehydration-responsive element-binding protein 2A OS=Oryza sativa subsp. indica GN=DREB2A PE=3 SV=2//9.77337e-20
POPTR_0010s07070	4984.66	58.1445	6.4217	2.5074e-11	8.4074e-10	sp|P32110|GSTX6_SOYBN	Probable glutathione S-transferase OS=Glycine max GN=HSP26-A PE=2 SV=1//1.35952e-08
POPTR_0008s10890	343.91	4.01518	6.4204	3.318e-28	6.5537e-26
POPTR_0001s18120	738.611	8.65265	6.4155	2.7514e-06	4.0085e-05	sp|Q9FLS0|FB253_ARATH	F-box protein At5g07610 OS=Arabidopsis thaliana GN=At5g07610 PE=2 SV=1//9.86314e-07
POPTR_0018s03790	41.3478	0.484427	6.4154	1.1694e-09	3.0845e-08	sp|Q9ZQ23|FLA3_ARATH	Fasciclin-like arabinogalactan protein 3 OS=Arabidopsis thaliana GN=FLA3 PE=2 SV=1//1.13175e-49
POPTR_0001s35100	35.3662	0.415495	6.4114	1.6273e-08	3.592e-07	sp|Q2JW78|DNAJ_SYNJA	Chaperone protein DnaJ OS=Synechococcus sp. (strain JA-3-3Ab) GN=dnaJ PE=3 SV=1//5.13013e-12
POPTR_0006s20290	35.1922	0.415495	6.4043	1.6627e-08	3.6607e-07	sp|Q9M2A0|PMA8_ARATH	ATPase 8, plasma membrane-type OS=Arabidopsis thaliana GN=AHA8 PE=1 SV=1//0
POPTR_0007s13150	996.641	11.7679	6.4041	6.8569e-36	2.9457e-33
POPTR_0006s10620	111.326	1.31542	6.4031	1.5094e-17	1.074e-15
POPTR_0001s42210	230.605	2.7687	6.3801	1.8446e-24	2.5563e-22	sp|O81832|Y4729_ARATH	G-type lectin S-receptor-like serine/threonine-protein kinase At4g27290 OS=Arabidopsis thaliana GN=At4g27290 PE=2 SV=4//1.68438e-10
POPTR_0001s10490	777.353	9.34387	6.3784	3.0075e-15	1.6617e-13	sp|Q8H0Y8|WRK41_ARATH	Probable WRKY transcription factor 41 OS=Arabidopsis thaliana GN=WRKY41 PE=2 SV=2//3.06539e-13
POPTR_0014s02260	12857.3	154.999	6.3742	5.5272e-32	1.681e-29	sp|Q9FDW1|MYB44_ARATH	Transcription factor MYB44 OS=Arabidopsis thaliana GN=MYB44 PE=2 SV=1//6.19055e-65
POPTR_0004s11720	74.5088	0.899921	6.3715	5.2003e-11	1.6625e-09	sp|Q9LX82|MYB48_ARATH	Transcription factor MYB48 OS=Arabidopsis thaliana GN=MYB48 PE=2 SV=1//1.82315e-47
POPTR_0010s18380	40.0125	0.484427	6.368	1.9173e-09	4.9027e-08
POPTR_0009s06940	1570.29	19.0362	6.3661	5.5896e-38	3.0493e-35	sp|Q9FI39|THAD_ARATH	Cytochrome P450 705A5 OS=Arabidopsis thaliana GN=CYP705A5 PE=2 SV=1//3.39938e-53
POPTR_0004s12170	2644.25	32.4661	6.3478	3.0378e-12	1.146e-10	sp|Q93Z27|CML45_ARATH	Probable calcium-binding protein CML45 OS=Arabidopsis thaliana GN=CML45 PE=1 SV=1//7.08316e-39
POPTR_0003s10780	409.815	5.05297	6.3417	4.7173e-16	2.8294e-14	sp|Q8VZG8|Y4885_ARATH	Probable LRR receptor-like serine/threonine-protein kinase At4g08850 OS=Arabidopsis thaliana GN=At4g08850 PE=1 SV=3//3.46297e-15
POPTR_0010s19830	357.37	4.49961	6.3115	0.00011699	0.0011664
POPTR_0001s18180	32.9847	0.415495	6.3108	7.5204e-06	0.00010029	sp|Q9C9I2|ERF21_ARATH	Ethylene-responsive transcription factor ERF021 OS=Arabidopsis thaliana GN=ERF021 PE=2 SV=1//2.55714e-57
POPTR_0013s01410	76.6546	0.968853	6.3059	1.845e-06	2.7822e-05	sp|O80494|P2B15_ARATH	F-box protein PP2-B15 OS=Arabidopsis thaliana GN=PP2B15 PE=2 SV=2//1.46087e-93
POPTR_0009s03850	13353.2	169.199	6.3023	1.1206e-14	5.8797e-13	sp|Q9XE58|SCL14_ARATH	Scarecrow-like protein 14 OS=Arabidopsis thaliana GN=SCL14 PE=2 SV=2//1.50658e-08
POPTR_0006s13010	1593.28	20.2138	6.3005	1.7494e-37	9.1095e-35
POPTR_1037s00210	32.4628	0.415495	6.2878	5.7926e-08	1.1595e-06	sp|Q39202|RLK1_ARATH	G-type lectin S-receptor-like serine/threonine-protein kinase RLK1 OS=Arabidopsis thaliana GN=RLK1 PE=2 SV=2//4.07337e-53
POPTR_0009s13140	69.9763	0.899921	6.2809	4.9184e-06	6.7886e-05	sp|Q9FUB7|CHSY_HYPAN	Chalcone synthase OS=Hypericum androsaemum PE=1 SV=1//2.19963e-94
POPTR_0014s03420	3626.75	46.6561	6.2805	6.3091e-40	4.0912e-37
POPTR_0001s27770	236.412	3.04633	6.2781	4.7793e-14	2.307e-12	sp|Q7XU38|C87A3_ORYSJ	Cytochrome P450 87A3 OS=Oryza sativa subsp. japonica GN=CYP87A3 PE=2 SV=3//1.73884e-06
POPTR_0017s07510	1664.4	21.5292	6.2726	1.7443e-12	6.8046e-11	sp|Q9SB52|PUMP4_ARATH	Mitochondrial uncoupling protein 4 OS=Arabidopsis thaliana GN=PUMP4 PE=2 SV=1//1.13915e-148
POPTR_0001s39950	1203.06	15.6452	6.2648	1.3645e-14	7.0626e-13	sp|P43309|PPO_MALDO P	Polyphenol oxidase, chloroplastic OS=Malus domestica PE=2 SV=1//0
POPTR_0005s26620	31.9401	0.415495	6.2644	7.4436e-08	1.4669e-06	sp|Q9FKX5|NIPL1_ARATH	NEP1-interacting protein-like 1 OS=Arabidopsis thaliana GN=ATL27 PE=2 SV=1//6.31747e-08
POPTR_0003s15040	11141.8	145.174	6.2621	5.9072e-15	3.1921e-13	sp|Q8VY90|EF105_ARATH	Ethylene-responsive transcription factor ERF105 OS=Arabidopsis thaliana GN=ERF105 PE=2 SV=1//6.21022e-54
POPTR_0006s12220	237.342	3.11526	6.2515	3.0457e-24	4.0259e-22	sp|Q9SCP6|U73D1_ARATH	UDP-glycosyltransferase 73D1 OS=Arabidopsis thaliana GN=UGT73D1 PE=3 SV=1//0
POPTR_0016s04580	99.9408	1.31542	6.2475	5.4022e-05	0.00058828	sp|O50001|PRU1_PRUAR	Major allergen Pru ar 1 OS=Prunus armeniaca PE=1 SV=1//1.45062e-53
POPTR_0018s00390	136.643	1.79984	6.2464	2.0704e-09	5.2591e-08	sp|Q9C7A2|Y3236_ARATH	Ankyrin repeat-containing protein At3g12360 OS=Arabidopsis thaliana GN=At3g12360 PE=2 SV=1//1.32508e-09
POPTR_0001s30200	1071.14	14.1211	6.2451	5.8679e-13	2.4594e-11
POPTR_0019s10710	514.407	6.78388	6.2447	9.4685e-31	2.5226e-28	sp|Q9FIJ6|ACCR4_ARATH	Serine/threonine-protein kinase-like protein CCR4 OS=Arabidopsis thaliana GN=CCR4 PE=1 SV=1//4.42262e-73
POPTR_0015s15000	639.478	8.44395	6.2428	0.00036763	0.003206	sp|Q9C7A2|Y3236_ARATH	Ankyrin repeat-containing protein At3g12360 OS=Arabidopsis thaliana GN=At3g12360 PE=2 SV=1//1.24731e-16
POPTR_0007s01480	455.865	6.02182	6.2423	1.1711e-11	4.1366e-10
POPTR_0002s01870	534.447	7.13044	6.2279	6.1285e-31	1.6716e-28	sp|Q0JIL1|NRX2_ORYSJ	Probable nucleoredoxin 2 OS=Oryza sativa subsp. japonica GN=Os01g0794400 PE=2 SV=1//2.4465e-19
POPTR_0002s07480	129.213	1.73091	6.2221	1.2753e-18	9.9611e-17
POPTR_0004s23220	1362.1	18.2742	6.2199	1.7857e-36	8.4068e-34
POPTR_0001s21260	1034.97	13.9162	6.2167	1.1459e-34	4.5266e-32	sp|Q9SZC9|HMA6_ARATH	Copper-transporting ATPase PAA1, chloroplastic OS=Arabidopsis thaliana GN=PAA1 PE=2 SV=1//3.79523e-34
POPTR_0010s07130	36.0049	0.484427	6.2158	1.2484e-08	2.8189e-07	sp|Q03662|GSTX1_TOBAC	Probable glutathione S-transferase OS=Nicotiana tabacum PE=2 SV=1//1.40385e-54
POPTR_0014s17750	293.091	3.94625	6.2147	3.6717e-20	3.3741e-18	sp|Q9LQL2|PTR14_ARATH	Nitrate transporter 1.5 OS=Arabidopsis thaliana GN=NRT1.5 PE=1 SV=2//0
POPTR_0005s01780	30.8367	0.415495	6.2137	1.2437e-07	2.3667e-06	sp|O81906|B120_ARATH	G-type lectin S-receptor-like serine/threonine-protein kinase B120 OS=Arabidopsis thaliana GN=B120 PE=1 SV=1//0
POPTR_0004s01010	35.8309	0.484427	6.2088	1.2751e-08	2.8699e-07	sp|O65451|FB333_ARATH	Probable F-box protein At4g22030 OS=Arabidopsis thaliana GN=At4g22030 PE=2 SV=1//5.73038e-107
POPTR_0007s11780	71.6626	0.968853	6.2088	1.1095e-13	5.1669e-12	sp|P52578|IFRH_SOLTU	Isoflavone reductase homolog OS=Solanum tuberosum PE=2 SV=1//1.5242e-141
POPTR_0005s03560	1842.34	25.1308	6.1959	1.9588e-14	9.9882e-13	sp|Q43191|LOX15_SOLTU	Probable linoleate 9S-lipoxygenase 5 OS=Solanum tuberosum GN=LOX1.5 PE=2 SV=1//0
POPTR_0009s10700	65.9122	0.899921	6.1946	8.8934e-13	3.6343e-11	sp|Q9ZQ91|CXE7_ARATH	Probable carboxylesterase 7 OS=Arabidopsis thaliana GN=CXE7 PE=2 SV=1//6.63418e-110
POPTR_0001s34210	70.6745	0.968853	6.1888	1.7877e-13	8.1164e-12
POPTR_0013s13410	65.5628	0.899921	6.1869	1.7627e-05	0.0002159	sp|O23144|PPI1_ARATH	Proton pump-interactor 1 OS=Arabidopsis thaliana GN=PPI1 PE=1 SV=2//1.04559e-09
POPTR_0008s17240	30.14	0.415495	6.1807	1.6424e-07	3.0744e-06	sp|Q94AR8|LEUC_ARATH	3-isopropylmalate dehydratase OS=Arabidopsis thaliana GN=IIL1 PE=2 SV=1//2.9514e-21
POPTR_0006s14160	14991.7	207.208	6.1769	9.9869e-09	2.3035e-07	sp|Q9S7M2|TI10B_ARATH	Protein TIFY 10B OS=Arabidopsis thaliana GN=TIFY10B PE=1 SV=1//9.50751e-07
POPTR_0002s23690	64.9836	0.899921	6.1741	1.0997e-12	4.4309e-11	sp|Q8L5T9|CYT2_ARATH	Cysteine proteinase inhibitor 2 OS=Arabidopsis thaliana GN=CYS2 PE=2 SV=2//6.44504e-24
POPTR_0011s16260	163.939	2.28427	6.1653	1.0006e-20	9.8256e-19	sp|Q8GTB6|THCAS_CANSA	Tetrahydrocannabinolic acid synthase OS=Cannabis sativa PE=1 SV=1//1.31304e-164
POPTR_0016s00600	904.422	12.6678	6.1578	6.2023e-34	2.2677e-31
POPTR_0001s10570	133.338	1.86877	6.1569	4.4376e-08	9.0511e-07	sp|Q9FLI3|P2C75_ARATH	Probable protein phosphatase 2C 75 OS=Arabidopsis thaliana GN=AHG1 PE=2 SV=1//2.22145e-07
POPTR_0007s14810	951.17	13.3591	6.1538	2.4349e-34	9.4027e-32
POPTR_0009s10120	59.1179	0.830989	6.1526	8.638e-12	3.1151e-10	sp|Q2V6J9|UFOG7_FRAAN	UDP-glucose flavonoid 3-O-glucosyltransferase 7 OS=Fragaria ananassa GN=GT7 PE=1 SV=1//3.62502e-177
POPTR_0001s21270	29.5006	0.415495	6.1498	2.6019e-07	4.6966e-06	sp|Q9SZC9|HMA6_ARATH	Copper-transporting ATPase PAA1, chloroplastic OS=Arabidopsis thaliana GN=PAA1 PE=2 SV=1//1.2956e-41
POPTR_0001s03390	707.271	9.96807	6.1488	1.5509e-32	4.9353e-30	sp|Q9FZ36|M3K2_ARATH	Mitogen-activated protein kinase kinase kinase 2 OS=Arabidopsis thaliana GN=ANP2 PE=2 SV=1//4.14097e-34
POPTR_0006s19420	4449.8	62.9983	6.1423	1.7382e-07	3.2396e-06
POPTR_0004s22170	97.7386	1.38435	6.1416	2.2574e-09	5.7089e-08
POPTR_0012s13440	29.2099	0.415495	6.1355	0.00049847	0.0041642	sp|P51090|CHSY_VITVI	Chalcone synthase OS=Vitis vinifera GN=CHS PE=2 SV=1//0
POPTR_0013s06030	33.9721	0.484427	6.1319	3.294e-08	6.8653e-07	sp|Q9FIC8|GL116_ARATH	Germin-like protein subfamily 1 member 16 OS=Arabidopsis thaliana GN=At5g39130 PE=2 SV=1//2.51851e-94
POPTR_0001s34520	2320.52	33.0941	6.1317	3.0775e-37	1.5328e-34	sp|Q93WV4|WRK71_ARATH	Probable WRKY transcription factor 71 OS=Arabidopsis thaliana GN=WRKY71 PE=2 SV=1//2.01145e-52
POPTR_0009s05230	1680.14	24.1581	6.1199	1.2219e-14	6.3533e-13	sp|O49508|FB237_ARATH	F-box protein At4g18380 OS=Arabidopsis thaliana GN=At4g18380 PE=2 SV=1//3.00332e-57
POPTR_0005s01680	95.9348	1.38435	6.1148	8.2586e-09	1.9308e-07	sp|C0LGQ5|GSO1_ARATH	LRR receptor-like serine/threonine-protein kinase GSO1 OS=Arabidopsis thaliana GN=GSO1 PE=2 SV=1//2.85593e-66
POPTR_0016s14490	2148.34	31.0818	6.111	0.0003511	0.0030814	sp|Q9LY00|WRK70_ARATH	Probable WRKY transcription factor 70 OS=Arabidopsis thaliana GN=WRKY70 PE=2 SV=1//1.58896e-17
POPTR_0002s05580	3175.85	46.0358	6.1082	2.9246e-38	1.6752e-35	sp|P13917|7SB1_SOYBN	Basic 7S globulin OS=Glycine max GN=BG PE=1 SV=2//3.26041e-83
POPTR_0005s02800	90.5911	1.31542	6.1058	0.0003197	0.0028303	sp|Q94AH6|CUL1_ARATH	Cullin-1 OS=Arabidopsis thaliana GN=CUL1 PE=1 SV=1//7.462e-29
POPTR_0664s00200	614.229	8.93028	6.1039	7.8585e-17	5.1444e-15	sp|P16335|GWIN3_POPSP	Wound-responsive protein GWIN3 OS=Populus sp. GN=GWIN3 PE=2 SV=1//8.08452e-51
POPTR_0010s25750	1952.12	28.382	6.1039	7.1658e-05	0.00075545
POPTR_0010s06590	28.5712	0.415495	6.1036	8.8132e-05	0.00090795	sp|Q9FKS8|LHT1_ARATH	Lysine histidine transporter 1 OS=Arabidopsis thaliana GN=LHT1 PE=1 SV=1//0
POPTR_0018s13270	146.228	2.14641	6.0902	2.1507e-19	1.8251e-17	sp|Q9FLS0|FB253_ARATH	F-box protein At5g07610 OS=Arabidopsis thaliana GN=At5g07610 PE=2 SV=1//5.63525e-08
POPTR_0013s03010	65.9695	0.968853	6.0894	1.2028e-06	1.8919e-05	sp|Q5XQC7|BON3_ARATH	Protein BONZAI 3 OS=Arabidopsis thaliana GN=BON3 PE=1 SV=1//1.54148e-18
POPTR_0005s09830	28.2805	0.415495	6.0888	0.0083231	0.043519	sp|Q6Q3H3|TPSGD_VITVI	(-)-germacrene D synthase OS=Vitis vinifera GN=VIT_19s0014g04930 PE=1 SV=1//0
POPTR_0009s16860	1048.37	15.4365	6.0857	6.1046e-09	1.4529e-07	sp|Q9FE20|PBS1_ARATH	Serine/threonine-protein kinase PBS1 OS=Arabidopsis thaliana GN=PBS1 PE=1 SV=1//1.0456e-11
POPTR_0011s16570	770.148	11.3543	6.0838	7.2855e-09	1.7138e-07	sp|A6P6V9|CBDAS_CANSA	Cannabidiolic acid synthase OS=Cannabis sativa GN=CBDAS PE=1 SV=1//0
POPTR_0013s12870	3886.31	57.5298	6.0779	5.4266e-19	4.3883e-17	sp|P27054|CHI4_PHAVU	Endochitinase PR4 OS=Phaseolus vulgaris GN=CHI4 PE=2 SV=1//9.61805e-47
POPTR_0200s00210	214.867	3.18419	6.0764	2.0184e-18	1.5484e-16	sp|Q39202|RLK1_ARATH	G-type lectin S-receptor-like serine/threonine-protein kinase RLK1 OS=Arabidopsis thaliana GN=RLK1 PE=2 SV=2//2.93438e-142
POPTR_0011s12400	4385.59	65.0663	6.0747	8.4629e-39	5.1027e-36	sp|Q93VY3|NAC72_ARATH	NAC domain-containing protein 72 OS=Arabidopsis thaliana GN=NAC072 PE=2 SV=1//1.41546e-117
[truncated: 6,133 more rows]

## Sheet: 24hvs0h
Note: log2FoldChanges were assigned to |13|, because log2(treatments/controls) could not be operated when read counts were 0
[truncated: 8,365 more rows]
