# Supplementary material for: Transcriptomic analysis reveals importance of ROS and phytohormones in response to short-term salinity stress in Populus tomentosa
Source: Front Plant Sci. 2015 Sep 15;6:678. doi: 10.3389/fpls.2015.00678 (PMC4569970; doi:10.3389/fpls.2015.00678)
Supplement: Supplementary Table S4 — GO enrichment of differentially expressed genes. [file Table4.XLSX]

## Sheet: S4A Common Go terms
	salt treament 6 h						salt treament 12 h						salt treament 24 h
biological_process	Corrected_pValue	DEG_item	Bg_item	DEG/Bg	Up	Down	Corrected_pValue	DEG_item	Bg_item	DEG/Bg	Up	Down	Corrected_pValue	DEG_item	Bg_item	DEG/Bg	Up	Down
chlorophyll catabolic process	0.00025158	23	56	41.0714	17	5	0.00091294	25	56	44.6429	16	2	0.0087	26	56	46.4286	10	14
pigment catabolic process	0.00032363	23	57	40.3509	17	1	0.0011744	25	57	43.8596	16	5	0.010585	26	57	45.614	15	11
tetrapyrrole catabolic process	0.00027818	24	60	40	18	1	0.00047914	27	60	45	18	3	0.005369	28	60	46.6667	17	11
porphyrin-containing compound catabolic process	0.00027818	24	60	40	18	7	0.00047914	27	60	45	18	5	0.005369	28	60	46.6667	15	11
cofactor catabolic process	0.0003719	24	61	39.3443	18	6	0.00063038	27	61	44.2623	18	3	0.0074893	28	61	45.9016	17	11
protein ubiquitination	1.12e-06	46	119	38.6555	45	4	0.0001033	48	119	40.3361	47	1	0.009827	48	119	40.3361	6	30
protein modification by small protein conjugation	3.17e-06	46	123	37.3984	45	1	0.00022431	48	123	39.0244	47	7	0.019498	48	123	39.0244	46	2
protein modification by small protein conjugation or removal	3.17e-06	46	123	37.3984	45	2	0.00022431	48	123	39.0244	47	14	0.019498	48	123	39.0244	46	2
response to oxidative stress	0.049206	36	151	23.8411	18	1	0.00012654	52	151	34.4371	21	26	0.0025249	55	151	36.4238	46	2
cellular carbohydrate metabolic process	0.00015452	132	562	23.4875	103	29	0.0035981	149	562	26.5125	107	160	5.4942e-05	186	562	33.0961	97	61
translation	2.27e-08	202	930	21.7204	50	152	0.0010624	212	930	22.7957	52	78	2.1904e-15	310	930	33.3333	120	66
regulation of transcription, DNA-dependent	4.26e-08	466	2373	19.6376	404	62	5.6102e-05	533	2373	22.461	439	94	0.028394	607	2373	25.5794	279	161
regulation of RNA metabolic process	4.26e-08	466	2378	19.5963	404	62	5.6102e-05	534	2378	22.4558	440	99	0.028394	608	2378	25.5677	433	175
regulation of RNA biosynthetic process	4.26e-08	466	2378	19.5963	404	62	5.6102e-05	534	2378	22.4558	440	94	0.028394	608	2378	25.5677	433	174
regulation of cellular macromolecule biosynthetic process	4.26e-08	474	2424	19.5545	407	67	0.00012654	541	2424	22.3185	442	99	0.031553	618	2424	25.495	433	175
regulation of macromolecule biosynthetic process	4.26e-08	474	2429	19.5142	407	67	0.00012654	542	2429	22.3137	443	99	0.032191	619	2429	25.4837	439	180
regulation of cellular biosynthetic process	4.26e-08	474	2429	19.5142	407	67	0.00012654	542	2429	22.3137	443	99	0.032191	619	2429	25.4837	439	179
regulation of biosynthetic process	4.81e-08	474	2432	19.4901	407	67	0.00012654	543	2432	22.3273	444	99	0.028394	621	2432	25.5345	439	180
oxidation-reduction process	0.0019835	505	2817	17.9269	367	138	8.9938e-05	629	2817	22.3287	405	111	0.039505	719	2817	25.5236	440	181
cellular nitrogen compound biosynthetic process	4.21e-05	626	3519	17.7891	523	103	0.00045448	754	3519	21.4265	582		0.0021258	898	3519	25.5186	592	301
nucleobase-containing compound biosynthetic process	0.00022844	557	3132	17.7842	465	92	0.0017572	667	3132	21.2963	517	170	0.016294	789	3132	25.1916	416	303
aromatic compound biosynthetic process	0.00012302	616	3469	17.7573	515	101	0.00063038	742	3469	21.3894	572	173	0.0046282	882	3469	25.4252	527	262
cellular protein metabolic process	0.00028396	713	4016	17.754	486	227	0.00015507	873	4016	21.738	583	290	3.7114e-06	1067	4016	26.5687	615	334
gene expression	4.07e-07	774	4363	17.7401	530	244	0.0051681	893	4363	20.4676	591	302	7.9378e-06	1113	4363	25.51	604	463
heterocycle biosynthetic process	0.0001539	622	3516	17.6906	519	103	0.00063038	751	3516	21.3595	578	172	0.0042013	893	3516	25.3982	586	296
organic cyclic compound biosynthetic process	0.00031523	648	3694	17.542	530	118	0.00063038	787	3694	21.3048	592	195	0.0005728	949	3694	25.6903	595	303
single-organism metabolic process	0.00045828	940	5424	17.3304	679	261	9.5202e-05	1158	5424	21.3496	748	410	0.0088191	1366	5424	25.1844	797	569
metabolic process	9.9e-08	2541	15555	16.3356	1880	661	1.6724e-05	3090	15555	19.865	2121		1.662e-08	3796	15555	24.4037	2260
cellular metabolic process	6.21e-05	1864	11325	16.4592	1371	493	0.00063038	2273	11325	20.0706	1564	709	5.5656e-06	2785	11325	24.5916	1654	1131
biological_process	9.46e-07	3191	20163	15.826	2375		1.5451e-05	3918	20163	19.4316	2681		4.4165e-06	4772	20163	23.6671	2850
cellular_component	Corrected_pValue	DEG_item	Bg_item	DEG/Bg	Up	Down	Corrected_pValue	DEG_item	Bg_item	DEG/Bg	Up	Down	Corrected_pValue	DEG_item	Bg_item	DEG/Bg	Up	Down
ribosome	3.93e-16	168	635	26.4567	28	140	3.483e-09	173	635	27.2441	29	144	5.2801e-29	258	635	40.6299	34	224
ribonucleoprotein complex	4.84e-09	182	812	22.4138	36	146	0.00061675	188	812	23.1527	36	152	8.2421e-16	277	812	34.1133	39	238
intracellular non-membrane-bounded organelle	2.16e-05	242	1258	19.2369	81	161	0.045304	265	1258	21.0652	88	177	4.4192e-11	382	1258	30.3657	100	282
non-membrane-bounded organelle	2.16e-05	242	1258	19.2369	81	161	0.045304	265	1258	21.0652	88	177	4.4192e-11	382	1258	30.3657	100	282
molecular_function	Corrected_pValue	DEG_item	Bg_item	DEG/Bg	Up	Down	Corrected_pValue	DEG_item	Bg_item	DEG/Bg	Up	Down	Corrected_pValue	DEG_item	Bg_item	DEG/Bg	Up	Down
UDP-N-acetylmuramate dehydrogenase activity	1.52e-07	39	90	43.3333	37	2	9.4538e-07	43	90	47.7778	39	4	1.4039e-05	45	90	50	38	7
chlorophyllase activity	0.00025158	23	56	41.0714	17	6	0.00091294	25	56	44.6429	16	9	0.0087	26	56	46.4286	15	11
endopeptidase regulator activity	2.15e-05	32	102	31.3725	31	1	0.00082493	33	102	32.3529	32	1	5.5656e-06	43	102	42.1569	39	4
endopeptidase inhibitor activity	2.15e-05	32	102	31.3725	31	1	0.00082493	33	102	32.3529	32	1	5.5656e-06	43	102	42.1569	39	4
peptidase inhibitor activity	0.0001539	32	110	29.0909	31	1	0.0042727	33	110	30	32	1	2.9142e-05	44	110	40	39	5
peptidase regulator activity	0.0001539	32	110	29.0909	31	1	0.0042727	33	110	30	32	1	2.9142e-05	44	110	40	39	5
dioxygenase activity	2.29e-06	73	255	28.6275	46	27	1.0518e-06	87	255	34.1176	48	39	0.0023978	87	255	34.1176	48	39
oxidoreductase activity, acting on paired donors, with incorporation or reduction of molecular oxygen, 2-oxoglutarate as one donor, and incorporation of one atom each of oxygen into both donors	0.00025967	53	189	28.0423	32	21	5.7964e-05	65	189	34.3915	32	33	0.01167	65	189	34.3915	30	35
peroxidase activity	0.0063146	43	167	25.7485	25	18	3.3409e-05	59	167	35.3293	28	31	0.00088751	62	167	37.1257	29	33
oxidoreductase activity, acting on peroxide as acceptor	0.0063146	43	167	25.7485	25	18	3.3409e-05	59	167	35.3293	28	31	0.00088751	62	167	37.1257	29	33
sequence-specific DNA binding transcription factor activity	8.12e-17	270	1073	25.1631	237	33	5.5809e-13	302	1073	28.1454	252	50	7.0447e-08	325	1073	30.2889	244	81
nucleic acid binding transcription factor activity	8.12e-17	270	1073	25.1631	237	33	5.5809e-13	302	1073	28.1454	252	50	7.0447e-08	325	1073	30.2889	244	81
flavin adenine dinucleotide binding	0.001953	72	288	25	67	5	0.0017771	85	288	29.5139	77	8	0.014345	95	288	32.9861	78	17
sequence-specific DNA binding	4.26e-08	162	685	23.6496	132	30	5.6592e-11	203	685	29.635	149	54	1.0715e-10	233	685	34.0146	149	84
chromatin binding	0.00016379	116	507	22.8797	90	26	0.0043182	130	507	25.641	104	26	0.022336	149	507	29.3886	96	53
antioxidant activity	0.026908	54	241	22.4066	35	19	9.5594e-05	74	241	30.7054	39	35	5.2358e-05	86	241	35.6846	42	44
heme binding	0.00027818	142	663	21.4178	94	48	0.00029742	170	663	25.641	99	71	5.2801e-29	258	633	40.7583	34	224
calcium ion binding	0.040612	82	402	20.398	73	9	0.00047914	109	402	27.1144	91	18	0.0085827	121	402	30.0995	97	24
coenzyme binding	0.029494	146	724	20.1657	112	34	0.0038124	182	724	25.1381	132	50	7.4614e-05	226	724	31.2155	145	81
cofactor binding	0.0080735	186	923	20.1517	146	40	0.0016724	229	923	24.8104	167	62	4.3093e-05	282	923	30.5525	182	100
oxidoreductase activity	3.6e-06	554	2988	18.5408	400	154	1.8215e-07	687	2988	22.992	448	239	0.00012853	791	2988	26.4726	461	330

## Sheet: S4B Specific Go Terms
salt treament 6 h							salt treament 12 h							salt treament 24 h
	Corrected_pValue	DEG_item	Bg_item	DEG/Bg	Up	Down		Corrected_pValue	DEG_item	Bg_item	DEG/Bg	Up	Down		Corrected_pValue	DEG_item	Bg_item	DEG/Bg	Up	Down
biological_process
response to water stimulus	0.00090451	8	11	72.7273	8	4	protein metabolic process	0.00059497	1249	4845	25.7792	693	556	carbohydrate biosynthetic process	0.039505	158	520	30.3846	46	23
response to oxygen-containing compound	0.0023806	8	12	66.6667	8	0	phosphorylation	0.0029915	482	2091	23.0512	399	94	serine family amino acid metabolic process	0.039844	24	56	42.8571	17	4
cellular hormone metabolic process	0.030461	7	11	63.6364	7	2	carbohydrate metabolic process	0.0073655	496	1796	27.6169	296	200	cellular iron ion homeostasis	0.010585	11	16	68.75
cytokinin metabolic process	0.030461	7	11	63.6364	7	4	multi-organism reproductive process	0.00063038	73	224	32.5893	71	29	cellular homeostasis	0.05099	69	228	30.2632	34	36
regulation of hormone levels	0.05195	7	12	58.3333	7	0	multi-multicellular organism process	0.0011372	71	220	32.2727	69	15	carbohydrate catabolic process	0.044249	70	210	33.3333	22	33
hormone metabolic process	0.05195	7	12	58.3333	7	0	cell recognition	0.0016964	69	214	32.243	68	18	protein polymerization	0.048158	36	95	37.8947	17	11
trehalose biosynthetic process	8.22e-05	18	34	52.9412	18	3	pollination	0.0011372	69	211	32.7014	68	23
disaccharide biosynthetic process	0.00014012	18	35	51.4286	18	1	pollen-pistil interaction	0.0011372	69	211	32.7014	68	9
response to abiotic stimulus	0.052993	10	24	41.6667	9	2	recognition of pollen	0.0011372	69	211	32.7014	68	31
disaccharide metabolic process	0.0031328	23	63	36.5079	22	6	steroid biosynthetic process	0.037188	56	164	34.1463	23	33
lipopolysaccharide metabolic process	0.045092	57	235	24.2553	45	1	response to wounding	0.01514	35	99	35.3535	22	13
lipopolysaccharide biosynthetic process	0.045092	57	235	24.2553	45	1	glycine metabolic process	0.0042013	21	39	53.8462	9	3
cellular lipid metabolic process	0.042592	195	994	19.6177	154	41	serine family amino acid catabolic process	0.009827	14	23	60.8696	5	4
regulation of cellular metabolic process	9.61e-07	495	2615	18.9293	422	73	glycine catabolic process	0.009827	14	23	60.8696	5	3
lipid metabolic process	0.048653	297	1616	18.3787	228	69	transition metal ion homeostasis	0.015171	12	19	63.1579	8	4
regulation of metabolic process	0.00022844	507	2793	18.1525	430	77	cellular transition metal ion homeostasis	0.009827	12	18	66.6667	8	4
regulation of cellular process	0.0047287	716	4207	17.0193	608	108	iron ion homeostasis	0.010585	11	16	68.75	7	0
regulation of biological process	0.04261	735	4416	16.644	623	112
primary metabolic process	0.042584	1937	12063	16.0574	1432	505
cellular_component
cytoplasmic part	0.043483	352	2086	16.8744	153	199	apoplast	0.025095	17	41	41.4634	9	8	macromolecular complex	0.00088751	835	3303	25.28	336	499
														glycine cleavage complex	0.009827	9	12	75	2	7
														mitochondrial proton-transporting ATP synthase complex	0.048807	45	130	34.6154	15	30
														proteinaceous extracellular matrix	0.02203	56	169	33.1361	45	11
														cytoplasmic part	1.662e-08	578	2086	27.7085	176	402
														cytoplasm	0.0018627	710	2790	25.448	241	469
														intracellular organelle	0.026245	1071	4413	24.2692	488	583
														organelle	0.030121	1071	4421	24.2253	488	583
molecular_function
cytokinin dehydrogenase activity	0.030461	7	11	63.6364	7	0								oxidoreductase activity, acting on the CH-OH group of donors, NAD or NADP as acceptor	0.00017478	175	542	32.2878	103	72
oxidoreductase activity, acting on single donors with incorporation of molecular oxygen, incorporation of two atoms of oxygen	0.04261	20	65	30.7692	14	6								oxidoreductase activity, acting on CH-OH group of donors	0.00088751	179	567	31.5697	105	74
acid-amino acid ligase activity	0.0020922	116	543	21.3628	107	9								chitin binding	0.0077196	17	33	51.5152	16	1
acid-amino acid ligase activity	0.0020922	116	543	21.3628	107	9								carbohydrate derivative binding	0.010371	19	39	48.7179	18	1
iron ion binding	0.037195	117	585	20	84	33	carbohydrate binding	0.0038124	114	417	27.3381	92	22	deoxyribonuclease II activity	0.028394	5	5	100	2	3
iron ion binding	0.037195	117	585	20	84	33								endodeoxyribonuclease activity, producing 3'-phosphomonoesters	0.028394	5	5	100	2	3
ligase activity, forming carbon-nitrogen bonds	0.034316	125	634	19.7161	114	11
