# Supplementary material for: Transcriptomic analysis reveals importance of ROS and phytohormones in response to short-term salinity stress in Populus tomentosa
Source: Front Plant Sci. 2015 Sep 15;6:678. doi: 10.3389/fpls.2015.00678 (PMC4569970; doi:10.3389/fpls.2015.00678)
Supplement: Supplementary Table S5 — KEGG pathway enrichment of differentially expressed genes. [file Table5.XLSX]

## Sheet: 6hvs0h
##The most enriched pathway or disease terms:
##Statistic method: hypergeometric test
##FDR correction method: Benjamini and Hochberg (1995)
#Term	Database	Id	Sample number	Background number	P-Value	Corrected P-Value	Genes	KEGG_ID/KO	Entrez_ID	Hyperlink
Ribosome	KEGG PATHWAY	pop03010	142	406	0	0	POPTR_0010s09820|POPTR_0010s10140|POPTR_0008s10710|POPTR_0017s14180|POPTR_0005s02330|POPTR_0002s06390|POPTR_0012s11830|POPTR_0001s34160|POPTR_0002s12040|POPTR_0008s16840|POPTR_0005s23280|POPTR_0013s11140|POPTR_0001s07890|POPTR_0003s15780|POPTR_0004s06190|POPTR_0005s08430|POPTR_0005s22790|POPTR_0014s05640|POPTR_0002s14250|POPTR_0006s23060|POPTR_0004s07620|POPTR_0005s02610|POPTR_0002s25050|POPTR_00…	pop:POPTR_231193|pop:POPTR_821994|pop:POPTR_820575|pop:POPTR_743662|pop:POPTR_581899|pop:POPTR_551281|pop:POPTR_674637|pop:POPTR_829767|pop:POPTR_202048|pop:POPTR_710092|pop:POPTR_559569|pop:POPTR_676405|pop:POPTR_656057|pop:POPTR_817491|pop:POPTR_595970|pop:POPTR_818307|pop:POPTR_714910|pop:POPTR_836394|pop:POPTR_836394|pop:POPTR_653749|pop:POPTR_813786|pop:POPTR_662709|pop:POPTR_711534|pop:POPT…	7498080|7474223|7471116|7475468|7476110|7467795|7476573|7467704|7469627|7471954|7464841|7495334|7457926|7496511|7488485|7486328|7464817|7483306|7483306|7492262|7493602|7481738|7459505|7456826|7484057|7461230|7491944|7495790|7476857|7476857|7476857|7487786|7497065|7455193|7464518|7469902|7488050|7476756|7457604|7467594|7479224|7479224|7467347|7496522|7496522|7496522|7471675|7479476|7479476|7492045…	http://www.genome.jp/kegg-bin/show_pathway?pop03010
Plant-pathogen interaction	KEGG PATHWAY	pop04626	53	138	4.43576e-10	2.68364e-08	POPTR_0003s06670|POPTR_0009s10530|POPTR_0001s09900|POPTR_0003s13250|POPTR_0006s21490|POPTR_0019s00630|POPTR_0004s21710|POPTR_0016s14870|POPTR_0005s16210|POPTR_0003s16530|POPTR_0003s09090|POPTR_0002s21510|POPTR_0010s20030|POPTR_0016s00510|POPTR_0010s09110|POPTR_0010s11740|POPTR_0017s05860|POPTR_0005s11560|POPTR_0009s16510|POPTR_0002s00350|POPTR_0017s00960|POPTR_0004s07050|POPTR_0004s07190|POPTR_00…	pop:POPTR_817040|pop:POPTR_767565|pop:POPTR_646672|pop:POPTR_646672|pop:POPTR_561172|pop:POPTR_826066|pop:POPTR_679968|pop:POPTR_907177|pop:POPTR_1078383|pop:POPTR_413452|pop:POPTR_836925|pop:POPTR_1072815|pop:POPTR_805460|pop:POPTR_582316|pop:POPTR_726467|pop:POPTR_231748|pop:POPTR_292686|pop:POPTR_796704|pop:POPTR_1085976|pop:POPTR_709761|pop:POPTR_782119|pop:POPTR_782119|pop:POPTR_556104|pop:P…	7475677|7490033|7497806|7497806|7455608|7465891|7475264|7472498|7460930|7481198|7471812|7489886|7490347|7493317|7498051|7462676|7492179|7464198|7460061|7474533|7486105|7486105|7494528|7481468|7463923|7482810|7498148|7464719|7465803|7491758|7475044|7493480|7496542|7457359|7479123|7470117|7471157|7457394|7460184|7482907|7467711|7459759|7484354|7484354|7473631|7460408|7487378|7488328|7456701|7462397…	http://www.genome.jp/kegg-bin/show_pathway?pop04626
Flavonoid biosynthesis	KEGG PATHWAY	pop00941	22	35	8.81611e-10	3.55583e-08	POPTR_0001s14310|POPTR_0006s03180|POPTR_0005s11570|POPTR_0005s11600|POPTR_0005s11610|POPTR_0004s14680|POPTR_0003s17550|POPTR_0003s17540|POPTR_0009s10270|POPTR_0010s13990|POPTR_0014s14200|POPTR_0008s11540|POPTR_0005s25110|POPTR_0003s11900|POPTR_0002s03500|POPTR_0001s08410|POPTR_0015s03360|POPTR_0001s31220|POPTR_0001s03440|POPTR_0003s17530|POPTR_0010s21980|POPTR_0009s07320|POPTR_0001s14320|POPTR_00…	pop:POPTR_814872|pop:POPTR_685839|pop:POPTR_270329|pop:POPTR_270329|pop:POPTR_270329|pop:POPTR_828087|pop:POPTR_554829|pop:POPTR_554828|pop:POPTR_649581|pop:POPTR_566672|pop:POPTR_572875|pop:POPTR_656768|pop:POPTR_206006|pop:POPTR_646527|pop:POPTR_710083|pop:POPTR_548547|pop:POPTR_835080|pop:POPTR_829835|pop:POPTR_587193|pop:POPTR_554827|pop:POPTR_724846|pop:POPTR_54623|pop:POPTR_814871|pop:POPTR…	7460520|7495679|7493797|7493797|7493797|7476218|7493199|7493198|7457542|7466920|7466313|7483928|7454367|7465826|7471942|7490928|7475620|7492044|7480621|7493197|7458617|7475030|7460519|7498118|	http://www.genome.jp/kegg-bin/show_pathway?pop00941
Phenylpropanoid biosynthesis	KEGG PATHWAY	pop00940	40	118	2.68247e-06	8.11448e-05	POPTR_1693s00200|POPTR_0007s13720|POPTR_0005s21750|POPTR_0006s03180|POPTR_0010s18250|POPTR_0001s14890|POPTR_0001s14910|POPTR_0005s14190|POPTR_0010s16740|POPTR_0008s09380|POPTR_0009s10270|POPTR_0007s01580|POPTR_0001s27550|POPTR_0002s06590|POPTR_0003s15480|POPTR_0004s01510|POPTR_0009s06740|POPTR_0008s03810|POPTR_0002s01960|POPTR_0012s00700|POPTR_0016s13280|POPTR_0864s00200|POPTR_0019s09150|POPTR_00…	pop:POPTR_832218|pop:POPTR_563244|pop:POPTR_714789|pop:POPTR_685839|pop:POPTR_1091564|pop:POPTR_814849|pop:POPTR_814849|pop:POPTR_208491|pop:POPTR_1084811|pop:POPTR_1084811|pop:POPTR_649581|pop:POPTR_1081949|pop:POPTR_549334|pop:POPTR_830144|pop:POPTR_414334|pop:POPTR_647567|pop:POPTR_767919|pop:POPTR_820249|pop:POPTR_550845|pop:POPTR_569675|pop:POPTR_668104|pop:POPTR_668104|pop:POPTR_743906|pop:…	7486040|7480159|7469241|7495679|7481610|7487058|7487058|7489720|7498208|7498208|7457542|7491729|7463857|7467801|7497549|7458526|7475061|7479878|7496907|7496459|7488716|7488716|7475831|7454283|7492044|7486188|7486188|7486188|7486188|7486188|7476360|7480621|7490064|7474697|7485174|7491786|7487842|7479076|7458545|7479718|7465643|7474487|7498118|7461384|7469843|7464478|7463285|	http://www.genome.jp/kegg-bin/show_pathway?pop00940
Plant hormone signal transduction	KEGG PATHWAY	pop04075	84	319	4.11793e-06	9.9654e-05	POPTR_0010s08300|POPTR_0008s16610|POPTR_0002s12710|POPTR_0014s10730|POPTR_0016s04010|POPTR_0018s12790|POPTR_0001s25200|POPTR_0009s04210|POPTR_0001s30560|POPTR_0011s13330|POPTR_0002s12860|POPTR_0010s20030|POPTR_0005s14540|POPTR_0002s04020|POPTR_0001s06430|POPTR_0005s24460|POPTR_0002s16960|POPTR_0005s18550|POPTR_0006s29280|POPTR_0005s16020|POPTR_0009s09590|POPTR_0006s17810|POPTR_0001s13460|POPTR_00…	pop:POPTR_804955|pop:POPTR_804955|pop:POPTR_551849|pop:POPTR_664248|pop:POPTR_576209|pop:POPTR_578920|pop:POPTR_768154|pop:POPTR_768154|pop:POPTR_549965|pop:POPTR_569040|pop:POPTR_754981|pop:POPTR_805460|pop:POPTR_645273|pop:POPTR_551047|pop:POPTR_547819|pop:POPTR_801467|pop:POPTR_816623|pop:POPTR_558898|pop:POPTR_583187|pop:POPTR_818512|pop:POPTR_821271|pop:POPTR_1118689|pop:POPTR_750935|pop:POP…	7492415|7492415|7462880|7455385|7458945|7470082|7481518|7481518|7465052|7454392|7462891|7490347|7481986|7471971|7476846|7454341|7497237|7476401|7476046|7460939|7469610|7495922|7460568|7474682|7456882|7462538|7464824|7484034|7457980|7472448|7481201|7459759|7464660|7488718|7488718|7489826|7460552|7467970|7490036|7482810|7458234|7498042|7496433|7492101|7497353|7466792|7468644|7486796|7458124|7490981…	http://www.genome.jp/kegg-bin/show_pathway?pop04075
Phenylalanine metabolism	KEGG PATHWAY	pop00360	34	105	4.35207e-05	0.000877668	POPTR_1693s00200|POPTR_0006s25830|POPTR_0005s08100|POPTR_0017s04600|POPTR_0005s21750|POPTR_0010s18250|POPTR_0005s14190|POPTR_0009s10270|POPTR_0007s01580|POPTR_0002s06590|POPTR_0003s15480|POPTR_0004s01510|POPTR_0008s03810|POPTR_0002s01960|POPTR_0012s00700|POPTR_0016s13280|POPTR_0864s00200|POPTR_0015s09450|POPTR_0019s09150|POPTR_0010s04550|POPTR_0001s31220|POPTR_0004s05140|POPTR_0006s06890|POPTR_00…	pop:POPTR_832218|pop:POPTR_819551|pop:POPTR_760138|pop:POPTR_594645|pop:POPTR_714789|pop:POPTR_1091564|pop:POPTR_208491|pop:POPTR_649581|pop:POPTR_1081949|pop:POPTR_830144|pop:POPTR_414334|pop:POPTR_647567|pop:POPTR_820249|pop:POPTR_550845|pop:POPTR_569675|pop:POPTR_668104|pop:POPTR_668104|pop:POPTR_824697|pop:POPTR_743906|pop:POPTR_565406|pop:POPTR_829835|pop:POPTR_1075363|pop:POPTR_560610|pop:P…	7486040|7471542|7471529|7481353|7469241|7481610|7489720|7457542|7491729|7467801|7497549|7458526|7479878|7496907|7496459|7488716|7488716|7453796|7475831|7454283|7492044|7476360|7474697|7485174|7480718|7491786|7487842|7479718|7474487|7498118|7462312|7461384|7469843|7464478|7463285|	http://www.genome.jp/kegg-bin/show_pathway?pop00360
Biosynthesis of secondary metabolites	KEGG PATHWAY	pop01110	201	998	0.000827593	0.0143055	POPTR_0006s26530|POPTR_0009s05460|POPTR_0001s35810|POPTR_0010s21190|POPTR_0007s13720|POPTR_0011s00530|POPTR_0010s18250|POPTR_0015s15290|POPTR_0014s11000|POPTR_0005s11570|POPTR_0005s11600|POPTR_0005s11610|POPTR_0017s12470|POPTR_0008s06740|POPTR_0009s11940|POPTR_0009s15490|POPTR_0002s16530|POPTR_0002s03480|POPTR_0008s11540|POPTR_0018s09730|POPTR_1693s00200|POPTR_0003s11900|POPTR_0006s24820|POPTR_00…	pop:POPTR_561843|pop:POPTR_768035|pop:POPTR_797891|pop:POPTR_822481|pop:POPTR_563244|pop:POPTR_1093217|pop:POPTR_1091564|pop:POPTR_733934|pop:POPTR_834837|pop:POPTR_270329|pop:POPTR_270329|pop:POPTR_270329|pop:POPTR_825577|pop:POPTR_656234|pop:POPTR_804204|pop:POPTR_821018|pop:POPTR_830388|pop:POPTR_830057|pop:POPTR_656768|pop:POPTR_578574|pop:POPTR_832218|pop:POPTR_646527|pop:POPTR_1081443|pop:P…	7471569|7482338|7467663|7458148|7480159|7485533|7481610|7481801|7495188|7493797|7493797|7493797|7496001|7494485|7464027|7478605|7457358|7479731|7483928|7488954|7486040|7465826|7470718|7478683|7478085|7478535|7459007|7475271|7468330|7456827|7467083|7490373|7456922|7475808|7459227|7459227|7459227|7469241|7492465|7466062|7466457|7461967|7482488|7467241|7457832|7478007|7465562|7492533|7498118|7474978…	http://www.genome.jp/kegg-bin/show_pathway?pop01110
alpha-Linolenic acid metabolism	KEGG PATHWAY	pop00592	14	38	0.00198292	0.0299917	POPTR_0006s04240|POPTR_0014s03820|POPTR_0002s13220|POPTR_0001s15530|POPTR_0004s15590|POPTR_0003s07690|POPTR_0003s06560|POPTR_0009s11280|POPTR_0007s05710|POPTR_0008s10590|POPTR_0002s22410|POPTR_0004s10240|POPTR_0005s26970|POPTR_0005s26980|POPTR_0001s16780|POPTR_0018s07120	pop:POPTR_560432|pop:POPTR_644172|pop:POPTR_644172|pop:POPTR_836303|pop:POPTR_759609|pop:POPTR_646132|pop:POPTR_756717|pop:POPTR_557312|pop:POPTR_832274|pop:POPTR_820569|pop:POPTR_797159|pop:POPTR_198984|pop:POPTR_801594|pop:POPTR_801594|pop:POPTR_828417|pop:POPTR_672416|	7473582|7462912|7462912|7459668|7480604|7471639|7475684|7457505|7490225|7485908|7460522|7494544|7494676|7494676|7460176|7476181|	http://www.genome.jp/kegg-bin/show_pathway?pop00592
Selenocompound metabolism	KEGG PATHWAY	pop00450	9	20	0.00261034	0.0350946	POPTR_0003s18600|POPTR_0001s11350|POPTR_0017s12240|POPTR_0001s32490|POPTR_0013s05850|POPTR_0003s18590|POPTR_0004s23890|POPTR_0009s15490|POPTR_0004s20220	pop:POPTR_555144|pop:POPTR_709036|pop:POPTR_835709|pop:POPTR_815633|pop:POPTR_823714|pop:POPTR_758242|pop:POPTR_596793|pop:POPTR_821018|pop:POPTR_679841|	7462830|7477821|7482488|7495848|7482366|7462831|7482948|7478605|7455569|	http://www.genome.jp/kegg-bin/show_pathway?pop00450
Biosynthesis of unsaturated fatty acids	KEGG PATHWAY	pop01040	13	37	0.00457833	0.054527	POPTR_0013s05570|POPTR_0010s19510|POPTR_0016s12490|POPTR_0013s05560|POPTR_0010s06220|POPTR_0001s15530|POPTR_0003s07690|POPTR_0008s06960|POPTR_0010s21190|POPTR_0007s05710|POPTR_0002s22410|POPTR_0006s10250|POPTR_0001s05020	pop:POPTR_730005|pop:POPTR_724446|pop:POPTR_825350|pop:POPTR_571216|pop:POPTR_821856|pop:POPTR_836303|pop:POPTR_646132|pop:POPTR_820418|pop:POPTR_822481|pop:POPTR_832274|pop:POPTR_797159|pop:POPTR_831926|pop:POPTR_797040|	7489674|7490323|7466077|7489673|7477063|7459668|7471639|7494502|7458148|7490225|7460522|7468059|7455763|	http://www.genome.jp/kegg-bin/show_pathway?pop01040
Linoleic acid metabolism	KEGG PATHWAY	pop00591	8	18	0.004957	0.054527	POPTR_0005s03550|POPTR_0005s03560|POPTR_1202s00200|POPTR_0010s09970|POPTR_0003s06560|POPTR_0013s02300|POPTR_0013s02310|POPTR_0006s04240|POPTR_0001s16780|POPTR_0005s03580	pop:POPTR_782901|pop:POPTR_782901|pop:POPTR_782901|pop:POPTR_821983|pop:POPTR_756717|pop:POPTR_570837|pop:POPTR_729602|pop:POPTR_560432|pop:POPTR_828417|pop:POPTR_595602|	7481138|7481138|7481138|7498088|7475684|7473289|7473290|7473582|7460176|7484834|	http://www.genome.jp/kegg-bin/show_pathway?pop00591
Zeatin biosynthesis	KEGG PATHWAY	pop00908	9	23	0.007956	0.080223	POPTR_0005s25380|POPTR_0002s03190|POPTR_0006s04680|POPTR_0008s20650|POPTR_0003s20240|POPTR_0001s05830|POPTR_0016s05770|POPTR_0006s04580|POPTR_0007s08360	pop:POPTR_559778|pop:POPTR_754101|pop:POPTR_560477|pop:POPTR_766811|pop:POPTR_800198|pop:POPTR_587825|pop:POPTR_808453|pop:POPTR_560466|pop:POPTR_562880|	7477637|7479715|7496123|7481630|7462767|7495852|7468988|7473599|7462570|	http://www.genome.jp/kegg-bin/show_pathway?pop00908
Carotenoid biosynthesis	KEGG PATHWAY	pop00906	12	36	0.0101262	0.0942516	POPTR_0007s10980|POPTR_0017s02080|POPTR_0001s40420|POPTR_0001s04490|POPTR_0014s02910|POPTR_0005s22740|POPTR_0004s07230|POPTR_0011s11370|POPTR_0004s24360|POPTR_0009s03900|POPTR_0004s14820|POPTR_0017s01240	pop:POPTR_764537|pop:POPTR_1111208|pop:POPTR_1116639|pop:POPTR_177947|pop:POPTR_703119|pop:POPTR_859793|pop:POPTR_1075961|pop:POPTR_568831|pop:POPTR_783291|pop:POPTR_723222|pop:POPTR_704322|pop:POPTR_826998|	7462609|7465734|7477252|7457714|7470508|7464659|7468341|7472358|7472210|7468629|7456879|7488323|	http://www.genome.jp/kegg-bin/show_pathway?pop00906
Cysteine and methionine metabolism	KEGG PATHWAY	pop00270	27	106	0.0117299	0.10138	POPTR_0006s25830|POPTR_0001s09850|POPTR_0006s12510|POPTR_0017s04600|POPTR_0014s11000|POPTR_0018s06960|POPTR_0002s19000|POPTR_0274s00200|POPTR_0013s00550|POPTR_0004s20220|POPTR_0002s16530|POPTR_0002s21750|POPTR_0003s18590|POPTR_0002s11460|POPTR_0003s18600|POPTR_0001s11350|POPTR_0013s05850|POPTR_0006s15410|POPTR_0018s11040|POPTR_0009s15490|POPTR_0001s32780|POPTR_0017s12240|POPTR_0004s10660|POPTR_00…	pop:POPTR_819551|pop:POPTR_815069|pop:POPTR_739535|pop:POPTR_594645|pop:POPTR_834837|pop:POPTR_582947|pop:POPTR_644907|pop:POPTR_644907|pop:POPTR_729359|pop:POPTR_679841|pop:POPTR_830388|pop:POPTR_552732|pop:POPTR_758242|pop:POPTR_754872|pop:POPTR_555144|pop:POPTR_709036|pop:POPTR_823714|pop:POPTR_762657|pop:POPTR_262537|pop:POPTR_821018|pop:POPTR_707148|pop:POPTR_835709|pop:POPTR_199105|pop:POPT…	7471542|7472745|7474244|7481353|7495188|7476161|7460492|7460492|7478878|7455569|7457358|7489875|7462831|7472629|7462830|7477821|7482366|7497612|7489418|7478605|7495837|7482488|7468377|7468528|7489825|7492533|7462312|7484327|	http://www.genome.jp/kegg-bin/show_pathway?pop00270
Nitrogen metabolism	KEGG PATHWAY	pop00910	14	46	0.0135623	0.109402	POPTR_0016s08050|POPTR_0015s09290|POPTR_0013s05480|POPTR_0004s22280|POPTR_0015s05010|POPTR_0012s11500|POPTR_0004s08380|POPTR_0015s08710|POPTR_0015s12250|POPTR_0005s17860|POPTR_0012s01860|POPTR_0015s08720|POPTR_0009s01540|POPTR_0015s09310	pop:POPTR_256588|pop:POPTR_252220|pop:POPTR_571209|pop:POPTR_294146|pop:POPTR_827781|pop:POPTR_828764|pop:POPTR_831163|pop:POPTR_575155|pop:POPTR_575509|pop:POPTR_209217|pop:POPTR_594762|pop:POPTR_666464|pop:POPTR_204424|pop:POPTR_252225|	7465269|7457762|7482352|7464347|7462180|7459714|7493567|7457737|7456680|7468858|7456454|7453765|7463303|7457764|	http://www.genome.jp/kegg-bin/show_pathway?pop00910
Starch and sucrose metabolism	KEGG PATHWAY	pop00500	41	179	0.0155202	0.117371	POPTR_0017s12040|POPTR_0011s06910|POPTR_0009s05460|POPTR_0004s16360|POPTR_0012s07990|POPTR_0017s14480|POPTR_0001s00270|POPTR_0003s11190|POPTR_0003s11210|POPTR_0011s00480|POPTR_0007s05670|POPTR_0002s20340|POPTR_0010s16740|POPTR_0008s09380|POPTR_0004s01920|POPTR_0001s26190|POPTR_0006s22710|POPTR_0006s13670|POPTR_0004s06000|POPTR_0015s14810|POPTR_0012s14700|POPTR_0010s16730|POPTR_0002s14640|POPTR_00…	pop:POPTR_1105268|pop:POPTR_568670|pop:POPTR_768035|pop:POPTR_195487|pop:POPTR_806458|pop:POPTR_266020|pop:POPTR_837090|pop:POPTR_413767|pop:POPTR_817289|pop:POPTR_822767|pop:POPTR_654797|pop:POPTR_830445|pop:POPTR_1084811|pop:POPTR_1084811|pop:POPTR_856874|pop:POPTR_797614|pop:POPTR_819410|pop:POPTR_589361|pop:POPTR_758739|pop:POPTR_733960|pop:POPTR_570601|pop:POPTR_566943|pop:POPTR_552027|pop:P…	7495978|7455893|7482338|7461226|7458026|7491808|7456714|7465524|7465525|7485431|7490222|7478850|7498208|7498208|7458545|7478513|7491930|7459316|7476319|7481813|7453982|7468330|7453960|7456364|7493179|7493179|7493347|7455044|7463210|7453760|7458381|7465995|7477093|7462667|7487797|7479076|7456025|7465643|7479731|7486188|7486188|7486188|7486188|7486188|7494763|7471606|7495241|	http://www.genome.jp/kegg-bin/show_pathway?pop00500
Diterpenoid biosynthesis	KEGG PATHWAY	pop00904	7	18	0.0194448	0.138401	POPTR_0011s09770|POPTR_0014s11260|POPTR_0010s15950|POPTR_0002s19260|POPTR_0001s38760|POPTR_0015s14030|POPTR_0003s05610	pop:POPTR_822902|pop:POPTR_245496|pop:POPTR_723959|pop:POPTR_409194|pop:POPTR_550316|pop:POPTR_824891|pop:POPTR_756811|	7471887|7495200|7485848|7460479|7459116|7454460|7475736|	http://www.genome.jp/kegg-bin/show_pathway?pop00904
Taurine and hypotaurine metabolism	KEGG PATHWAY	pop00430	6	15	0.0260154	0.174881	POPTR_0017s11560|POPTR_0017s01430|POPTR_0010s11070|POPTR_0004s13450|POPTR_0005s08450|POPTR_0008s14070	pop:POPTR_808910|pop:POPTR_678573|pop:POPTR_884984|pop:POPTR_858831|pop:POPTR_760175|pop:POPTR_766241|	7482454|7465768|7459087|7494583|7477120|7457832|	http://www.genome.jp/kegg-bin/show_pathway?pop00430
ABC transporters	KEGG PATHWAY	pop02010	8	26	0.0523822	0.333592	POPTR_0014s10880|POPTR_0228s00200|POPTR_0018s09420|POPTR_0014s10860|POPTR_0010s21720|POPTR_0017s12120|POPTR_0010s00540|POPTR_0008s05020|POPTR_0002s18850	pop:POPTR_834831|pop:POPTR_834831|pop:POPTR_262055|pop:POPTR_572530|pop:POPTR_833831|pop:POPTR_778527|pop:POPTR_228960|pop:POPTR_765401|pop:POPTR_830483|	7495181|7495181|7488940|7455392|7489595|7495983|7477205|7469800|7481442|	http://www.genome.jp/kegg-bin/show_pathway?pop02010
Stilbenoid, diarylheptanoid and gingerol biosynthesis	KEGG PATHWAY	pop00945	5	14	0.0662584	0.400864	POPTR_0006s03180|POPTR_0001s31220|POPTR_0009s10270|POPTR_0013s15380|POPTR_0001s03440	pop:POPTR_685839|pop:POPTR_829835|pop:POPTR_649581|pop:POPTR_739008|pop:POPTR_587193|	7495679|7492044|7457542|7498118|7480621|	http://www.genome.jp/kegg-bin/show_pathway?pop00945
Alanine, aspartate and glutamate metabolism	KEGG PATHWAY	pop00250	14	57	0.0760908	0.438428	POPTR_0015s12250|POPTR_0013s05480|POPTR_0017s01430|POPTR_0001s16300|POPTR_0009s07710|POPTR_0007s06190|POPTR_0012s11500|POPTR_0004s08380|POPTR_0008s14070|POPTR_0015s05010|POPTR_0012s01860|POPTR_0019s08180|POPTR_0019s08190|POPTR_0019s08200|POPTR_0010s11070|POPTR_0006s25830	pop:POPTR_575509|pop:POPTR_571209|pop:POPTR_678573|pop:POPTR_584163|pop:POPTR_722643|pop:POPTR_1082658|pop:POPTR_828764|pop:POPTR_831163|pop:POPTR_766241|pop:POPTR_827781|pop:POPTR_594762|pop:POPTR_249106|pop:POPTR_249106|pop:POPTR_249106|pop:POPTR_884984|pop:POPTR_819551|	7456680|7482352|7465768|7460173|7454859|7456937|7459714|7493567|7457832|7462180|7456454|7459227|7459227|7459227|7459087|7471542|	http://www.genome.jp/kegg-bin/show_pathway?pop00250
Fatty acid metabolism	KEGG PATHWAY	pop01212	19	88	0.126599	0.696296	POPTR_0013s05570|POPTR_0010s19510|POPTR_0016s12490|POPTR_0013s05560|POPTR_0010s06220|POPTR_0001s15530|POPTR_0010s10050|POPTR_0003s07690|POPTR_0014s16670|POPTR_0008s06960|POPTR_0010s21190|POPTR_0007s05710|POPTR_0018s06290|POPTR_0002s22410|POPTR_0006s10250|POPTR_0006s16060|POPTR_0005s19990|POPTR_0133s00270|POPTR_0001s05020	pop:POPTR_730005|pop:POPTR_724446|pop:POPTR_825350|pop:POPTR_571216|pop:POPTR_821856|pop:POPTR_836303|pop:POPTR_884357|pop:POPTR_646132|pop:POPTR_732472|pop:POPTR_820418|pop:POPTR_822481|pop:POPTR_832274|pop:POPTR_809202|pop:POPTR_797159|pop:POPTR_831926|pop:POPTR_762721|pop:POPTR_643628|pop:POPTR_553441|pop:POPTR_797040|	7489674|7490323|7466077|7489673|7477063|7459668|7459032|7471639|7469336|7494502|7458148|7490225|7458749|7460522|7468059|7497641|7463156|7461544|7455763|	http://www.genome.jp/kegg-bin/show_pathway?pop01212
Isoquinoline alkaloid biosynthesis	KEGG PATHWAY	pop00950	7	27	0.144194	0.742901	POPTR_0006s25830|POPTR_0005s08100|POPTR_0017s04600|POPTR_0013s04980|POPTR_0011s11570|POPTR_0015s09450|POPTR_0016s12150	pop:POPTR_819551|pop:POPTR_760138|pop:POPTR_594645|pop:POPTR_571156|pop:POPTR_568851|pop:POPTR_824697|pop:POPTR_576951|	7471542|7471529|7481353|7489641|7462312|7453796|7466062|	http://www.genome.jp/kegg-bin/show_pathway?pop00950
Galactose metabolism	KEGG PATHWAY	pop00052	12	53	0.15276	0.742901	POPTR_0014s11370|POPTR_0009s05460|POPTR_0001s10700|POPTR_0004s12730|POPTR_0004s12790|POPTR_0006s06460|POPTR_0001s26190|POPTR_0006s22710|POPTR_0011s15750|POPTR_0018s12670|POPTR_0003s11210|POPTR_0003s12380|POPTR_0010s15800|POPTR_0006s05130	pop:POPTR_572594|pop:POPTR_768035|pop:POPTR_815032|pop:POPTR_762165|pop:POPTR_762165|pop:POPTR_762165|pop:POPTR_797614|pop:POPTR_819410|pop:POPTR_569295|pop:POPTR_779719|pop:POPTR_817289|pop:POPTR_817341|pop:POPTR_723945|pop:POPTR_734995|	7495209|7482338|7467083|7485462|7485462|7485462|7478513|7491930|7455044|7470076|7465525|7465846|7485841|7468974|	http://www.genome.jp/kegg-bin/show_pathway?pop00052
Brassinosteroid biosynthesis	KEGG PATHWAY	pop00905	4	13	0.153492	0.742901	POPTR_0013s13810|POPTR_0016s11800|POPTR_0001s35810|POPTR_0008s06740	pop:POPTR_774012|pop:POPTR_576916|pop:POPTR_797891|pop:POPTR_656234|	7494411|7487448|7467663|7494485|	http://www.genome.jp/kegg-bin/show_pathway?pop00905
Amino sugar and nucleotide sugar metabolism	KEGG PATHWAY	pop00520	27	135	0.161045	0.749479	POPTR_0009s05460|POPTR_0017s14480|POPTR_0005s15560|POPTR_0013s12870|POPTR_0003s12380|POPTR_0013s03790|POPTR_0002s03480|POPTR_0018s03980|POPTR_0006s20270|POPTR_0001s15980|POPTR_0001s08570|POPTR_0018s12000|POPTR_0018s12010|POPTR_0010s16730|POPTR_0001s10700|POPTR_0003s12000|POPTR_0010s20620|POPTR_0009s12140|POPTR_0006s02280|POPTR_0008s00720|POPTR_0019s08180|POPTR_0019s08190|POPTR_0019s08200|POPTR_00…	pop:POPTR_768035|pop:POPTR_266020|pop:POPTR_758948|pop:POPTR_1116414|pop:POPTR_817341|pop:POPTR_823669|pop:POPTR_830057|pop:POPTR_746579|pop:POPTR_944179|pop:POPTR_826527|pop:POPTR_829499|pop:POPTR_779607|pop:POPTR_779607|pop:POPTR_566943|pop:POPTR_815032|pop:POPTR_554291|pop:POPTR_659626|pop:POPTR_721986|pop:POPTR_818966|pop:POPTR_655658|pop:POPTR_249106|pop:POPTR_249106|pop:POPTR_249106|pop:POP…	7482338|7491808|7456827|7477306|7465846|7487668|7479731|7476608|7493122|7491016|7478085|7489467|7489467|7468330|7467083|7465830|7490373|7456364|7479608|7497784|7459227|7459227|7459227|7485841|7484229|7461967|7472803|7472803|7456025|7478513|7485445|	http://www.genome.jp/kegg-bin/show_pathway?pop00520
Vitamin B6 metabolism	KEGG PATHWAY	pop00750	3	9	0.174098	0.780217	POPTR_0006s10130|POPTR_0005s10290|POPTR_0016s12370	pop:POPTR_560912|pop:POPTR_1077772|pop:POPTR_576973|	7468053|7492121|7487474|	http://www.genome.jp/kegg-bin/show_pathway?pop00750
Tryptophan metabolism	KEGG PATHWAY	pop00380	8	34	0.186719	0.806891	POPTR_0014s16670|POPTR_0002s08230|POPTR_0006s26000|POPTR_0015s08330|POPTR_0008s05150|POPTR_0005s27300|POPTR_0010s05450|POPTR_0001s16730	pop:POPTR_732472|pop:POPTR_754562|pop:POPTR_561795|pop:POPTR_666418|pop:POPTR_820318|pop:POPTR_831712|pop:POPTR_769111|pop:POPTR_745820|	7469336|7466457|7495723|7474878|7469804|7494699|7492386|7460180|	http://www.genome.jp/kegg-bin/show_pathway?pop00380
Glyoxylate and dicarboxylate metabolism	KEGG PATHWAY	pop00630	15	73	0.213906	0.886667	POPTR_0014s15960|POPTR_0002s21950|POPTR_0014s16670|POPTR_0012s09620|POPTR_0015s10400|POPTR_0001s32770|POPTR_0017s06460|POPTR_0004s08380|POPTR_0009s08520|POPTR_0015s15290|POPTR_0015s05010|POPTR_0005s27300|POPTR_0014s13850|POPTR_0001s29420|POPTR_0001s21950|POPTR_0018s09880|POPTR_0004s11170	pop:POPTR_824336|pop:POPTR_824336|pop:POPTR_732472|pop:POPTR_776236|pop:POPTR_776236|pop:POPTR_549786|pop:POPTR_741351|pop:POPTR_831163|pop:POPTR_649749|pop:POPTR_733934|pop:POPTR_827781|pop:POPTR_831712|pop:POPTR_732045|pop:POPTR_798097|pop:POPTR_801234|pop:POPTR_578586|pop:POPTR_837445|	7455972|7455972|7469336|7454691|7454691|7461640|7464374|7493567|7469671|7481801|7462180|7494699|7466294|7478683|7469117|7461579|7487929|	http://www.genome.jp/kegg-bin/show_pathway?pop00630
Riboflavin metabolism	KEGG PATHWAY	pop00740	3	10	0.219835	0.886667	POPTR_0017s07710|POPTR_0013s13530|POPTR_0001s31800	pop:POPTR_217377|pop:POPTR_270503|pop:POPTR_1069506|	7466784|7476953|7461691|	http://www.genome.jp/kegg-bin/show_pathway?pop00740
Tropane, piperidine and pyridine alkaloid biosynthesis	KEGG PATHWAY	pop00960	7	31	0.24127	0.941731	POPTR_0006s25830|POPTR_0005s08100|POPTR_0017s04600|POPTR_0006s09070|POPTR_0010s15250|POPTR_0011s11570|POPTR_0015s09450	pop:POPTR_819551|pop:POPTR_760138|pop:POPTR_594645|pop:POPTR_560806|pop:POPTR_833658|pop:POPTR_568851|pop:POPTR_824697|	7471542|7471529|7481353|7487271|7480348|7462312|7453796|	http://www.genome.jp/kegg-bin/show_pathway?pop00960
Cyanoamino acid metabolism	KEGG PATHWAY	pop00460	8	37	0.257652	0.949616	POPTR_0010s16740|POPTR_0008s09380|POPTR_0004s01920|POPTR_0001s32770|POPTR_0004s01910|POPTR_0001s44040|POPTR_0005s08450|POPTR_0001s23050|POPTR_0001s23070|POPTR_0001s23080|POPTR_0019s02590|POPTR_0004s10900|POPTR_0001s21950	pop:POPTR_1084811|pop:POPTR_1084811|pop:POPTR_856874|pop:POPTR_549786|pop:POPTR_555358|pop:POPTR_571449|pop:POPTR_760175|pop:POPTR_583406|pop:POPTR_583406|pop:POPTR_583406|pop:POPTR_583406|pop:POPTR_583406|pop:POPTR_801234|	7498208|7498208|7458545|7461640|7479076|7465643|7477120|7486188|7486188|7486188|7486188|7486188|7469117|	http://www.genome.jp/kegg-bin/show_pathway?pop00460
C5-Branched dibasic acid metabolism	KEGG PATHWAY	pop00660	2	6	0.258986	0.949616	POPTR_0008s17230|POPTR_0008s17240	pop:POPTR_821804|pop:POPTR_820830|	7475426|7494755|	http://www.genome.jp/kegg-bin/show_pathway?pop00660
Fatty acid elongation	KEGG PATHWAY	pop00062	6	27	0.279575	0.994957	POPTR_0006s26530|POPTR_0002s04690|POPTR_0009s11940|POPTR_0010s06220|POPTR_0010s21190|POPTR_0018s01300	pop:POPTR_561843|pop:POPTR_205648|pop:POPTR_804204|pop:POPTR_821856|pop:POPTR_822481|pop:POPTR_737124|	7471569|7476875|7464027|7477063|7458148|7459007|	http://www.genome.jp/kegg-bin/show_pathway?pop00062
Ether lipid metabolism	KEGG PATHWAY	pop00565	7	33	0.296044	1	POPTR_0015s10980|POPTR_0002s15320|POPTR_0014s07030|POPTR_0001s08560|POPTR_1837s00200|POPTR_0006s04240|POPTR_0008s23240|POPTR_0005s26730	pop:POPTR_666682|pop:POPTR_851914|pop:POPTR_1098087|pop:POPTR_1067075|pop:POPTR_1067075|pop:POPTR_560432|pop:POPTR_827396|pop:POPTR_559891|	7463132|7461735|7464884|7490921|7490921|7473582|7480531|7485622|	http://www.genome.jp/kegg-bin/show_pathway?pop00565
Fatty acid degradation	KEGG PATHWAY	pop00071	10	52	0.351073	1	POPTR_0014s16670|POPTR_0002s08230|POPTR_0001s15530|POPTR_0010s10050|POPTR_0003s07690|POPTR_0007s05710|POPTR_0002s22410|POPTR_0005s19990|POPTR_0014s18630|POPTR_0001s16730	pop:POPTR_732472|pop:POPTR_754562|pop:POPTR_836303|pop:POPTR_884357|pop:POPTR_646132|pop:POPTR_832274|pop:POPTR_797159|pop:POPTR_643628|pop:POPTR_573385|pop:POPTR_745820|	7469336|7466457|7459668|7459032|7471639|7490225|7460522|7463156|7464412|7460180|	http://www.genome.jp/kegg-bin/show_pathway?pop00071
Tyrosine metabolism	KEGG PATHWAY	pop00350	10	53	0.374717	1	POPTR_0002s05840|POPTR_0006s25830|POPTR_0005s08100|POPTR_0017s04600|POPTR_0013s04980|POPTR_0014s18630|POPTR_0011s11570|POPTR_0015s09450|POPTR_0006s01080|POPTR_0016s12150	pop:POPTR_798588|pop:POPTR_819551|pop:POPTR_760138|pop:POPTR_594645|pop:POPTR_571156|pop:POPTR_573385|pop:POPTR_568851|pop:POPTR_824697|pop:POPTR_652386|pop:POPTR_576951|	7480718|7471542|7471529|7481353|7489641|7464412|7462312|7453796|7463664|7466062|	http://www.genome.jp/kegg-bin/show_pathway?pop00350
Valine, leucine and isoleucine biosynthesis	KEGG PATHWAY	pop00290	4	19	0.384848	1	POPTR_0008s17230|POPTR_0006s11980|POPTR_0008s17240|POPTR_0002s11430	pop:POPTR_821804|pop:POPTR_826476|pop:POPTR_820830|pop:POPTR_710535|	7475426|7463899|7494755|7467241|	http://www.genome.jp/kegg-bin/show_pathway?pop00290
Circadian rhythm - plant	KEGG PATHWAY	pop04712	8	43	0.415756	1	POPTR_0003s17540|POPTR_0003s17530|POPTR_0014s14200|POPTR_0001s14310|POPTR_0014s10260|POPTR_0001s14320|POPTR_0002s18050|POPTR_0003s17550	pop:POPTR_554828|pop:POPTR_554827|pop:POPTR_572875|pop:POPTR_814872|pop:POPTR_731468|pop:POPTR_814871|pop:POPTR_755476|pop:POPTR_554829|	7493198|7493197|7466313|7460520|7486811|7460519|7487745|7493199|	http://www.genome.jp/kegg-bin/show_pathway?pop04712
Porphyrin and chlorophyll metabolism	KEGG PATHWAY	pop00860	10	55	0.422343	1	POPTR_0009s08410|POPTR_0005s23590|POPTR_0284s00200|POPTR_0006s06900|POPTR_0016s13260|POPTR_0014s03400|POPTR_0008s07270|POPTR_0002s08380|POPTR_0019s07540|POPTR_0001s29310|POPTR_0006s24820	pop:POPTR_1087484|pop:POPTR_1079153|pop:POPTR_1079153|pop:POPTR_819093|pop:POPTR_825375|pop:POPTR_917649|pop:POPTR_832601|pop:POPTR_716668|pop:POPTR_826111|pop:POPTR_1069825|pop:POPTR_1081443|	7469677|7464854|7464854|7474698|7460396|7478233|7462093|7460954|7453573|7470783|7470718|	http://www.genome.jp/kegg-bin/show_pathway?pop00860
Biotin metabolism	KEGG PATHWAY	pop00780	4	20	0.424976	1	POPTR_0013s05570|POPTR_0133s00270|POPTR_0017s06180|POPTR_0013s05560	pop:POPTR_730005|pop:POPTR_553441|pop:POPTR_741439|pop:POPTR_571216|	7489674|7461544|7492161|7489673|	http://www.genome.jp/kegg-bin/show_pathway?pop00780
Glycine, serine and threonine metabolism	KEGG PATHWAY	pop00260	12	68	0.4484	1	POPTR_0014s02290|POPTR_0007s06190|POPTR_0001s32770|POPTR_0011s00530|POPTR_0006s28760|POPTR_0006s11980|POPTR_0004s21680|POPTR_0004s01030|POPTR_0001s21950|POPTR_0005s10290|POPTR_0015s09450|POPTR_0001s16730	pop:POPTR_1110513|pop:POPTR_1082658|pop:POPTR_549786|pop:POPTR_1093217|pop:POPTR_672574|pop:POPTR_826476|pop:POPTR_782581|pop:POPTR_588579|pop:POPTR_801234|pop:POPTR_1077772|pop:POPTR_824697|pop:POPTR_745820|	7462380|7456937|7461640|7485533|7482725|7463899|7475262|7473748|7469117|7492121|7453796|7460180|	http://www.genome.jp/kegg-bin/show_pathway?pop00260
Steroid biosynthesis	KEGG PATHWAY	pop00100	5	27	0.466627	1	POPTR_0006s04240|POPTR_0001s25210|POPTR_0001s12910|POPTR_0002s01780|POPTR_0003s11570	pop:POPTR_560432|pop:POPTR_752102|pop:POPTR_48605|pop:POPTR_815989|pop:POPTR_854922|	7473582|7485682|7482828|7490620|7479230|	http://www.genome.jp/kegg-bin/show_pathway?pop00100
Arginine and proline metabolism	KEGG PATHWAY	pop00330	14	81	0.469755	1	POPTR_0002s08230|POPTR_0004s10610|POPTR_0013s05480|POPTR_0006s25830|POPTR_0015s05010|POPTR_0016s00920|POPTR_0004s08380|POPTR_0015s12250|POPTR_0004s10660|POPTR_0012s01730|POPTR_0007s14900|POPTR_0012s11500|POPTR_0018s11040|POPTR_0001s16730	pop:POPTR_754562|pop:POPTR_859200|pop:POPTR_571209|pop:POPTR_819551|pop:POPTR_827781|pop:POPTR_831811|pop:POPTR_831163|pop:POPTR_575509|pop:POPTR_199105|pop:POPTR_772373|pop:POPTR_869897|pop:POPTR_828764|pop:POPTR_262537|pop:POPTR_745820|	7466457|7468373|7482352|7471542|7462180|7473575|7493567|7456680|7468377|7489825|7465562|7459714|7489418|7460180|	http://www.genome.jp/kegg-bin/show_pathway?pop00330
One carbon pool by folate	KEGG PATHWAY	pop00670	4	22	0.502819	1	POPTR_0001s32770|POPTR_0009s12200|POPTR_0004s01030|POPTR_0001s21950	pop:POPTR_549786|pop:POPTR_649387|pop:POPTR_588579|pop:POPTR_801234|	7461640|7456362|7473748|7469117|	http://www.genome.jp/kegg-bin/show_pathway?pop00670
Glycerophospholipid metabolism	KEGG PATHWAY	pop00564	16	95	0.506221	1	POPTR_0018s13260|POPTR_0006s07030|POPTR_0008s12500|POPTR_0015s10980|POPTR_0010s12770|POPTR_0005s21940|POPTR_0014s04010|POPTR_0002s15320|POPTR_0014s07030|POPTR_0005s26730|POPTR_0001s08560|POPTR_1837s00200|POPTR_0006s04240|POPTR_0012s09120|POPTR_0008s23240|POPTR_0004s01790|POPTR_0005s07190|POPTR_0006s23130	pop:POPTR_801872|pop:POPTR_801872|pop:POPTR_564577|pop:POPTR_666682|pop:POPTR_882758|pop:POPTR_1078850|pop:POPTR_781432|pop:POPTR_851914|pop:POPTR_1098087|pop:POPTR_559891|pop:POPTR_1067075|pop:POPTR_1067075|pop:POPTR_560432|pop:POPTR_662067|pop:POPTR_827396|pop:POPTR_856644|pop:POPTR_715832|pop:POPTR_735415|	7474707|7474707|7482863|7463132|7475554|7492489|7478200|7461735|7464884|7485622|7490921|7490921|7473582|7484431|7480531|7479068|7479175|7467588|	http://www.genome.jp/kegg-bin/show_pathway?pop00564
Lysine degradation	KEGG PATHWAY	pop00310	5	30	0.565725	1	POPTR_0014s16670|POPTR_0002s08230|POPTR_0006s28760|POPTR_0008s05150|POPTR_0001s16730	pop:POPTR_732472|pop:POPTR_754562|pop:POPTR_672574|pop:POPTR_820318|pop:POPTR_745820|	7469336|7466457|7482725|7469804|7460180|	http://www.genome.jp/kegg-bin/show_pathway?pop00310
Butanoate metabolism	KEGG PATHWAY	pop00650	4	25	0.609687	1	POPTR_0014s16670|POPTR_0010s11070|POPTR_0017s01430|POPTR_0008s14070	pop:POPTR_732472|pop:POPTR_884984|pop:POPTR_678573|pop:POPTR_766241|	7469336|7459087|7465768|7457832|	http://www.genome.jp/kegg-bin/show_pathway?pop00650
Glycosphingolipid biosynthesis - globo series	KEGG PATHWAY	pop00603	2	12	0.612546	1	POPTR_0016s12140|POPTR_0004s03940	pop:POPTR_257659|pop:POPTR_856311|	7487465|7494355|	http://www.genome.jp/kegg-bin/show_pathway?pop00603
Glutathione metabolism	KEGG PATHWAY	pop00480	15	96	0.633411	1	POPTR_0012s01730|POPTR_0004s09010|POPTR_0010s07120|POPTR_0010s07090|POPTR_0008s17520|POPTR_0010s07180|POPTR_0005s08450|POPTR_0011s11450|POPTR_0256s00200|POPTR_0010s08170|POPTR_0015s04200|POPTR_0002s20900|POPTR_0001s09270|POPTR_0003s12620|POPTR_0017s09610|POPTR_0003s13540|POPTR_0017s02090|POPTR_0003s17670	pop:POPTR_772373|pop:POPTR_759026|pop:POPTR_230038|pop:POPTR_726025|pop:POPTR_726025|pop:POPTR_768944|pop:POPTR_760175|pop:POPTR_828962|pop:POPTR_828962|pop:POPTR_675749|pop:POPTR_574962|pop:POPTR_835035|pop:POPTR_749200|pop:POPTR_749200|pop:POPTR_742835|pop:POPTR_799988|pop:POPTR_678517|pop:POPTR_712009|	7489825|7493539|7460011|7460016|7460016|7460007|7477120|7454754|7454754|7456431|7462470|7464434|7465857|7465857|7482064|7458220|7465733|7493204|	http://www.genome.jp/kegg-bin/show_pathway?pop00480
Terpenoid backbone biosynthesis	KEGG PATHWAY	pop00900	11	72	0.658427	1	POPTR_0014s16670|POPTR_0015s04050|POPTR_0009s05010|POPTR_0007s12330|POPTR_0009s11480|POPTR_0010s24440|POPTR_0001s25800|POPTR_0006s18750|POPTR_0004s18610|POPTR_0017s14110|POPTR_0004s21830	pop:POPTR_732472|pop:POPTR_251396|pop:POPTR_804506|pop:POPTR_1083401|pop:POPTR_557296|pop:POPTR_660167|pop:POPTR_172325|pop:POPTR_275397|pop:POPTR_649179|pop:POPTR_810946|pop:POPTR_595031|	7469336|7475657|7468564|7478007|7456396|7477172|7478535|7488696|7474978|7491824|7475271|	http://www.genome.jp/kegg-bin/show_pathway?pop00900
Synthesis and degradation of ketone bodies	KEGG PATHWAY	pop00072	1	6	0.660949	1	POPTR_0014s16670	pop:POPTR_732472|	7469336|	http://www.genome.jp/kegg-bin/show_pathway?pop00072
Arachidonic acid metabolism	KEGG PATHWAY	pop00590	3	20	0.664013	1	POPTR_0001s09270|POPTR_0003s12620|POPTR_0005s08450|POPTR_0006s04240	pop:POPTR_749200|pop:POPTR_749200|pop:POPTR_760175|pop:POPTR_560432|	7465857|7465857|7477120|7473582|	http://www.genome.jp/kegg-bin/show_pathway?pop00590
beta-Alanine metabolism	KEGG PATHWAY	pop00410	7	47	0.676421	1	POPTR_0002s08230|POPTR_0017s01430|POPTR_0010s11070|POPTR_0012s01730|POPTR_0008s14070|POPTR_0015s09450|POPTR_0001s16730	pop:POPTR_754562|pop:POPTR_678573|pop:POPTR_884984|pop:POPTR_772373|pop:POPTR_766241|pop:POPTR_824697|pop:POPTR_745820|	7466457|7465768|7459087|7489825|7457832|7453796|7460180|	http://www.genome.jp/kegg-bin/show_pathway?pop00410
Pentose and glucuronate interconversions	KEGG PATHWAY	pop00040	10	68	0.704019	1	POPTR_0010s16730|POPTR_0002s08230|POPTR_0004s16360|POPTR_0002s20370|POPTR_0002s14640|POPTR_0006s13670|POPTR_0011s00480|POPTR_0018s10460|POPTR_0003s07040|POPTR_0014s12180	pop:POPTR_566943|pop:POPTR_754562|pop:POPTR_195487|pop:POPTR_799194|pop:POPTR_552027|pop:POPTR_589361|pop:POPTR_822767|pop:POPTR_737826|pop:POPTR_553829|pop:POPTR_572672|	7468330|7466457|7461226|7487797|7453960|7459316|7485431|7488994|7471606|7495241|	http://www.genome.jp/kegg-bin/show_pathway?pop00040
Glycerolipid metabolism	KEGG PATHWAY	pop00561	9	63	0.732456	1	POPTR_0002s08230|POPTR_0006s23130|POPTR_0014s04010|POPTR_0006s21970|POPTR_0006s28230|POPTR_0006s04240|POPTR_0025s00590|POPTR_0005s07190|POPTR_0001s16730	pop:POPTR_754562|pop:POPTR_735415|pop:POPTR_781432|pop:POPTR_716790|pop:POPTR_562015|pop:POPTR_560432|pop:POPTR_578871|pop:POPTR_715832|pop:POPTR_745820|	7466457|7467588|7478200|7497644|7468702|7473582|7470063|7479175|7460180|	http://www.genome.jp/kegg-bin/show_pathway?pop00561
Ascorbate and aldarate metabolism	KEGG PATHWAY	pop00053	6	43	0.734792	1	POPTR_0010s16730|POPTR_0002s08230|POPTR_0011s08940|POPTR_0009s16130|POPTR_0013s03790|POPTR_0001s16730	pop:POPTR_566943|pop:POPTR_754562|pop:POPTR_660608|pop:POPTR_1086023|pop:POPTR_823669|pop:POPTR_745820|	7468330|7466457|7483618|7478578|7487668|7460180|	http://www.genome.jp/kegg-bin/show_pathway?pop00053
Pyruvate metabolism	KEGG PATHWAY	pop00620	14	98	0.762179	1	POPTR_0014s16670|POPTR_0002s08230|POPTR_0019s04800|POPTR_0001s19050|POPTR_0007s14250|POPTR_0008s00310|POPTR_0009s08520|POPTR_0010s26150|POPTR_0012s01720|POPTR_0012s09620|POPTR_0015s10400|POPTR_0001s29420|POPTR_0019s11470|POPTR_0004s11170|POPTR_0001s16730	pop:POPTR_732472|pop:POPTR_754562|pop:POPTR_780245|pop:POPTR_844184|pop:POPTR_719763|pop:POPTR_563414|pop:POPTR_649749|pop:POPTR_660010|pop:POPTR_422890|pop:POPTR_776236|pop:POPTR_776236|pop:POPTR_798097|pop:POPTR_1108459|pop:POPTR_837445|pop:POPTR_745820|	7469336|7466457|7469870|7470579|7480188|7497765|7469671|7468475|7493188|7454691|7454691|7478683|7475808|7487929|7460180|	http://www.genome.jp/kegg-bin/show_pathway?pop00620
Fructose and mannose metabolism	KEGG PATHWAY	pop00051	9	65	0.766366	1	POPTR_0009s05460|POPTR_0001s26190|POPTR_0010s20620|POPTR_0005s15560|POPTR_0018s09730|POPTR_0008s00720|POPTR_0018s10460|POPTR_0005s11830|POPTR_0005s21360	pop:POPTR_768035|pop:POPTR_797614|pop:POPTR_659626|pop:POPTR_758948|pop:POPTR_578574|pop:POPTR_655658|pop:POPTR_737826|pop:POPTR_836590|pop:POPTR_714722|	7482338|7478513|7490373|7456827|7488954|7497784|7488994|7484229|7492465|	http://www.genome.jp/kegg-bin/show_pathway?pop00051
Protein processing in endoplasmic reticulum	KEGG PATHWAY	pop04141	34	228	0.76754	1	POPTR_0012s01250|POPTR_0010s21350|POPTR_0003s06870|POPTR_0009s05440|POPTR_0001s19320|POPTR_0011s00460|POPTR_0016s00510|POPTR_0001s31170|POPTR_0006s09460|POPTR_0014s15290|POPTR_0002s14410|POPTR_0001s35990|POPTR_0006s24030|POPTR_0013s01130|POPTR_0002s02020|POPTR_0004s07190|POPTR_0014s05470|POPTR_1310s00200|POPTR_0014s13790|POPTR_0009s02650|POPTR_0005s27540|POPTR_0005s12910|POPTR_0007s12280|POPTR_00…	pop:POPTR_586577|pop:POPTR_822482|pop:POPTR_712318|pop:POPTR_722968|pop:POPTR_842706|pop:POPTR_233802|pop:POPTR_582316|pop:POPTR_798034|pop:POPTR_653054|pop:POPTR_732253|pop:POPTR_644302|pop:POPTR_549610|pop:POPTR_832078|pop:POPTR_729442|pop:POPTR_813631|pop:POPTR_556104|pop:POPTR_709907|pop:POPTR_679803|pop:POPTR_572838|pop:POPTR_204055|pop:POPTR_1079934|pop:POPTR_719424|pop:POPTR_719424|pop:POP…	7472820|7458152|7483571|7467388|7475116|7485433|7493317|7465030|7454971|7468510|7453947|7467676|7462237|7478907|7496912|7494528|7483814|7455548|7458003|7488174|7494711|7478003|7478003|7459491|7482969|7481154|7459398|7485611|7456666|7477270|7488328|7478626|7460826|7479202|7485817|	http://www.genome.jp/kegg-bin/show_pathway?pop04141
Phenylalanine, tyrosine and tryptophan biosynthesis	KEGG PATHWAY	pop00400	8	59	0.779074	1	POPTR_0006s25830|POPTR_0005s08100|POPTR_0017s04600|POPTR_0011s00530|POPTR_0009s15100|POPTR_0011s11570|POPTR_0018s02520|POPTR_0017s12470	pop:POPTR_819551|pop:POPTR_760138|pop:POPTR_594645|pop:POPTR_1093217|pop:POPTR_721464|pop:POPTR_568851|pop:POPTR_779123|pop:POPTR_825577|	7471542|7471529|7481353|7485533|7478621|7462312|7465419|7496001|	http://www.genome.jp/kegg-bin/show_pathway?pop00400
Biosynthesis of amino acids	KEGG PATHWAY	pop01230	42	281	0.782881	1	POPTR_0006s25830|POPTR_0001s16300|POPTR_0005s08100|POPTR_0006s12510|POPTR_0017s04600|POPTR_0014s11000|POPTR_0018s09730|POPTR_0008s17230|POPTR_0002s19000|POPTR_0274s00200|POPTR_0012s01860|POPTR_0013s00550|POPTR_0017s12470|POPTR_0010s26150|POPTR_0014s02290|POPTR_0008s17240|POPTR_0001s21950|POPTR_0011s00530|POPTR_0004s20220|POPTR_0012s01720|POPTR_0014s13850|POPTR_0018s02520|POPTR_0004s23110|POPTR_00…	pop:POPTR_819551|pop:POPTR_584163|pop:POPTR_760138|pop:POPTR_739535|pop:POPTR_594645|pop:POPTR_834837|pop:POPTR_578574|pop:POPTR_821804|pop:POPTR_644907|pop:POPTR_644907|pop:POPTR_594762|pop:POPTR_729359|pop:POPTR_825577|pop:POPTR_660010|pop:POPTR_1110513|pop:POPTR_820830|pop:POPTR_801234|pop:POPTR_1093217|pop:POPTR_679841|pop:POPTR_422890|pop:POPTR_732045|pop:POPTR_779123|pop:POPTR_923360|pop:PO…	7471542|7460173|7471529|7474244|7481353|7495188|7488954|7475426|7460492|7460492|7456454|7478878|7496001|7468475|7462380|7494755|7469117|7485533|7455569|7493188|7466294|7465419|7472223|7460180|7482872|7469870|7461640|7497765|7482366|7463899|7475262|7478605|7471776|7471776|7473575|7482488|7493567|7478621|7467241|7462180|7465562|7462312|7492121|7481599|	http://www.genome.jp/kegg-bin/show_pathway?pop01230
Metabolic pathways	KEGG PATHWAY	pop01100	309	1948	0.804685	1	POPTR_0008s17420|POPTR_0009s05460|POPTR_0001s35810|POPTR_0011s06910|POPTR_0012s07990|POPTR_0005s15560|POPTR_0007s13720|POPTR_0005s25110|POPTR_0017s11560|POPTR_0019s08180|POPTR_0019s08190|POPTR_0019s08200|POPTR_0014s16990|POPTR_0010s18250|POPTR_0011s00480|POPTR_0014s11000|POPTR_0005s11570|POPTR_0005s11600|POPTR_0005s11610|POPTR_0004s10240|POPTR_0005s19990|POPTR_0003s07040|POPTR_0016s12140|POPTR_00…	pop:POPTR_832848|pop:POPTR_768035|pop:POPTR_797891|pop:POPTR_568670|pop:POPTR_806458|pop:POPTR_758948|pop:POPTR_563244|pop:POPTR_206006|pop:POPTR_808910|pop:POPTR_249106|pop:POPTR_249106|pop:POPTR_249106|pop:POPTR_573143|pop:POPTR_1091564|pop:POPTR_822767|pop:POPTR_834837|pop:POPTR_270329|pop:POPTR_270329|pop:POPTR_270329|pop:POPTR_198984|pop:POPTR_643628|pop:POPTR_553829|pop:POPTR_257659|pop:POP…	7494763|7482338|7467663|7455893|7458026|7456827|7480159|7454367|7482454|7459227|7459227|7459227|7456025|7481610|7485431|7495188|7493797|7493797|7493797|7494544|7463156|7471606|7487465|7496001|7493199|7495723|7495241|7453559|7457358|7476319|7479731|7479276|7488954|7486040|7468702|7453573|7465826|7470718|7478683|7475271|7482872|7468330|7485168|7467083|7476953|7462380|7490373|7455817|7497644|7480718…	http://www.genome.jp/kegg-bin/show_pathway?pop01100
Histidine metabolism	KEGG PATHWAY	pop00340	3	25	0.805477	1	POPTR_0002s08230|POPTR_0004s23110|POPTR_0001s16730	pop:POPTR_754562|pop:POPTR_923360|pop:POPTR_745820|	7466457|7472223|7460180|	http://www.genome.jp/kegg-bin/show_pathway?pop00340
Degradation of aromatic compounds	KEGG PATHWAY	pop01220	2	18	0.822566	1	POPTR_0014s18630|POPTR_0013s15380	pop:POPTR_573385|pop:POPTR_739008|	7464412|7498118|	http://www.genome.jp/kegg-bin/show_pathway?pop01220
2-Oxocarboxylic acid metabolism	KEGG PATHWAY	pop01210	8	63	0.837531	1	POPTR_0006s25830|POPTR_0001s16300|POPTR_0015s08330|POPTR_0002s11430|POPTR_0008s17230|POPTR_0014s13850|POPTR_0007s14900|POPTR_0008s17240	pop:POPTR_819551|pop:POPTR_584163|pop:POPTR_666418|pop:POPTR_710535|pop:POPTR_821804|pop:POPTR_732045|pop:POPTR_869897|pop:POPTR_820830|	7471542|7460173|7474878|7467241|7475426|7466294|7465562|7494755|	http://www.genome.jp/kegg-bin/show_pathway?pop01210
Carbon fixation in photosynthetic organisms	KEGG PATHWAY	pop00710	12	91	0.84035	1	POPTR_0008s12650|POPTR_0006s25830|POPTR_0001s16300|POPTR_0001s19050|POPTR_0007s14250|POPTR_0009s08520|POPTR_0018s09730|POPTR_0008s17940|POPTR_0001s29420|POPTR_0018s09880|POPTR_0004s11170|POPTR_0005s21360	pop:POPTR_720159|pop:POPTR_819551|pop:POPTR_584163|pop:POPTR_844184|pop:POPTR_719763|pop:POPTR_649749|pop:POPTR_578574|pop:POPTR_1091492|pop:POPTR_798097|pop:POPTR_578586|pop:POPTR_837445|pop:POPTR_714722|	7482872|7471542|7460173|7470579|7480188|7469671|7488954|7481599|7478683|7461579|7487929|7492465|	http://www.genome.jp/kegg-bin/show_pathway?pop00710
Folate biosynthesis	KEGG PATHWAY	pop00790	2	19	0.845438	1	POPTR_0009s12200|POPTR_0009s02900	pop:POPTR_649387|pop:POPTR_768273|	7456362|7489293|	http://www.genome.jp/kegg-bin/show_pathway?pop00790
Fatty acid biosynthesis	KEGG PATHWAY	pop00061	5	43	0.859396	1	POPTR_0013s05570|POPTR_0006s16060|POPTR_0133s00270|POPTR_0018s06290|POPTR_0013s05560	pop:POPTR_730005|pop:POPTR_762721|pop:POPTR_553441|pop:POPTR_809202|pop:POPTR_571216|	7489674|7497641|7461544|7458749|7489673|	http://www.genome.jp/kegg-bin/show_pathway?pop00061
Limonene and pinene degradation	KEGG PATHWAY	pop00903	1	11	0.862405	1	POPTR_0002s08230	pop:POPTR_754562|	7466457|	http://www.genome.jp/kegg-bin/show_pathway?pop00903
Ubiquinone and other terpenoid-quinone biosynthesis	KEGG PATHWAY	pop00130	4	36	0.867024	1	POPTR_0017s04600|POPTR_0019s07600|POPTR_0002s05840|POPTR_0011s11570	pop:POPTR_594645|pop:POPTR_665396|pop:POPTR_798588|pop:POPTR_568851|	7481353|7469843|7480718|7462312|	http://www.genome.jp/kegg-bin/show_pathway?pop00130
Pantothenate and CoA biosynthesis	KEGG PATHWAY	pop00770	3	29	0.879121	1	POPTR_0012s08310|POPTR_0010s05150|POPTR_0002s11430	pop:POPTR_570098|pop:POPTR_821897|pop:POPTR_710535|	7458035|7460779|7467241|	http://www.genome.jp/kegg-bin/show_pathway?pop00770
Valine, leucine and isoleucine degradation	KEGG PATHWAY	pop00280	6	52	0.879254	1	POPTR_0014s16670|POPTR_0002s08230|POPTR_0005s23500|POPTR_0002s11430|POPTR_0002s22410|POPTR_0001s16730	pop:POPTR_732472|pop:POPTR_754562|pop:POPTR_559591|pop:POPTR_710535|pop:POPTR_797159|pop:POPTR_745820|	7469336|7466457|7464698|7467241|7460522|7460180|	http://www.genome.jp/kegg-bin/show_pathway?pop00280
Sulfur relay system	KEGG PATHWAY	pop04122	1	12	0.88512	1	POPTR_0009s02900	pop:POPTR_768273|	7489293|	http://www.genome.jp/kegg-bin/show_pathway?pop04122
Pentose phosphate pathway	KEGG PATHWAY	pop00030	7	63	0.913377	1	POPTR_0008s12650|POPTR_0010s16470|POPTR_0001s02860|POPTR_0003s08670|POPTR_0015s00970|POPTR_0018s09730|POPTR_0003s13540|POPTR_0005s21360	pop:POPTR_720159|pop:POPTR_659198|pop:POPTR_580109|pop:POPTR_580109|pop:POPTR_574689|pop:POPTR_578574|pop:POPTR_799988|pop:POPTR_714722|	7482872|7485877|7471776|7471776|7475156|7488954|7458220|7492465|	http://www.genome.jp/kegg-bin/show_pathway?pop00030
SNARE interactions in vesicular transport	KEGG PATHWAY	pop04130	5	48	0.915831	1	POPTR_0019s04620|POPTR_0013s05010|POPTR_0011s04350|POPTR_0016s06910|POPTR_0006s21670	pop:POPTR_738389|pop:POPTR_571159|pop:POPTR_887319|pop:POPTR_904525|pop:POPTR_802113|	7469857|7489643|7485588|7469939|7479477|	http://www.genome.jp/kegg-bin/show_pathway?pop04130
Inositol phosphate metabolism	KEGG PATHWAY	pop00562	7	65	0.928314	1	POPTR_0019s07160|POPTR_0015s10980|POPTR_0005s19370|POPTR_0009s10080|POPTR_0005s08050|POPTR_0003s09290|POPTR_0007s05810	pop:POPTR_1107767|pop:POPTR_666682|pop:POPTR_209085|pop:POPTR_707340|pop:POPTR_831371|pop:POPTR_852723|pop:POPTR_832275|	7453559|7463132|7489780|7492057|7477098|7491867|7456922|	http://www.genome.jp/kegg-bin/show_pathway?pop00562
Peroxisome	KEGG PATHWAY	pop04146	12	102	0.928445	1	POPTR_0004s09350|POPTR_0009s09380|POPTR_0001s15530|POPTR_0019s13430|POPTR_0010s10050|POPTR_0003s07690|POPTR_0006s28760|POPTR_0001s30360|POPTR_0005s27300|POPTR_0007s05710|POPTR_0002s22410|POPTR_0005s19990	pop:POPTR_831140|pop:POPTR_202030|pop:POPTR_836303|pop:POPTR_265139|pop:POPTR_884357|pop:POPTR_646132|pop:POPTR_672574|pop:POPTR_175453|pop:POPTR_831712|pop:POPTR_832274|pop:POPTR_797159|pop:POPTR_643628|	7477453|7478728|7459668|7459633|7459032|7471639|7482725|7478647|7494699|7490225|7460522|7463156|	http://www.genome.jp/kegg-bin/show_pathway?pop04146
Ribosome biogenesis in eukaryotes	KEGG PATHWAY	pop03008	13	110	0.932638	1	POPTR_0015s10500|POPTR_0013s05490|POPTR_0017s13560|POPTR_0005s21650|POPTR_0010s23640|POPTR_0004s12160|POPTR_0004s08410|POPTR_0015s12790|POPTR_0008s10960|POPTR_0001s06190|POPTR_0016s03700|POPTR_0005s10150|POPTR_0007s08490	pop:POPTR_252605|pop:POPTR_738456|pop:POPTR_673090|pop:POPTR_559398|pop:POPTR_749741|pop:POPTR_800704|pop:POPTR_555983|pop:POPTR_808268|pop:POPTR_564435|pop:POPTR_817614|pop:POPTR_667309|pop:POPTR_863667|pop:POPTR_719158|	7454698|7469880|7486213|7492476|7468450|7472601|7487398|7474066|7485927|7460224|7464104|7492114|7462577|	http://www.genome.jp/kegg-bin/show_pathway?pop03008
Thiamine metabolism	KEGG PATHWAY	pop00730	1	15	0.933146	1	POPTR_0006s18750	pop:POPTR_275397|	7488696|	http://www.genome.jp/kegg-bin/show_pathway?pop00730
Glycolysis / Gluconeogenesis	KEGG PATHWAY	pop00010	18	146	0.934655	1	POPTR_0002s08230|POPTR_0009s05460|POPTR_0019s04800|POPTR_0014s18630|POPTR_0001s26190|POPTR_0018s02400|POPTR_0008s00310|POPTR_0001s10270|POPTR_0010s26150|POPTR_0018s09730|POPTR_0012s01720|POPTR_0007s14250|POPTR_0008s17940|POPTR_0019s11470|POPTR_0017s02950|POPTR_0011s07630|POPTR_0005s21360|POPTR_0001s16730	pop:POPTR_754562|pop:POPTR_768035|pop:POPTR_780245|pop:POPTR_573385|pop:POPTR_797614|pop:POPTR_912477|pop:POPTR_563414|pop:POPTR_1066731|pop:POPTR_660010|pop:POPTR_578574|pop:POPTR_422890|pop:POPTR_719763|pop:POPTR_1091492|pop:POPTR_1108459|pop:POPTR_756069|pop:POPTR_1094038|pop:POPTR_714722|pop:POPTR_745820|	7466457|7482338|7469870|7464412|7478513|7458414|7497765|7479276|7468475|7488954|7493188|7480188|7481599|7475808|7466244|7472319|7492465|7460180|	http://www.genome.jp/kegg-bin/show_pathway?pop00010
Citrate cycle (TCA cycle)	KEGG PATHWAY	pop00020	7	66	0.9349	1	POPTR_0007s14250|POPTR_0009s08520|POPTR_0008s05150|POPTR_0014s13850|POPTR_0001s29420|POPTR_0019s11470|POPTR_0004s11170	pop:POPTR_719763|pop:POPTR_649749|pop:POPTR_820318|pop:POPTR_732045|pop:POPTR_798097|pop:POPTR_1108459|pop:POPTR_837445|	7480188|7469671|7469804|7466294|7478683|7475808|7487929|	http://www.genome.jp/kegg-bin/show_pathway?pop00020
Phosphatidylinositol signaling system	KEGG PATHWAY	pop04070	5	52	0.945516	1	POPTR_0019s07160|POPTR_0005s07190|POPTR_0003s09290|POPTR_0009s10080|POPTR_0005s19370	pop:POPTR_1107767|pop:POPTR_715832|pop:POPTR_852723|pop:POPTR_707340|pop:POPTR_209085|	7453559|7479175|7491867|7492057|7489780|	http://www.genome.jp/kegg-bin/show_pathway?pop04070
Carbon metabolism	KEGG PATHWAY	pop01200	33	254	0.94943	1	POPTR_0010s16470|POPTR_0009s05460|POPTR_0009s08520|POPTR_0017s06460|POPTR_0014s18630|POPTR_0010s26150|POPTR_0014s02290|POPTR_0001s26190|POPTR_0001s21950|POPTR_0018s09730|POPTR_0012s01720|POPTR_0014s13850|POPTR_0001s29420|POPTR_0015s00970|POPTR_0004s11170|POPTR_0008s12650|POPTR_0012s09620|POPTR_0015s10400|POPTR_0019s04800|POPTR_0014s16670|POPTR_0001s32770|POPTR_0008s00310|POPTR_0008s05150|POPTR_00…	pop:POPTR_659198|pop:POPTR_768035|pop:POPTR_649749|pop:POPTR_741351|pop:POPTR_573385|pop:POPTR_660010|pop:POPTR_1110513|pop:POPTR_797614|pop:POPTR_801234|pop:POPTR_578574|pop:POPTR_422890|pop:POPTR_732045|pop:POPTR_798097|pop:POPTR_574689|pop:POPTR_837445|pop:POPTR_720159|pop:POPTR_776236|pop:POPTR_776236|pop:POPTR_780245|pop:POPTR_732472|pop:POPTR_549786|pop:POPTR_563414|pop:POPTR_820318|pop:POP…	7485877|7482338|7469671|7464374|7464412|7468475|7462380|7478513|7469117|7488954|7493188|7466294|7478683|7475156|7487929|7482872|7454691|7454691|7469870|7469336|7461640|7497765|7469804|7463899|7475808|7492465|7455972|7455972|7471776|7471776|7470579|7473748|7492121|7461579|7458220|7481599|	http://www.genome.jp/kegg-bin/show_pathway?pop01200
Phagosome	KEGG PATHWAY	pop04145	9	85	0.954151	1	POPTR_0003s21080|POPTR_0015s12070|POPTR_0001s25410|POPTR_0009s08850|POPTR_0002s11250|POPTR_0002s14410|POPTR_0006s03390|POPTR_0001s29670|POPTR_0017s11740	pop:POPTR_831020|pop:POPTR_733819|pop:POPTR_549110|pop:POPTR_557543|pop:POPTR_412148|pop:POPTR_644302|pop:POPTR_560355|pop:POPTR_707456|pop:POPTR_736276|	7463572|7456666|7468015|7478755|7467233|7453947|7479658|7478676|7482463|	http://www.genome.jp/kegg-bin/show_pathway?pop04145
Sphingolipid metabolism	KEGG PATHWAY	pop00600	2	28	0.958174	1	POPTR_0012s04080|POPTR_0003s16720	pop:POPTR_772231|pop:POPTR_1074404|	7485168|7481207|	http://www.genome.jp/kegg-bin/show_pathway?pop00600
Nicotinate and nicotinamide metabolism	KEGG PATHWAY	pop00760	1	19	0.967527	1	POPTR_0009s05620	pop:POPTR_203132|	7467376|	http://www.genome.jp/kegg-bin/show_pathway?pop00760
Lysine biosynthesis	KEGG PATHWAY	pop00300	1	20	0.972891	1	POPTR_0001s16730	pop:POPTR_745820|	7460180|	http://www.genome.jp/kegg-bin/show_pathway?pop00300
Cutin, suberine and wax biosynthesis	KEGG PATHWAY	pop00073	1	20	0.972891	1	POPTR_0005s24220	pop:POPTR_588365|	7495055|	http://www.genome.jp/kegg-bin/show_pathway?pop00073
Endocytosis	KEGG PATHWAY	pop04144	12	114	0.973668	1	POPTR_0022s00350|POPTR_0010s21350|POPTR_0002s04700|POPTR_0016s05980|POPTR_0019s12230|POPTR_0001s07140|POPTR_0001s08560|POPTR_1837s00200|POPTR_0011s10090|POPTR_0003s19020|POPTR_0008s23240|POPTR_0005s26730|POPTR_0005s25990	pop:POPTR_837341|pop:POPTR_822482|pop:POPTR_754252|pop:POPTR_777225|pop:POPTR_574368|pop:POPTR_178315|pop:POPTR_1067075|pop:POPTR_1067075|pop:POPTR_707743|pop:POPTR_555108|pop:POPTR_827396|pop:POPTR_559891|pop:POPTR_652060|	7483054|7458152|7480662|7484029|7494608|7455791|7490921|7490921|7487566|7462811|7480531|7485622|7477670|	http://www.genome.jp/kegg-bin/show_pathway?pop04144
Basal transcription factors	KEGG PATHWAY	pop03022	5	61	0.980826	1	POPTR_0007s12640|POPTR_0006s12700|POPTR_0017s13060|POPTR_0017s12860|POPTR_0003s06290	pop:POPTR_219145|pop:POPTR_781108|pop:POPTR_577762|pop:POPTR_259386|pop:POPTR_756746|	7473161|7474237|7484577|7467890|7478355|	http://www.genome.jp/kegg-bin/show_pathway?pop03022
Mismatch repair	KEGG PATHWAY	pop03430	3	44	0.983393	1	POPTR_0001s25490|POPTR_0015s06800|POPTR_0009s04560	pop:POPTR_706048|pop:POPTR_783062|pop:POPTR_723146|	7478554|7471247|7481501|	http://www.genome.jp/kegg-bin/show_pathway?pop03430
Propanoate metabolism	KEGG PATHWAY	pop00640	3	46	0.987472	1	POPTR_0014s16670|POPTR_0002s08230|POPTR_0001s16730	pop:POPTR_732472|pop:POPTR_754562|pop:POPTR_745820|	7469336|7466457|7460180|	http://www.genome.jp/kegg-bin/show_pathway?pop00640
Base excision repair	KEGG PATHWAY	pop03410	3	47	0.989132	1	POPTR_0001s25490|POPTR_0008s08050|POPTR_0009s04560	pop:POPTR_706048|pop:POPTR_1084717|pop:POPTR_723146|	7478554|7462135|7481501|	http://www.genome.jp/kegg-bin/show_pathway?pop03410
Sulfur metabolism	KEGG PATHWAY	pop00920	2	40	0.993483	1	POPTR_0017s12240|POPTR_0011s04470	pop:POPTR_835709|pop:POPTR_771156|	7482488|7495258|	http://www.genome.jp/kegg-bin/show_pathway?pop00920
DNA replication	KEGG PATHWAY	pop03030	3	52	0.994717	1	POPTR_0001s25490|POPTR_0015s06800|POPTR_0009s04560	pop:POPTR_706048|pop:POPTR_783062|pop:POPTR_723146|	7478554|7471247|7481501|	http://www.genome.jp/kegg-bin/show_pathway?pop03030
N-Glycan biosynthesis	KEGG PATHWAY	pop00510	2	47	0.997878	1	POPTR_0011s00460|POPTR_0008s19000	pop:POPTR_233802|pop:POPTR_1085621|	7485433|7469042|	http://www.genome.jp/kegg-bin/show_pathway?pop00510
Photosynthesis	KEGG PATHWAY	pop00195	8	108	0.998364	1	POPTR_0005s24030|POPTR_0018s01720|POPTR_0001s47450|POPTR_0004s21260|POPTR_0002s25810|POPTR_0010s24560|POPTR_0019s14100|POPTR_0013s14520	pop:POPTR_715100|pop:POPTR_802453|pop:POPTR_753787|pop:POPTR_594972|pop:POPTR_799516|pop:POPTR_660159|pop:POPTR_826333|pop:POPTR_663556|	7476887|7471593|7471708|7467744|7459542|7477164|7498162|7494443|	http://www.genome.jp/kegg-bin/show_pathway?pop00195
Spliceosome	KEGG PATHWAY	pop03040	20	211	0.998865	1	POPTR_0005s10780|POPTR_0010s23550|POPTR_0008s09710|POPTR_0005s27250|POPTR_0001s25520|POPTR_0009s04640|POPTR_0019s07730|POPTR_0004s06590|POPTR_0016s11470|POPTR_0001s10340|POPTR_0002s20720|POPTR_0012s08650|POPTR_0015s09460|POPTR_0003s13030|POPTR_0017s02890|POPTR_0012s09930|POPTR_0011s15920|POPTR_0006s28720|POPTR_0008s07780|POPTR_0015s04700|POPTR_0010s21350	pop:POPTR_424268|pop:POPTR_725079|pop:POPTR_832663|pop:POPTR_715635|pop:POPTR_833248|pop:POPTR_833248|pop:POPTR_248500|pop:POPTR_817783|pop:POPTR_279773|pop:POPTR_797324|pop:POPTR_552428|pop:POPTR_773054|pop:POPTR_252279|pop:POPTR_1074064|pop:POPTR_756063|pop:POPTR_773179|pop:POPTR_1094860|pop:POPTR_583120|pop:POPTR_832613|pop:POPTR_775952|pop:POPTR_822482|	7481373|7468443|7471069|7494696|7481499|7481499|7469848|7494376|7467281|7479272|7487777|7458051|7453797|7458189|7481975|7454552|7489101|7482762|7472468|7474827|7458152|	http://www.genome.jp/kegg-bin/show_pathway?pop03040
RNA transport	KEGG PATHWAY	pop03013	17	188	0.998963	1	POPTR_0008s06750|POPTR_0010s20650|POPTR_0004s09250|POPTR_0001s03110|POPTR_0018s02700|POPTR_0016s11470|POPTR_0005s14880|POPTR_0005s21650|POPTR_0004s12160|POPTR_0003s08460|POPTR_0010s16160|POPTR_0001s17450|POPTR_0017s02890|POPTR_0003s05820|POPTR_0004s08410|POPTR_0014s02790|POPTR_0011s14630	pop:POPTR_564010|pop:POPTR_659628|pop:POPTR_648073|pop:POPTR_826584|pop:POPTR_835841|pop:POPTR_279773|pop:POPTR_590689|pop:POPTR_559398|pop:POPTR_800704|pop:POPTR_743214|pop:POPTR_723991|pop:POPTR_829514|pop:POPTR_756063|pop:POPTR_828919|pop:POPTR_555983|pop:POPTR_918347|pop:POPTR_823076|	7494486|7458120|7477460|7495366|7465426|7467281|7496226|7492476|7472601|7460288|7468126|7490969|7481975|7495464|7487398|7482653|7454980|	http://www.genome.jp/kegg-bin/show_pathway?pop03013
mRNA surveillance pathway	KEGG PATHWAY	pop03015	10	131	0.999124	1	POPTR_0017s04910|POPTR_0016s11470|POPTR_0006s26330|POPTR_0007s01480|POPTR_0006s03670|POPTR_0003s08460|POPTR_0017s02890|POPTR_0001s03110|POPTR_0011s14630|POPTR_0016s12390	pop:POPTR_594613|pop:POPTR_279773|pop:POPTR_561822|pop:POPTR_562193|pop:POPTR_560381|pop:POPTR_743214|pop:POPTR_756063|pop:POPTR_826584|pop:POPTR_823076|pop:POPTR_576974|	7463241|7467281|7495742|7491724|7479669|7460288|7481975|7495366|7454980|7466073|	http://www.genome.jp/kegg-bin/show_pathway?pop03015
Nucleotide excision repair	KEGG PATHWAY	pop03420	3	68	0.999522	1	POPTR_0001s25490|POPTR_0015s06800|POPTR_0009s04560	pop:POPTR_706048|pop:POPTR_783062|pop:POPTR_723146|	7478554|7471247|7481501|	http://www.genome.jp/kegg-bin/show_pathway?pop03420
Ubiquitin mediated proteolysis	KEGG PATHWAY	pop04120	10	137	0.999564	1	POPTR_0005s26450|POPTR_0012s01250|POPTR_0016s05980|POPTR_0015s07520|POPTR_0005s20800|POPTR_0001s04770|POPTR_0002s02020|POPTR_0009s01110|POPTR_0011s11950|POPTR_0010s15390	pop:POPTR_818827|pop:POPTR_586577|pop:POPTR_777225|pop:POPTR_836064|pop:POPTR_818560|pop:POPTR_750490|pop:POPTR_813631|pop:POPTR_558319|pop:POPTR_1094251|pop:POPTR_822202|	7485611|7472820|7484029|7469898|7469194|7455750|7496912|7463321|7460818|7485817|	http://www.genome.jp/kegg-bin/show_pathway?pop04120
Proteasome	KEGG PATHWAY	pop03050	3	69	0.99959	1	POPTR_0002s03530|POPTR_0563s00200|POPTR_0013s02100	pop:POPTR_410548|pop:POPTR_819430|pop:POPTR_729575|	7471943|7492270|7473282|	http://www.genome.jp/kegg-bin/show_pathway?pop03050
Pyrimidine metabolism	KEGG PATHWAY	pop00240	8	121	0.999667	1	POPTR_0001s12470|POPTR_0006s01690|POPTR_0006s15510|POPTR_0002s13970|POPTR_0003s19810|POPTR_0017s09610|POPTR_0008s07970|POPTR_0009s12200	pop:POPTR_1066348|pop:POPTR_1102579|pop:POPTR_1080879|pop:POPTR_410110|pop:POPTR_647290|pop:POPTR_742835|pop:POPTR_803362|pop:POPTR_649387|	7477774|7455817|7484670|7453922|7460230|7482064|7460661|7456362|	http://www.genome.jp/kegg-bin/show_pathway?pop00240
Protein export	KEGG PATHWAY	pop03060	2	61	0.999787	1	POPTR_0014s03570|POPTR_0002s14410	pop:POPTR_1110263|pop:POPTR_644302|	7478224|7453947|	http://www.genome.jp/kegg-bin/show_pathway?pop03060
RNA degradation	KEGG PATHWAY	pop03018	7	118	0.999857	1	POPTR_0016s07390|POPTR_0002s20720|POPTR_0018s02370|POPTR_0004s21070|POPTR_0009s16310|POPTR_0006s08620|POPTR_0006s27840|POPTR_0008s07780	pop:POPTR_777368|pop:POPTR_552428|pop:POPTR_809147|pop:POPTR_679906|pop:POPTR_679906|pop:POPTR_762363|pop:POPTR_654220|pop:POPTR_832613|	7469961|7487777|7458412|7475239|7475239|7454929|7468678|7472468|	http://www.genome.jp/kegg-bin/show_pathway?pop03018
Homologous recombination	KEGG PATHWAY	pop03440	1	50	0.999881	1	POPTR_0015s06800	pop:POPTR_783062|	7471247|	http://www.genome.jp/kegg-bin/show_pathway?pop03440
Purine metabolism	KEGG PATHWAY	pop00230	11	158	0.999895	1	POPTR_0006s05200|POPTR_0010s26150|POPTR_0001s02860|POPTR_0003s08670|POPTR_0019s04800|POPTR_0016s12680|POPTR_0008s00310|POPTR_0012s09120|POPTR_0012s01720|POPTR_0002s13970|POPTR_0017s09610|POPTR_0001s00360	pop:POPTR_652750|pop:POPTR_660010|pop:POPTR_580109|pop:POPTR_580109|pop:POPTR_780245|pop:POPTR_808714|pop:POPTR_563414|pop:POPTR_662067|pop:POPTR_422890|pop:POPTR_410110|pop:POPTR_742835|pop:POPTR_827900|	7496141|7468475|7471776|7471776|7469870|7460362|7497765|7484431|7493188|7453922|7482064|7455335|	http://www.genome.jp/kegg-bin/show_pathway?pop00230
Aminoacyl-tRNA biosynthesis	KEGG PATHWAY	pop00970	2	91	0.999999	1	POPTR_0001s32490|POPTR_0018s09760|POPTR_0018s09780	pop:POPTR_815633|pop:POPTR_828898|pop:POPTR_828898|	7495848|7455098|7455098|	http://www.genome.jp/kegg-bin/show_pathway?pop00970
Oxidative phosphorylation	KEGG PATHWAY	pop00190	8	192	1	1	POPTR_0004s20010|POPTR_0015s06500|POPTR_0014s12410|POPTR_0004s03410|POPTR_0006s24790|POPTR_0006s28990|POPTR_0006s20290|POPTR_0011s04440|POPTR_0004s03640	pop:POPTR_836670|pop:POPTR_680876|pop:POPTR_731841|pop:POPTR_817755|pop:POPTR_813941|pop:POPTR_828261|pop:POPTR_762873|pop:POPTR_234080|pop:POPTR_234080|	7481162|7471231|7495250|7490782|7470716|7460999|7455665|7485583|7485583|	http://www.genome.jp/kegg-bin/show_pathway?pop00190

## Sheet: 12hvs0h
##The most enriched pathway or disease terms:
##Statistic method: hypergeometric test
##FDR correction method: Benjamini and Hochberg (1995)
#Term	Database	Id	Sample number	Background number	P-Value	Corrected P-Value	Genes	KEGG_ID/KO	Entrez_ID	Hyperlink
Ribosome	KEGG PATHWAY	pop03010	143	406	5.04907e-12	6.10938e-10	POPTR_0010s09820|POPTR_0010s10140|POPTR_0004s21300|POPTR_0008s10710|POPTR_0018s13700|POPTR_0005s02330|POPTR_0004s06190|POPTR_0012s11830|POPTR_0001s34160|POPTR_0014s05130|POPTR_0002s14100|POPTR_0003s03280|POPTR_0003s08320|POPTR_0008s16840|POPTR_0013s11140|POPTR_0015s11780|POPTR_0009s15070|POPTR_0015s06660|POPTR_0005s08430|POPTR_0005s22790|POPTR_0014s05640|POPTR_0002s14250|POPTR_0155s00210|POPTR_00…	pop:POPTR_231193|pop:POPTR_821994|pop:POPTR_741797|pop:POPTR_820575|pop:POPTR_579008|pop:POPTR_581899|pop:POPTR_595970|pop:POPTR_674637|pop:POPTR_829767|pop:POPTR_814542|pop:POPTR_814542|pop:POPTR_814542|pop:POPTR_814542|pop:POPTR_710092|pop:POPTR_676405|pop:POPTR_825551|pop:POPTR_721469|pop:POPTR_556400|pop:POPTR_818307|pop:POPTR_714910|pop:POPTR_836394|pop:POPTR_836394|pop:POPTR_725596|pop:POPT…	7498080|7474223|7467748|7471116|7484057|7476110|7488485|7476573|7467704|7495362|7495362|7495362|7495362|7471954|7495334|7495969|7478624|7461178|7486328|7464817|7483306|7483306|7496501|7492262|7493602|7455687|7492304|7492304|7459505|7497499|7456826|7475468|7484470|7491944|7495790|7476857|7476857|7476857|7487786|7467795|7455193|7455401|7469902|7476756|7457604|7472330|7467594|7479224|7479224|7491950…	http://www.genome.jp/kegg-bin/show_pathway?pop03010
Flavonoid biosynthesis	KEGG PATHWAY	pop00941	24	35	1.43866e-09	8.70388e-08	POPTR_0001s14310|POPTR_0006s03180|POPTR_0002s03500|POPTR_0004s14680|POPTR_0003s17550|POPTR_0004s03030|POPTR_0003s17540|POPTR_0009s10270|POPTR_0009s07320|POPTR_0014s14200|POPTR_0008s11540|POPTR_0005s25110|POPTR_0004s14670|POPTR_0003s11900|POPTR_0003s17530|POPTR_0001s08410|POPTR_0015s03360|POPTR_0001s31220|POPTR_0013s15380|POPTR_0019s15110|POPTR_0001s03440|POPTR_0005s11570|POPTR_0005s11600|POPTR_00…	pop:POPTR_814872|pop:POPTR_685839|pop:POPTR_710083|pop:POPTR_828087|pop:POPTR_554829|pop:POPTR_831060|pop:POPTR_554828|pop:POPTR_649581|pop:POPTR_54623|pop:POPTR_572875|pop:POPTR_656768|pop:POPTR_206006|pop:POPTR_582182|pop:POPTR_646527|pop:POPTR_554827|pop:POPTR_548547|pop:POPTR_835080|pop:POPTR_829835|pop:POPTR_739008|pop:POPTR_739008|pop:POPTR_587193|pop:POPTR_270329|pop:POPTR_270329|pop:POPTR…	7460520|7495679|7471942|7476218|7493199|7490768|7493198|7457542|7475030|7466313|7483928|7454367|7476216|7465826|7493197|7490928|7475620|7492044|7498118|7498118|7480621|7493797|7493797|7493797|7458617|7466920|7460519|	http://www.genome.jp/kegg-bin/show_pathway?pop00941
Phenylpropanoid biosynthesis	KEGG PATHWAY	pop00940	53	118	2.87594e-09	1.15996e-07	POPTR_0006s13190|POPTR_0015s00580|POPTR_0015s00590|POPTR_0013s15250|POPTR_0011s00280|POPTR_1748s00200|POPTR_0001s23090|POPTR_0005s21750|POPTR_0002s01990|POPTR_0006s03180|POPTR_0010s18250|POPTR_0004s01510|POPTR_0001s14890|POPTR_0001s14910|POPTR_0004s15200|POPTR_0004s14240|POPTR_0005s14190|POPTR_0003s21620|POPTR_0010s16740|POPTR_0008s09380|POPTR_0009s10270|POPTR_0466s00210|POPTR_0007s01580|POPTR_00…	pop:POPTR_589413|pop:POPTR_824487|pop:POPTR_824487|pop:POPTR_729244|pop:POPTR_568220|pop:POPTR_568220|pop:POPTR_583407|pop:POPTR_714789|pop:POPTR_550847|pop:POPTR_685839|pop:POPTR_1091564|pop:POPTR_647567|pop:POPTR_814849|pop:POPTR_814849|pop:POPTR_267768|pop:POPTR_800693|pop:POPTR_208491|pop:POPTR_817692|pop:POPTR_1084811|pop:POPTR_1084811|pop:POPTR_649581|pop:POPTR_591108|pop:POPTR_1081949|pop:…	7454613|7464478|7464478|7464730|7485540|7485540|7486189|7469241|7496910|7495679|7481610|7458526|7487058|7487058|7474487|7472588|7489720|7463603|7498208|7498208|7457542|7456559|7491729|7458545|7467801|7497549|7458755|7458755|7475061|7479878|7496907|7488716|7488716|7463857|7464476|7475831|7469240|7489705|7492044|7476360|7498118|7498118|7480621|7490064|7484196|7490751|7485174|7471666|7487842|7479076…	http://www.genome.jp/kegg-bin/show_pathway?pop00940
Plant-pathogen interaction	KEGG PATHWAY	pop04626	54	138	5.76922e-07	1.69623e-05	POPTR_0004s21710|POPTR_0001s09900|POPTR_0003s13250|POPTR_0006s21490|POPTR_0002s07780|POPTR_0019s00630|POPTR_0016s14870|POPTR_0005s16210|POPTR_0008s15910|POPTR_0003s09090|POPTR_0010s20030|POPTR_0016s00510|POPTR_0010s09110|POPTR_0003s06670|POPTR_0010s11740|POPTR_0017s05860|POPTR_0005s11560|POPTR_0009s16510|POPTR_0002s00350|POPTR_0015s04880|POPTR_0004s07190|POPTR_0003s11450|POPTR_0006s11320|POPTR_00…	pop:POPTR_679968|pop:POPTR_646672|pop:POPTR_646672|pop:POPTR_561172|pop:POPTR_798666|pop:POPTR_826066|pop:POPTR_907177|pop:POPTR_1078383|pop:POPTR_657221|pop:POPTR_836925|pop:POPTR_805460|pop:POPTR_582316|pop:POPTR_726467|pop:POPTR_817040|pop:POPTR_231748|pop:POPTR_292686|pop:POPTR_796704|pop:POPTR_1085976|pop:POPTR_709761|pop:POPTR_661656|pop:POPTR_556104|pop:POPTR_817303|pop:POPTR_676209|pop:PO…	7475264|7497806|7497806|7455608|7467855|7465891|7472498|7460930|7467514|7471812|7490347|7493317|7498051|7475677|7462676|7492179|7464198|7460061|7474533|7493480|7494528|7465803|7463923|7482810|7498148|7473631|7464719|7481468|7491758|7475044|7496542|7457359|7462397|7470117|7471157|7460184|7482907|7467711|7459759|7469180|7486105|7489886|7489886|7484354|7484354|7494475|7460408|7496995|7488328|7456701…	http://www.genome.jp/kegg-bin/show_pathway?pop04626
Phenylalanine metabolism	KEGG PATHWAY	pop00360	44	105	7.00923e-07	1.69623e-05	POPTR_0006s13190|POPTR_0006s25830|POPTR_0015s00580|POPTR_0015s00590|POPTR_0005s08100|POPTR_0013s15250|POPTR_0011s00280|POPTR_1748s00200|POPTR_0005s21750|POPTR_0010s18250|POPTR_0004s15200|POPTR_0004s14240|POPTR_0005s14190|POPTR_0013s06300|POPTR_0009s10270|POPTR_0466s00210|POPTR_0007s01580|POPTR_0018s09710|POPTR_0002s06590|POPTR_0003s15480|POPTR_0004s01510|POPTR_0017s04600|POPTR_0008s03810|POPTR_00…	pop:POPTR_589413|pop:POPTR_819551|pop:POPTR_824487|pop:POPTR_824487|pop:POPTR_760138|pop:POPTR_729244|pop:POPTR_568220|pop:POPTR_568220|pop:POPTR_714789|pop:POPTR_1091564|pop:POPTR_267768|pop:POPTR_800693|pop:POPTR_208491|pop:POPTR_241987|pop:POPTR_649581|pop:POPTR_591108|pop:POPTR_1081949|pop:POPTR_737716|pop:POPTR_830144|pop:POPTR_414334|pop:POPTR_647567|pop:POPTR_594645|pop:POPTR_820249|pop:PO…	7454613|7471542|7464478|7464478|7471529|7464730|7485540|7485540|7469241|7481610|7474487|7472588|7489720|7489705|7457542|7456559|7491729|7461573|7467801|7497549|7458526|7481353|7479878|7496907|7488716|7488716|7463603|7475831|7469240|7492044|7476360|7498118|7498118|7484196|7490751|7485174|7471666|7480718|7487842|7486040|7486040|7479718|7463285|7494880|7462312|7461384|7469843|7491786|7453796|	http://www.genome.jp/kegg-bin/show_pathway?pop00360
Selenocompound metabolism	KEGG PATHWAY	pop00450	13	20	2.31723e-05	0.000467307	POPTR_0006s04760|POPTR_0003s18600|POPTR_0001s11350|POPTR_0009s07040|POPTR_0017s12240|POPTR_0001s32490|POPTR_0013s05850|POPTR_0008s15880|POPTR_0003s18590|POPTR_0019s05430|POPTR_0004s23890|POPTR_0009s15490|POPTR_0004s20220	pop:POPTR_1080427|pop:POPTR_555144|pop:POPTR_709036|pop:POPTR_1087743|pop:POPTR_835709|pop:POPTR_815633|pop:POPTR_823714|pop:POPTR_720943|pop:POPTR_758242|pop:POPTR_573959|pop:POPTR_596793|pop:POPTR_821018|pop:POPTR_679841|	7496127|7462830|7477821|7454888|7482488|7495848|7482366|7473435|7462831|7491056|7482948|7478605|7455569|	http://www.genome.jp/kegg-bin/show_pathway?pop00450
Biosynthesis of secondary metabolites	KEGG PATHWAY	pop01110	255	998	8.40424e-05	0.00145273	POPTR_0006s26530|POPTR_0009s05460|POPTR_0009s11940|POPTR_0016s13280|POPTR_0864s00200|POPTR_0005s15560|POPTR_0012s07180|POPTR_0011s00530|POPTR_0019s08180|POPTR_0019s08190|POPTR_0019s08200|POPTR_0017s12810|POPTR_0010s18250|POPTR_0002s08380|POPTR_0466s00210|POPTR_0005s11570|POPTR_0005s11600|POPTR_0005s11610|POPTR_0004s14240|POPTR_0017s12470|POPTR_0008s06740|POPTR_0011s13600|POPTR_0013s02490|POPTR_00…	pop:POPTR_561843|pop:POPTR_768035|pop:POPTR_804204|pop:POPTR_668104|pop:POPTR_668104|pop:POPTR_758948|pop:POPTR_569985|pop:POPTR_1093217|pop:POPTR_249106|pop:POPTR_249106|pop:POPTR_249106|pop:POPTR_736443|pop:POPTR_1091564|pop:POPTR_716668|pop:POPTR_591108|pop:POPTR_270329|pop:POPTR_270329|pop:POPTR_270329|pop:POPTR_800693|pop:POPTR_825577|pop:POPTR_656234|pop:POPTR_569069|pop:POPTR_729638|pop:PO…	7471569|7482338|7464027|7488716|7488716|7456827|7484749|7485533|7459227|7459227|7459227|7484569|7481610|7460954|7456559|7493797|7493797|7493797|7472588|7496001|7494485|7470925|7473298|7478513|7483928|7488954|7465826|7470718|7455212|7478085|7478535|7459007|7482872|7468330|7486839|7474487|7475736|7477252|7463394|7456922|7472563|7460038|7481174|7484196|7487979|7478605|7461567|7492465|7466457|7461967…	http://www.genome.jp/kegg-bin/show_pathway?pop01110
Plant hormone signal transduction	KEGG PATHWAY	pop04075	89	319	0.00131392	0.019873	POPTR_0010s08300|POPTR_0008s16610|POPTR_0019s01610|POPTR_0018s12790|POPTR_0009s16080|POPTR_0003s13900|POPTR_0005s14540|POPTR_0009s09590|POPTR_0003s09090|POPTR_0006s29280|POPTR_0001s13460|POPTR_0003s11260|POPTR_0006s10500|POPTR_0015s04880|POPTR_0009s10400|POPTR_0012s03050|POPTR_0002s22840|POPTR_0015s14100|POPTR_0001s43990|POPTR_0014s02810|POPTR_0008s06460|POPTR_0002s25830|POPTR_0002s25840|POPTR_00…	pop:POPTR_804955|pop:POPTR_804955|pop:POPTR_579987|pop:POPTR_578920|pop:POPTR_556850|pop:POPTR_830866|pop:POPTR_645273|pop:POPTR_821271|pop:POPTR_836925|pop:POPTR_583187|pop:POPTR_750935|pop:POPTR_554218|pop:POPTR_907261|pop:POPTR_661656|pop:POPTR_767577|pop:POPTR_569631|pop:POPTR_552633|pop:POPTR_901568|pop:POPTR_571444|pop:POPTR_677861|pop:POPTR_832578|pop:POPTR_710452|pop:POPTR_710452|pop:POPT…	7492415|7492415|7460335|7470082|7460084|7465313|7481986|7469610|7471812|7476046|7460568|7479218|7488718|7493480|7490036|7496433|7458234|7481847|7493915|7470509|7494475|7459543|7459543|7464619|7496567|7470496|7488245|7489826|7468996|7475247|7458945|7478884|7470707|7464660|7456882|7471370|7457980|7472448|7490347|7459302|7486796|7458124|7461707|7487696|7481518|7481518|7462891|7481201|7454341|7494290…	http://www.genome.jp/kegg-bin/show_pathway?pop04075
Cysteine and methionine metabolism	KEGG PATHWAY	pop00270	34	106	0.00420021	0.0564696	POPTR_0006s25830|POPTR_0001s09850|POPTR_0006s12510|POPTR_0017s04600|POPTR_0014s11000|POPTR_0002s19000|POPTR_0274s00200|POPTR_0003s11050|POPTR_0013s00550|POPTR_0004s20220|POPTR_0006s15610|POPTR_0019s05430|POPTR_0002s16530|POPTR_0002s21750|POPTR_0012s01730|POPTR_0002s11460|POPTR_0005s20530|POPTR_0003s18600|POPTR_0001s11350|POPTR_0017s08610|POPTR_0010s09220|POPTR_0013s05850|POPTR_0006s15410|POPTR_00…	pop:POPTR_819551|pop:POPTR_815069|pop:POPTR_739535|pop:POPTR_594645|pop:POPTR_834837|pop:POPTR_644907|pop:POPTR_644907|pop:POPTR_554197|pop:POPTR_729359|pop:POPTR_679841|pop:POPTR_762678|pop:POPTR_573959|pop:POPTR_830388|pop:POPTR_552732|pop:POPTR_772373|pop:POPTR_754872|pop:POPTR_559288|pop:POPTR_555144|pop:POPTR_709036|pop:POPTR_597072|pop:POPTR_720244|pop:POPTR_823714|pop:POPTR_762657|pop:POPT…	7471542|7472745|7474244|7481353|7495188|7460492|7460492|7479210|7478878|7455569|7497621|7491056|7457358|7489875|7489825|7472629|7469176|7462830|7477821|7482040|7467506|7482366|7497612|7478605|7495837|7482488|7468377|7468528|7484095|7462831|7492533|7462312|7467500|7484327|7473401|	http://www.genome.jp/kegg-bin/show_pathway?pop00270
Starch and sucrose metabolism	KEGG PATHWAY	pop00500	50	179	0.0133138	0.161096	POPTR_0017s12040|POPTR_0011s06910|POPTR_0009s05460|POPTR_0004s16360|POPTR_0012s07990|POPTR_0017s14480|POPTR_0001s23090|POPTR_0011s15750|POPTR_0003s11190|POPTR_0003s11210|POPTR_0011s00480|POPTR_0013s01500|POPTR_0007s05670|POPTR_0011s13600|POPTR_0002s20340|POPTR_0010s16740|POPTR_0008s09380|POPTR_0014s06260|POPTR_0004s01920|POPTR_0001s26190|POPTR_0006s22710|POPTR_0018s06820|POPTR_0006s13670|POPTR_00…	pop:POPTR_1105268|pop:POPTR_568670|pop:POPTR_768035|pop:POPTR_195487|pop:POPTR_806458|pop:POPTR_266020|pop:POPTR_583407|pop:POPTR_569295|pop:POPTR_413767|pop:POPTR_817289|pop:POPTR_822767|pop:POPTR_570760|pop:POPTR_654797|pop:POPTR_569069|pop:POPTR_830445|pop:POPTR_1084811|pop:POPTR_1084811|pop:POPTR_572081|pop:POPTR_856874|pop:POPTR_797614|pop:POPTR_819410|pop:POPTR_828220|pop:POPTR_589361|pop:P…	7495978|7455893|7482338|7461226|7458026|7491808|7486189|7455044|7465524|7465525|7485431|7478927|7490222|7470925|7478850|7498208|7498208|7488887|7458545|7478513|7491930|7476195|7459316|7476319|7476745|7468903|7467181|7481813|7453982|7485273|7487797|7487797|7468330|7453960|7456364|7493179|7493179|7493347|7461567|7453760|7458381|7465995|7477093|7497872|7462667|7479076|7456025|7465643|7479731|7494763…	http://www.genome.jp/kegg-bin/show_pathway?pop00500
Linoleic acid metabolism	KEGG PATHWAY	pop00591	8	18	0.0203769	0.223317	POPTR_0005s03550|POPTR_0005s03560|POPTR_1202s00200|POPTR_0010s09970|POPTR_0003s06560|POPTR_0013s02300|POPTR_0013s02310|POPTR_0006s04240|POPTR_0001s16780|POPTR_0005s03580	pop:POPTR_782901|pop:POPTR_782901|pop:POPTR_782901|pop:POPTR_821983|pop:POPTR_756717|pop:POPTR_570837|pop:POPTR_729602|pop:POPTR_560432|pop:POPTR_828417|pop:POPTR_595602|	7481138|7481138|7481138|7498088|7475684|7473289|7473290|7473582|7460176|7484834|	http://www.genome.jp/kegg-bin/show_pathway?pop00591
Taurine and hypotaurine metabolism	KEGG PATHWAY	pop00430	7	15	0.0221472	0.223317	POPTR_0017s11560|POPTR_0017s01430|POPTR_0019s05510|POPTR_0008s14070|POPTR_0004s13450|POPTR_0018s06710|POPTR_0010s11070	pop:POPTR_808910|pop:POPTR_678573|pop:POPTR_780310|pop:POPTR_766241|pop:POPTR_858831|pop:POPTR_1116555|pop:POPTR_884984|	7482454|7465768|7469895|7457832|7494583|7476172|7459087|	http://www.genome.jp/kegg-bin/show_pathway?pop00430
Carotenoid biosynthesis	KEGG PATHWAY	pop00906	12	36	0.054885	0.510852	POPTR_0007s10980|POPTR_0017s02080|POPTR_0004s14820|POPTR_0001s04490|POPTR_0014s02910|POPTR_0005s22740|POPTR_0004s07230|POPTR_0011s11370|POPTR_0004s24360|POPTR_0009s03900|POPTR_0001s40420|POPTR_0017s01240	pop:POPTR_764537|pop:POPTR_1111208|pop:POPTR_704322|pop:POPTR_177947|pop:POPTR_703119|pop:POPTR_859793|pop:POPTR_1075961|pop:POPTR_568831|pop:POPTR_783291|pop:POPTR_723222|pop:POPTR_1116639|pop:POPTR_826998|	7462609|7465734|7456879|7457714|7470508|7464659|7468341|7472358|7472210|7468629|7477252|7488323|	http://www.genome.jp/kegg-bin/show_pathway?pop00906
Alanine, aspartate and glutamate metabolism	KEGG PATHWAY	pop00250	17	57	0.0684563	0.560806	POPTR_0013s05480|POPTR_0017s01430|POPTR_0001s16300|POPTR_0009s07710|POPTR_0007s06190|POPTR_0012s11500|POPTR_0008s14070|POPTR_0004s08380|POPTR_0010s11070|POPTR_0006s02170|POPTR_0010s24550|POPTR_0015s05010|POPTR_0012s01860|POPTR_0019s08180|POPTR_0019s08190|POPTR_0019s08200|POPTR_0001s36730|POPTR_0015s12250|POPTR_0006s25830	pop:POPTR_571209|pop:POPTR_678573|pop:POPTR_584163|pop:POPTR_722643|pop:POPTR_1082658|pop:POPTR_828764|pop:POPTR_766241|pop:POPTR_831163|pop:POPTR_884984|pop:POPTR_652454|pop:POPTR_228730|pop:POPTR_827781|pop:POPTR_594762|pop:POPTR_249106|pop:POPTR_249106|pop:POPTR_249106|pop:POPTR_550113|pop:POPTR_575509|pop:POPTR_819551|	7482352|7465768|7460173|7454859|7456937|7459714|7457832|7493567|7459087|7495636|7491622|7462180|7456454|7459227|7459227|7459227|7478712|7456680|7471542|	http://www.genome.jp/kegg-bin/show_pathway?pop00250
ABC transporters	KEGG PATHWAY	pop02010	9	26	0.0728935	0.560806	POPTR_0002s18850|POPTR_0018s09420|POPTR_0001s02200|POPTR_0014s10860|POPTR_0010s21720|POPTR_0017s12120|POPTR_0010s00540|POPTR_0014s10880|POPTR_0228s00200|POPTR_0008s05020	pop:POPTR_830483|pop:POPTR_262055|pop:POPTR_813324|pop:POPTR_572530|pop:POPTR_833831|pop:POPTR_778527|pop:POPTR_228960|pop:POPTR_834831|pop:POPTR_834831|pop:POPTR_765401|	7481442|7488940|7488258|7455392|7489595|7495983|7477205|7495181|7495181|7469800|	http://www.genome.jp/kegg-bin/show_pathway?pop02010
alpha-Linolenic acid metabolism	KEGG PATHWAY	pop00592	12	38	0.0794274	0.560806	POPTR_0014s03820|POPTR_0002s13220|POPTR_0004s15590|POPTR_0003s07690|POPTR_0003s06560|POPTR_0007s05710|POPTR_0004s10240|POPTR_0018s07120|POPTR_0006s04240|POPTR_0005s26970|POPTR_0005s26980|POPTR_0002s22410|POPTR_0009s11280|POPTR_0001s16780	pop:POPTR_644172|pop:POPTR_644172|pop:POPTR_759609|pop:POPTR_646132|pop:POPTR_756717|pop:POPTR_832274|pop:POPTR_198984|pop:POPTR_672416|pop:POPTR_560432|pop:POPTR_801594|pop:POPTR_801594|pop:POPTR_797159|pop:POPTR_557312|pop:POPTR_828417|	7462912|7462912|7480604|7471639|7475684|7490225|7494544|7476181|7473582|7494676|7494676|7460522|7457505|7460176|	http://www.genome.jp/kegg-bin/show_pathway?pop00592
Nitrogen metabolism	KEGG PATHWAY	pop00910	14	46	0.0802359	0.560806	POPTR_0016s08050|POPTR_0015s09290|POPTR_0015s08720|POPTR_0004s22280|POPTR_0015s05010|POPTR_0012s11500|POPTR_0004s08380|POPTR_0015s08710|POPTR_0015s12250|POPTR_0005s17860|POPTR_0012s01860|POPTR_0013s05480|POPTR_0009s01540|POPTR_0015s09310	pop:POPTR_256588|pop:POPTR_252220|pop:POPTR_666464|pop:POPTR_294146|pop:POPTR_827781|pop:POPTR_828764|pop:POPTR_831163|pop:POPTR_575155|pop:POPTR_575509|pop:POPTR_209217|pop:POPTR_594762|pop:POPTR_571209|pop:POPTR_204424|pop:POPTR_252225|	7465269|7457762|7453765|7464347|7462180|7459714|7493567|7457737|7456680|7468858|7456454|7482352|7463303|7457764|	http://www.genome.jp/kegg-bin/show_pathway?pop00910
Zeatin biosynthesis	KEGG PATHWAY	pop00908	8	23	0.0862712	0.560806	POPTR_0005s25380|POPTR_0002s03190|POPTR_0006s04680|POPTR_0009s14980|POPTR_0003s20240|POPTR_0006s04580|POPTR_0016s05770|POPTR_0001s05830	pop:POPTR_559778|pop:POPTR_754101|pop:POPTR_560477|pop:POPTR_200259|pop:POPTR_800198|pop:POPTR_560466|pop:POPTR_808453|pop:POPTR_587825|	7477637|7479715|7496123|7478627|7462767|7473599|7468988|7495852|	http://www.genome.jp/kegg-bin/show_pathway?pop00908
Fatty acid metabolism	KEGG PATHWAY	pop01212	24	88	0.0880605	0.560806	POPTR_0006s16060|POPTR_0014s07680|POPTR_0010s18660|POPTR_0007s05710|POPTR_0002s22410|POPTR_0005s19990|POPTR_0001s00310|POPTR_0016s12490|POPTR_0018s06290|POPTR_0019s08170|POPTR_0006s10250|POPTR_0133s00270|POPTR_0010s06620|POPTR_0010s19510|POPTR_0017s12810|POPTR_0010s10050|POPTR_0008s06960|POPTR_0005s16540|POPTR_0011s02750|POPTR_0014s16670|POPTR_0013s05560|POPTR_0003s07690|POPTR_0010s21190|POPTR_00…	pop:POPTR_762721|pop:POPTR_1098219|pop:POPTR_770129|pop:POPTR_832274|pop:POPTR_797159|pop:POPTR_643628|pop:POPTR_854544|pop:POPTR_825350|pop:POPTR_809202|pop:POPTR_665593|pop:POPTR_831926|pop:POPTR_553441|pop:POPTR_726104|pop:POPTR_724446|pop:POPTR_736443|pop:POPTR_884357|pop:POPTR_820418|pop:POPTR_559146|pop:POPTR_568454|pop:POPTR_732472|pop:POPTR_571216|pop:POPTR_646132|pop:POPTR_822481|pop:POP…	7497641|7464921|7474396|7490225|7460522|7463156|7465522|7466077|7458749|7455212|7468059|7461544|7460034|7490323|7484569|7459032|7494502|7468912|7483587|7469336|7489673|7471639|7458148|7455770|	http://www.genome.jp/kegg-bin/show_pathway?pop01212
Fatty acid biosynthesis	KEGG PATHWAY	pop00061	13	43	0.0938435	0.567753	POPTR_0006s16060|POPTR_0005s16540|POPTR_0013s05560|POPTR_0014s07680|POPTR_0010s18660|POPTR_0010s06620|POPTR_0017s12810|POPTR_0001s05100|POPTR_0018s06290|POPTR_0019s08170|POPTR_0011s02750|POPTR_0133s00270|POPTR_0001s00310	pop:POPTR_762721|pop:POPTR_559146|pop:POPTR_571216|pop:POPTR_1098219|pop:POPTR_770129|pop:POPTR_726104|pop:POPTR_736443|pop:POPTR_639726|pop:POPTR_809202|pop:POPTR_665593|pop:POPTR_568454|pop:POPTR_553441|pop:POPTR_854544|	7497641|7468912|7489673|7464921|7474396|7460034|7484569|7455770|7458749|7455212|7483587|7461544|7465522|	http://www.genome.jp/kegg-bin/show_pathway?pop00061
Biotin metabolism	KEGG PATHWAY	pop00780	7	20	0.102533	0.590787	POPTR_0013s05560|POPTR_0017s06180|POPTR_0010s06620|POPTR_0007s02180|POPTR_0001s05100|POPTR_0011s02750|POPTR_0133s00270	pop:POPTR_571216|pop:POPTR_741439|pop:POPTR_726104|pop:POPTR_869451|pop:POPTR_639726|pop:POPTR_568454|pop:POPTR_553441|	7489673|7492161|7460034|7491770|7455770|7483587|7461544|	http://www.genome.jp/kegg-bin/show_pathway?pop00780
Glutathione metabolism	KEGG PATHWAY	pop00480	25	96	0.127187	0.678965	POPTR_0004s07630|POPTR_0010s07120|POPTR_0002s20900|POPTR_0001s09270|POPTR_0003s12620|POPTR_0010s03960|POPTR_0010s07090|POPTR_0008s17520|POPTR_0010s07180|POPTR_0015s04200|POPTR_0002s01660|POPTR_0011s11420|POPTR_0012s04770|POPTR_0004s09010|POPTR_0018s06710|POPTR_0011s11450|POPTR_0256s00200|POPTR_0010s08170|POPTR_0017s02090|POPTR_0003s17670|POPTR_0001s10220|POPTR_0012s01730|POPTR_0001s42820|POPTR_00…	pop:POPTR_831173|pop:POPTR_230038|pop:POPTR_835035|pop:POPTR_749200|pop:POPTR_749200|pop:POPTR_587490|pop:POPTR_726025|pop:POPTR_726025|pop:POPTR_768944|pop:POPTR_574962|pop:POPTR_550820|pop:POPTR_1094198|pop:POPTR_422470|pop:POPTR_759026|pop:POPTR_1116555|pop:POPTR_828962|pop:POPTR_828962|pop:POPTR_675749|pop:POPTR_678517|pop:POPTR_712009|pop:POPTR_640402|pop:POPTR_772373|pop:POPTR_550402|pop:PO…	7493601|7460011|7464434|7465857|7465857|7495908|7460016|7460016|7460007|7462470|7490614|7491027|7486742|7493539|7476172|7454754|7454754|7456431|7465733|7493204|7472723|7489825|7459174|7475220|7482064|7458220|7473401|7467602|	http://www.genome.jp/kegg-bin/show_pathway?pop00480
Biosynthesis of unsaturated fatty acids	KEGG PATHWAY	pop01040	11	37	0.129059	0.678965	POPTR_0010s19510|POPTR_0016s12490|POPTR_0013s05560|POPTR_0010s18660|POPTR_0010s06620|POPTR_0003s07690|POPTR_0008s06960|POPTR_0010s21190|POPTR_0007s05710|POPTR_0002s22410|POPTR_0006s10250	pop:POPTR_724446|pop:POPTR_825350|pop:POPTR_571216|pop:POPTR_770129|pop:POPTR_726104|pop:POPTR_646132|pop:POPTR_820418|pop:POPTR_822481|pop:POPTR_832274|pop:POPTR_797159|pop:POPTR_831926|	7490323|7466077|7489673|7474396|7460034|7471639|7494502|7458148|7490225|7460522|7468059|	http://www.genome.jp/kegg-bin/show_pathway?pop01040
Stilbenoid, diarylheptanoid and gingerol biosynthesis	KEGG PATHWAY	pop00945	5	14	0.147413	0.729884	POPTR_0006s03180|POPTR_0001s31220|POPTR_0009s10270|POPTR_0013s15380|POPTR_0019s15110|POPTR_0001s03440	pop:POPTR_685839|pop:POPTR_829835|pop:POPTR_649581|pop:POPTR_739008|pop:POPTR_739008|pop:POPTR_587193|	7495679|7492044|7457542|7498118|7498118|7480621|	http://www.genome.jp/kegg-bin/show_pathway?pop00945
Diterpenoid biosynthesis	KEGG PATHWAY	pop00904	6	18	0.153013	0.729884	POPTR_0003s05610|POPTR_0011s09770|POPTR_0002s19260|POPTR_0001s38760|POPTR_0015s14030|POPTR_0012s14040	pop:POPTR_756811|pop:POPTR_822902|pop:POPTR_409194|pop:POPTR_550316|pop:POPTR_824891|pop:POPTR_773445|	7475736|7471887|7460479|7459116|7454460|7482127|	http://www.genome.jp/kegg-bin/show_pathway?pop00904
Pentose and glucuronate interconversions	KEGG PATHWAY	pop00040	18	68	0.156835	0.729884	POPTR_0010s16730|POPTR_0002s08230|POPTR_0014s06260|POPTR_0004s16360|POPTR_0001s14240|POPTR_0002s14640|POPTR_0018s06820|POPTR_0006s12390|POPTR_0006s13670|POPTR_0015s14730|POPTR_0019s10630|POPTR_0011s00480|POPTR_0002s20360|POPTR_0002s20370|POPTR_0005s06550|POPTR_0013s01500|POPTR_0018s10460|POPTR_0003s07040|POPTR_0014s12180	pop:POPTR_566943|pop:POPTR_754562|pop:POPTR_572081|pop:POPTR_195487|pop:POPTR_547984|pop:POPTR_552027|pop:POPTR_828220|pop:POPTR_282224|pop:POPTR_589361|pop:POPTR_776560|pop:POPTR_665706|pop:POPTR_822767|pop:POPTR_799194|pop:POPTR_799194|pop:POPTR_758314|pop:POPTR_570760|pop:POPTR_737826|pop:POPTR_553829|pop:POPTR_572672|	7468330|7466457|7488887|7461226|7460526|7453960|7476195|7474252|7459316|7476745|7455271|7485431|7487797|7487797|7461369|7478927|7488994|7471606|7495241|	http://www.genome.jp/kegg-bin/show_pathway?pop00040
Amino sugar and nucleotide sugar metabolism	KEGG PATHWAY	pop00520	33	135	0.171854	0.759785	POPTR_0009s05460|POPTR_0017s14480|POPTR_0005s15560|POPTR_0013s12870|POPTR_0008s06050|POPTR_0003s12380|POPTR_0013s03790|POPTR_0011s13600|POPTR_0001s26190|POPTR_0018s03980|POPTR_0006s20270|POPTR_0001s15980|POPTR_0001s08570|POPTR_0018s12000|POPTR_0018s12010|POPTR_0006s19240|POPTR_0012s01160|POPTR_1540s00210|POPTR_0010s16730|POPTR_0001s10700|POPTR_0003s12000|POPTR_0009s12140|POPTR_0014s08860|POPTR_00…	pop:POPTR_768035|pop:POPTR_266020|pop:POPTR_758948|pop:POPTR_1116414|pop:POPTR_656143|pop:POPTR_817341|pop:POPTR_823669|pop:POPTR_569069|pop:POPTR_797614|pop:POPTR_746579|pop:POPTR_944179|pop:POPTR_826527|pop:POPTR_829499|pop:POPTR_779607|pop:POPTR_779607|pop:POPTR_561380|pop:POPTR_233978|pop:POPTR_233978|pop:POPTR_566943|pop:POPTR_815032|pop:POPTR_554291|pop:POPTR_721986|pop:POPTR_572334|pop:POP…	7482338|7491808|7456827|7477306|7487979|7465846|7487668|7470925|7478513|7476608|7493122|7491016|7478085|7489467|7489467|7485273|7485445|7485445|7468330|7467083|7465830|7456364|7494126|7495535|7489710|7479608|7459227|7459227|7459227|7485841|7461567|7484229|7461967|7472803|7472803|7456025|7470435|7479731|	http://www.genome.jp/kegg-bin/show_pathway?pop00520
Carbon fixation in photosynthetic organisms	KEGG PATHWAY	pop00710	23	91	0.175818	0.759785	POPTR_0006s25830|POPTR_0001s16300|POPTR_0007s14250|POPTR_0009s08520|POPTR_0001s40250|POPTR_0008s12480|POPTR_0014s04320|POPTR_0018s09730|POPTR_0001s23290|POPTR_0001s29420|POPTR_0008s05640|POPTR_0004s17530|POPTR_0010s06560|POPTR_0004s11170|POPTR_0006s25280|POPTR_0008s12650|POPTR_0013s03700|POPTR_0005s05360|POPTR_0005s21360|POPTR_0006s17940|POPTR_0001s19050|POPTR_0018s09880|POPTR_0008s17940	pop:POPTR_819551|pop:POPTR_584163|pop:POPTR_719763|pop:POPTR_649749|pop:POPTR_745223|pop:POPTR_832739|pop:POPTR_591812|pop:POPTR_578574|pop:POPTR_640727|pop:POPTR_798097|pop:POPTR_656103|pop:POPTR_713199|pop:POPTR_821843|pop:POPTR_837445|pop:POPTR_561733|pop:POPTR_720159|pop:POPTR_1096522|pop:POPTR_1112623|pop:POPTR_714722|pop:POPTR_836979|pop:POPTR_844184|pop:POPTR_578586|pop:POPTR_1091492|	7471542|7460173|7480188|7469671|7477244|7488380|7468322|7488954|7472990|7478683|7487962|7453631|7460038|7487929|7470734|7482872|7487664|7472052|7492465|7471293|7470579|7461579|7481599|	http://www.genome.jp/kegg-bin/show_pathway?pop00710
Steroid biosynthesis	KEGG PATHWAY	pop00100	8	27	0.182537	0.761621	POPTR_0005s15430|POPTR_0001s12910|POPTR_0003s11570|POPTR_0002s01780|POPTR_0006s04240|POPTR_0003s16010|POPTR_0001s25210|POPTR_0001s27090	pop:POPTR_831136|pop:POPTR_48605|pop:POPTR_854922|pop:POPTR_815989|pop:POPTR_560432|pop:POPTR_554675|pop:POPTR_752102|pop:POPTR_942143|	7456835|7482828|7479230|7490620|7473582|7481174|7485682|7476035|	http://www.genome.jp/kegg-bin/show_pathway?pop00100
Protein processing in endoplasmic reticulum	KEGG PATHWAY	pop04141	53	228	0.199578	0.804965	POPTR_0011s12140|POPTR_0012s01250|POPTR_0010s21350|POPTR_0014s15290|POPTR_0009s05440|POPTR_0004s19860|POPTR_0004s19890|POPTR_1310s00200|POPTR_0014s13790|POPTR_0004s00930|POPTR_0001s19320|POPTR_0008s01960|POPTR_0016s00510|POPTR_0001s31170|POPTR_0010s15180|POPTR_0011s00460|POPTR_0008s06260|POPTR_0006s09460|POPTR_0013s09600|POPTR_0003s06870|POPTR_0019s11060|POPTR_0002s14410|POPTR_0001s35990|POPTR_00…	pop:POPTR_235948|pop:POPTR_586577|pop:POPTR_822482|pop:POPTR_732253|pop:POPTR_722968|pop:POPTR_1121086|pop:POPTR_679803|pop:POPTR_679803|pop:POPTR_572838|pop:POPTR_1117718|pop:POPTR_842706|pop:POPTR_720089|pop:POPTR_582316|pop:POPTR_798034|pop:POPTR_659048|pop:POPTR_233802|pop:POPTR_563962|pop:POPTR_653054|pop:POPTR_823806|pop:POPTR_712318|pop:POPTR_574257|pop:POPTR_644302|pop:POPTR_549610|pop:PO…	7460826|7472820|7458152|7468510|7467388|7493129|7455548|7455548|7458003|7492521|7475116|7490890|7493317|7465030|7482266|7485433|7494466|7454971|7494393|7483571|7467412|7453947|7467676|7459280|7462237|7494528|7468599|7481155|7478907|7465118|7476130|7491737|7468535|7488174|7460724|7470402|7494711|7478003|7478003|7482969|7481154|7478202|7459398|7485611|7456666|7477270|7475688|7484903|7488328|7478626…	http://www.genome.jp/kegg-bin/show_pathway?pop04141
Pyruvate metabolism	KEGG PATHWAY	pop00620	24	98	0.214939	0.838954	POPTR_0014s07680|POPTR_0007s14250|POPTR_0006s16370|POPTR_0009s08520|POPTR_0001s40250|POPTR_0003s11050|POPTR_0010s26150|POPTR_0014s04320|POPTR_0001s29420|POPTR_0004s11170|POPTR_0006s25280|POPTR_0019s08170|POPTR_0012s09620|POPTR_0015s10400|POPTR_0018s09170|POPTR_0019s04800|POPTR_0017s12810|POPTR_0008s00310|POPTR_0005s16540|POPTR_0019s11470|POPTR_0014s16670|POPTR_0002s08230|POPTR_0001s19050|POPTR_00…	pop:POPTR_1098219|pop:POPTR_719763|pop:POPTR_584042|pop:POPTR_649749|pop:POPTR_745223|pop:POPTR_554197|pop:POPTR_660010|pop:POPTR_591812|pop:POPTR_798097|pop:POPTR_837445|pop:POPTR_561733|pop:POPTR_665593|pop:POPTR_776236|pop:POPTR_776236|pop:POPTR_737640|pop:POPTR_780245|pop:POPTR_736443|pop:POPTR_563414|pop:POPTR_559146|pop:POPTR_1108459|pop:POPTR_732472|pop:POPTR_754562|pop:POPTR_844184|pop:PO…	7464921|7480188|7483032|7469671|7477244|7479210|7468475|7468322|7478683|7487929|7470734|7455212|7454691|7454691|7488931|7469870|7484569|7497765|7468912|7475808|7469336|7466457|7470579|7489798|7460180|	http://www.genome.jp/kegg-bin/show_pathway?pop00620
Tryptophan metabolism	KEGG PATHWAY	pop00380	9	34	0.264201	0.993568	POPTR_0014s16670|POPTR_0002s08230|POPTR_0006s26000|POPTR_0015s08330|POPTR_0008s05150|POPTR_0009s15560|POPTR_0005s27300|POPTR_0010s05450|POPTR_0001s16730	pop:POPTR_732472|pop:POPTR_754562|pop:POPTR_561795|pop:POPTR_666418|pop:POPTR_820318|pop:POPTR_767106|pop:POPTR_831712|pop:POPTR_769111|pop:POPTR_745820|	7469336|7466457|7495723|7474878|7469804|7478602|7494699|7492386|7460180|	http://www.genome.jp/kegg-bin/show_pathway?pop00380
Circadian rhythm - plant	KEGG PATHWAY	pop04712	11	43	0.270973	0.993568	POPTR_0003s17540|POPTR_0003s17530|POPTR_0008s13460|POPTR_0014s14200|POPTR_0001s14310|POPTR_0001s14320|POPTR_0002s18050|POPTR_0006s26800|POPTR_0015s13210|POPTR_0006s25030|POPTR_0003s17550	pop:POPTR_554828|pop:POPTR_554827|pop:POPTR_564672|pop:POPTR_572875|pop:POPTR_814872|pop:POPTR_814871|pop:POPTR_755476|pop:POPTR_717128|pop:POPTR_808242|pop:POPTR_832108|pop:POPTR_554829|	7493198|7493197|7482913|7466313|7460520|7460519|7487745|7471583|7454503|7470724|7493199|	http://www.genome.jp/kegg-bin/show_pathway?pop04712
Vitamin B6 metabolism	KEGG PATHWAY	pop00750	3	9	0.283004	1	POPTR_0006s10130|POPTR_0005s10290|POPTR_0016s12370	pop:POPTR_560912|pop:POPTR_1077772|pop:POPTR_576973|	7468053|7492121|7487474|	http://www.genome.jp/kegg-bin/show_pathway?pop00750
Riboflavin metabolism	KEGG PATHWAY	pop00740	3	10	0.346339	1	POPTR_0017s07710|POPTR_0007s04990|POPTR_0013s13530|POPTR_0001s31800	pop:POPTR_217377|pop:POPTR_217377|pop:POPTR_270503|pop:POPTR_1069506|	7466784|7466784|7476953|7461691|	http://www.genome.jp/kegg-bin/show_pathway?pop00740
Cyanoamino acid metabolism	KEGG PATHWAY	pop00460	9	37	0.358889	1	POPTR_0010s16740|POPTR_0008s09380|POPTR_0004s01920|POPTR_0001s32770|POPTR_0004s01910|POPTR_0001s23090|POPTR_0018s06710|POPTR_0001s44040|POPTR_0001s21950|POPTR_0001s23050|POPTR_0001s23080|POPTR_0019s02590|POPTR_0004s10900	pop:POPTR_1084811|pop:POPTR_1084811|pop:POPTR_856874|pop:POPTR_549786|pop:POPTR_555358|pop:POPTR_583407|pop:POPTR_1116555|pop:POPTR_571449|pop:POPTR_801234|pop:POPTR_583406|pop:POPTR_583406|pop:POPTR_583406|pop:POPTR_583406|	7498208|7498208|7458545|7461640|7479076|7486189|7476172|7465643|7469117|7486188|7486188|7486188|7486188|	http://www.genome.jp/kegg-bin/show_pathway?pop00460
Valine, leucine and isoleucine biosynthesis	KEGG PATHWAY	pop00290	5	19	0.359532	1	POPTR_0008s17230|POPTR_0006s11980|POPTR_0011s11560|POPTR_0008s17240|POPTR_0002s11430	pop:POPTR_821804|pop:POPTR_826476|pop:POPTR_834098|pop:POPTR_820830|pop:POPTR_710535|	7475426|7463899|7460800|7494755|7467241|	http://www.genome.jp/kegg-bin/show_pathway?pop00290
C5-Branched dibasic acid metabolism	KEGG PATHWAY	pop00660	2	6	0.364212	1	POPTR_0008s17230|POPTR_0008s17240	pop:POPTR_821804|pop:POPTR_820830|	7475426|7494755|	http://www.genome.jp/kegg-bin/show_pathway?pop00660
Fructose and mannose metabolism	KEGG PATHWAY	pop00051	15	65	0.371585	1	POPTR_0006s17940|POPTR_0008s12480|POPTR_0009s05460|POPTR_0008s06050|POPTR_0018s09730|POPTR_0001s26190|POPTR_0005s15560|POPTR_0012s13780|POPTR_0007s13960|POPTR_0008s05640|POPTR_0004s17530|POPTR_0018s10460|POPTR_0018s09560|POPTR_0005s11830|POPTR_0005s21360	pop:POPTR_836979|pop:POPTR_832739|pop:POPTR_768035|pop:POPTR_656143|pop:POPTR_578574|pop:POPTR_797614|pop:POPTR_758948|pop:POPTR_890818|pop:POPTR_1083784|pop:POPTR_656103|pop:POPTR_713199|pop:POPTR_737826|pop:POPTR_825877|pop:POPTR_836590|pop:POPTR_714722|	7471293|7488380|7482338|7487979|7488954|7478513|7456827|7481618|7495535|7487962|7453631|7488994|7461567|7484229|7492465|	http://www.genome.jp/kegg-bin/show_pathway?pop00051
Ether lipid metabolism	KEGG PATHWAY	pop00565	8	33	0.377555	1	POPTR_0013s01380|POPTR_0018s02580|POPTR_0002s15320|POPTR_0014s07030|POPTR_0001s08560|POPTR_1837s00200|POPTR_0006s04240|POPTR_0008s23240|POPTR_0005s26730	pop:POPTR_1096093|pop:POPTR_669162|pop:POPTR_851914|pop:POPTR_1098087|pop:POPTR_1067075|pop:POPTR_1067075|pop:POPTR_560432|pop:POPTR_827396|pop:POPTR_559891|	7478921|7458420|7461735|7464884|7490921|7490921|7473582|7480531|7485622|	http://www.genome.jp/kegg-bin/show_pathway?pop00565
Glycerophospholipid metabolism	KEGG PATHWAY	pop00564	21	95	0.416024	1	POPTR_0018s13260|POPTR_0006s07030|POPTR_0014s07030|POPTR_0014s04010|POPTR_0006s04240|POPTR_0013s01380|POPTR_0010s12770|POPTR_0005s21940|POPTR_0018s02580|POPTR_0002s15320|POPTR_0015s04540|POPTR_0004s01790|POPTR_0001s08560|POPTR_1837s00200|POPTR_0010s23350|POPTR_0012s09120|POPTR_0008s23240|POPTR_0009s11540|POPTR_0005s26730|POPTR_0005s07190|POPTR_0007s04920|POPTR_0001s01930|POPTR_0001s17360	pop:POPTR_801872|pop:POPTR_801872|pop:POPTR_1098087|pop:POPTR_781432|pop:POPTR_560432|pop:POPTR_1096093|pop:POPTR_882758|pop:POPTR_1078850|pop:POPTR_669162|pop:POPTR_851914|pop:POPTR_1101018|pop:POPTR_856644|pop:POPTR_1067075|pop:POPTR_1067075|pop:POPTR_822583|pop:POPTR_662067|pop:POPTR_827396|pop:POPTR_821204|pop:POPTR_559891|pop:POPTR_715832|pop:POPTR_718683|pop:POPTR_739948|pop:POPTR_640642|	7474707|7474707|7464884|7478200|7473582|7478921|7475554|7492489|7458420|7461735|7462495|7479068|7490921|7490921|7463451|7484431|7480531|7456394|7485622|7479175|7490191|7468237|7478121|	http://www.genome.jp/kegg-bin/show_pathway?pop00564
Galactose metabolism	KEGG PATHWAY	pop00052	12	53	0.423099	1	POPTR_0009s05460|POPTR_0014s11370|POPTR_0004s12730|POPTR_0004s12790|POPTR_0006s06460|POPTR_0001s26190|POPTR_0006s22710|POPTR_0011s15750|POPTR_0018s12670|POPTR_0003s11210|POPTR_0003s12380|POPTR_0001s10700|POPTR_0010s15800|POPTR_0018s09560	pop:POPTR_768035|pop:POPTR_572594|pop:POPTR_762165|pop:POPTR_762165|pop:POPTR_762165|pop:POPTR_797614|pop:POPTR_819410|pop:POPTR_569295|pop:POPTR_779719|pop:POPTR_817289|pop:POPTR_817341|pop:POPTR_815032|pop:POPTR_723945|pop:POPTR_825877|	7482338|7495209|7485462|7485462|7485462|7478513|7491930|7455044|7470076|7465525|7465846|7467083|7485841|7461567|	http://www.genome.jp/kegg-bin/show_pathway?pop00052
Glyoxylate and dicarboxylate metabolism	KEGG PATHWAY	pop00630	16	73	0.452313	1	POPTR_0014s16670|POPTR_0014s15960|POPTR_0002s21950|POPTR_0012s09620|POPTR_0015s10400|POPTR_0007s02500|POPTR_0001s32770|POPTR_0004s08380|POPTR_0009s08520|POPTR_0015s15290|POPTR_0015s05010|POPTR_0005s27300|POPTR_0014s13850|POPTR_0001s29420|POPTR_0017s06460|POPTR_0001s21950|POPTR_0018s09880|POPTR_0004s11170	pop:POPTR_732472|pop:POPTR_824336|pop:POPTR_824336|pop:POPTR_776236|pop:POPTR_776236|pop:POPTR_562291|pop:POPTR_549786|pop:POPTR_831163|pop:POPTR_649749|pop:POPTR_733934|pop:POPTR_827781|pop:POPTR_831712|pop:POPTR_732045|pop:POPTR_798097|pop:POPTR_741351|pop:POPTR_801234|pop:POPTR_578586|pop:POPTR_837445|	7469336|7455972|7455972|7454691|7454691|7491783|7461640|7493567|7469671|7481801|7462180|7494699|7466294|7478683|7464374|7469117|7461579|7487929|	http://www.genome.jp/kegg-bin/show_pathway?pop00630
Tropane, piperidine and pyridine alkaloid biosynthesis	KEGG PATHWAY	pop00960	7	31	0.473205	1	POPTR_0006s25830|POPTR_0006s09070|POPTR_0017s04600|POPTR_0005s08100|POPTR_0010s15250|POPTR_0011s11570|POPTR_0015s09450	pop:POPTR_819551|pop:POPTR_560806|pop:POPTR_594645|pop:POPTR_760138|pop:POPTR_833658|pop:POPTR_568851|pop:POPTR_824697|	7471542|7487271|7481353|7471529|7480348|7462312|7453796|	http://www.genome.jp/kegg-bin/show_pathway?pop00960
Porphyrin and chlorophyll metabolism	KEGG PATHWAY	pop00860	12	55	0.478842	1	POPTR_0009s08410|POPTR_0005s23590|POPTR_0284s00200|POPTR_0014s10720|POPTR_0016s13260|POPTR_0006s06900|POPTR_0014s03400|POPTR_0002s08380|POPTR_0006s24820|POPTR_0001s29310|POPTR_0012s10840|POPTR_0006s10480|POPTR_0019s07540	pop:POPTR_1087484|pop:POPTR_1079153|pop:POPTR_1079153|pop:POPTR_774613|pop:POPTR_825375|pop:POPTR_819093|pop:POPTR_917649|pop:POPTR_716668|pop:POPTR_1081443|pop:POPTR_1069825|pop:POPTR_662234|pop:POPTR_653165|pop:POPTR_826111|	7469677|7464854|7464854|7486839|7460396|7474698|7478233|7460954|7470718|7470783|7454600|7468070|7453573|	http://www.genome.jp/kegg-bin/show_pathway?pop00860
Fatty acid elongation	KEGG PATHWAY	pop00062	6	27	0.502916	1	POPTR_0006s26530|POPTR_0002s04690|POPTR_0009s11940|POPTR_0010s21190|POPTR_0018s01300|POPTR_0658s00200	pop:POPTR_561843|pop:POPTR_205648|pop:POPTR_804204|pop:POPTR_822481|pop:POPTR_737124|pop:POPTR_821942|	7471569|7476875|7464027|7458148|7459007|7474166|	http://www.genome.jp/kegg-bin/show_pathway?pop00062
Carbon metabolism	KEGG PATHWAY	pop01200	53	254	0.514353	1	POPTR_0010s16470|POPTR_0009s05460|POPTR_0013s03700|POPTR_0014s07680|POPTR_0005s05360|POPTR_0009s08520|POPTR_0001s40250|POPTR_0002s09390|POPTR_0019s04800|POPTR_0008s12480|POPTR_0010s26150|POPTR_0014s02290|POPTR_0001s26190|POPTR_0014s04320|POPTR_0018s09730|POPTR_0008s12650|POPTR_0001s23290|POPTR_0014s13850|POPTR_0019s08170|POPTR_0002s01480|POPTR_0004s17530|POPTR_0010s06560|POPTR_0004s11170|POPTR_00…	pop:POPTR_659198|pop:POPTR_768035|pop:POPTR_1096522|pop:POPTR_1098219|pop:POPTR_1112623|pop:POPTR_649749|pop:POPTR_745223|pop:POPTR_1071686|pop:POPTR_780245|pop:POPTR_832739|pop:POPTR_660010|pop:POPTR_1110513|pop:POPTR_797614|pop:POPTR_591812|pop:POPTR_578574|pop:POPTR_720159|pop:POPTR_640727|pop:POPTR_732045|pop:POPTR_665593|pop:POPTR_815974|pop:POPTR_713199|pop:POPTR_821843|pop:POPTR_837445|pop…	7485877|7482338|7487664|7464921|7472052|7469671|7477244|7463204|7469870|7488380|7468475|7462380|7478513|7468322|7488954|7482872|7472990|7466294|7455212|7496883|7453631|7460038|7487929|7470734|7478683|7469336|7454691|7454691|7497765|7487962|7484569|7490861|7475156|7464374|7469804|7463899|7491783|7455972|7455972|7475808|7461567|7492465|7471293|7461640|7472723|7471776|7471776|7464412|7470579|7489798…	http://www.genome.jp/kegg-bin/show_pathway?pop01200
Brassinosteroid biosynthesis	KEGG PATHWAY	pop00905	3	13	0.52747	1	POPTR_0013s13810|POPTR_0016s11800|POPTR_0008s06740	pop:POPTR_774012|pop:POPTR_576916|pop:POPTR_656234|	7494411|7487448|7494485|	http://www.genome.jp/kegg-bin/show_pathway?pop00905
Fatty acid degradation	KEGG PATHWAY	pop00071	11	52	0.529583	1	POPTR_0014s16670|POPTR_0002s08230|POPTR_0002s01480|POPTR_0007s03880|POPTR_0010s10050|POPTR_0003s07690|POPTR_0007s05710|POPTR_0002s22410|POPTR_0005s19990|POPTR_0014s18630|POPTR_0001s16730	pop:POPTR_732472|pop:POPTR_754562|pop:POPTR_815974|pop:POPTR_562436|pop:POPTR_884357|pop:POPTR_646132|pop:POPTR_832274|pop:POPTR_797159|pop:POPTR_643628|pop:POPTR_573385|pop:POPTR_745820|	7469336|7466457|7496883|7486091|7459032|7471639|7490225|7460522|7463156|7464412|7460180|	http://www.genome.jp/kegg-bin/show_pathway?pop00071
Degradation of aromatic compounds	KEGG PATHWAY	pop01220	4	18	0.533005	1	POPTR_0007s03880|POPTR_0002s01480|POPTR_0013s15380|POPTR_0019s15110|POPTR_0014s18630	pop:POPTR_562436|pop:POPTR_815974|pop:POPTR_739008|pop:POPTR_739008|pop:POPTR_573385|	7486091|7496883|7498118|7498118|7464412|	http://www.genome.jp/kegg-bin/show_pathway?pop01220
Pentose phosphate pathway	KEGG PATHWAY	pop00030	13	63	0.562653	1	POPTR_0006s17940|POPTR_0008s12480|POPTR_0010s16470|POPTR_0001s10220|POPTR_0001s02860|POPTR_0003s08670|POPTR_0013s03700|POPTR_0008s12650|POPTR_0015s00970|POPTR_0018s09730|POPTR_0001s23290|POPTR_0005s05360|POPTR_0003s13540|POPTR_0005s21360	pop:POPTR_836979|pop:POPTR_832739|pop:POPTR_659198|pop:POPTR_640402|pop:POPTR_580109|pop:POPTR_580109|pop:POPTR_1096522|pop:POPTR_720159|pop:POPTR_574689|pop:POPTR_578574|pop:POPTR_640727|pop:POPTR_1112623|pop:POPTR_799988|pop:POPTR_714722|	7471293|7488380|7485877|7472723|7471776|7471776|7487664|7482872|7475156|7488954|7472990|7472052|7458220|7492465|	http://www.genome.jp/kegg-bin/show_pathway?pop00030
Glycolysis / Gluconeogenesis	KEGG PATHWAY	pop00010	30	146	0.56279	1	POPTR_0009s05460|POPTR_0004s13470|POPTR_0007s14250|POPTR_0011s07630|POPTR_0003s11050|POPTR_0002s09390|POPTR_0019s04800|POPTR_0008s12480|POPTR_0010s26150|POPTR_0001s26190|POPTR_0001s10270|POPTR_0018s09730|POPTR_0014s18630|POPTR_0002s01480|POPTR_0004s17530|POPTR_0010s06560|POPTR_0001s16730|POPTR_0008s05640|POPTR_0018s02400|POPTR_0008s00310|POPTR_0019s11470|POPTR_0018s09560|POPTR_0005s21360|POPTR_00…	pop:POPTR_768035|pop:POPTR_1076165|pop:POPTR_719763|pop:POPTR_1094038|pop:POPTR_554197|pop:POPTR_1071686|pop:POPTR_780245|pop:POPTR_832739|pop:POPTR_660010|pop:POPTR_797614|pop:POPTR_1066731|pop:POPTR_578574|pop:POPTR_573385|pop:POPTR_815974|pop:POPTR_713199|pop:POPTR_821843|pop:POPTR_745820|pop:POPTR_656103|pop:POPTR_912477|pop:POPTR_563414|pop:POPTR_1108459|pop:POPTR_825877|pop:POPTR_714722|pop…	7482338|7472563|7480188|7472319|7479210|7463204|7469870|7488380|7468475|7478513|7479276|7488954|7464412|7496883|7453631|7460038|7460180|7487962|7458414|7497765|7475808|7461567|7492465|7471293|7466457|7486091|7489798|7466244|7485231|7481599|	http://www.genome.jp/kegg-bin/show_pathway?pop00010
Glycine, serine and threonine metabolism	KEGG PATHWAY	pop00260	14	68	0.565084	1	POPTR_0014s02290|POPTR_0007s06190|POPTR_0001s32770|POPTR_0011s00530|POPTR_0006s28760|POPTR_0008s01000|POPTR_0006s11980|POPTR_0004s21680|POPTR_0004s01030|POPTR_0001s21950|POPTR_0005s10290|POPTR_0015s09450|POPTR_0002s09390|POPTR_0001s16730	pop:POPTR_1110513|pop:POPTR_1082658|pop:POPTR_549786|pop:POPTR_1093217|pop:POPTR_672574|pop:POPTR_1084113|pop:POPTR_826476|pop:POPTR_782581|pop:POPTR_588579|pop:POPTR_801234|pop:POPTR_1077772|pop:POPTR_824697|pop:POPTR_1071686|pop:POPTR_745820|	7462380|7456937|7461640|7485533|7482725|7490861|7463899|7475262|7473748|7469117|7492121|7453796|7463204|7460180|	http://www.genome.jp/kegg-bin/show_pathway?pop00260
Lysine degradation	KEGG PATHWAY	pop00310	6	30	0.614699	1	POPTR_0014s16670|POPTR_0002s08230|POPTR_0006s13650|POPTR_0006s28760|POPTR_0008s05150|POPTR_0001s16730	pop:POPTR_732472|pop:POPTR_754562|pop:POPTR_739274|pop:POPTR_672574|pop:POPTR_820318|pop:POPTR_745820|	7469336|7466457|7459318|7482725|7469804|7460180|	http://www.genome.jp/kegg-bin/show_pathway?pop00310
Butanoate metabolism	KEGG PATHWAY	pop00650	5	25	0.617751	1	POPTR_0014s16670|POPTR_0006s02170|POPTR_0008s14070|POPTR_0017s01430|POPTR_0010s11070	pop:POPTR_732472|pop:POPTR_652454|pop:POPTR_766241|pop:POPTR_678573|pop:POPTR_884984|	7469336|7495636|7457832|7465768|7459087|	http://www.genome.jp/kegg-bin/show_pathway?pop00650
DNA replication	KEGG PATHWAY	pop03030	10	52	0.663636	1	POPTR_0001s12380|POPTR_0019s05640|POPTR_0018s12080|POPTR_0009s04560|POPTR_0001s25490|POPTR_0015s06800|POPTR_0004s13660|POPTR_0001s39560|POPTR_0003s10380|POPTR_0014s11610	pop:POPTR_797236|pop:POPTR_826161|pop:POPTR_832008|pop:POPTR_723146|pop:POPTR_706048|pop:POPTR_783062|pop:POPTR_1076201|pop:POPTR_585498|pop:POPTR_711657|pop:POPTR_572618|	7491459|7491062|7455664|7481501|7478554|7471247|7472571|7488639|7465480|7491255|	http://www.genome.jp/kegg-bin/show_pathway?pop03030
Tyrosine metabolism	KEGG PATHWAY	pop00350	10	53	0.688326	1	POPTR_0002s05840|POPTR_0006s25830|POPTR_0005s08100|POPTR_0017s04600|POPTR_0007s03880|POPTR_0014s18630|POPTR_0002s01480|POPTR_0011s11570|POPTR_0015s09450|POPTR_0006s01080	pop:POPTR_798588|pop:POPTR_819551|pop:POPTR_760138|pop:POPTR_594645|pop:POPTR_562436|pop:POPTR_573385|pop:POPTR_815974|pop:POPTR_568851|pop:POPTR_824697|pop:POPTR_652386|	7480718|7471542|7471529|7481353|7486091|7464412|7496883|7462312|7453796|7463664|	http://www.genome.jp/kegg-bin/show_pathway?pop00350
Isoquinoline alkaloid biosynthesis	KEGG PATHWAY	pop00950	5	27	0.689045	1	POPTR_0006s25830|POPTR_0017s04600|POPTR_0005s08100|POPTR_0015s09450|POPTR_0011s11570	pop:POPTR_819551|pop:POPTR_594645|pop:POPTR_760138|pop:POPTR_824697|pop:POPTR_568851|	7471542|7481353|7471529|7453796|7462312|	http://www.genome.jp/kegg-bin/show_pathway?pop00950
One carbon pool by folate	KEGG PATHWAY	pop00670	4	22	0.700776	1	POPTR_0001s32770|POPTR_0009s12200|POPTR_0004s01030|POPTR_0001s21950	pop:POPTR_549786|pop:POPTR_649387|pop:POPTR_588579|pop:POPTR_801234|	7461640|7456362|7473748|7469117|	http://www.genome.jp/kegg-bin/show_pathway?pop00670
Biosynthesis of amino acids	KEGG PATHWAY	pop01230	55	281	0.718132	1	POPTR_0004s08380|POPTR_0001s16300|POPTR_0005s08100|POPTR_0006s12510|POPTR_0017s04600|POPTR_0014s11000|POPTR_0018s09730|POPTR_0008s17230|POPTR_0002s19000|POPTR_0274s00200|POPTR_0012s01860|POPTR_0013s00550|POPTR_0017s12470|POPTR_0002s09390|POPTR_0006s25830|POPTR_0008s12480|POPTR_0010s26150|POPTR_0014s02290|POPTR_0008s17240|POPTR_0001s21950|POPTR_0011s00530|POPTR_0004s20220|POPTR_0001s23290|POPTR_00…	pop:POPTR_831163|pop:POPTR_584163|pop:POPTR_760138|pop:POPTR_739535|pop:POPTR_594645|pop:POPTR_834837|pop:POPTR_578574|pop:POPTR_821804|pop:POPTR_644907|pop:POPTR_644907|pop:POPTR_594762|pop:POPTR_729359|pop:POPTR_825577|pop:POPTR_1071686|pop:POPTR_819551|pop:POPTR_832739|pop:POPTR_660010|pop:POPTR_1110513|pop:POPTR_820830|pop:POPTR_801234|pop:POPTR_1093217|pop:POPTR_679841|pop:POPTR_640727|pop:P…	7493567|7460173|7471529|7474244|7481353|7495188|7488954|7475426|7460492|7460492|7456454|7478878|7496001|7463204|7471542|7488380|7468475|7462380|7494755|7469117|7485533|7455569|7472990|7466294|7491622|7487962|7453631|7460800|7460180|7482872|7469870|7490861|7461640|7497765|7482366|7463899|7491056|7475262|7460038|7478605|7472052|7471293|7471776|7471776|7468413|7473575|7482488|7489798|7478621|7467241…	http://www.genome.jp/kegg-bin/show_pathway?pop01230
Arginine and proline metabolism	KEGG PATHWAY	pop00330	15	81	0.735124	1	POPTR_0002s08230|POPTR_0004s10610|POPTR_0013s05480|POPTR_0006s25830|POPTR_0015s05010|POPTR_0012s11500|POPTR_0004s08380|POPTR_0015s12250|POPTR_0004s10660|POPTR_0012s01730|POPTR_0010s24550|POPTR_0016s00920|POPTR_0007s14900|POPTR_0008s15120|POPTR_0001s16730	pop:POPTR_754562|pop:POPTR_859200|pop:POPTR_571209|pop:POPTR_819551|pop:POPTR_827781|pop:POPTR_828764|pop:POPTR_831163|pop:POPTR_575509|pop:POPTR_199105|pop:POPTR_772373|pop:POPTR_228730|pop:POPTR_831811|pop:POPTR_869897|pop:POPTR_1085365|pop:POPTR_745820|	7466457|7468373|7482352|7471542|7462180|7459714|7493567|7456680|7468377|7489825|7491622|7473575|7465562|7473401|7460180|	http://www.genome.jp/kegg-bin/show_pathway?pop00330
Glycosphingolipid biosynthesis - globo series	KEGG PATHWAY	pop00603	2	12	0.747187	1	POPTR_0016s12140|POPTR_0004s03940	pop:POPTR_257659|pop:POPTR_856311|	7487465|7494355|	http://www.genome.jp/kegg-bin/show_pathway?pop00603
Synthesis and degradation of ketone bodies	KEGG PATHWAY	pop00072	1	6	0.75322	1	POPTR_0014s16670	pop:POPTR_732472|	7469336|	http://www.genome.jp/kegg-bin/show_pathway?pop00072
Terpenoid backbone biosynthesis	KEGG PATHWAY	pop00900	13	72	0.7601	1	POPTR_0014s16670|POPTR_0010s24440|POPTR_0013s02490|POPTR_0004s08970|POPTR_0017s06920|POPTR_0007s12330|POPTR_0006s08340|POPTR_0001s25800|POPTR_0006s18750|POPTR_0004s18610|POPTR_0017s14110|POPTR_0015s04050|POPTR_0004s21830	pop:POPTR_732472|pop:POPTR_660167|pop:POPTR_729638|pop:POPTR_857619|pop:POPTR_1111628|pop:POPTR_1083401|pop:POPTR_652951|pop:POPTR_172325|pop:POPTR_275397|pop:POPTR_649179|pop:POPTR_810946|pop:POPTR_251396|pop:POPTR_595031|	7469336|7477172|7473298|7493542|7463265|7478007|7487248|7478535|7488696|7474978|7491824|7475657|7475271|	http://www.genome.jp/kegg-bin/show_pathway?pop00900
Propanoate metabolism	KEGG PATHWAY	pop00640	8	46	0.769184	1	POPTR_0014s16670|POPTR_0002s08230|POPTR_0014s07680|POPTR_0017s12810|POPTR_0005s16540|POPTR_0019s08170|POPTR_0003s11050|POPTR_0001s16730	pop:POPTR_732472|pop:POPTR_754562|pop:POPTR_1098219|pop:POPTR_736443|pop:POPTR_559146|pop:POPTR_665593|pop:POPTR_554197|pop:POPTR_745820|	7469336|7466457|7464921|7484569|7468912|7455212|7479210|7460180|	http://www.genome.jp/kegg-bin/show_pathway?pop00640
Sesquiterpenoid and triterpenoid biosynthesis	KEGG PATHWAY	pop00909	2	13	0.787136	1	POPTR_0002s11520|POPTR_0005s19040|POPTR_0009s12590	pop:POPTR_831444|pop:POPTR_831444|pop:POPTR_833037|	7489771|7489771|7494303|	http://www.genome.jp/kegg-bin/show_pathway?pop00909
beta-Alanine metabolism	KEGG PATHWAY	pop00410	8	47	0.790268	1	POPTR_0002s08230|POPTR_0017s01430|POPTR_0010s11070|POPTR_0012s01730|POPTR_0008s14070|POPTR_0015s09450|POPTR_0008s15120|POPTR_0001s16730	pop:POPTR_754562|pop:POPTR_678573|pop:POPTR_884984|pop:POPTR_772373|pop:POPTR_766241|pop:POPTR_824697|pop:POPTR_1085365|pop:POPTR_745820|	7466457|7465768|7459087|7489825|7457832|7453796|7473401|7460180|	http://www.genome.jp/kegg-bin/show_pathway?pop00410
Phagosome	KEGG PATHWAY	pop04145	15	85	0.801058	1	POPTR_0018s09020|POPTR_0005s01850|POPTR_0015s12070|POPTR_0012s11290|POPTR_0001s25410|POPTR_0009s08850|POPTR_0007s01690|POPTR_0008s04010|POPTR_0002s11250|POPTR_0002s14410|POPTR_0006s03390|POPTR_0001s29670|POPTR_0017s11740|POPTR_0016s03300|POPTR_0003s21080	pop:POPTR_825854|pop:POPTR_811231|pop:POPTR_733819|pop:POPTR_823453|pop:POPTR_549110|pop:POPTR_557543|pop:POPTR_562210|pop:POPTR_655913|pop:POPTR_412148|pop:POPTR_644302|pop:POPTR_560355|pop:POPTR_707456|pop:POPTR_736276|pop:POPTR_576132|pop:POPTR_831020|	7458775|7476130|7456666|7484903|7468015|7478755|7491737|7457870|7467233|7453947|7479658|7478676|7482463|7464075|7463572|	http://www.genome.jp/kegg-bin/show_pathway?pop04145
Metabolic pathways	KEGG PATHWAY	pop01100	391	1948	0.815956	1	POPTR_0011s06910|POPTR_0009s07040|POPTR_0009s12590|POPTR_0008s06050|POPTR_0016s12140|POPTR_0001s16780|POPTR_0016s11800|POPTR_0003s11900|POPTR_0010s16730|POPTR_0012s04080|POPTR_0001s10700|POPTR_0017s08610|POPTR_0018s10680|POPTR_0014s03400|POPTR_0003s07230|POPTR_0008s14070|POPTR_0007s14900|POPTR_0004s00460|POPTR_0001s23050|POPTR_0001s23080|POPTR_0019s02590|POPTR_0004s10900|POPTR_0018s13260|POPTR_00…	pop:POPTR_568670|pop:POPTR_1087743|pop:POPTR_833037|pop:POPTR_656143|pop:POPTR_257659|pop:POPTR_828417|pop:POPTR_576916|pop:POPTR_646527|pop:POPTR_566943|pop:POPTR_772231|pop:POPTR_815032|pop:POPTR_597072|pop:POPTR_809302|pop:POPTR_917649|pop:POPTR_712364|pop:POPTR_766241|pop:POPTR_869897|pop:POPTR_746197|pop:POPTR_583406|pop:POPTR_583406|pop:POPTR_583406|pop:POPTR_583406|pop:POPTR_801872|pop:POP…	7455893|7454888|7494303|7487979|7487465|7460176|7487448|7465826|7468330|7485168|7467083|7482040|7493347|7478233|7461967|7457832|7465562|7492533|7486188|7486188|7486188|7486188|7474707|7474707|7469671|7460520|7460492|7460492|7484095|7469117|7469191|7459087|7475554|7491016|7494355|7469677|7488716|7488716|7453960|7463664|7469336|7481207|7456025|7460230|7495978|7455271|7460522|7476218|7470718|7468322…	http://www.genome.jp/kegg-bin/show_pathway?pop01100
Arachidonic acid metabolism	KEGG PATHWAY	pop00590	3	20	0.817617	1	POPTR_0001s09270|POPTR_0003s12620|POPTR_0018s06710|POPTR_0006s04240	pop:POPTR_749200|pop:POPTR_749200|pop:POPTR_1116555|pop:POPTR_560432|	7465857|7465857|7476172|7473582|	http://www.genome.jp/kegg-bin/show_pathway?pop00590
Cutin, suberine and wax biosynthesis	KEGG PATHWAY	pop00073	3	20	0.817617	1	POPTR_0009s14740|POPTR_0490s00210|POPTR_0005s24220|POPTR_0014s17850	pop:POPTR_767177|pop:POPTR_767177|pop:POPTR_588365|pop:POPTR_732680|	7474947|7474947|7495055|7463394|	http://www.genome.jp/kegg-bin/show_pathway?pop00073
Ascorbate and aldarate metabolism	KEGG PATHWAY	pop00053	7	43	0.819777	1	POPTR_0010s16730|POPTR_0002s08230|POPTR_0005s14440|POPTR_0009s16130|POPTR_0013s03790|POPTR_0016s08580|POPTR_0001s16730	pop:POPTR_566943|pop:POPTR_754562|pop:POPTR_552990|pop:POPTR_1086023|pop:POPTR_823669|pop:POPTR_1103794|pop:POPTR_745820|	7468330|7466457|7481984|7478578|7487668|7467602|7460180|	http://www.genome.jp/kegg-bin/show_pathway?pop00053
Thiamine metabolism	KEGG PATHWAY	pop00730	2	15	0.850642	1	POPTR_0006s18750|POPTR_0009s07040	pop:POPTR_275397|pop:POPTR_1087743|	7488696|7454888|	http://www.genome.jp/kegg-bin/show_pathway?pop00730
Glycerolipid metabolism	KEGG PATHWAY	pop00561	10	63	0.871119	1	POPTR_0002s08230|POPTR_0014s04010|POPTR_0006s21970|POPTR_0006s04240|POPTR_0025s00590|POPTR_0009s11540|POPTR_0005s07190|POPTR_0007s04920|POPTR_0001s01930|POPTR_0001s16730	pop:POPTR_754562|pop:POPTR_781432|pop:POPTR_716790|pop:POPTR_560432|pop:POPTR_578871|pop:POPTR_821204|pop:POPTR_715832|pop:POPTR_718683|pop:POPTR_739948|pop:POPTR_745820|	7466457|7478200|7497644|7473582|7470063|7456394|7479175|7490191|7468237|7460180|	http://www.genome.jp/kegg-bin/show_pathway?pop00561
Valine, leucine and isoleucine degradation	KEGG PATHWAY	pop00280	8	52	0.874535	1	POPTR_0014s16670|POPTR_0002s08230|POPTR_0005s23500|POPTR_0005s20770|POPTR_0002s11430|POPTR_0011s11560|POPTR_0002s22410|POPTR_0001s16730	pop:POPTR_732472|pop:POPTR_754562|pop:POPTR_559591|pop:POPTR_559310|pop:POPTR_710535|pop:POPTR_834098|pop:POPTR_797159|pop:POPTR_745820|	7469336|7466457|7464698|7469191|7467241|7460800|7460522|7460180|	http://www.genome.jp/kegg-bin/show_pathway?pop00280
Pantothenate and CoA biosynthesis	KEGG PATHWAY	pop00770	4	29	0.881373	1	POPTR_0012s08310|POPTR_0011s11560|POPTR_0010s05150|POPTR_0002s11430	pop:POPTR_570098|pop:POPTR_834098|pop:POPTR_821897|pop:POPTR_710535|	7458035|7460800|7460779|7467241|	http://www.genome.jp/kegg-bin/show_pathway?pop00770
Phenylalanine, tyrosine and tryptophan biosynthesis	KEGG PATHWAY	pop00400	9	59	0.890933	1	POPTR_0006s25830|POPTR_0005s08100|POPTR_0010s22840|POPTR_0017s04600|POPTR_0009s15100|POPTR_0011s00530|POPTR_0011s11570|POPTR_0002s14740|POPTR_0017s12470	pop:POPTR_819551|pop:POPTR_760138|pop:POPTR_724971|pop:POPTR_594645|pop:POPTR_721464|pop:POPTR_1093217|pop:POPTR_568851|pop:POPTR_552035|pop:POPTR_825577|	7471542|7471529|7468413|7481353|7478621|7485533|7462312|7453965|7496001|	http://www.genome.jp/kegg-bin/show_pathway?pop00400
Ubiquinone and other terpenoid-quinone biosynthesis	KEGG PATHWAY	pop00130	5	36	0.895554	1	POPTR_0017s04600|POPTR_0002s05840|POPTR_0019s07600|POPTR_0012s07180|POPTR_0011s11570	pop:POPTR_594645|pop:POPTR_798588|pop:POPTR_665396|pop:POPTR_569985|pop:POPTR_568851|	7481353|7480718|7469843|7484749|7462312|	http://www.genome.jp/kegg-bin/show_pathway?pop00130
Mismatch repair	KEGG PATHWAY	pop03430	6	44	0.919161	1	POPTR_0019s05640|POPTR_0009s04560|POPTR_0001s25490|POPTR_0015s06800|POPTR_0001s39560|POPTR_0019s10740	pop:POPTR_826161|pop:POPTR_723146|pop:POPTR_706048|pop:POPTR_783062|pop:POPTR_585498|pop:POPTR_913572|	7491062|7481501|7478554|7471247|7488639|7455278|	http://www.genome.jp/kegg-bin/show_pathway?pop03430
Limonene and pinene degradation	KEGG PATHWAY	pop00903	1	11	0.923156	1	POPTR_0002s08230	pop:POPTR_754562|	7466457|	http://www.genome.jp/kegg-bin/show_pathway?pop00903
Folate biosynthesis	KEGG PATHWAY	pop00790	2	19	0.928805	1	POPTR_0009s12200|POPTR_0009s02900	pop:POPTR_649387|pop:POPTR_768273|	7456362|7489293|	http://www.genome.jp/kegg-bin/show_pathway?pop00790
2-Oxocarboxylic acid metabolism	KEGG PATHWAY	pop01210	9	63	0.929623	1	POPTR_0008s17240|POPTR_0001s16300|POPTR_0015s08330|POPTR_0002s11430|POPTR_0008s17230|POPTR_0014s13850|POPTR_0011s11560|POPTR_0007s14900|POPTR_0006s25830	pop:POPTR_820830|pop:POPTR_584163|pop:POPTR_666418|pop:POPTR_710535|pop:POPTR_821804|pop:POPTR_732045|pop:POPTR_834098|pop:POPTR_869897|pop:POPTR_819551|	7494755|7460173|7474878|7467241|7475426|7466294|7460800|7465562|7471542|	http://www.genome.jp/kegg-bin/show_pathway?pop01210
Phosphatidylinositol signaling system	KEGG PATHWAY	pop04070	7	52	0.936885	1	POPTR_0019s07160|POPTR_0015s15480|POPTR_0009s10080|POPTR_0003s09290|POPTR_0005s07190|POPTR_0006s12300|POPTR_0007s04920	pop:POPTR_1107767|pop:POPTR_586756|pop:POPTR_707340|pop:POPTR_852723|pop:POPTR_715832|pop:POPTR_282262|pop:POPTR_718683|	7453559|7476565|7492057|7491867|7479175|7474257|7490191|	http://www.genome.jp/kegg-bin/show_pathway?pop04070
Ribosome biogenesis in eukaryotes	KEGG PATHWAY	pop03008	17	110	0.938211	1	POPTR_0006s03900|POPTR_0012s09730|POPTR_0007s08490|POPTR_0017s13560|POPTR_0002s04550|POPTR_0010s23640|POPTR_0004s12160|POPTR_0016s03700|POPTR_0005s21650|POPTR_0002s24170|POPTR_0005s05080|POPTR_0004s08410|POPTR_0015s12790|POPTR_0013s05490|POPTR_0019s05040|POPTR_0002s07410|POPTR_0005s10150|POPTR_0008s10960	pop:POPTR_831805|pop:POPTR_252605|pop:POPTR_719158|pop:POPTR_673090|pop:POPTR_801448|pop:POPTR_749741|pop:POPTR_800704|pop:POPTR_667309|pop:POPTR_559398|pop:POPTR_645393|pop:POPTR_595465|pop:POPTR_555983|pop:POPTR_808268|pop:POPTR_738456|pop:POPTR_738456|pop:POPTR_816238|pop:POPTR_863667|pop:POPTR_564435|	7473563|7454698|7462577|7486213|7476885|7468450|7472601|7464104|7492476|7471133|7482543|7487398|7474066|7469880|7469880|7466425|7492114|7485927|	http://www.genome.jp/kegg-bin/show_pathway?pop03008
Sulfur relay system	KEGG PATHWAY	pop04122	1	12	0.939153	1	POPTR_0009s02900	pop:POPTR_768273|	7489293|	http://www.genome.jp/kegg-bin/show_pathway?pop04122
Inositol phosphate metabolism	KEGG PATHWAY	pop00562	9	65	0.944058	1	POPTR_0019s07160|POPTR_0015s15480|POPTR_0009s10080|POPTR_0005s08050|POPTR_0003s09290|POPTR_0007s05810|POPTR_0008s05640|POPTR_0004s17530|POPTR_0006s12300	pop:POPTR_1107767|pop:POPTR_586756|pop:POPTR_707340|pop:POPTR_831371|pop:POPTR_852723|pop:POPTR_832275|pop:POPTR_656103|pop:POPTR_713199|pop:POPTR_282262|	7453559|7476565|7492057|7477098|7491867|7456922|7487962|7453631|7474257|	http://www.genome.jp/kegg-bin/show_pathway?pop00562
Base excision repair	KEGG PATHWAY	pop03410	6	47	0.945618	1	POPTR_0009s04560|POPTR_0001s25490|POPTR_0008s08050|POPTR_0010s14710|POPTR_0010s18270|POPTR_0001s39560	pop:POPTR_723146|pop:POPTR_706048|pop:POPTR_1084717|pop:POPTR_659018|pop:POPTR_226650|pop:POPTR_585498|	7481501|7478554|7462135|7482240|7481612|7488639|	http://www.genome.jp/kegg-bin/show_pathway?pop03410
SNARE interactions in vesicular transport	KEGG PATHWAY	pop04130	6	48	0.952532	1	POPTR_0004s11470|POPTR_0006s21670|POPTR_0013s05010|POPTR_0011s04350|POPTR_0019s04620|POPTR_0016s06910	pop:POPTR_831233|pop:POPTR_802113|pop:POPTR_571159|pop:POPTR_887319|pop:POPTR_738389|pop:POPTR_904525|	7480581|7479477|7489643|7485588|7469857|7469939|	http://www.genome.jp/kegg-bin/show_pathway?pop04130
Endocytosis	KEGG PATHWAY	pop04144	17	114	0.957317	1	POPTR_0011s10090|POPTR_0010s21350|POPTR_0002s04700|POPTR_0013s01380|POPTR_0010s24370|POPTR_0010s12660|POPTR_0019s12230|POPTR_0001s07140|POPTR_0006s12300|POPTR_0016s05980|POPTR_0001s08560|POPTR_1837s00200|POPTR_0022s00350|POPTR_0003s19020|POPTR_0008s23240|POPTR_0005s26730|POPTR_0006s01330|POPTR_0005s25990	pop:POPTR_707743|pop:POPTR_822482|pop:POPTR_754252|pop:POPTR_1096093|pop:POPTR_822715|pop:POPTR_805147|pop:POPTR_574368|pop:POPTR_178315|pop:POPTR_282262|pop:POPTR_777225|pop:POPTR_1067075|pop:POPTR_1067075|pop:POPTR_837341|pop:POPTR_555108|pop:POPTR_827396|pop:POPTR_559891|pop:POPTR_761803|pop:POPTR_652060|	7487566|7458152|7480662|7478921|7477176|7475548|7494608|7455791|7474257|7484029|7490921|7490921|7483054|7462811|7480531|7485622|7463675|7477670|	http://www.genome.jp/kegg-bin/show_pathway?pop04144
Peroxisome	KEGG PATHWAY	pop04146	14	102	0.975351	1	POPTR_0009s14740|POPTR_0490s00210|POPTR_0001s30360|POPTR_0009s09380|POPTR_0013s02490|POPTR_0003s07690|POPTR_0010s10050|POPTR_0021s00350|POPTR_0019s13430|POPTR_0006s28760|POPTR_0004s09350|POPTR_0005s27300|POPTR_0007s05710|POPTR_0002s22410|POPTR_0005s19990	pop:POPTR_767177|pop:POPTR_767177|pop:POPTR_175453|pop:POPTR_202030|pop:POPTR_729638|pop:POPTR_646132|pop:POPTR_884357|pop:POPTR_727461|pop:POPTR_265139|pop:POPTR_672574|pop:POPTR_831140|pop:POPTR_831712|pop:POPTR_832274|pop:POPTR_797159|pop:POPTR_643628|	7474947|7474947|7478647|7478728|7473298|7471639|7459032|7484279|7459633|7482725|7477453|7494699|7490225|7460522|7463156|	http://www.genome.jp/kegg-bin/show_pathway?pop04146
Histidine metabolism	KEGG PATHWAY	pop00340	2	25	0.977855	1	POPTR_0002s08230|POPTR_0001s16730	pop:POPTR_754562|pop:POPTR_745820|	7466457|7460180|	http://www.genome.jp/kegg-bin/show_pathway?pop00340
Pyrimidine metabolism	KEGG PATHWAY	pop00240	17	121	0.978611	1	POPTR_0006s04760|POPTR_0012s09540|POPTR_0014s04280|POPTR_0001s12470|POPTR_0016s00490|POPTR_0006s01690|POPTR_0006s13850|POPTR_0006s15510|POPTR_0002s13970|POPTR_0003s19810|POPTR_0001s36730|POPTR_0001s10670|POPTR_0017s09610|POPTR_0008s07970|POPTR_0009s12200|POPTR_0001s39560|POPTR_0003s10380	pop:POPTR_1080427|pop:POPTR_773138|pop:POPTR_740227|pop:POPTR_1066348|pop:POPTR_744788|pop:POPTR_1102579|pop:POPTR_712584|pop:POPTR_1080879|pop:POPTR_410110|pop:POPTR_647290|pop:POPTR_550113|pop:POPTR_640355|pop:POPTR_742835|pop:POPTR_803362|pop:POPTR_649387|pop:POPTR_585498|pop:POPTR_711657|	7496127|7458369|7468324|7477774|7493318|7455817|7491904|7484670|7453922|7460230|7478712|7467086|7482064|7460661|7456362|7488639|7465480|	http://www.genome.jp/kegg-bin/show_pathway?pop00240
Ubiquitin mediated proteolysis	KEGG PATHWAY	pop04120	19	137	0.986204	1	POPTR_0005s26450|POPTR_0008s10070|POPTR_0012s01250|POPTR_0003s06540|POPTR_0016s05980|POPTR_0006s12360|POPTR_0004s16630|POPTR_0005s20800|POPTR_0006s14360|POPTR_0006s01330|POPTR_0006s26180|POPTR_0010s15390|POPTR_0001s04770|POPTR_0015s07520|POPTR_0011s11950|POPTR_0015s13210|POPTR_0004s18090|POPTR_0009s01110|POPTR_0007s12350	pop:POPTR_818827|pop:POPTR_882424|pop:POPTR_586577|pop:POPTR_645824|pop:POPTR_777225|pop:POPTR_826454|pop:POPTR_195584|pop:POPTR_818560|pop:POPTR_836177|pop:POPTR_761803|pop:POPTR_654056|pop:POPTR_822202|pop:POPTR_750490|pop:POPTR_836064|pop:POPTR_1094251|pop:POPTR_808242|pop:POPTR_556640|pop:POPTR_558319|pop:POPTR_719434|	7485611|7468121|7472820|7475688|7484029|7474253|7470011|7469194|7459280|7463675|7495732|7485817|7455750|7469898|7460818|7454503|7470402|7463321|7478009|	http://www.genome.jp/kegg-bin/show_pathway?pop04120
Sphingolipid metabolism	KEGG PATHWAY	pop00600	2	28	0.98787	1	POPTR_0003s16720|POPTR_0012s04080	pop:POPTR_1074404|pop:POPTR_772231|	7481207|7485168|	http://www.genome.jp/kegg-bin/show_pathway?pop00600
Nicotinate and nicotinamide metabolism	KEGG PATHWAY	pop00760	1	19	0.988133	1	POPTR_0009s05620	pop:POPTR_203132|	7467376|	http://www.genome.jp/kegg-bin/show_pathway?pop00760
Lysine biosynthesis	KEGG PATHWAY	pop00300	1	20	0.990605	1	POPTR_0001s16730	pop:POPTR_745820|	7460180|	http://www.genome.jp/kegg-bin/show_pathway?pop00300
Citrate cycle (TCA cycle)	KEGG PATHWAY	pop00020	7	66	0.990749	1	POPTR_0007s14250|POPTR_0009s08520|POPTR_0008s05150|POPTR_0014s13850|POPTR_0001s29420|POPTR_0019s11470|POPTR_0004s11170	pop:POPTR_719763|pop:POPTR_649749|pop:POPTR_820318|pop:POPTR_732045|pop:POPTR_798097|pop:POPTR_1108459|pop:POPTR_837445|	7480188|7469671|7469804|7466294|7478683|7475808|7487929|	http://www.genome.jp/kegg-bin/show_pathway?pop00020
Nucleotide excision repair	KEGG PATHWAY	pop03420	7	68	0.993124	1	POPTR_0003s06540|POPTR_0019s05640|POPTR_0009s04560|POPTR_0001s25490|POPTR_0006s14360|POPTR_0015s06800|POPTR_0001s39560	pop:POPTR_645824|pop:POPTR_826161|pop:POPTR_723146|pop:POPTR_706048|pop:POPTR_836177|pop:POPTR_783062|pop:POPTR_585498|	7475688|7491062|7481501|7478554|7459280|7471247|7488639|	http://www.genome.jp/kegg-bin/show_pathway?pop03420
Proteasome	KEGG PATHWAY	pop03050	7	69	0.994082	1	POPTR_0005s25080|POPTR_0018s14290|POPTR_0003s07010|POPTR_0002s03530|POPTR_0010s06820|POPTR_0013s02100|POPTR_0009s13620	pop:POPTR_715243|pop:POPTR_673509|pop:POPTR_553824|pop:POPTR_410548|pop:POPTR_1089650|pop:POPTR_729575|pop:POPTR_833008|	7477623|7481920|7470748|7471943|7460023|7473282|7494252|	http://www.genome.jp/kegg-bin/show_pathway?pop03050
Sulfur metabolism	KEGG PATHWAY	pop00920	3	40	0.99425	1	POPTR_0008s15880|POPTR_0017s12240|POPTR_0004s01190	pop:POPTR_720943|pop:POPTR_835709|pop:POPTR_588813|	7473435|7482488|7456475|	http://www.genome.jp/kegg-bin/show_pathway?pop00920
Photosynthesis - antenna proteins	KEGG PATHWAY	pop00196	1	23	0.995339	1	POPTR_0008s06720	pop:POPTR_832587|	7488015|	http://www.genome.jp/kegg-bin/show_pathway?pop00196
Glycosylphosphatidylinositol(GPI)-anchor biosynthesis	KEGG PATHWAY	pop00563	1	26	0.997688	1	POPTR_0006s04310	pop:POPTR_416545|	7473586|	http://www.genome.jp/kegg-bin/show_pathway?pop00563
Basal transcription factors	KEGG PATHWAY	pop03022	5	61	0.997865	1	POPTR_0006s12700|POPTR_0003s06290|POPTR_0017s13060|POPTR_0017s12860|POPTR_0007s12640	pop:POPTR_781108|pop:POPTR_756746|pop:POPTR_577762|pop:POPTR_259386|pop:POPTR_219145|	7474237|7478355|7484577|7467890|7473161|	http://www.genome.jp/kegg-bin/show_pathway?pop03022
Protein export	KEGG PATHWAY	pop03060	5	61	0.997865	1	POPTR_0014s03570|POPTR_0006s19720|POPTR_0006s25120|POPTR_0003s06120|POPTR_0002s14410	pop:POPTR_1110263|pop:POPTR_561342|pop:POPTR_819523|pop:POPTR_817068|pop:POPTR_644302|	7478224|7465965|7470727|7478360|7453947|	http://www.genome.jp/kegg-bin/show_pathway?pop03060
mRNA surveillance pathway	KEGG PATHWAY	pop03015	15	131	0.998364	1	POPTR_0017s04910|POPTR_0002s10820|POPTR_0005s07440|POPTR_0006s26320|POPTR_0006s26330|POPTR_0002s03710|POPTR_0001s03110|POPTR_0001s21550|POPTR_0011s14630|POPTR_0006s03670|POPTR_0003s08460|POPTR_0005s02390|POPTR_0017s02890|POPTR_0011s00540|POPTR_0007s01480|POPTR_0008s06110	pop:POPTR_594613|pop:POPTR_576974|pop:POPTR_558510|pop:POPTR_561822|pop:POPTR_561822|pop:POPTR_830067|pop:POPTR_826584|pop:POPTR_1067453|pop:POPTR_823076|pop:POPTR_560381|pop:POPTR_743214|pop:POPTR_927781|pop:POPTR_756063|pop:POPTR_771073|pop:POPTR_562193|pop:POPTR_832567|	7463241|7466073|7455196|7495742|7495742|7479742|7495366|7470527|7454980|7479669|7460288|7476107|7481975|7485427|7491724|7487983|	http://www.genome.jp/kegg-bin/show_pathway?pop03015
RNA polymerase	KEGG PATHWAY	pop03020	2	41	0.999183	1	POPTR_0016s00490|POPTR_0006s13850	pop:POPTR_744788|pop:POPTR_712584|	7493318|7491904|	http://www.genome.jp/kegg-bin/show_pathway?pop03020
Purine metabolism	KEGG PATHWAY	pop00230	18	158	0.999393	1	POPTR_0012s09540|POPTR_0006s05200|POPTR_0006s13850|POPTR_0001s02860|POPTR_0003s08670|POPTR_0019s04800|POPTR_0016s12680|POPTR_0008s15880|POPTR_0008s00310|POPTR_0012s01140|POPTR_0010s26150|POPTR_0012s09120|POPTR_0002s13970|POPTR_0001s10670|POPTR_0017s09610|POPTR_0014s01740|POPTR_0001s39560|POPTR_0003s10380|POPTR_0016s00490	pop:POPTR_773138|pop:POPTR_652750|pop:POPTR_712584|pop:POPTR_580109|pop:POPTR_580109|pop:POPTR_780245|pop:POPTR_808714|pop:POPTR_720943|pop:POPTR_563414|pop:POPTR_569454|pop:POPTR_660010|pop:POPTR_662067|pop:POPTR_410110|pop:POPTR_640355|pop:POPTR_742835|pop:POPTR_823878|pop:POPTR_585498|pop:POPTR_711657|pop:POPTR_744788|	7458369|7496141|7491904|7471776|7471776|7469870|7460362|7473435|7497765|7489798|7468475|7484431|7453922|7467086|7482064|7497332|7488639|7465480|7493318|	http://www.genome.jp/kegg-bin/show_pathway?pop00230
RNA degradation	KEGG PATHWAY	pop03018	11	118	0.999759	1	POPTR_0003s17250|POPTR_0016s07390|POPTR_0001s41140|POPTR_0002s20720|POPTR_0018s14280|POPTR_0018s02370|POPTR_0004s21070|POPTR_0009s16310|POPTR_0006s08620|POPTR_0006s27840|POPTR_0016s02130|POPTR_0005s05080	pop:POPTR_829355|pop:POPTR_777368|pop:POPTR_579472|pop:POPTR_552428|pop:POPTR_819128|pop:POPTR_809147|pop:POPTR_679906|pop:POPTR_679906|pop:POPTR_762363|pop:POPTR_654220|pop:POPTR_560243|pop:POPTR_595465|	7482777|7469961|7474794|7487777|7485515|7458412|7475239|7475239|7454929|7468678|7495641|7482543|	http://www.genome.jp/kegg-bin/show_pathway?pop03018
N-Glycan biosynthesis	KEGG PATHWAY	pop00510	2	47	0.999773	1	POPTR_0011s00460|POPTR_0008s19000	pop:POPTR_233802|pop:POPTR_1085621|	7485433|7469042|	http://www.genome.jp/kegg-bin/show_pathway?pop00510
Homologous recombination	KEGG PATHWAY	pop03440	2	50	0.999881	1	POPTR_0015s06800|POPTR_0001s39560	pop:POPTR_783062|pop:POPTR_585498|	7471247|7488639|	http://www.genome.jp/kegg-bin/show_pathway?pop03440
RNA transport	KEGG PATHWAY	pop03013	19	188	0.999973	1	POPTR_0008s06750|POPTR_0018s02700|POPTR_0002s24170|POPTR_0010s11040|POPTR_0004s09250|POPTR_0014s18990|POPTR_0003s05820|POPTR_0003s08460|POPTR_0005s14880|POPTR_0001s21550|POPTR_0004s12160|POPTR_0005s21650|POPTR_0010s16160|POPTR_0017s02890|POPTR_0001s03110|POPTR_0004s08410|POPTR_0010s20650|POPTR_0006s10420|POPTR_0011s14630	pop:POPTR_564010|pop:POPTR_835841|pop:POPTR_645393|pop:POPTR_833555|pop:POPTR_648073|pop:POPTR_824434|pop:POPTR_828919|pop:POPTR_743214|pop:POPTR_590689|pop:POPTR_1067453|pop:POPTR_800704|pop:POPTR_559398|pop:POPTR_723991|pop:POPTR_756063|pop:POPTR_826584|pop:POPTR_555983|pop:POPTR_659628|pop:POPTR_802017|pop:POPTR_823076|	7494486|7465426|7471133|7459084|7477460|7463426|7495464|7460288|7496226|7470527|7472601|7492476|7468126|7481975|7495366|7487398|7458120|7468068|7454980|	http://www.genome.jp/kegg-bin/show_pathway?pop03013
Spliceosome	KEGG PATHWAY	pop03040	22	211	0.999982	1	POPTR_0005s10780|POPTR_0010s23550|POPTR_0017s07680|POPTR_0010s21350|POPTR_0004s06590|POPTR_0015s04700|POPTR_0017s02890|POPTR_0010s21890|POPTR_0014s12260|POPTR_0015s09460|POPTR_0011s15920|POPTR_0004s19770|POPTR_0001s25520|POPTR_0009s04640|POPTR_0001s04350|POPTR_0012s09930|POPTR_0006s28720|POPTR_0005s27250|POPTR_0003s05710|POPTR_0001s10340|POPTR_0002s20720|POPTR_0003s13030|POPTR_0006s21150	pop:POPTR_424268|pop:POPTR_725079|pop:POPTR_778228|pop:POPTR_822482|pop:POPTR_817783|pop:POPTR_775952|pop:POPTR_756063|pop:POPTR_805547|pop:POPTR_807512|pop:POPTR_252279|pop:POPTR_1094860|pop:POPTR_1112033|pop:POPTR_833248|pop:POPTR_833248|pop:POPTR_547618|pop:POPTR_773179|pop:POPTR_583120|pop:POPTR_715635|pop:POPTR_712203|pop:POPTR_797324|pop:POPTR_552428|pop:POPTR_1074064|pop:POPTR_256035|	7481373|7468443|7461259|7458152|7494376|7474827|7481975|7458613|7495243|7453797|7489101|7455546|7481499|7481499|7457708|7454552|7482762|7494696|7475730|7479272|7487777|7458189|7469912|	http://www.genome.jp/kegg-bin/show_pathway?pop03040
Oxidative phosphorylation	KEGG PATHWAY	pop00190	18	192	0.999994	1	POPTR_0014s04570|POPTR_0004s20010|POPTR_0018s09750|POPTR_0006s20290|POPTR_0015s06500|POPTR_0014s12410|POPTR_0004s03410|POPTR_0006s24790|POPTR_0008s04010|POPTR_0012s05350|POPTR_0016s14780|POPTR_0006s24810|POPTR_0003s07840|POPTR_0018s03700|POPTR_0010s25640|POPTR_0008s00930|POPTR_0013s01080|POPTR_0011s04440|POPTR_0004s03640|POPTR_0006s28990	pop:POPTR_591788|pop:POPTR_836670|pop:POPTR_578576|pop:POPTR_762873|pop:POPTR_680876|pop:POPTR_731841|pop:POPTR_817755|pop:POPTR_813941|pop:POPTR_655913|pop:POPTR_823292|pop:POPTR_577224|pop:POPTR_653926|pop:POPTR_757063|pop:POPTR_737523|pop:POPTR_660066|pop:POPTR_660066|pop:POPTR_823575|pop:POPTR_234080|pop:POPTR_234080|pop:POPTR_828261|	7483352|7481162|7461575|7455665|7471231|7495250|7490782|7470716|7457870|7487075|7472493|7470717|7471648|7458740|7491571|7491571|7478904|7485583|7485583|7460999|	http://www.genome.jp/kegg-bin/show_pathway?pop00190
Photosynthesis	KEGG PATHWAY	pop00195	6	108	0.999998	1	POPTR_0005s24030|POPTR_0018s01720|POPTR_0001s47450|POPTR_0004s21260|POPTR_0002s25810|POPTR_0010s24560	pop:POPTR_715100|pop:POPTR_802453|pop:POPTR_753787|pop:POPTR_594972|pop:POPTR_799516|pop:POPTR_660159|	7476887|7471593|7471708|7467744|7459542|7477164|	http://www.genome.jp/kegg-bin/show_pathway?pop00195
Aminoacyl-tRNA biosynthesis	KEGG PATHWAY	pop00970	4	91	0.999999	1	POPTR_0006s12640|POPTR_0006s08550|POPTR_0001s32490|POPTR_0018s09760|POPTR_0018s09780	pop:POPTR_282150|pop:POPTR_652970|pop:POPTR_815633|pop:POPTR_828898|pop:POPTR_828898|	7474238|7454925|7495848|7455098|7455098|	http://www.genome.jp/kegg-bin/show_pathway?pop00970

## Sheet: 24hvs0h
##The most enriched pathway or disease terms:
##Statistic method: hypergeometric test
##FDR correction method: Benjamini and Hochberg (1995)
#Term	Database	Id	Sample number	Background number	P-Value	Corrected P-Value	Genes	KEGG_ID/KO	Entrez_ID	Hyperlink
Ribosome	KEGG PATHWAY	pop03010	203	406	0	0	POPTR_0010s09820|POPTR_0010s10140|POPTR_0004s21300|POPTR_0001s44850|POPTR_0008s10710|POPTR_0017s14180|POPTR_0018s11170|POPTR_0001s15590|POPTR_0013s11140|POPTR_0004s06190|POPTR_0012s11830|POPTR_0001s34160|POPTR_0014s05130|POPTR_0002s14100|POPTR_0003s03280|POPTR_0003s08320|POPTR_0005s23280|POPTR_0016s06300|POPTR_0015s11780|POPTR_0003s15780|POPTR_0004s11780|POPTR_0010s18850|POPTR_0008s07590|POPTR_00…	pop:POPTR_231193|pop:POPTR_821994|pop:POPTR_741797|pop:POPTR_663376|pop:POPTR_820575|pop:POPTR_743662|pop:POPTR_737939|pop:POPTR_676405|pop:POPTR_676405|pop:POPTR_595970|pop:POPTR_674637|pop:POPTR_829767|pop:POPTR_814542|pop:POPTR_814542|pop:POPTR_814542|pop:POPTR_814542|pop:POPTR_559569|pop:POPTR_835446|pop:POPTR_825551|pop:POPTR_817491|pop:POPTR_556400|pop:POPTR_567190|pop:POPTR_567190|pop:POPT…	7498080|7474223|7467748|7477719|7471116|7475468|7493377|7495334|7495334|7488485|7476573|7467704|7495362|7495362|7495362|7495362|7464841|7488050|7495969|7496511|7461178|7474400|7474400|7486328|7490730|7490730|7464817|7483306|7483306|7462431|7469929|7492262|7493602|7481738|7476110|7455687|7467928|7467928|7468069|7459505|7455228|7473422|7456826|7478649|7476080|7484470|7455012|7491944|7495790|7461949…	http://www.genome.jp/kegg-bin/show_pathway?pop03010
Flavonoid biosynthesis	KEGG PATHWAY	pop00941	25	35	1.19278e-07	7.21632e-06	POPTR_0003s18210|POPTR_0001s14310|POPTR_0006s03180|POPTR_0002s03500|POPTR_0004s14680|POPTR_0003s17550|POPTR_0004s03030|POPTR_0003s17540|POPTR_0009s10270|POPTR_0009s07320|POPTR_0014s14200|POPTR_0008s11540|POPTR_0005s25110|POPTR_0004s14670|POPTR_0003s11900|POPTR_0003s17530|POPTR_0001s08410|POPTR_0015s03360|POPTR_0001s31220|POPTR_0013s15380|POPTR_0019s15110|POPTR_0001s03440|POPTR_0005s11570|POPTR_00…	pop:POPTR_554899|pop:POPTR_814872|pop:POPTR_685839|pop:POPTR_710083|pop:POPTR_828087|pop:POPTR_554829|pop:POPTR_831060|pop:POPTR_554828|pop:POPTR_649581|pop:POPTR_54623|pop:POPTR_572875|pop:POPTR_656768|pop:POPTR_206006|pop:POPTR_582182|pop:POPTR_646527|pop:POPTR_554827|pop:POPTR_548547|pop:POPTR_835080|pop:POPTR_829835|pop:POPTR_739008|pop:POPTR_739008|pop:POPTR_587193|pop:POPTR_270329|pop:POPTR…	7478310|7460520|7495679|7471942|7476218|7493199|7490768|7493198|7457542|7475030|7466313|7483928|7454367|7476216|7465826|7493197|7490928|7475620|7492044|7498118|7498118|7480621|7493797|7493797|7493797|7458617|7466920|7460519|	http://www.genome.jp/kegg-bin/show_pathway?pop00941
Phenylpropanoid biosynthesis	KEGG PATHWAY	pop00940	56	118	5.21221e-06	0.000210226	POPTR_0006s13190|POPTR_0015s00580|POPTR_0015s00590|POPTR_0013s15250|POPTR_0011s00280|POPTR_1748s00200|POPTR_0005s21750|POPTR_0002s01990|POPTR_0006s03180|POPTR_0001s23430|POPTR_0004s01510|POPTR_0001s14890|POPTR_0001s14910|POPTR_0004s15200|POPTR_0005s14190|POPTR_0004s01900|POPTR_0004s01910|POPTR_0010s16740|POPTR_0008s09380|POPTR_0009s10270|POPTR_0466s00210|POPTR_0007s01580|POPTR_0001s27550|POPTR_00…	pop:POPTR_589413|pop:POPTR_824487|pop:POPTR_824487|pop:POPTR_729244|pop:POPTR_568220|pop:POPTR_568220|pop:POPTR_714789|pop:POPTR_550847|pop:POPTR_685839|pop:POPTR_828294|pop:POPTR_647567|pop:POPTR_814849|pop:POPTR_814849|pop:POPTR_267768|pop:POPTR_208491|pop:POPTR_555358|pop:POPTR_555358|pop:POPTR_1084811|pop:POPTR_1084811|pop:POPTR_649581|pop:POPTR_591108|pop:POPTR_1081949|pop:POPTR_549334|pop:P…	7454613|7464478|7464478|7464730|7485540|7485540|7469241|7496910|7495679|7482694|7458526|7487058|7487058|7474487|7489720|7479076|7479076|7498208|7498208|7457542|7456559|7491729|7463857|7497549|7461384|7490064|7490064|7458755|7458755|7475061|7483414|7473148|7455194|7479878|7485888|7496907|7496459|7488716|7488716|7463603|7464476|7475831|7454283|7489705|7492044|7476360|7498118|7498118|7480621|7490751…	http://www.genome.jp/kegg-bin/show_pathway?pop00940
Plant-pathogen interaction	KEGG PATHWAY	pop04626	61	138	3.24627e-05	0.000981997	POPTR_0004s21710|POPTR_0009s10530|POPTR_0001s09900|POPTR_0003s13250|POPTR_0002s21500|POPTR_0002s21510|POPTR_0006s18810|POPTR_0006s21490|POPTR_0002s07780|POPTR_0019s00630|POPTR_0006s28620|POPTR_0016s14870|POPTR_0005s16210|POPTR_0008s15910|POPTR_0003s09090|POPTR_0005s26260|POPTR_0003s12160|POPTR_0010s20030|POPTR_0016s00510|POPTR_0010s09110|POPTR_0006s04230|POPTR_0010s11740|POPTR_0006s23350|POPTR_00…	pop:POPTR_679968|pop:POPTR_767565|pop:POPTR_646672|pop:POPTR_646672|pop:POPTR_1072815|pop:POPTR_1072815|pop:POPTR_1072815|pop:POPTR_561172|pop:POPTR_798666|pop:POPTR_826066|pop:POPTR_779207|pop:POPTR_907177|pop:POPTR_1078383|pop:POPTR_657221|pop:POPTR_836925|pop:POPTR_818818|pop:POPTR_414537|pop:POPTR_805460|pop:POPTR_582316|pop:POPTR_726467|pop:POPTR_560431|pop:POPTR_231748|pop:POPTR_819432|pop:…	7475264|7490033|7497806|7497806|7489886|7489886|7489886|7455608|7467855|7465891|7458723|7472498|7460930|7467514|7471812|7484925|7479258|7490347|7493317|7498051|7473581|7462676|7492272|7464198|7460061|7474533|7484354|7494528|7465803|7463923|7482810|7498148|7473631|7464719|7481468|7491758|7475044|7461611|7491149|7496542|7457359|7462397|7470117|7471157|7457394|7460184|7482907|7476687|7467711|7459759…	http://www.genome.jp/kegg-bin/show_pathway?pop04626
Phenylalanine metabolism	KEGG PATHWAY	pop00360	47	105	0.000174639	0.00389409	POPTR_0006s13190|POPTR_0006s25830|POPTR_0015s00580|POPTR_0015s00590|POPTR_0005s08100|POPTR_0013s15250|POPTR_0011s00280|POPTR_1748s00200|POPTR_0005s21750|POPTR_0010s18250|POPTR_0004s15200|POPTR_0005s14190|POPTR_0013s06300|POPTR_0009s10270|POPTR_0466s00210|POPTR_0007s01580|POPTR_0003s15480|POPTR_0004s01510|POPTR_0017s04600|POPTR_0010s24330|POPTR_0005s07390|POPTR_0008s03810|POPTR_0010s15760|POPTR_00…	pop:POPTR_589413|pop:POPTR_819551|pop:POPTR_824487|pop:POPTR_824487|pop:POPTR_760138|pop:POPTR_729244|pop:POPTR_568220|pop:POPTR_568220|pop:POPTR_714789|pop:POPTR_1091564|pop:POPTR_267768|pop:POPTR_208491|pop:POPTR_241987|pop:POPTR_649581|pop:POPTR_591108|pop:POPTR_1081949|pop:POPTR_414334|pop:POPTR_647567|pop:POPTR_594645|pop:POPTR_580292|pop:POPTR_650697|pop:POPTR_820249|pop:POPTR_873745|pop:PO…	7454613|7471542|7464478|7464478|7471529|7464730|7485540|7485540|7469241|7481610|7474487|7489720|7489705|7457542|7456559|7491729|7497549|7458526|7481353|7483414|7455194|7479878|7485888|7496907|7463285|7496459|7488716|7488716|7463603|7475831|7454283|7492044|7476360|7498118|7498118|7490751|7485174|7471666|7480718|7491786|7487842|7486040|7486040|7479718|7466944|7465406|7494880|7462312|7461384|7469843…	http://www.genome.jp/kegg-bin/show_pathway?pop00360
Biosynthesis of secondary metabolites	KEGG PATHWAY	pop01110	329	998	0.000193095	0.00389409	POPTR_0004s20220|POPTR_0016s05630|POPTR_0009s06360|POPTR_0009s05460|POPTR_0010s01490|POPTR_0004s13470|POPTR_0010s21190|POPTR_0014s06380|POPTR_0012s07180|POPTR_0011s11370|POPTR_0014s04880|POPTR_0017s12810|POPTR_0001s23430|POPTR_0001s23060|POPTR_0001s23090|POPTR_0001s23120|POPTR_0009s13210|POPTR_0005s11570|POPTR_0005s11600|POPTR_0005s11610|POPTR_0019s08180|POPTR_0019s08190|POPTR_0019s08200|POPTR_00…	pop:POPTR_679841|pop:POPTR_1087868|pop:POPTR_1087868|pop:POPTR_768035|pop:POPTR_1089138|pop:POPTR_1076165|pop:POPTR_822481|pop:POPTR_730849|pop:POPTR_569985|pop:POPTR_568831|pop:POPTR_591761|pop:POPTR_736443|pop:POPTR_828294|pop:POPTR_583407|pop:POPTR_583407|pop:POPTR_583407|pop:POPTR_721810|pop:POPTR_270329|pop:POPTR_270329|pop:POPTR_270329|pop:POPTR_249106|pop:POPTR_249106|pop:POPTR_249106|pop:…	7455569|7467341|7467341|7482338|7496681|7472563|7458148|7488894|7484749|7472358|7482644|7484569|7482694|7486189|7486189|7486189|7494267|7493797|7493797|7493797|7459227|7459227|7459227|7496001|7494485|7470925|7479076|7479076|7463110|7473298|7494695|7478513|7480667|7483928|7488954|7489052|7478985|7465826|7470718|7455212|7478085|7478535|7456072|7483414|7486634|7489405|7472168|7474487|7475736|7453631…	http://www.genome.jp/kegg-bin/show_pathway?pop01110
Steroid biosynthesis	KEGG PATHWAY	pop00100	15	27	0.00239118	0.0413332	POPTR_0016s05630|POPTR_0009s06360|POPTR_0001s12910|POPTR_0010s25970|POPTR_0003s11570|POPTR_0006s07910|POPTR_0001s25210|POPTR_0004s09680|POPTR_0010s17710|POPTR_0006s04240|POPTR_0008s08440|POPTR_0001s08050|POPTR_0003s16010|POPTR_0001s27090|POPTR_0002s01780|POPTR_0005s26710	pop:POPTR_1087868|pop:POPTR_1087868|pop:POPTR_48605|pop:POPTR_833904|pop:POPTR_854922|pop:POPTR_717351|pop:POPTR_752102|pop:POPTR_831136|pop:POPTR_822314|pop:POPTR_560432|pop:POPTR_765722|pop:POPTR_267028|pop:POPTR_554675|pop:POPTR_942143|pop:POPTR_815989|pop:POPTR_559888|	7467341|7467341|7482828|7455518|7479230|7485522|7485682|7456835|7481591|7473582|7460681|7455356|7481174|7476035|7490620|7494000|	http://www.genome.jp/kegg-bin/show_pathway?pop00100
Selenocompound metabolism	KEGG PATHWAY	pop00450	12	20	0.00274824	0.0415672	POPTR_0006s04760|POPTR_0003s18600|POPTR_0001s11350|POPTR_0009s07040|POPTR_0017s12240|POPTR_0001s32490|POPTR_0013s05850|POPTR_0008s15880|POPTR_0003s18590|POPTR_0019s05430|POPTR_0009s15490|POPTR_0004s20220	pop:POPTR_1080427|pop:POPTR_555144|pop:POPTR_709036|pop:POPTR_1087743|pop:POPTR_835709|pop:POPTR_815633|pop:POPTR_823714|pop:POPTR_720943|pop:POPTR_758242|pop:POPTR_573959|pop:POPTR_821018|pop:POPTR_679841|	7496127|7462830|7477821|7454888|7482488|7495848|7482366|7473435|7462831|7491056|7478605|7455569|	http://www.genome.jp/kegg-bin/show_pathway?pop00450
Fatty acid metabolism	KEGG PATHWAY	pop01212	36	88	0.00615761	0.076308	POPTR_0010s19510|POPTR_0014s07680|POPTR_0001s15530|POPTR_0003s07690|POPTR_0007s05710|POPTR_0003s01470|POPTR_0133s00270|POPTR_0002s22410|POPTR_0005s19990|POPTR_0001s00310|POPTR_0006s16060|POPTR_0016s12490|POPTR_0016s04600|POPTR_0006s09700|POPTR_0001s32900|POPTR_0018s06290|POPTR_0019s08170|POPTR_0006s10250|POPTR_0007s14290|POPTR_0010s06620|POPTR_0019s04910|POPTR_0010s18650|POPTR_0013s05570|POPTR_00…	pop:POPTR_724446|pop:POPTR_1098219|pop:POPTR_836303|pop:POPTR_646132|pop:POPTR_832274|pop:POPTR_553441|pop:POPTR_553441|pop:POPTR_797159|pop:POPTR_643628|pop:POPTR_854544|pop:POPTR_762721|pop:POPTR_825350|pop:POPTR_576267|pop:POPTR_560869|pop:POPTR_847573|pop:POPTR_809202|pop:POPTR_665593|pop:POPTR_831926|pop:POPTR_719769|pop:POPTR_726104|pop:POPTR_665443|pop:POPTR_770126|pop:POPTR_730005|pop:POP…	7490323|7464921|7459668|7471639|7490225|7461544|7461544|7460522|7463156|7465522|7497641|7466077|7483981|7487293|7495829|7458749|7455212|7468059|7480190|7460034|7453591|7464597|7489674|7484569|7480599|7459032|7461391|7483587|7478523|7469336|7489673|7477063|7485516|7475903|7458148|7455770|7468912|7468912|	http://www.genome.jp/kegg-bin/show_pathway?pop01212
Plant hormone signal transduction	KEGG PATHWAY	pop04075	110	319	0.00630644	0.076308	POPTR_0010s08300|POPTR_0008s16610|POPTR_0019s01610|POPTR_0008s16110|POPTR_0004s08890|POPTR_0009s16080|POPTR_0013s03860|POPTR_0005s14540|POPTR_0003s04120|POPTR_0003s09090|POPTR_0005s18550|POPTR_0006s29280|POPTR_0001s13460|POPTR_0003s11260|POPTR_0010s11850|POPTR_0012s03050|POPTR_0001s18680|POPTR_0014s02310|POPTR_0006s10500|POPTR_0001s25200|POPTR_0009s04210|POPTR_0013s03870|POPTR_0006s03720|POPTR_00…	pop:POPTR_804955|pop:POPTR_804955|pop:POPTR_579987|pop:POPTR_720961|pop:POPTR_555941|pop:POPTR_556850|pop:POPTR_823671|pop:POPTR_645273|pop:POPTR_645770|pop:POPTR_836925|pop:POPTR_558898|pop:POPTR_583187|pop:POPTR_750935|pop:POPTR_554218|pop:POPTR_822061|pop:POPTR_569631|pop:POPTR_829559|pop:POPTR_677905|pop:POPTR_907261|pop:POPTR_768154|pop:POPTR_768154|pop:POPTR_814326|pop:POPTR_825048|pop:POPT…	7492415|7492415|7460335|7473446|7493546|7460084|7474608|7481986|7478176|7471812|7476401|7476046|7460568|7479218|7459759|7496433|7475084|7470523|7488718|7481518|7481518|7474609|7464099|7470082|7481847|7493915|7470509|7494475|7459543|7459543|7464619|7477141|7496567|7469610|7473266|7463388|7458409|7488245|7489826|7468996|7458945|7478884|7497243|7456882|7471370|7481107|7472448|7490347|7459302|7486796…	http://www.genome.jp/kegg-bin/show_pathway?pop04075
Fatty acid biosynthesis	KEGG PATHWAY	pop00061	20	43	0.00742135	0.0816348	POPTR_0010s18650|POPTR_0006s16060|POPTR_0013s05570|POPTR_0014s07680|POPTR_0017s12810|POPTR_0004s11800|POPTR_0010s06620|POPTR_0003s21820|POPTR_0013s05560|POPTR_0001s05100|POPTR_0006s09700|POPTR_0016s04600|POPTR_0018s06290|POPTR_0003s01470|POPTR_0133s00270|POPTR_0019s08170|POPTR_0006s07780|POPTR_0011s02750|POPTR_0002s09330|POPTR_0005s16540|POPTR_0001s00310|POPTR_0019s04910	pop:POPTR_770126|pop:POPTR_762721|pop:POPTR_730005|pop:POPTR_1098219|pop:POPTR_736443|pop:POPTR_556403|pop:POPTR_726104|pop:POPTR_555276|pop:POPTR_571216|pop:POPTR_639726|pop:POPTR_560869|pop:POPTR_576267|pop:POPTR_809202|pop:POPTR_553441|pop:POPTR_553441|pop:POPTR_665593|pop:POPTR_831870|pop:POPTR_568454|pop:POPTR_559146|pop:POPTR_559146|pop:POPTR_854544|pop:POPTR_665443|	7464597|7497641|7489674|7464921|7484569|7480599|7460034|7461391|7489673|7455770|7487293|7483981|7458749|7461544|7461544|7455212|7485516|7483587|7468912|7468912|7465522|7453591|	http://www.genome.jp/kegg-bin/show_pathway?pop00061
Biotin metabolism	KEGG PATHWAY	pop00780	11	20	0.0100355	0.101192	POPTR_0013s05570|POPTR_0016s04600|POPTR_0013s05560|POPTR_0017s06180|POPTR_0010s06620|POPTR_0003s21820|POPTR_0007s02180|POPTR_0001s05100|POPTR_0011s02750|POPTR_0003s01470|POPTR_0133s00270|POPTR_0019s04910	pop:POPTR_730005|pop:POPTR_576267|pop:POPTR_571216|pop:POPTR_741439|pop:POPTR_726104|pop:POPTR_555276|pop:POPTR_869451|pop:POPTR_639726|pop:POPTR_568454|pop:POPTR_553441|pop:POPTR_553441|pop:POPTR_665443|	7489674|7483981|7489673|7492161|7460034|7461391|7491770|7455770|7483587|7461544|7461544|7453591|	http://www.genome.jp/kegg-bin/show_pathway?pop00780
Cysteine and methionine metabolism	KEGG PATHWAY	pop00270	41	106	0.0111699	0.103966	POPTR_0006s25830|POPTR_0006s12510|POPTR_0017s14280|POPTR_0014s11000|POPTR_0008s09870|POPTR_0002s19000|POPTR_0274s00200|POPTR_0013s00550|POPTR_0019s00240|POPTR_0004s20220|POPTR_0019s05430|POPTR_0002s16530|POPTR_0012s01730|POPTR_0002s21750|POPTR_0018s02250|POPTR_0017s04600|POPTR_0002s11460|POPTR_0005s20530|POPTR_0003s18600|POPTR_0001s11350|POPTR_0008s20330|POPTR_0017s08610|POPTR_0010s09220|POPTR_00…	pop:POPTR_819551|pop:POPTR_739535|pop:POPTR_266064|pop:POPTR_834837|pop:POPTR_564333|pop:POPTR_644907|pop:POPTR_644907|pop:POPTR_729359|pop:POPTR_809445|pop:POPTR_679841|pop:POPTR_573959|pop:POPTR_830388|pop:POPTR_772373|pop:POPTR_552732|pop:POPTR_835828|pop:POPTR_594645|pop:POPTR_754872|pop:POPTR_559288|pop:POPTR_555144|pop:POPTR_709036|pop:POPTR_1085723|pop:POPTR_597072|pop:POPTR_720244|pop:POP…	7471542|7474244|7491815|7495188|7498224|7460492|7460492|7478878|7484095|7455569|7491056|7457358|7489825|7489875|7465406|7481353|7472629|7469176|7462830|7477821|7469101|7482040|7467506|7482366|7497612|7467861|7489418|7478605|7471485|7477926|7495837|7472067|7482488|7468377|7468528|7463012|7473192|7462831|7492533|7462312|7467500|7484327|	http://www.genome.jp/kegg-bin/show_pathway?pop00270
alpha-Linolenic acid metabolism	KEGG PATHWAY	pop00592	17	38	0.0203147	0.175577	POPTR_0005s26980|POPTR_0001s15530|POPTR_0010s01560|POPTR_0018s13200|POPTR_0004s15590|POPTR_0003s07690|POPTR_0003s06560|POPTR_0013s10180|POPTR_0004s10240|POPTR_0018s07120|POPTR_0006s04240|POPTR_0008s10590|POPTR_0002s22410|POPTR_0014s03820|POPTR_0007s05710|POPTR_0001s16780|POPTR_0005s25170	pop:POPTR_801594|pop:POPTR_836303|pop:POPTR_725677|pop:POPTR_259704|pop:POPTR_759609|pop:POPTR_646132|pop:POPTR_756717|pop:POPTR_810138|pop:POPTR_198984|pop:POPTR_672416|pop:POPTR_560432|pop:POPTR_820569|pop:POPTR_797159|pop:POPTR_644172|pop:POPTR_832274|pop:POPTR_828417|pop:POPTR_860577|	7494676|7459668|7475903|7470103|7480604|7471639|7475684|7490398|7494544|7476181|7473582|7485908|7460522|7462912|7490225|7460176|7454371|	http://www.genome.jp/kegg-bin/show_pathway?pop00592
Alanine, aspartate and glutamate metabolism	KEGG PATHWAY	pop00250	23	57	0.0300037	0.24203	POPTR_0006s25830|POPTR_0001s16300|POPTR_0008s19160|POPTR_0012s01860|POPTR_0019s05050|POPTR_0008s14070|POPTR_0001s26020|POPTR_0015s07550|POPTR_0010s11070|POPTR_0008s02110|POPTR_0010s24550|POPTR_0010s03010|POPTR_0013s05480|POPTR_0009s07710|POPTR_0006s02170|POPTR_0019s08180|POPTR_0019s08190|POPTR_0019s08200|POPTR_0015s05010|POPTR_0004s08380|POPTR_0015s12250|POPTR_0018s02250|POPTR_0012s11500|POPTR_00…	pop:POPTR_819551|pop:POPTR_584163|pop:POPTR_565169|pop:POPTR_594762|pop:POPTR_826140|pop:POPTR_766241|pop:POPTR_815301|pop:POPTR_581353|pop:POPTR_884984|pop:POPTR_655770|pop:POPTR_228730|pop:POPTR_725763|pop:POPTR_571209|pop:POPTR_722643|pop:POPTR_652454|pop:POPTR_249106|pop:POPTR_249106|pop:POPTR_249106|pop:POPTR_827781|pop:POPTR_831163|pop:POPTR_575509|pop:POPTR_835828|pop:POPTR_828764|pop:POPT…	7471542|7460173|7469050|7456454|7469881|7457832|7467988|7491541|7459087|7490894|7491622|7475932|7482352|7454859|7495636|7459227|7459227|7459227|7462180|7493567|7456680|7465406|7459714|7478712|7456937|7456937|	http://www.genome.jp/kegg-bin/show_pathway?pop00250
Biosynthesis of unsaturated fatty acids	KEGG PATHWAY	pop01040	16	37	0.0337613	0.25532	POPTR_0010s18650|POPTR_0010s19510|POPTR_0016s12490|POPTR_0013s05570|POPTR_0002s22410|POPTR_0010s06220|POPTR_0001s15530|POPTR_0010s06620|POPTR_0003s07690|POPTR_0010s21190|POPTR_0013s05560|POPTR_0007s05710|POPTR_0001s25980|POPTR_0006s10250|POPTR_0007s14290|POPTR_0019s04910	pop:POPTR_770126|pop:POPTR_724446|pop:POPTR_825350|pop:POPTR_730005|pop:POPTR_797159|pop:POPTR_821856|pop:POPTR_836303|pop:POPTR_726104|pop:POPTR_646132|pop:POPTR_822481|pop:POPTR_571216|pop:POPTR_832274|pop:POPTR_1067894|pop:POPTR_831926|pop:POPTR_719769|pop:POPTR_665443|	7464597|7490323|7466077|7489674|7460522|7477063|7459668|7460034|7471639|7458148|7489673|7490225|7478523|7468059|7480190|7453591|	http://www.genome.jp/kegg-bin/show_pathway?pop01040
Linoleic acid metabolism	KEGG PATHWAY	pop00591	9	18	0.0397107	0.282647	POPTR_0005s03550|POPTR_0005s03560|POPTR_1202s00200|POPTR_0010s09970|POPTR_0018s13200|POPTR_0003s06560|POPTR_0013s02300|POPTR_0013s02310|POPTR_0006s04240|POPTR_0001s16780|POPTR_0005s03580	pop:POPTR_782901|pop:POPTR_782901|pop:POPTR_782901|pop:POPTR_821983|pop:POPTR_259704|pop:POPTR_756717|pop:POPTR_570837|pop:POPTR_729602|pop:POPTR_560432|pop:POPTR_828417|pop:POPTR_595602|	7481138|7481138|7481138|7498088|7470103|7475684|7473289|7473290|7473582|7460176|7484834|	http://www.genome.jp/kegg-bin/show_pathway?pop00591
Carbon metabolism	KEGG PATHWAY	pop01200	84	254	0.0429897	0.28808	POPTR_0009s05460|POPTR_0014s15170|POPTR_0013s03700|POPTR_0014s07680|POPTR_0008s08410|POPTR_0004s11800|POPTR_0001s23760|POPTR_0009s08520|POPTR_0014s13660|POPTR_0001s40250|POPTR_0009s08810|POPTR_0003s21590|POPTR_0002s10990|POPTR_0008s08400|POPTR_0017s06460|POPTR_0014s18630|POPTR_0019s04800|POPTR_0008s12480|POPTR_0012s01720|POPTR_0010s26150|POPTR_0014s02290|POPTR_0001s26020|POPTR_0004s07320|POPTR_00…	pop:POPTR_768035|pop:POPTR_246575|pop:POPTR_1096522|pop:POPTR_1098219|pop:POPTR_832630|pop:POPTR_556403|pop:POPTR_837325|pop:POPTR_649749|pop:POPTR_824231|pop:POPTR_745223|pop:POPTR_1087400|pop:POPTR_711662|pop:POPTR_643921|pop:POPTR_564181|pop:POPTR_741351|pop:POPTR_573385|pop:POPTR_780245|pop:POPTR_832739|pop:POPTR_422890|pop:POPTR_660010|pop:POPTR_1110513|pop:POPTR_815301|pop:POPTR_648243|pop:…	7482338|7468501|7487664|7464921|7496585|7480599|7489026|7469671|7457998|7477244|7469653|7463602|7461838|7460679|7464374|7464412|7469870|7488380|7493188|7468475|7462380|7467988|7468338|7478513|7484457|7465461|7484569|7488954|7481598|7472502|7472990|7456479|7466294|7455212|7496883|7453631|7487440|7460038|7485516|7482443|7487929|7470734|7495527|7482826|7454691|7454691|7487962|7471892|7490861|7475156…	http://www.genome.jp/kegg-bin/show_pathway?pop01200
Biosynthesis of amino acids	KEGG PATHWAY	pop01230	92	281	0.0452358	0.28808	POPTR_0014s06380|POPTR_0017s12470|POPTR_0005s04490|POPTR_0018s09730|POPTR_0001s44620|POPTR_0014s13850|POPTR_0001s14300|POPTR_0009s15490|POPTR_0019s03530|POPTR_0017s12240|POPTR_0012s01140|POPTR_0002s11430|POPTR_0007s14900|POPTR_0005s10290|POPTR_0004s21680|POPTR_0009s16960|POPTR_0008s17940|POPTR_0006s25830|POPTR_0005s09860|POPTR_0014s11000|POPTR_0001s23760|POPTR_0008s09870|POPTR_0014s06680|POPTR_00…	pop:POPTR_730849|pop:POPTR_825577|pop:POPTR_742170|pop:POPTR_578574|pop:POPTR_773968|pop:POPTR_732045|pop:POPTR_814873|pop:POPTR_821018|pop:POPTR_826083|pop:POPTR_835709|pop:POPTR_569454|pop:POPTR_710535|pop:POPTR_869897|pop:POPTR_1077772|pop:POPTR_782581|pop:POPTR_782581|pop:POPTR_1091492|pop:POPTR_819551|pop:POPTR_760304|pop:POPTR_834837|pop:POPTR_837325|pop:POPTR_564333|pop:POPTR_663832|pop:PO…	7488894|7496001|7484788|7488954|7478985|7466294|7460521|7478605|7487180|7482488|7489798|7467241|7465562|7492121|7475262|7475262|7481599|7471542|7480435|7495188|7489026|7498224|7488907|7460492|7460492|7469050|7456454|7478878|7491056|7484457|7455569|7453631|7490231|7469870|7453965|7473575|7493567|7473192|7465406|7460173|7475426|7474283|7469653|7472502|7488380|7462380|7494755|7468338|7481598|7493188…	http://www.genome.jp/kegg-bin/show_pathway?pop01230
Carbon fixation in photosynthetic organisms	KEGG PATHWAY	pop00710	33	91	0.0534364	0.31419	POPTR_0006s25830|POPTR_0001s16300|POPTR_0007s14250|POPTR_0009s08520|POPTR_0014s13660|POPTR_0001s40250|POPTR_0008s19160|POPTR_0008s12480|POPTR_0011s09860|POPTR_0012s09570|POPTR_0003s09830|POPTR_0018s09730|POPTR_0010s17860|POPTR_0008s08400|POPTR_0001s23290|POPTR_0008s05640|POPTR_0004s17530|POPTR_0016s11620|POPTR_0010s06560|POPTR_0004s11170|POPTR_0006s25280|POPTR_0007s13800|POPTR_0013s03700|POPTR_00…	pop:POPTR_819551|pop:POPTR_584163|pop:POPTR_719763|pop:POPTR_649749|pop:POPTR_824231|pop:POPTR_745223|pop:POPTR_565169|pop:POPTR_832739|pop:POPTR_822907|pop:POPTR_728998|pop:POPTR_712554|pop:POPTR_578574|pop:POPTR_833719|pop:POPTR_564181|pop:POPTR_640727|pop:POPTR_656103|pop:POPTR_713199|pop:POPTR_825309|pop:POPTR_821843|pop:POPTR_837445|pop:POPTR_561733|pop:POPTR_802978|pop:POPTR_1096522|pop:POP…	7471542|7460173|7480188|7469671|7457998|7477244|7469050|7488380|7471892|7484457|7465461|7488954|7481598|7460679|7472990|7487962|7453631|7487440|7460038|7487929|7470734|7495527|7487664|7488894|7472052|7492465|7494267|7496585|7467536|7492954|7467210|7461579|7481599|	http://www.genome.jp/kegg-bin/show_pathway?pop00710
Carotenoid biosynthesis	KEGG PATHWAY	pop00906	15	36	0.0545289	0.31419	POPTR_0007s10980|POPTR_0017s02080|POPTR_0001s09770|POPTR_0004s14820|POPTR_0001s04490|POPTR_0013s05000|POPTR_0005s22740|POPTR_0011s11370|POPTR_0004s07230|POPTR_0004s24360|POPTR_0014s02910|POPTR_0017s01240|POPTR_0009s03900|POPTR_0001s40420|POPTR_0006s04160	pop:POPTR_764537|pop:POPTR_1111208|pop:POPTR_180252|pop:POPTR_704322|pop:POPTR_177947|pop:POPTR_571158|pop:POPTR_859793|pop:POPTR_568831|pop:POPTR_1075961|pop:POPTR_783291|pop:POPTR_703119|pop:POPTR_826998|pop:POPTR_723222|pop:POPTR_1116639|pop:POPTR_652630|	7462609|7465734|7479294|7456879|7457714|7474648|7464659|7472358|7468341|7472210|7470508|7488323|7468629|7477252|7496096|	http://www.genome.jp/kegg-bin/show_pathway?pop00906
Glyoxylate and dicarboxylate metabolism	KEGG PATHWAY	pop00630	27	73	0.060199	0.321149	POPTR_0001s23760|POPTR_0009s08520|POPTR_0008s19160|POPTR_0014s15960|POPTR_0002s10990|POPTR_0017s08600|POPTR_0001s26020|POPTR_0015s15290|POPTR_0014s13850|POPTR_0017s06460|POPTR_0004s11170|POPTR_0014s15170|POPTR_0003s06710|POPTR_0003s06720|POPTR_0012s09620|POPTR_0015s10400|POPTR_0001s32770|POPTR_0003s08760|POPTR_0010s18770|POPTR_0005s27300|POPTR_0011s09860|POPTR_0014s16670|POPTR_0007s02500|POPTR_00…	pop:POPTR_837325|pop:POPTR_649749|pop:POPTR_565169|pop:POPTR_824336|pop:POPTR_643921|pop:POPTR_836868|pop:POPTR_815301|pop:POPTR_733934|pop:POPTR_732045|pop:POPTR_741351|pop:POPTR_837445|pop:POPTR_246575|pop:POPTR_1073542|pop:POPTR_1073542|pop:POPTR_776236|pop:POPTR_776236|pop:POPTR_549786|pop:POPTR_580100|pop:POPTR_886477|pop:POPTR_831712|pop:POPTR_822907|pop:POPTR_732472|pop:POPTR_562291|pop:PO…	7489026|7469671|7469050|7455972|7461838|7482039|7467988|7481801|7466294|7464374|7487929|7468501|7483557|7483557|7454691|7454691|7461640|7471825|7464598|7494699|7471892|7469336|7491783|7469117|7469117|7462180|7493567|7467536|7475932|7461579|	http://www.genome.jp/kegg-bin/show_pathway?pop00630
Starch and sucrose metabolism	KEGG PATHWAY	pop00500	60	179	0.0610449	0.321149	POPTR_0515s00220|POPTR_0011s06910|POPTR_0009s05460|POPTR_0017s08580|POPTR_0012s07990|POPTR_0017s14480|POPTR_0011s15750|POPTR_0003s11190|POPTR_0003s11210|POPTR_0001s23430|POPTR_0017s12760|POPTR_0007s00520|POPTR_0011s13600|POPTR_0004s01900|POPTR_0004s01910|POPTR_0010s16740|POPTR_0008s09380|POPTR_0003s03330|POPTR_0013s09030|POPTR_0014s06260|POPTR_0004s06000|POPTR_0001s26190|POPTR_0006s22710|POPTR_00…	pop:POPTR_644125|pop:POPTR_568670|pop:POPTR_768035|pop:POPTR_597069|pop:POPTR_806458|pop:POPTR_266020|pop:POPTR_569295|pop:POPTR_413767|pop:POPTR_817289|pop:POPTR_828294|pop:POPTR_835719|pop:POPTR_763686|pop:POPTR_569069|pop:POPTR_555358|pop:POPTR_555358|pop:POPTR_1084811|pop:POPTR_1084811|pop:POPTR_589941|pop:POPTR_242863|pop:POPTR_572081|pop:POPTR_758739|pop:POPTR_797614|pop:POPTR_819410|pop:PO…	7462886|7455893|7482338|7482038|7458026|7491808|7455044|7465524|7465525|7482694|7467886|7469535|7470925|7479076|7479076|7498208|7498208|7495364|7477753|7488887|7476319|7478513|7491930|7494080|7476195|7459316|7480784|7476745|7468903|7453600|7469496|7453966|7491870|7491870|7481813|7453982|7485273|7494763|7461226|7453760|7456364|7495978|7493179|7493179|7495839|7488923|7493347|7478850|7478850|7461567…	http://www.genome.jp/kegg-bin/show_pathway?pop00500
Glycine, serine and threonine metabolism	KEGG PATHWAY	pop00260	25	68	0.0732333	0.369218	POPTR_0017s08600|POPTR_0006s24570|POPTR_0008s19160|POPTR_0002s10990|POPTR_0016s14950|POPTR_0014s02290|POPTR_0001s26020|POPTR_0011s00530|POPTR_0001s44620|POPTR_0015s08190|POPTR_0001s16730|POPTR_0008s01000|POPTR_0001s32770|POPTR_0008s10700|POPTR_0006s28760|POPTR_0006s11980|POPTR_0013s10510|POPTR_0019s03530|POPTR_0001s21950|POPTR_0005s16360|POPTR_0001s30820|POPTR_0009s09950|POPTR_0004s01030|POPTR_00…	pop:POPTR_836868|pop:POPTR_832093|pop:POPTR_565169|pop:POPTR_643921|pop:POPTR_825441|pop:POPTR_1110513|pop:POPTR_815301|pop:POPTR_1093217|pop:POPTR_773968|pop:POPTR_666405|pop:POPTR_745820|pop:POPTR_1084113|pop:POPTR_549786|pop:POPTR_720147|pop:POPTR_672574|pop:POPTR_826476|pop:POPTR_288174|pop:POPTR_826083|pop:POPTR_801234|pop:POPTR_801234|pop:POPTR_1069632|pop:POPTR_1069632|pop:POPTR_588579|pop…	7482039|7470701|7469050|7461838|7472502|7462380|7467988|7485533|7478985|7462540|7460180|7490861|7461640|7485915|7482725|7463899|7477926|7487180|7469117|7469117|7492063|7492063|7473748|7492121|7475262|7475262|7453796|7456937|7456937|	http://www.genome.jp/kegg-bin/show_pathway?pop00260
Ether lipid metabolism	KEGG PATHWAY	pop00565	13	33	0.106113	0.513588	POPTR_0013s01380|POPTR_0018s13200|POPTR_0018s02580|POPTR_0005s10770|POPTR_0002s15320|POPTR_0014s07030|POPTR_0001s08560|POPTR_1837s00200|POPTR_0006s04240|POPTR_0003s02730|POPTR_0008s23240|POPTR_0005s26730|POPTR_0012s10110|POPTR_0001s28230	pop:POPTR_1096093|pop:POPTR_259704|pop:POPTR_669162|pop:POPTR_593768|pop:POPTR_851914|pop:POPTR_1098087|pop:POPTR_1067075|pop:POPTR_1067075|pop:POPTR_560432|pop:POPTR_810176|pop:POPTR_827396|pop:POPTR_559891|pop:POPTR_570272|pop:POPTR_829693|	7478921|7470103|7458420|7483584|7461735|7464884|7490921|7490921|7473582|7486135|7480531|7485622|7484478|7480121|	http://www.genome.jp/kegg-bin/show_pathway?pop00565
Amino sugar and nucleotide sugar metabolism	KEGG PATHWAY	pop00520	44	135	0.138738	0.645667	POPTR_0009s05460|POPTR_0017s08580|POPTR_0017s14480|POPTR_0006s28750|POPTR_0008s09390|POPTR_0013s12870|POPTR_0008s06050|POPTR_0004s09820|POPTR_0005s15560|POPTR_0003s12380|POPTR_0013s03790|POPTR_0004s10980|POPTR_0006s02850|POPTR_0011s13600|POPTR_0001s26190|POPTR_0018s03980|POPTR_0003s01730|POPTR_0006s20270|POPTR_0001s15980|POPTR_0001s08570|POPTR_0002s14750|POPTR_0018s12000|POPTR_0018s12010|POPTR_00…	pop:POPTR_768035|pop:POPTR_597069|pop:POPTR_266020|pop:POPTR_583125|pop:POPTR_832653|pop:POPTR_1116414|pop:POPTR_656143|pop:POPTR_758948|pop:POPTR_758948|pop:POPTR_817341|pop:POPTR_823669|pop:POPTR_590338|pop:POPTR_831781|pop:POPTR_569069|pop:POPTR_797614|pop:POPTR_746579|pop:POPTR_799561|pop:POPTR_944179|pop:POPTR_826527|pop:POPTR_829499|pop:POPTR_644324|pop:POPTR_779607|pop:POPTR_779607|pop:POP…	7482338|7482038|7491808|7482767|7460723|7477306|7487979|7456827|7456827|7465846|7487668|7473664|7479632|7470925|7478513|7476608|7480784|7493122|7491016|7478085|7453966|7489467|7489467|7485273|7485445|7485445|7467083|7465830|7456364|7494126|7495535|7489710|7479608|7493369|7495839|7488923|7459227|7459227|7459227|7485841|7461567|7484229|7461967|7472803|7472803|7456025|7470435|7479731|7493759|7467886|	http://www.genome.jp/kegg-bin/show_pathway?pop00520
Zeatin biosynthesis	KEGG PATHWAY	pop00908	9	23	0.169278	0.745826	POPTR_0005s25380|POPTR_0002s03190|POPTR_0006s04680|POPTR_0009s14980|POPTR_0004s09950|POPTR_0006s04580|POPTR_0016s05770|POPTR_0001s05830|POPTR_0007s08360	pop:POPTR_559778|pop:POPTR_754101|pop:POPTR_560477|pop:POPTR_200259|pop:POPTR_555847|pop:POPTR_560466|pop:POPTR_808453|pop:POPTR_587825|pop:POPTR_562880|	7477637|7479715|7496123|7478627|7456820|7473599|7468988|7495852|7462570|	http://www.genome.jp/kegg-bin/show_pathway?pop00908
Stilbenoid, diarylheptanoid and gingerol biosynthesis	KEGG PATHWAY	pop00945	6	14	0.172588	0.745826	POPTR_0003s18210|POPTR_0006s03180|POPTR_0001s31220|POPTR_0013s15380|POPTR_0019s15110|POPTR_0001s03440|POPTR_0009s10270	pop:POPTR_554899|pop:POPTR_685839|pop:POPTR_829835|pop:POPTR_739008|pop:POPTR_739008|pop:POPTR_587193|pop:POPTR_649581|	7478310|7495679|7492044|7498118|7498118|7480621|7457542|	http://www.genome.jp/kegg-bin/show_pathway?pop00945
Glycerophospholipid metabolism	KEGG PATHWAY	pop00564	31	95	0.18695	0.780032	POPTR_0018s13260|POPTR_0006s07030|POPTR_0013s01380|POPTR_0005s21940|POPTR_0018s02580|POPTR_0018s01470|POPTR_0006s04240|POPTR_0005s26730|POPTR_0009s11540|POPTR_0001s01930|POPTR_0001s28230|POPTR_0014s04010|POPTR_0005s10770|POPTR_0012s09120|POPTR_0015s04540|POPTR_0010s12770|POPTR_0003s02730|POPTR_0012s10110|POPTR_0014s01470|POPTR_0018s13200|POPTR_0001s17360|POPTR_0009s13780|POPTR_0014s07030|POPTR_00…	pop:POPTR_801872|pop:POPTR_801872|pop:POPTR_1096093|pop:POPTR_1078850|pop:POPTR_669162|pop:POPTR_809106|pop:POPTR_560432|pop:POPTR_559891|pop:POPTR_821204|pop:POPTR_739948|pop:POPTR_829693|pop:POPTR_781432|pop:POPTR_593768|pop:POPTR_662067|pop:POPTR_1101018|pop:POPTR_882758|pop:POPTR_810176|pop:POPTR_570272|pop:POPTR_572020|pop:POPTR_259704|pop:POPTR_640642|pop:POPTR_1077025|pop:POPTR_1098087|pop…	7474707|7474707|7478921|7492489|7458420|7459016|7473582|7485622|7456394|7468237|7480121|7478200|7483584|7484431|7462495|7475554|7486135|7484478|7497319|7470103|7478121|7470406|7464884|7480531|7479175|7480649|7461735|7490921|7490921|7463451|7479068|7467588|7490191|	http://www.genome.jp/kegg-bin/show_pathway?pop00564
Nitrogen metabolism	KEGG PATHWAY	pop00910	16	46	0.194356	0.783903	POPTR_0016s08050|POPTR_0015s09290|POPTR_0015s08720|POPTR_0004s22280|POPTR_0015s05010|POPTR_0012s11500|POPTR_0004s08380|POPTR_0015s08710|POPTR_0015s12250|POPTR_0005s17860|POPTR_0010s03010|POPTR_0012s01860|POPTR_0013s05480|POPTR_0019s05050|POPTR_0009s01540|POPTR_0015s09310	pop:POPTR_256588|pop:POPTR_252220|pop:POPTR_666464|pop:POPTR_294146|pop:POPTR_827781|pop:POPTR_828764|pop:POPTR_831163|pop:POPTR_575155|pop:POPTR_575509|pop:POPTR_209217|pop:POPTR_725763|pop:POPTR_594762|pop:POPTR_571209|pop:POPTR_826140|pop:POPTR_204424|pop:POPTR_252225|	7465269|7457762|7453765|7464347|7462180|7459714|7493567|7457737|7456680|7468858|7475932|7456454|7482352|7469881|7463303|7457764|	http://www.genome.jp/kegg-bin/show_pathway?pop00910
Glutathione metabolism	KEGG PATHWAY	pop00480	31	96	0.205433	0.801851	POPTR_0014s13490|POPTR_0010s07120|POPTR_0002s20900|POPTR_0001s09270|POPTR_0003s12620|POPTR_0010s03960|POPTR_0004s07320|POPTR_0010s07090|POPTR_0008s17520|POPTR_0010s07180|POPTR_0015s04200|POPTR_0002s01660|POPTR_0003s17670|POPTR_0007s07100|POPTR_0012s04770|POPTR_0004s09010|POPTR_0256s00210|POPTR_0011s11450|POPTR_0256s00200|POPTR_0010s08170|POPTR_0017s02090|POPTR_0008s14650|POPTR_0001s10220|POPTR_00…	pop:POPTR_814377|pop:POPTR_230038|pop:POPTR_835035|pop:POPTR_749200|pop:POPTR_749200|pop:POPTR_587490|pop:POPTR_648243|pop:POPTR_726025|pop:POPTR_726025|pop:POPTR_768944|pop:POPTR_574962|pop:POPTR_550820|pop:POPTR_712009|pop:POPTR_819876|pop:POPTR_422470|pop:POPTR_759026|pop:POPTR_1094198|pop:POPTR_828962|pop:POPTR_828962|pop:POPTR_675749|pop:POPTR_678517|pop:POPTR_657096|pop:POPTR_640402|pop:POP…	7466277|7460011|7464434|7465857|7465857|7495908|7468338|7460016|7460016|7460007|7462470|7490614|7493204|7457154|7486742|7493539|7491027|7454754|7454754|7456431|7465733|7471485|7472723|7454286|7459169|7456235|7459171|7489825|7459174|7455724|7475220|7482064|7458220|7467602|	http://www.genome.jp/kegg-bin/show_pathway?pop00480
Diterpenoid biosynthesis	KEGG PATHWAY	pop00904	7	18	0.218173	0.824967	POPTR_0003s05610|POPTR_0011s09770|POPTR_0002s19260|POPTR_0001s38760|POPTR_0015s14030|POPTR_0008s10100|POPTR_0008s10110|POPTR_0001s17680	pop:POPTR_756811|pop:POPTR_822902|pop:POPTR_409194|pop:POPTR_550316|pop:POPTR_824891|pop:POPTR_765885|pop:POPTR_765885|pop:POPTR_548646|	7475736|7471887|7460479|7459116|7454460|7471090|7471090|7486634|	http://www.genome.jp/kegg-bin/show_pathway?pop00904
Glycolysis / Gluconeogenesis	KEGG PATHWAY	pop00010	45	146	0.252261	0.924957	POPTR_0009s05460|POPTR_0007s14250|POPTR_0008s08410|POPTR_0006s11800|POPTR_0010s17860|POPTR_0016s14950|POPTR_0014s18630|POPTR_0019s04800|POPTR_0008s12480|POPTR_0010s26150|POPTR_0017s11290|POPTR_0001s26190|POPTR_0012s09570|POPTR_0001s10270|POPTR_0018s09730|POPTR_0002s16880|POPTR_0008s08400|POPTR_0012s01720|POPTR_0003s15090|POPTR_0002s01480|POPTR_0004s17530|POPTR_0016s11620|POPTR_0010s06560|POPTR_00…	pop:POPTR_768035|pop:POPTR_719763|pop:POPTR_832630|pop:POPTR_836259|pop:POPTR_833719|pop:POPTR_825441|pop:POPTR_573385|pop:POPTR_780245|pop:POPTR_832739|pop:POPTR_660010|pop:POPTR_668506|pop:POPTR_797614|pop:POPTR_728998|pop:POPTR_1066731|pop:POPTR_578574|pop:POPTR_710305|pop:POPTR_564181|pop:POPTR_422890|pop:POPTR_280952|pop:POPTR_815974|pop:POPTR_713199|pop:POPTR_825309|pop:POPTR_821843|pop:POP…	7482338|7480188|7496585|7474283|7481598|7472502|7464412|7469870|7488380|7468475|7482443|7478513|7484457|7479276|7488954|7457379|7460679|7493188|7456479|7496883|7453631|7487440|7460038|7460180|7495527|7487962|7458414|7497765|7485915|7495960|7481831|7472563|7461567|7492465|7494267|7466457|7475808|7475808|7486091|7489798|7472564|7492954|7467210|7466244|7481599|7469653|	http://www.genome.jp/kegg-bin/show_pathway?pop00010
Pyruvate metabolism	KEGG PATHWAY	pop00620	30	98	0.319667	1	POPTR_0014s07680|POPTR_0007s14250|POPTR_0009s08520|POPTR_0001s40250|POPTR_0009s08810|POPTR_0010s26150|POPTR_0011s09860|POPTR_0012s01720|POPTR_0006s09700|POPTR_0019s08170|POPTR_0004s11170|POPTR_0006s25280|POPTR_0001s16730|POPTR_0012s09620|POPTR_0015s10400|POPTR_0018s09170|POPTR_0019s04800|POPTR_0017s12810|POPTR_0004s11800|POPTR_0008s00310|POPTR_0008s10700|POPTR_0017s11290|POPTR_0014s16670|POPTR_00…	pop:POPTR_1098219|pop:POPTR_719763|pop:POPTR_649749|pop:POPTR_745223|pop:POPTR_1087400|pop:POPTR_660010|pop:POPTR_822907|pop:POPTR_422890|pop:POPTR_560869|pop:POPTR_665593|pop:POPTR_837445|pop:POPTR_561733|pop:POPTR_745820|pop:POPTR_776236|pop:POPTR_776236|pop:POPTR_737640|pop:POPTR_780245|pop:POPTR_736443|pop:POPTR_556403|pop:POPTR_563414|pop:POPTR_720147|pop:POPTR_668506|pop:POPTR_732472|pop:PO…	7464921|7480188|7469671|7477244|7469653|7468475|7471892|7493188|7487293|7455212|7487929|7470734|7460180|7454691|7454691|7488931|7469870|7484569|7480599|7497765|7485915|7482443|7469336|7466457|7475808|7475808|7485516|7489798|7467536|7468912|7468912|7467210|7472564|	http://www.genome.jp/kegg-bin/show_pathway?pop00620
Arginine and proline metabolism	KEGG PATHWAY	pop00330	25	81	0.323664	1	POPTR_0006s25830|POPTR_0005s09860|POPTR_0004s10660|POPTR_0018s02250|POPTR_0019s05050|POPTR_0015s05010|POPTR_0017s14280|POPTR_0015s07550|POPTR_0008s02110|POPTR_0010s24550|POPTR_0010s03010|POPTR_0001s16730|POPTR_0004s10610|POPTR_0013s05480|POPTR_0008s20330|POPTR_0008s06060|POPTR_0018s11040|POPTR_0008s14650|POPTR_0002s08230|POPTR_0012s11500|POPTR_0004s08380|POPTR_0015s12250|POPTR_0012s01730|POPTR_00…	pop:POPTR_819551|pop:POPTR_760304|pop:POPTR_199105|pop:POPTR_835828|pop:POPTR_826140|pop:POPTR_827781|pop:POPTR_266064|pop:POPTR_581353|pop:POPTR_655770|pop:POPTR_228730|pop:POPTR_725763|pop:POPTR_745820|pop:POPTR_859200|pop:POPTR_571209|pop:POPTR_1085723|pop:POPTR_833794|pop:POPTR_262537|pop:POPTR_657096|pop:POPTR_754562|pop:POPTR_828764|pop:POPTR_831163|pop:POPTR_575509|pop:POPTR_772373|pop:POP…	7471542|7480435|7468377|7465406|7469881|7462180|7491815|7491541|7490894|7491622|7475932|7460180|7468373|7482352|7469101|7490371|7489418|7471485|7466457|7459714|7493567|7456680|7489825|7465562|7473575|	http://www.genome.jp/kegg-bin/show_pathway?pop00330
Fructose and mannose metabolism	KEGG PATHWAY	pop00051	20	65	0.35581	1	POPTR_0008s12480|POPTR_0007s13800|POPTR_0009s05460|POPTR_0011s01970|POPTR_0011s02000|POPTR_0008s06050|POPTR_0001s26190|POPTR_0018s09730|POPTR_0005s27920|POPTR_0007s13960|POPTR_0003s15090|POPTR_0016s11620|POPTR_0018s11060|POPTR_0008s05640|POPTR_0004s17530|POPTR_0004s09820|POPTR_0005s15560|POPTR_0018s10460|POPTR_0018s09560|POPTR_0005s11830|POPTR_0005s21360|POPTR_0009s13210	pop:POPTR_832739|pop:POPTR_802978|pop:POPTR_768035|pop:POPTR_1093153|pop:POPTR_1093153|pop:POPTR_656143|pop:POPTR_797614|pop:POPTR_578574|pop:POPTR_761666|pop:POPTR_1083784|pop:POPTR_280952|pop:POPTR_825309|pop:POPTR_737925|pop:POPTR_656103|pop:POPTR_713199|pop:POPTR_758948|pop:POPTR_758948|pop:POPTR_737826|pop:POPTR_825877|pop:POPTR_836590|pop:POPTR_714722|pop:POPTR_721810|	7488380|7495527|7482338|7485379|7485379|7487979|7478513|7488954|7485668|7495535|7456479|7487440|7493369|7487962|7453631|7456827|7456827|7488994|7461567|7484229|7492465|7494267|	http://www.genome.jp/kegg-bin/show_pathway?pop00051
Tropane, piperidine and pyridine alkaloid biosynthesis	KEGG PATHWAY	pop00960	10	31	0.36366	1	POPTR_0006s25830|POPTR_0006s09070|POPTR_0017s04600|POPTR_0005s08100|POPTR_0010s15250|POPTR_0018s02250|POPTR_0011s11570|POPTR_0015s09450|POPTR_0001s25180|POPTR_0007s05880	pop:POPTR_819551|pop:POPTR_560806|pop:POPTR_594645|pop:POPTR_760138|pop:POPTR_833658|pop:POPTR_835828|pop:POPTR_568851|pop:POPTR_824697|pop:POPTR_706088|pop:POPTR_819830|	7471542|7487271|7481353|7471529|7480348|7465406|7462312|7453796|7485684|7490231|	http://www.genome.jp/kegg-bin/show_pathway?pop00960
One carbon pool by folate	KEGG PATHWAY	pop00670	7	22	0.424283	1	POPTR_0001s21950|POPTR_0005s16360|POPTR_0001s32770|POPTR_0017s08600|POPTR_0003s21590|POPTR_0004s01030|POPTR_0002s10990|POPTR_0009s12200	pop:POPTR_801234|pop:POPTR_801234|pop:POPTR_549786|pop:POPTR_836868|pop:POPTR_711662|pop:POPTR_588579|pop:POPTR_643921|pop:POPTR_649387|	7469117|7469117|7461640|7482039|7463602|7473748|7461838|7456362|	http://www.genome.jp/kegg-bin/show_pathway?pop00670
Circadian rhythm - plant	KEGG PATHWAY	pop04712	13	43	0.430776	1	POPTR_0003s17540|POPTR_0015s07300|POPTR_0003s17530|POPTR_0014s14200|POPTR_0001s14310|POPTR_0001s14320|POPTR_0002s18050|POPTR_0006s26800|POPTR_0008s04600|POPTR_0005s17100|POPTR_0015s13210|POPTR_0006s25010|POPTR_0006s25030|POPTR_0003s17550	pop:POPTR_554828|pop:POPTR_784463|pop:POPTR_554827|pop:POPTR_572875|pop:POPTR_814872|pop:POPTR_814871|pop:POPTR_755476|pop:POPTR_717128|pop:POPTR_563807|pop:POPTR_559103|pop:POPTR_808242|pop:POPTR_832108|pop:POPTR_832108|pop:POPTR_554829|	7493198|7491552|7493197|7466313|7460520|7460519|7487745|7471583|7469780|7486597|7454503|7470724|7470724|7493199|	http://www.genome.jp/kegg-bin/show_pathway?pop04712
Valine, leucine and isoleucine biosynthesis	KEGG PATHWAY	pop00290	6	19	0.450095	1	POPTR_0008s17240|POPTR_0001s14300|POPTR_0002s11430|POPTR_0008s17230|POPTR_0006s11980|POPTR_0011s11560	pop:POPTR_820830|pop:POPTR_814873|pop:POPTR_710535|pop:POPTR_821804|pop:POPTR_826476|pop:POPTR_834098|	7494755|7460521|7467241|7475426|7463899|7460800|	http://www.genome.jp/kegg-bin/show_pathway?pop00290
ABC transporters	KEGG PATHWAY	pop02010	8	26	0.450967	1	POPTR_0016s09680|POPTR_0018s09420|POPTR_0014s10860|POPTR_0010s21720|POPTR_0010s00540|POPTR_0014s10880|POPTR_0228s00200|POPTR_0008s05020|POPTR_0002s18850	pop:POPTR_777591|pop:POPTR_262055|pop:POPTR_572530|pop:POPTR_833831|pop:POPTR_228960|pop:POPTR_834831|pop:POPTR_834831|pop:POPTR_765401|pop:POPTR_830483|	7486496|7488940|7455392|7489595|7477205|7495181|7495181|7469800|7481442|	http://www.genome.jp/kegg-bin/show_pathway?pop02010
Protein processing in endoplasmic reticulum	KEGG PATHWAY	pop04141	65	228	0.462386	1	POPTR_0011s12140|POPTR_0014s13790|POPTR_0010s21350|POPTR_0014s15290|POPTR_0009s05440|POPTR_0008s10580|POPTR_0004s19890|POPTR_1310s00200|POPTR_0003s14360|POPTR_0009s13240|POPTR_0005s27540|POPTR_0017s05490|POPTR_0005s27640|POPTR_0005s26260|POPTR_0002s08260|POPTR_0001s19320|POPTR_0011s00460|POPTR_0016s00510|POPTR_0001s31170|POPTR_0001s35990|POPTR_0010s15180|POPTR_0001s33700|POPTR_0004s00930|POPTR_00…	pop:POPTR_235948|pop:POPTR_572838|pop:POPTR_822482|pop:POPTR_732253|pop:POPTR_722968|pop:POPTR_832690|pop:POPTR_679803|pop:POPTR_679803|pop:POPTR_711719|pop:POPTR_821116|pop:POPTR_1079934|pop:POPTR_920775|pop:POPTR_559983|pop:POPTR_818818|pop:POPTR_643603|pop:POPTR_842706|pop:POPTR_233802|pop:POPTR_582316|pop:POPTR_798034|pop:POPTR_549610|pop:POPTR_659048|pop:POPTR_1069216|pop:POPTR_1117718|pop:P…	7460826|7458003|7458152|7468510|7467388|7471109|7455548|7455548|7465330|7494266|7494711|7492198|7485655|7484925|7466459|7475116|7485433|7493317|7465030|7467676|7482266|7495791|7492521|7492568|7492568|7467412|7453947|7491268|7483814|7483814|7462237|7469820|7494528|7468599|7481155|7470402|7465118|7476130|7491737|7497561|7477863|7487506|7468535|7488174|7493129|7482001|7478003|7478003|7459491|7482969…	http://www.genome.jp/kegg-bin/show_pathway?pop04141
Cyanoamino acid metabolism	KEGG PATHWAY	pop00460	11	37	0.471113	1	POPTR_0004s01900|POPTR_0004s01910|POPTR_0010s16740|POPTR_0008s09380|POPTR_0001s21950|POPTR_0005s16360|POPTR_0001s32770|POPTR_0017s08600|POPTR_0001s44040|POPTR_0014s08210|POPTR_0001s23430|POPTR_0001s23060|POPTR_0001s23090|POPTR_0001s23120|POPTR_0002s10990|POPTR_0001s23050|POPTR_0001s23080|POPTR_0019s02590|POPTR_0004s10900	pop:POPTR_555358|pop:POPTR_555358|pop:POPTR_1084811|pop:POPTR_1084811|pop:POPTR_801234|pop:POPTR_801234|pop:POPTR_549786|pop:POPTR_836868|pop:POPTR_571449|pop:POPTR_644475|pop:POPTR_828294|pop:POPTR_583407|pop:POPTR_583407|pop:POPTR_583407|pop:POPTR_643921|pop:POPTR_583406|pop:POPTR_583406|pop:POPTR_583406|pop:POPTR_583406|	7479076|7479076|7498208|7498208|7469117|7469117|7461640|7482039|7465643|7473192|7482694|7486189|7486189|7486189|7461838|7486188|7486188|7486188|7486188|	http://www.genome.jp/kegg-bin/show_pathway?pop00460
Vitamin B6 metabolism	KEGG PATHWAY	pop00750	3	9	0.484089	1	POPTR_0006s10130|POPTR_0005s10290|POPTR_0016s12370	pop:POPTR_560912|pop:POPTR_1077772|pop:POPTR_576973|	7468053|7492121|7487474|	http://www.genome.jp/kegg-bin/show_pathway?pop00750
Brassinosteroid biosynthesis	KEGG PATHWAY	pop00905	4	13	0.516911	1	POPTR_0017s13340|POPTR_0013s13810|POPTR_0016s11800|POPTR_0008s06740	pop:POPTR_690391|pop:POPTR_774012|pop:POPTR_576916|pop:POPTR_656234|	7486198|7494411|7487448|7494485|	http://www.genome.jp/kegg-bin/show_pathway?pop00905
C5-Branched dibasic acid metabolism	KEGG PATHWAY	pop00660	2	6	0.53661	1	POPTR_0008s17230|POPTR_0008s17240	pop:POPTR_821804|pop:POPTR_820830|	7475426|7494755|	http://www.genome.jp/kegg-bin/show_pathway?pop00660
Pentose and glucuronate interconversions	KEGG PATHWAY	pop00040	19	68	0.55348	1	POPTR_0004s16360|POPTR_0006s12390|POPTR_0018s10460|POPTR_0014s06260|POPTR_0001s14240|POPTR_0005s06550|POPTR_0018s06820|POPTR_0002s08230|POPTR_0006s13670|POPTR_0007s00520|POPTR_0008s09390|POPTR_0015s14730|POPTR_0019s10630|POPTR_0017s12760|POPTR_0015s09930|POPTR_0003s17450|POPTR_0001s35960|POPTR_0014s12180|POPTR_0010s25390	pop:POPTR_195487|pop:POPTR_282224|pop:POPTR_737826|pop:POPTR_572081|pop:POPTR_547984|pop:POPTR_758314|pop:POPTR_828220|pop:POPTR_754562|pop:POPTR_589361|pop:POPTR_763686|pop:POPTR_832653|pop:POPTR_776560|pop:POPTR_665706|pop:POPTR_835719|pop:POPTR_575272|pop:POPTR_712008|pop:POPTR_815540|pop:POPTR_572672|pop:POPTR_1092849|	7461226|7474252|7488994|7488887|7460526|7461369|7476195|7466457|7459316|7469535|7460723|7476745|7455271|7467886|7453817|7481246|7467675|7495241|7469496|	http://www.genome.jp/kegg-bin/show_pathway?pop00040
Riboflavin metabolism	KEGG PATHWAY	pop00740	3	10	0.563429	1	POPTR_0017s07710|POPTR_0013s13530|POPTR_0001s31800	pop:POPTR_217377|pop:POPTR_270503|pop:POPTR_1069506|	7466784|7476953|7461691|	http://www.genome.jp/kegg-bin/show_pathway?pop00740
Fatty acid degradation	KEGG PATHWAY	pop00071	14	52	0.623234	1	POPTR_0014s16670|POPTR_0002s08230|POPTR_0002s01480|POPTR_0001s15530|POPTR_0010s01560|POPTR_0010s10050|POPTR_0003s07690|POPTR_0001s32900|POPTR_0007s05710|POPTR_0002s22410|POPTR_0007s03880|POPTR_0005s19990|POPTR_0014s18630|POPTR_0001s16730	pop:POPTR_732472|pop:POPTR_754562|pop:POPTR_815974|pop:POPTR_836303|pop:POPTR_725677|pop:POPTR_884357|pop:POPTR_646132|pop:POPTR_847573|pop:POPTR_832274|pop:POPTR_797159|pop:POPTR_562436|pop:POPTR_643628|pop:POPTR_573385|pop:POPTR_745820|	7469336|7466457|7496883|7459668|7475903|7459032|7471639|7495829|7490225|7460522|7486091|7463156|7464412|7460180|	http://www.genome.jp/kegg-bin/show_pathway?pop00071
Fatty acid elongation	KEGG PATHWAY	pop00062	7	27	0.667393	1	POPTR_0002s04690|POPTR_0010s06220|POPTR_0004s16290|POPTR_0008s15990|POPTR_0010s21190|POPTR_0018s01300|POPTR_0007s14290	pop:POPTR_205648|pop:POPTR_821856|pop:POPTR_800773|pop:POPTR_564905|pop:POPTR_822481|pop:POPTR_737124|pop:POPTR_719769|	7476875|7477063|7461223|7467517|7458148|7459007|7480190|	http://www.genome.jp/kegg-bin/show_pathway?pop00062
Isoquinoline alkaloid biosynthesis	KEGG PATHWAY	pop00950	7	27	0.667393	1	POPTR_0006s25830|POPTR_0005s08100|POPTR_0017s04600|POPTR_0018s02250|POPTR_0011s11570|POPTR_0015s09450|POPTR_0007s05880	pop:POPTR_819551|pop:POPTR_760138|pop:POPTR_594645|pop:POPTR_835828|pop:POPTR_568851|pop:POPTR_824697|pop:POPTR_819830|	7471542|7471529|7481353|7465406|7462312|7453796|7490231|	http://www.genome.jp/kegg-bin/show_pathway?pop00950
Citrate cycle (TCA cycle)	KEGG PATHWAY	pop00020	17	66	0.704461	1	POPTR_0011s09860|POPTR_0013s11870|POPTR_0019s11470|POPTR_0007s14250|POPTR_0004s07320|POPTR_0001s23760|POPTR_0008s10700|POPTR_0008s05150|POPTR_0008s16670|POPTR_0009s08520|POPTR_0008s19320|POPTR_0014s13850|POPTR_0002s10860|POPTR_0004s13480|POPTR_0017s11290|POPTR_0013s00580|POPTR_0004s11170|POPTR_0014s15170	pop:POPTR_822907|pop:POPTR_1108459|pop:POPTR_1108459|pop:POPTR_719763|pop:POPTR_648243|pop:POPTR_837325|pop:POPTR_720147|pop:POPTR_820318|pop:POPTR_564942|pop:POPTR_649749|pop:POPTR_832869|pop:POPTR_732045|pop:POPTR_816402|pop:POPTR_714482|pop:POPTR_668506|pop:POPTR_827990|pop:POPTR_837445|pop:POPTR_246575|	7471892|7475808|7475808|7480188|7468338|7489026|7485915|7469804|7467536|7469671|7469058|7466294|7467210|7472564|7482443|7493274|7487929|7468501|	http://www.genome.jp/kegg-bin/show_pathway?pop00020
Ubiquinone and other terpenoid-quinone biosynthesis	KEGG PATHWAY	pop00130	9	36	0.716941	1	POPTR_0002s04790|POPTR_0002s05840|POPTR_0017s04600|POPTR_0005s23740|POPTR_0012s07180|POPTR_0011s11570|POPTR_0001s33750|POPTR_0016s06280|POPTR_0019s07600	pop:POPTR_643239|pop:POPTR_798588|pop:POPTR_594645|pop:POPTR_559613|pop:POPTR_569985|pop:POPTR_568851|pop:POPTR_829783|pop:POPTR_1103396|pop:POPTR_665396|	7480667|7480718|7481353|7476869|7484749|7462312|7495788|7469915|7469843|	http://www.genome.jp/kegg-bin/show_pathway?pop00130
Phenylalanine, tyrosine and tryptophan biosynthesis	KEGG PATHWAY	pop00400	15	59	0.718976	1	POPTR_0013s03080|POPTR_0006s25830|POPTR_0005s08100|POPTR_0010s22840|POPTR_0017s04600|POPTR_0011s00530|POPTR_0009s15100|POPTR_0005s04490|POPTR_0001s44620|POPTR_0018s02250|POPTR_0011s11570|POPTR_0014s13020|POPTR_0002s14740|POPTR_0017s12470|POPTR_0007s05880	pop:POPTR_240966|pop:POPTR_819551|pop:POPTR_760138|pop:POPTR_724971|pop:POPTR_594645|pop:POPTR_1093217|pop:POPTR_721464|pop:POPTR_742170|pop:POPTR_773968|pop:POPTR_835828|pop:POPTR_568851|pop:POPTR_824203|pop:POPTR_552035|pop:POPTR_825577|pop:POPTR_819830|	7473893|7471542|7471529|7468413|7481353|7485533|7478621|7484788|7478985|7465406|7462312|7472698|7453965|7496001|7490231|	http://www.genome.jp/kegg-bin/show_pathway?pop00400
Pentose phosphate pathway	KEGG PATHWAY	pop00030	16	63	0.724364	1	POPTR_0008s12480|POPTR_0007s13800|POPTR_0001s10220|POPTR_0001s02860|POPTR_0003s08670|POPTR_0013s03700|POPTR_0015s00970|POPTR_0014s06380|POPTR_0018s09730|POPTR_0001s23290|POPTR_0003s15090|POPTR_0005s21360|POPTR_0001s12930|POPTR_0016s11620|POPTR_0005s05360|POPTR_0003s13540|POPTR_0008s09680	pop:POPTR_832739|pop:POPTR_802978|pop:POPTR_640402|pop:POPTR_580109|pop:POPTR_580109|pop:POPTR_1096522|pop:POPTR_574689|pop:POPTR_730849|pop:POPTR_578574|pop:POPTR_640727|pop:POPTR_280952|pop:POPTR_714722|pop:POPTR_640120|pop:POPTR_825309|pop:POPTR_1112623|pop:POPTR_799988|pop:POPTR_820525|	7488380|7495527|7472723|7471776|7471776|7487664|7475156|7488894|7488954|7472990|7456479|7492465|7482826|7487440|7472052|7458220|7498216|	http://www.genome.jp/kegg-bin/show_pathway?pop00030
2-Oxocarboxylic acid metabolism	KEGG PATHWAY	pop01210	16	63	0.724364	1	POPTR_0006s25830|POPTR_0001s16300|POPTR_0004s07320|POPTR_0001s14300|POPTR_0015s08330|POPTR_0001s23760|POPTR_0014s13850|POPTR_0002s11430|POPTR_0008s17230|POPTR_0018s02250|POPTR_0007s14900|POPTR_0008s19160|POPTR_0011s11560|POPTR_0005s09860|POPTR_0014s15170|POPTR_0008s17240	pop:POPTR_819551|pop:POPTR_584163|pop:POPTR_648243|pop:POPTR_814873|pop:POPTR_666418|pop:POPTR_837325|pop:POPTR_732045|pop:POPTR_710535|pop:POPTR_821804|pop:POPTR_835828|pop:POPTR_869897|pop:POPTR_565169|pop:POPTR_834098|pop:POPTR_760304|pop:POPTR_246575|pop:POPTR_820830|	7471542|7460173|7468338|7460521|7474878|7489026|7466294|7467241|7475426|7465406|7465562|7469050|7460800|7480435|7468501|7494755|	http://www.genome.jp/kegg-bin/show_pathway?pop01210
DNA replication	KEGG PATHWAY	pop03030	13	52	0.735722	1	POPTR_0003s12340|POPTR_0013s07370|POPTR_0001s12380|POPTR_0019s05640|POPTR_0018s12080|POPTR_0001s25490|POPTR_0009s16500|POPTR_0015s06800|POPTR_0005s20370|POPTR_0010s24570|POPTR_0004s13660|POPTR_0003s10380|POPTR_0014s11610	pop:POPTR_817339|pop:POPTR_571392|pop:POPTR_797236|pop:POPTR_826161|pop:POPTR_832008|pop:POPTR_706048|pop:POPTR_814069|pop:POPTR_783062|pop:POPTR_651448|pop:POPTR_660157|pop:POPTR_1076201|pop:POPTR_711657|pop:POPTR_572618|	7479266|7493896|7491459|7491062|7455664|7478554|7474909|7471247|7460974|7475895|7472571|7465480|7491255|	http://www.genome.jp/kegg-bin/show_pathway?pop03030
Butanoate metabolism	KEGG PATHWAY	pop00650	6	25	0.743238	1	POPTR_0014s16670|POPTR_0017s11290|POPTR_0010s11070|POPTR_0006s02170|POPTR_0004s13480|POPTR_0008s14070	pop:POPTR_732472|pop:POPTR_668506|pop:POPTR_884984|pop:POPTR_652454|pop:POPTR_714482|pop:POPTR_766241|	7469336|7482443|7459087|7495636|7472564|7457832|	http://www.genome.jp/kegg-bin/show_pathway?pop00650
Tyrosine metabolism	KEGG PATHWAY	pop00350	13	53	0.762024	1	POPTR_0002s05840|POPTR_0006s25830|POPTR_0007s03880|POPTR_0005s08100|POPTR_0017s04600|POPTR_0001s38310|POPTR_0018s02250|POPTR_0014s18630|POPTR_0002s01480|POPTR_0011s11570|POPTR_0015s09450|POPTR_0006s01080|POPTR_0007s05880	pop:POPTR_798588|pop:POPTR_819551|pop:POPTR_562436|pop:POPTR_760138|pop:POPTR_594645|pop:POPTR_1070174|pop:POPTR_835828|pop:POPTR_573385|pop:POPTR_815974|pop:POPTR_568851|pop:POPTR_824697|pop:POPTR_652386|pop:POPTR_819830|	7480718|7471542|7486091|7471529|7481353|7485142|7465406|7464412|7496883|7462312|7453796|7463664|7490231|	http://www.genome.jp/kegg-bin/show_pathway?pop00350
Galactose metabolism	KEGG PATHWAY	pop00052	13	53	0.762024	1	POPTR_0009s05460|POPTR_0014s11370|POPTR_0004s12730|POPTR_0004s12790|POPTR_0006s06460|POPTR_0001s26190|POPTR_0006s22710|POPTR_0011s15750|POPTR_0018s12670|POPTR_0003s15090|POPTR_0003s11210|POPTR_0003s12380|POPTR_0001s10700|POPTR_0010s15800|POPTR_0018s09560	pop:POPTR_768035|pop:POPTR_572594|pop:POPTR_762165|pop:POPTR_762165|pop:POPTR_762165|pop:POPTR_797614|pop:POPTR_819410|pop:POPTR_569295|pop:POPTR_779719|pop:POPTR_280952|pop:POPTR_817289|pop:POPTR_817341|pop:POPTR_815032|pop:POPTR_723945|pop:POPTR_825877|	7482338|7495209|7485462|7485462|7485462|7478513|7491930|7455044|7470076|7456479|7465525|7465846|7467083|7485841|7461567|	http://www.genome.jp/kegg-bin/show_pathway?pop00052
Proteasome	KEGG PATHWAY	pop03050	17	69	0.775626	1	POPTR_0002s03530|POPTR_0008s15530|POPTR_0007s09740|POPTR_0018s14290|POPTR_0005s25080|POPTR_0010s09490|POPTR_0006s26570|POPTR_0003s07010|POPTR_0015s15300|POPTR_0006s01040|POPTR_0006s14260|POPTR_0016s01710|POPTR_0009s02590|POPTR_0006s07750|POPTR_0013s02100|POPTR_0008s04200|POPTR_0009s13620	pop:POPTR_410548|pop:POPTR_678915|pop:POPTR_553979|pop:POPTR_673509|pop:POPTR_715243|pop:POPTR_814139|pop:POPTR_819581|pop:POPTR_553824|pop:POPTR_823550|pop:POPTR_818935|pop:POPTR_577208|pop:POPTR_575966|pop:POPTR_814110|pop:POPTR_819127|pop:POPTR_729575|pop:POPTR_563768|pop:POPTR_833008|	7471943|7458689|7456058|7481920|7477623|7498066|7495756|7470748|7482208|7458487|7472490|7453711|7488180|7487221|7473282|7457878|7494252|	http://www.genome.jp/kegg-bin/show_pathway?pop03050
Tryptophan metabolism	KEGG PATHWAY	pop00380	8	34	0.778116	1	POPTR_0014s16670|POPTR_0002s08230|POPTR_0006s26000|POPTR_0015s08330|POPTR_0008s05150|POPTR_0009s15560|POPTR_0005s27300|POPTR_0001s16730	pop:POPTR_732472|pop:POPTR_754562|pop:POPTR_561795|pop:POPTR_666418|pop:POPTR_820318|pop:POPTR_767106|pop:POPTR_831712|pop:POPTR_745820|	7469336|7466457|7495723|7474878|7469804|7478602|7494699|7460180|	http://www.genome.jp/kegg-bin/show_pathway?pop00380
Degradation of aromatic compounds	KEGG PATHWAY	pop01220	4	18	0.787395	1	POPTR_0007s03880|POPTR_0002s01480|POPTR_0013s15380|POPTR_0019s15110|POPTR_0014s18630	pop:POPTR_562436|pop:POPTR_815974|pop:POPTR_739008|pop:POPTR_739008|pop:POPTR_573385|	7486091|7496883|7498118|7498118|7464412|	http://www.genome.jp/kegg-bin/show_pathway?pop01220
Nicotinate and nicotinamide metabolism	KEGG PATHWAY	pop00760	4	19	0.823641	1	POPTR_0006s08350|POPTR_0005s03540|POPTR_0009s05610|POPTR_0009s05620|POPTR_0005s18300	pop:POPTR_717449|pop:POPTR_812149|pop:POPTR_203132|pop:POPTR_203132|pop:POPTR_818397|	7454915|7461921|7467376|7467376|7489740|	http://www.genome.jp/kegg-bin/show_pathway?pop00760
Thiamine metabolism	KEGG PATHWAY	pop00730	3	15	0.836519	1	POPTR_0008s20100|POPTR_0006s18750|POPTR_0009s07040	pop:POPTR_854774|pop:POPTR_275397|pop:POPTR_1087743|	7456072|7488696|7454888|	http://www.genome.jp/kegg-bin/show_pathway?pop00730
Taurine and hypotaurine metabolism	KEGG PATHWAY	pop00430	3	15	0.836519	1	POPTR_0004s13450|POPTR_0008s14070|POPTR_0010s11070	pop:POPTR_858831|pop:POPTR_766241|pop:POPTR_884984|	7494583|7457832|7459087|	http://www.genome.jp/kegg-bin/show_pathway?pop00430
Inositol phosphate metabolism	KEGG PATHWAY	pop00562	15	65	0.849501	1	POPTR_0019s07160|POPTR_0015s15480|POPTR_0009s13780|POPTR_0009s10080|POPTR_0017s13450|POPTR_0005s08050|POPTR_0010s19620|POPTR_0009s13210|POPTR_0007s05810|POPTR_0008s05640|POPTR_0004s17530|POPTR_0012s10110|POPTR_0015s12100|POPTR_0006s12300|POPTR_0001s28230	pop:POPTR_1107767|pop:POPTR_586756|pop:POPTR_1077025|pop:POPTR_707340|pop:POPTR_583859|pop:POPTR_831371|pop:POPTR_805439|pop:POPTR_721810|pop:POPTR_832275|pop:POPTR_656103|pop:POPTR_713199|pop:POPTR_570272|pop:POPTR_253088|pop:POPTR_282262|pop:POPTR_829693|	7453559|7476565|7470406|7492057|7486238|7477098|7474435|7494267|7456922|7487962|7453631|7484478|7457590|7474257|7480121|	http://www.genome.jp/kegg-bin/show_pathway?pop00562
Arachidonic acid metabolism	KEGG PATHWAY	pop00590	4	20	0.854608	1	POPTR_0001s09270|POPTR_0003s12620|POPTR_0018s13200|POPTR_0014s13490|POPTR_0006s04240	pop:POPTR_749200|pop:POPTR_749200|pop:POPTR_259704|pop:POPTR_814377|pop:POPTR_560432|	7465857|7465857|7470103|7466277|7473582|	http://www.genome.jp/kegg-bin/show_pathway?pop00590
Lysine biosynthesis	KEGG PATHWAY	pop00300	4	20	0.854608	1	POPTR_0013s10510|POPTR_0014s06680|POPTR_0009s08570|POPTR_0001s16730	pop:POPTR_288174|pop:POPTR_663832|pop:POPTR_202265|pop:POPTR_745820|	7477926|7488907|7469666|7460180|	http://www.genome.jp/kegg-bin/show_pathway?pop00300
Synthesis and degradation of ketone bodies	KEGG PATHWAY	pop00072	1	6	0.861248	1	POPTR_0014s16670	pop:POPTR_732472|	7469336|	http://www.genome.jp/kegg-bin/show_pathway?pop00072
Propanoate metabolism	KEGG PATHWAY	pop00640	10	46	0.869907	1	POPTR_0014s16670|POPTR_0002s08230|POPTR_0014s07680|POPTR_0004s11800|POPTR_0006s07780|POPTR_0006s09700|POPTR_0017s12810|POPTR_0019s08170|POPTR_0002s09330|POPTR_0005s16540|POPTR_0001s16730	pop:POPTR_732472|pop:POPTR_754562|pop:POPTR_1098219|pop:POPTR_556403|pop:POPTR_831870|pop:POPTR_560869|pop:POPTR_736443|pop:POPTR_665593|pop:POPTR_559146|pop:POPTR_559146|pop:POPTR_745820|	7469336|7466457|7464921|7480599|7485516|7487293|7484569|7455212|7468912|7468912|7460180|	http://www.genome.jp/kegg-bin/show_pathway?pop00640
Metabolic pathways	KEGG PATHWAY	pop01100	526	1948	0.876338	1	POPTR_0011s06910|POPTR_0009s07040|POPTR_0002s08380|POPTR_0008s06050|POPTR_0013s14520|POPTR_0010s22480|POPTR_0015s10490|POPTR_0013s09030|POPTR_0013s05000|POPTR_0015s07550|POPTR_0013s10180|POPTR_0003s11900|POPTR_0009s12690|POPTR_0010s24330|POPTR_0014s05190|POPTR_0014s05200|POPTR_0012s04080|POPTR_0010s14860|POPTR_0001s10700|POPTR_0017s08610|POPTR_0002s00570|POPTR_0018s10680|POPTR_0019s08180|POPTR_00…	pop:POPTR_568670|pop:POPTR_1087743|pop:POPTR_716668|pop:POPTR_656143|pop:POPTR_663556|pop:POPTR_659822|pop:POPTR_835205|pop:POPTR_242863|pop:POPTR_571158|pop:POPTR_581353|pop:POPTR_810138|pop:POPTR_646527|pop:POPTR_759738|pop:POPTR_580292|pop:POPTR_740153|pop:POPTR_740153|pop:POPTR_772231|pop:POPTR_566762|pop:POPTR_815032|pop:POPTR_597072|pop:POPTR_829982|pop:POPTR_809302|pop:POPTR_249106|pop:POP…	7455893|7454888|7460954|7487979|7494443|7489629|7463110|7477753|7474648|7491541|7490398|7465826|7453600|7483414|7461463|7461463|7485168|7489405|7467083|7482040|7474548|7493347|7459227|7459227|7459227|7496096|7461967|7457832|7465562|7492533|7467376|7467376|7474707|7474707|7485841|7480435|7475903|7498224|7460520|7460492|7460492|7487465|7487465|7484095|7485684|7484213|7495364|7469191|7498009|7459087…	http://www.genome.jp/kegg-bin/show_pathway?pop01100
Porphyrin and chlorophyll metabolism	KEGG PATHWAY	pop00860	12	55	0.883253	1	POPTR_0009s08410|POPTR_0005s23590|POPTR_0284s00200|POPTR_0016s13260|POPTR_0006s06900|POPTR_0014s03400|POPTR_0010s19190|POPTR_0008s07270|POPTR_0002s08380|POPTR_0006s24820|POPTR_0001s29310|POPTR_0006s10480|POPTR_0019s07540	pop:POPTR_1087484|pop:POPTR_1079153|pop:POPTR_1079153|pop:POPTR_825375|pop:POPTR_819093|pop:POPTR_917649|pop:POPTR_822369|pop:POPTR_832601|pop:POPTR_716668|pop:POPTR_1081443|pop:POPTR_1069825|pop:POPTR_653165|pop:POPTR_826111|	7469677|7464854|7464854|7460396|7474698|7478233|7474413|7462093|7460954|7470718|7470783|7468070|7453573|	http://www.genome.jp/kegg-bin/show_pathway?pop00860
Lysine degradation	KEGG PATHWAY	pop00310	6	30	0.885241	1	POPTR_0014s16670|POPTR_0002s08230|POPTR_0006s28760|POPTR_0006s13640|POPTR_0006s13650|POPTR_0008s05150|POPTR_0001s16730	pop:POPTR_732472|pop:POPTR_754562|pop:POPTR_672574|pop:POPTR_739274|pop:POPTR_739274|pop:POPTR_820318|pop:POPTR_745820|	7469336|7466457|7482725|7459318|7459318|7469804|7460180|	http://www.genome.jp/kegg-bin/show_pathway?pop00310
Ascorbate and aldarate metabolism	KEGG PATHWAY	pop00053	9	43	0.889726	1	POPTR_0002s08230|POPTR_0005s14440|POPTR_0017s13450|POPTR_0008s09390|POPTR_0017s12760|POPTR_0009s16130|POPTR_0013s03790|POPTR_0016s08580|POPTR_0001s16730	pop:POPTR_754562|pop:POPTR_552990|pop:POPTR_583859|pop:POPTR_832653|pop:POPTR_835719|pop:POPTR_1086023|pop:POPTR_823669|pop:POPTR_1103794|pop:POPTR_745820|	7466457|7481984|7486238|7460723|7467886|7478578|7487668|7467602|7460180|	http://www.genome.jp/kegg-bin/show_pathway?pop00053
mRNA surveillance pathway	KEGG PATHWAY	pop03015	31	131	0.89028	1	POPTR_0001s24350|POPTR_0017s04910|POPTR_0008s19590|POPTR_0017s02890|POPTR_0005s24880|POPTR_0006s03670|POPTR_0011s00540|POPTR_0001s25140|POPTR_0006s26320|POPTR_0006s26330|POPTR_0004s01970|POPTR_0008s06110|POPTR_0016s12390|POPTR_0002s10820|POPTR_0003s08460|POPTR_0007s01480|POPTR_0005s02390|POPTR_0003s11920|POPTR_0005s07430|POPTR_0005s07440|POPTR_0003s19750|POPTR_0001s03110|POPTR_0010s07790|POPTR_00…	pop:POPTR_815363|pop:POPTR_594613|pop:POPTR_657542|pop:POPTR_756063|pop:POPTR_818733|pop:POPTR_560381|pop:POPTR_771073|pop:POPTR_172546|pop:POPTR_561822|pop:POPTR_561822|pop:POPTR_858253|pop:POPTR_832567|pop:POPTR_576974|pop:POPTR_576974|pop:POPTR_743214|pop:POPTR_562193|pop:POPTR_927781|pop:POPTR_554285|pop:POPTR_558510|pop:POPTR_558510|pop:POPTR_415574|pop:POPTR_826584|pop:POPTR_1089460|pop:POP…	7485720|7463241|7473234|7481975|7476933|7479669|7485427|7485685|7495742|7495742|7479082|7487983|7466073|7466073|7460288|7491724|7476107|7465827|7455196|7455196|7462786|7495366|7475414|7454980|7482926|7465940|7489584|7479742|7470527|7466289|7464808|7468609|7454889|7462869|	http://www.genome.jp/kegg-bin/show_pathway?pop03015
Sulfur relay system	KEGG PATHWAY	pop04122	2	12	0.890732	1	POPTR_0009s02900|POPTR_0014s07420	pop:POPTR_768273|pop:POPTR_244323|	7489293|7496938|	http://www.genome.jp/kegg-bin/show_pathway?pop04122
Glycosphingolipid biosynthesis - globo series	KEGG PATHWAY	pop00603	2	12	0.890732	1	POPTR_0015s15320|POPTR_0016s12140|POPTR_0004s03940	pop:POPTR_257659|pop:POPTR_257659|pop:POPTR_856311|	7487465|7487465|7494355|	http://www.genome.jp/kegg-bin/show_pathway?pop00603
Terpenoid backbone biosynthesis	KEGG PATHWAY	pop00900	16	72	0.893752	1	POPTR_0014s16670|POPTR_0005s12860|POPTR_0006s08340|POPTR_0013s02490|POPTR_0004s08970|POPTR_0017s06920|POPTR_0002s00570|POPTR_0011s14810|POPTR_0006s18750|POPTR_0010s14860|POPTR_0010s24440|POPTR_0001s25800|POPTR_0008s20100|POPTR_0017s14110|POPTR_0015s04050|POPTR_0004s21830	pop:POPTR_732472|pop:POPTR_741258|pop:POPTR_652951|pop:POPTR_729638|pop:POPTR_857619|pop:POPTR_1111628|pop:POPTR_829982|pop:POPTR_834149|pop:POPTR_275397|pop:POPTR_566762|pop:POPTR_660167|pop:POPTR_172325|pop:POPTR_854774|pop:POPTR_810946|pop:POPTR_251396|pop:POPTR_595031|	7469336|7464244|7487248|7473298|7493542|7463265|7474548|7489052|7488696|7489405|7477172|7478535|7456072|7491824|7475657|7475271|	http://www.genome.jp/kegg-bin/show_pathway?pop00900
Valine, leucine and isoleucine degradation	KEGG PATHWAY	pop00280	11	52	0.899712	1	POPTR_0014s16670|POPTR_0002s08230|POPTR_0010s01490|POPTR_0005s23500|POPTR_0005s20770|POPTR_0001s15320|POPTR_0002s11430|POPTR_0008s10700|POPTR_0011s11560|POPTR_0002s22410|POPTR_0001s16730	pop:POPTR_732472|pop:POPTR_754562|pop:POPTR_1089138|pop:POPTR_559591|pop:POPTR_559310|pop:POPTR_813263|pop:POPTR_710535|pop:POPTR_720147|pop:POPTR_834098|pop:POPTR_797159|pop:POPTR_745820|	7469336|7466457|7496681|7464698|7469191|7495339|7467241|7485915|7460800|7460522|7460180|	http://www.genome.jp/kegg-bin/show_pathway?pop00280
Phagosome	KEGG PATHWAY	pop04145	19	85	0.904476	1	POPTR_0011s05990|POPTR_0018s09020|POPTR_0005s01850|POPTR_0015s12070|POPTR_0001s33700|POPTR_0001s25410|POPTR_0016s03300|POPTR_0012s11290|POPTR_0005s23910|POPTR_0008s04010|POPTR_0002s11250|POPTR_0002s14410|POPTR_0006s03390|POPTR_0001s29670|POPTR_0017s11740|POPTR_0009s08850|POPTR_0017s05490|POPTR_0003s21080|POPTR_0007s01690	pop:POPTR_828631|pop:POPTR_825854|pop:POPTR_811231|pop:POPTR_733819|pop:POPTR_1069216|pop:POPTR_549110|pop:POPTR_576132|pop:POPTR_823453|pop:POPTR_818691|pop:POPTR_655913|pop:POPTR_412148|pop:POPTR_644302|pop:POPTR_560355|pop:POPTR_707456|pop:POPTR_736276|pop:POPTR_557543|pop:POPTR_920775|pop:POPTR_831020|pop:POPTR_562210|	7466390|7458775|7476130|7456666|7495791|7468015|7464075|7484903|7454320|7457870|7467233|7453947|7479658|7478676|7482463|7478755|7492198|7463572|7491737|	http://www.genome.jp/kegg-bin/show_pathway?pop04145
Sesquiterpenoid and triterpenoid biosynthesis	KEGG PATHWAY	pop00909	2	13	0.916001	1	POPTR_0002s11520|POPTR_0005s19040|POPTR_0004s16830	pop:POPTR_831444|pop:POPTR_831444|pop:POPTR_818128|	7489771|7489771|7461247|	http://www.genome.jp/kegg-bin/show_pathway?pop00909
Sphingolipid metabolism	KEGG PATHWAY	pop00600	5	28	0.927019	1	POPTR_0003s16720|POPTR_0012s04080|POPTR_0022s00280|POPTR_0011s05040|POPTR_0001s25460	pop:POPTR_1074404|pop:POPTR_772231|pop:POPTR_583485|pop:POPTR_580886|pop:POPTR_576910|	7481207|7485168|7483051|7491208|7487445|	http://www.genome.jp/kegg-bin/show_pathway?pop00600
Folate biosynthesis	KEGG PATHWAY	pop00790	3	19	0.933987	1	POPTR_0014s18500|POPTR_0009s12200|POPTR_0009s02900	pop:POPTR_573397|pop:POPTR_649387|pop:POPTR_768273|	7455706|7456362|7489293|	http://www.genome.jp/kegg-bin/show_pathway?pop00790
Cutin, suberine and wax biosynthesis	KEGG PATHWAY	pop00073	3	20	0.947995	1	POPTR_0009s14740|POPTR_0005s24220|POPTR_0014s17850	pop:POPTR_767177|pop:POPTR_588365|pop:POPTR_732680|	7474947|7495055|7463394|	http://www.genome.jp/kegg-bin/show_pathway?pop00073
Mismatch repair	KEGG PATHWAY	pop03430	8	44	0.953562	1	POPTR_0003s12340|POPTR_0013s07370|POPTR_0019s05640|POPTR_0004s04200|POPTR_0001s25490|POPTR_0015s06800|POPTR_0005s20370|POPTR_0010s24570	pop:POPTR_817339|pop:POPTR_571392|pop:POPTR_826161|pop:POPTR_1075519|pop:POPTR_706048|pop:POPTR_783062|pop:POPTR_651448|pop:POPTR_660157|	7479266|7493896|7491062|7477412|7478554|7471247|7460974|7475895|	http://www.genome.jp/kegg-bin/show_pathway?pop03430
Glycerolipid metabolism	KEGG PATHWAY	pop00561	12	63	0.963009	1	POPTR_0016s07090|POPTR_0002s08230|POPTR_0006s23130|POPTR_0014s04010|POPTR_0006s21970|POPTR_0004s20140|POPTR_0006s04240|POPTR_0009s11540|POPTR_0005s07190|POPTR_0007s04920|POPTR_0001s01930|POPTR_0001s16730	pop:POPTR_835465|pop:POPTR_754562|pop:POPTR_735415|pop:POPTR_781432|pop:POPTR_716790|pop:POPTR_921479|pop:POPTR_560432|pop:POPTR_821204|pop:POPTR_715832|pop:POPTR_718683|pop:POPTR_739948|pop:POPTR_745820|	7488093|7466457|7467588|7478200|7497644|7455563|7473582|7456394|7479175|7490191|7468237|7460180|	http://www.genome.jp/kegg-bin/show_pathway?pop00561
Peroxisome	KEGG PATHWAY	pop04146	21	102	0.966921	1	POPTR_0003s06710|POPTR_0003s06720|POPTR_0009s09380|POPTR_0001s26020|POPTR_0012s14730|POPTR_0013s02490|POPTR_0004s07320|POPTR_0001s15530|POPTR_0021s00350|POPTR_0010s10050|POPTR_0003s07690|POPTR_0019s13430|POPTR_0006s28760|POPTR_0001s30360|POPTR_0001s32900|POPTR_0007s05710|POPTR_0009s14740|POPTR_0002s22410|POPTR_0006s03100|POPTR_0005s19990|POPTR_0005s27300|POPTR_0011s12440	pop:POPTR_1073542|pop:POPTR_1073542|pop:POPTR_202030|pop:POPTR_815301|pop:POPTR_570603|pop:POPTR_729638|pop:POPTR_648243|pop:POPTR_836303|pop:POPTR_727461|pop:POPTR_884357|pop:POPTR_646132|pop:POPTR_265139|pop:POPTR_672574|pop:POPTR_175453|pop:POPTR_847573|pop:POPTR_832274|pop:POPTR_767177|pop:POPTR_797159|pop:POPTR_818987|pop:POPTR_643628|pop:POPTR_831712|pop:POPTR_232027|	7483557|7483557|7478728|7467988|7482193|7473298|7468338|7459668|7484279|7459032|7471639|7459633|7482725|7478647|7495829|7490225|7474947|7460522|7495675|7463156|7494699|7460845|	http://www.genome.jp/kegg-bin/show_pathway?pop04146
Base excision repair	KEGG PATHWAY	pop03410	8	47	0.972927	1	POPTR_0013s07370|POPTR_0003s15520|POPTR_0009s16500|POPTR_0005s24930|POPTR_0008s08050|POPTR_0010s14710|POPTR_0001s25490|POPTR_0010s18270	pop:POPTR_571392|pop:POPTR_711860|pop:POPTR_814069|pop:POPTR_1079396|pop:POPTR_1084717|pop:POPTR_659018|pop:POPTR_706048|pop:POPTR_226650|	7493896|7497552|7474909|7454360|7462135|7482240|7478554|7481612|	http://www.genome.jp/kegg-bin/show_pathway?pop03410
Limonene and pinene degradation	KEGG PATHWAY	pop00903	1	11	0.973269	1	POPTR_0002s08230	pop:POPTR_754562|	7466457|	http://www.genome.jp/kegg-bin/show_pathway?pop00903
Phosphatidylinositol signaling system	KEGG PATHWAY	pop04070	9	52	0.974911	1	POPTR_0019s07160|POPTR_0015s15480|POPTR_0009s13780|POPTR_0009s10080|POPTR_0010s19620|POPTR_0005s07190|POPTR_0015s12100|POPTR_0006s12300|POPTR_0007s04920	pop:POPTR_1107767|pop:POPTR_586756|pop:POPTR_1077025|pop:POPTR_707340|pop:POPTR_805439|pop:POPTR_715832|pop:POPTR_253088|pop:POPTR_282262|pop:POPTR_718683|	7453559|7476565|7470406|7492057|7474435|7479175|7457590|7474257|7490191|	http://www.genome.jp/kegg-bin/show_pathway?pop04070
Pyrimidine metabolism	KEGG PATHWAY	pop00240	25	121	0.975376	1	POPTR_0001s12470|POPTR_0013s12480|POPTR_0002s13570|POPTR_0006s08350|POPTR_0013s07370|POPTR_0003s10650|POPTR_0001s10670|POPTR_0007s07100|POPTR_0003s10380|POPTR_0006s04760|POPTR_0006s01690|POPTR_0018s07020|POPTR_0001s36730|POPTR_0014s04880|POPTR_0008s07970|POPTR_0009s12200|POPTR_0012s09540|POPTR_0014s04280|POPTR_0009s16500|POPTR_0001s33730|POPTR_0006s15510|POPTR_0002s13970|POPTR_0003s19810|POPTR_00…	pop:POPTR_1066348|pop:POPTR_740588|pop:POPTR_551931|pop:POPTR_717449|pop:POPTR_571392|pop:POPTR_757311|pop:POPTR_640355|pop:POPTR_819876|pop:POPTR_711657|pop:POPTR_1080427|pop:POPTR_1102579|pop:POPTR_681740|pop:POPTR_550113|pop:POPTR_591761|pop:POPTR_803362|pop:POPTR_649387|pop:POPTR_773138|pop:POPTR_740227|pop:POPTR_814069|pop:POPTR_752731|pop:POPTR_1080879|pop:POPTR_410110|pop:POPTR_647290|pop:…	7477774|7465793|7483783|7454915|7493896|7465496|7467086|7457154|7465480|7496127|7455817|7466517|7478712|7482644|7460661|7456362|7458369|7468324|7474909|7456235|7484670|7453922|7460230|7482064|7458262|	http://www.genome.jp/kegg-bin/show_pathway?pop00240
Pantothenate and CoA biosynthesis	KEGG PATHWAY	pop00770	4	29	0.979328	1	POPTR_0001s14300|POPTR_0011s11560|POPTR_0010s05150|POPTR_0002s11430	pop:POPTR_814873|pop:POPTR_834098|pop:POPTR_821897|pop:POPTR_710535|	7460521|7460800|7460779|7467241|	http://www.genome.jp/kegg-bin/show_pathway?pop00770
Glycosaminoglycan degradation	KEGG PATHWAY	pop00531	1	12	0.980773	1	POPTR_0014s11890	pop:POPTR_898175|	7495229|	http://www.genome.jp/kegg-bin/show_pathway?pop00531
Endocytosis	KEGG PATHWAY	pop04144	22	114	0.988255	1	POPTR_0011s10090|POPTR_0010s21350|POPTR_0013s01380|POPTR_0001s07140|POPTR_0019s12230|POPTR_0005s26730|POPTR_0005s25990|POPTR_0008s01920|POPTR_0002s04700|POPTR_0005s10770|POPTR_0003s02730|POPTR_0013s12740|POPTR_0016s05980|POPTR_0003s10430|POPTR_0003s19020|POPTR_0008s23240|POPTR_0006s12300|POPTR_0007s05120|POPTR_0010s12660|POPTR_0001s08560|POPTR_1837s00200|POPTR_0008s05410|POPTR_0006s01330	pop:POPTR_707743|pop:POPTR_822482|pop:POPTR_1096093|pop:POPTR_178315|pop:POPTR_574368|pop:POPTR_559891|pop:POPTR_652060|pop:POPTR_832471|pop:POPTR_754252|pop:POPTR_593768|pop:POPTR_810176|pop:POPTR_672332|pop:POPTR_777225|pop:POPTR_854798|pop:POPTR_555108|pop:POPTR_827396|pop:POPTR_282262|pop:POPTR_832259|pop:POPTR_805147|pop:POPTR_1067075|pop:POPTR_1067075|pop:POPTR_563887|pop:POPTR_761803|	7487566|7458152|7478921|7455791|7494608|7485622|7477670|7490888|7480662|7483584|7486135|7476941|7484029|7491919|7462811|7480531|7474257|7466795|7475548|7490921|7490921|7469820|7463675|	http://www.genome.jp/kegg-bin/show_pathway?pop04144
Glycosylphosphatidylinositol(GPI)-anchor biosynthesis	KEGG PATHWAY	pop00563	3	26	0.988439	1	POPTR_0014s18980|POPTR_0016s13770|POPTR_0003s21400	pop:POPTR_665056|pop:POPTR_254214|pop:POPTR_413049|	7463427|7488764|7463589|	http://www.genome.jp/kegg-bin/show_pathway?pop00563
beta-Alanine metabolism	KEGG PATHWAY	pop00410	7	47	0.989268	1	POPTR_0002s08230|POPTR_0008s14070|POPTR_0010s11070|POPTR_0012s01730|POPTR_0008s14650|POPTR_0015s09450|POPTR_0001s16730	pop:POPTR_754562|pop:POPTR_766241|pop:POPTR_884984|pop:POPTR_772373|pop:POPTR_657096|pop:POPTR_824697|pop:POPTR_745820|	7466457|7457832|7459087|7489825|7471485|7453796|7460180|	http://www.genome.jp/kegg-bin/show_pathway?pop00410
Other glycan degradation	KEGG PATHWAY	pop00511	2	21	0.990893	1	POPTR_0012s14150|POPTR_0022s00280	pop:POPTR_773455|pop:POPTR_583485|	7482167|7483051|	http://www.genome.jp/kegg-bin/show_pathway?pop00511
Ribosome biogenesis in eukaryotes	KEGG PATHWAY	pop03008	20	110	0.994059	1	POPTR_0006s03900|POPTR_0012s09730|POPTR_0007s08490|POPTR_0006s26660|POPTR_0013s05490|POPTR_0017s13560|POPTR_0006s07850|POPTR_0010s23640|POPTR_0013s12110|POPTR_0002s07410|POPTR_0005s21650|POPTR_0002s24220|POPTR_0005s20900|POPTR_0001s06190|POPTR_0015s12790|POPTR_0002s11830|POPTR_0012s12860|POPTR_0005s10150|POPTR_0007s06790|POPTR_0008s10960	pop:POPTR_831805|pop:POPTR_252605|pop:POPTR_719158|pop:POPTR_561858|pop:POPTR_738456|pop:POPTR_673090|pop:POPTR_819132|pop:POPTR_749741|pop:POPTR_826867|pop:POPTR_816238|pop:POPTR_559398|pop:POPTR_645400|pop:POPTR_801307|pop:POPTR_817614|pop:POPTR_808268|pop:POPTR_551772|pop:POPTR_823462|pop:POPTR_863667|pop:POPTR_1082743|pop:POPTR_564435|	7473563|7454698|7462577|7495760|7469880|7486213|7487225|7468450|7469693|7466425|7492476|7488623|7469197|7460224|7474066|7472654|7484920|7492114|7456272|7485927|	http://www.genome.jp/kegg-bin/show_pathway?pop03008
Sulfur metabolism	KEGG PATHWAY	pop00920	5	40	0.994638	1	POPTR_0004s01220|POPTR_0014s08210|POPTR_0017s12240|POPTR_0008s15880|POPTR_0005s05020	pop:POPTR_588813|pop:POPTR_644475|pop:POPTR_835709|pop:POPTR_720943|pop:POPTR_827326|	7456475|7473192|7482488|7473435|7472067|	http://www.genome.jp/kegg-bin/show_pathway?pop00920
Protein export	KEGG PATHWAY	pop03060	9	61	0.995451	1	POPTR_0016s12030|POPTR_0001s33700|POPTR_0003s14360|POPTR_0014s03570|POPTR_0002s14410|POPTR_0012s04280|POPTR_0006s19720|POPTR_0005s03830|POPTR_0006s25120	pop:POPTR_257619|pop:POPTR_1069216|pop:POPTR_711719|pop:POPTR_1110263|pop:POPTR_644302|pop:POPTR_733122|pop:POPTR_561342|pop:POPTR_742249|pop:POPTR_819523|	7487461|7495791|7465330|7478224|7453947|7462510|7465965|7484819|7470727|	http://www.genome.jp/kegg-bin/show_pathway?pop03060
N-Glycan biosynthesis	KEGG PATHWAY	pop00510	6	47	0.996405	1	POPTR_0009s01330|POPTR_0008s19000|POPTR_0016s04160|POPTR_0005s27640|POPTR_0002s00790|POPTR_0011s00460	pop:POPTR_876331|pop:POPTR_1085621|pop:POPTR_1103021|pop:POPTR_559983|pop:POPTR_550740|pop:POPTR_233802|	7491163|7469042|7458952|7485655|7474556|7485433|	http://www.genome.jp/kegg-bin/show_pathway?pop00510
SNARE interactions in vesicular transport	KEGG PATHWAY	pop04130	6	48	0.997138	1	POPTR_0006s21670|POPTR_0013s05010|POPTR_0011s04350|POPTR_0019s04620|POPTR_0006s03120|POPTR_0016s06910	pop:POPTR_802113|pop:POPTR_571159|pop:POPTR_887319|pop:POPTR_738389|pop:POPTR_560328|pop:POPTR_904525|	7479477|7489643|7485588|7469857|7479643|7469939|	http://www.genome.jp/kegg-bin/show_pathway?pop04130
Histidine metabolism	KEGG PATHWAY	pop00340	2	25	0.997152	1	POPTR_0002s08230|POPTR_0001s16730	pop:POPTR_754562|pop:POPTR_745820|	7466457|7460180|	http://www.genome.jp/kegg-bin/show_pathway?pop00340
Nucleotide excision repair	KEGG PATHWAY	pop03420	9	68	0.998931	1	POPTR_0003s12340|POPTR_0013s07370|POPTR_0003s06540|POPTR_0019s05640|POPTR_0001s25490|POPTR_0009s16500|POPTR_0015s06800|POPTR_0005s20370|POPTR_0010s24570	pop:POPTR_817339|pop:POPTR_571392|pop:POPTR_645824|pop:POPTR_826161|pop:POPTR_706048|pop:POPTR_814069|pop:POPTR_783062|pop:POPTR_651448|pop:POPTR_660157|	7479266|7493896|7475688|7491062|7478554|7474909|7471247|7460974|7475895|	http://www.genome.jp/kegg-bin/show_pathway?pop03420
Photosynthesis	KEGG PATHWAY	pop00195	17	108	0.999132	1	POPTR_0005s24030|POPTR_0018s01720|POPTR_0001s47450|POPTR_0002s08410|POPTR_0005s11500|POPTR_0004s21260|POPTR_0002s25810|POPTR_0018s01830|POPTR_0013s14520|POPTR_0008s02100|POPTR_0004s22810|POPTR_0019s14100|POPTR_0011s04570|POPTR_0002s01740|POPTR_0010s24560|POPTR_0007s09630|POPTR_0003s08900	pop:POPTR_715100|pop:POPTR_802453|pop:POPTR_753787|pop:POPTR_816277|pop:POPTR_827055|pop:POPTR_594972|pop:POPTR_799516|pop:POPTR_261089|pop:POPTR_663556|pop:POPTR_832476|pop:POPTR_814694|pop:POPTR_826333|pop:POPTR_589114|pop:POPTR_813630|pop:POPTR_660159|pop:POPTR_817211|pop:POPTR_743149|	7476887|7471593|7471708|7463155|7484213|7467744|7459542|7465390|7494443|7486907|7497476|7498162|7476539|7496895|7477164|7471676|7471819|	http://www.genome.jp/kegg-bin/show_pathway?pop00195
Ubiquitin mediated proteolysis	KEGG PATHWAY	pop04120	23	137	0.999303	1	POPTR_0012s01250|POPTR_0004s16630|POPTR_0009s05420|POPTR_0006s26180|POPTR_0008s10580|POPTR_0001s08450|POPTR_0001s08460|POPTR_0019s03850|POPTR_0011s11950|POPTR_0016s05980|POPTR_0006s12360|POPTR_0008s08910|POPTR_0006s01330|POPTR_0004s18090|POPTR_0001s26150|POPTR_0005s26450|POPTR_0003s06540|POPTR_0010s15980|POPTR_0008s10070|POPTR_0005s20800|POPTR_0009s01110|POPTR_0002s17250|POPTR_0015s07520|POPTR_00…	pop:POPTR_586577|pop:POPTR_195584|pop:POPTR_557890|pop:POPTR_654056|pop:POPTR_832690|pop:POPTR_1067094|pop:POPTR_1067094|pop:POPTR_738273|pop:POPTR_1094251|pop:POPTR_777225|pop:POPTR_826454|pop:POPTR_832637|pop:POPTR_761803|pop:POPTR_556640|pop:POPTR_815294|pop:POPTR_818827|pop:POPTR_645824|pop:POPTR_882424|pop:POPTR_882424|pop:POPTR_818560|pop:POPTR_558319|pop:POPTR_1072377|pop:POPTR_836064|pop:…	7472820|7470011|7467390|7495732|7471109|7478088|7478088|7453542|7460818|7484029|7474253|7498184|7463675|7470402|7467982|7485611|7475688|7468121|7468121|7469194|7463321|7457400|7469898|7454503|7485817|	http://www.genome.jp/kegg-bin/show_pathway?pop04120
Photosynthesis - antenna proteins	KEGG PATHWAY	pop00196	1	23	0.999488	1	POPTR_0005s26080	pop:POPTR_652073|	7493971|	http://www.genome.jp/kegg-bin/show_pathway?pop00196
Purine metabolism	KEGG PATHWAY	pop00230	27	158	0.999561	1	POPTR_0011s15710|POPTR_0013s12480|POPTR_0016s12680|POPTR_0010s23120|POPTR_0009s08810|POPTR_0014s01740|POPTR_0013s07370|POPTR_0010s26150|POPTR_0015s10490|POPTR_0012s09120|POPTR_0012s01720|POPTR_0008s15880|POPTR_0003s10650|POPTR_0001s10670|POPTR_0007s07100|POPTR_0003s10380|POPTR_0004s23390|POPTR_0019s04800|POPTR_0008s00310|POPTR_0014s04880|POPTR_0012s09540|POPTR_0001s02860|POPTR_0003s08670|POPTR_00…	pop:POPTR_772170|pop:POPTR_740588|pop:POPTR_808714|pop:POPTR_659896|pop:POPTR_1087400|pop:POPTR_823878|pop:POPTR_571392|pop:POPTR_660010|pop:POPTR_835205|pop:POPTR_662067|pop:POPTR_422890|pop:POPTR_720943|pop:POPTR_757311|pop:POPTR_640355|pop:POPTR_819876|pop:POPTR_711657|pop:POPTR_1113209|pop:POPTR_780245|pop:POPTR_563414|pop:POPTR_591761|pop:POPTR_773138|pop:POPTR_580109|pop:POPTR_580109|pop:PO…	7455042|7465793|7460362|7468422|7469653|7497332|7493896|7468475|7463110|7484431|7493188|7473435|7465496|7467086|7457154|7465480|7472168|7469870|7497765|7482644|7458369|7471776|7471776|7474909|7456235|7489798|7453922|7482064|	http://www.genome.jp/kegg-bin/show_pathway?pop00230
Regulation of autophagy	KEGG PATHWAY	pop04140	1	25	0.999736	1	POPTR_0017s02000	pop:POPTR_592819|	7465739|	http://www.genome.jp/kegg-bin/show_pathway?pop04140
Oxidative phosphorylation	KEGG PATHWAY	pop00190	33	192	0.999854	1	POPTR_0006s24790|POPTR_0006s24800|POPTR_0006s24810|POPTR_0002s13660|POPTR_0010s25640|POPTR_0008s00930|POPTR_0013s01080|POPTR_0010s22480|POPTR_0004s03410|POPTR_0010s02690|POPTR_0018s01830|POPTR_0009s16660|POPTR_0018s03700|POPTR_0014s05190|POPTR_0014s05200|POPTR_0018s12040|POPTR_0004s20010|POPTR_0008s04340|POPTR_0008s04010|POPTR_0006s28990|POPTR_0006s20290|POPTR_0018s09750|POPTR_0011s04440|POPTR_00…	pop:POPTR_813941|pop:POPTR_653926|pop:POPTR_653926|pop:POPTR_711128|pop:POPTR_660066|pop:POPTR_660066|pop:POPTR_823575|pop:POPTR_659822|pop:POPTR_817755|pop:POPTR_833399|pop:POPTR_261089|pop:POPTR_721294|pop:POPTR_737523|pop:POPTR_740153|pop:POPTR_740153|pop:POPTR_779609|pop:POPTR_836670|pop:POPTR_832510|pop:POPTR_655913|pop:POPTR_828261|pop:POPTR_762873|pop:POPTR_578576|pop:POPTR_234080|pop:POPT…	7470716|7470717|7470717|7483788|7491571|7491571|7478904|7489629|7490782|7498009|7465390|7460052|7458740|7461463|7461463|7489469|7481162|7457886|7457870|7460999|7455665|7461575|7485583|7485583|7460587|7483352|7468351|7471231|7454320|7495250|7487782|7472002|7487075|7472493|7455216|7469092|7476539|	http://www.genome.jp/kegg-bin/show_pathway?pop00190
Spliceosome	KEGG PATHWAY	pop03040	37	211	0.999877	1	POPTR_0001s24350|POPTR_0010s23550|POPTR_0014s12260|POPTR_0010s21350|POPTR_0004s06590|POPTR_0015s04700|POPTR_0017s02890|POPTR_0002s19540|POPTR_0007s07660|POPTR_0002s00480|POPTR_0010s21890|POPTR_0016s07880|POPTR_0008s09710|POPTR_0018s09870|POPTR_0013s12110|POPTR_0005s09740|POPTR_0015s09460|POPTR_0011s15920|POPTR_0002s01120|POPTR_0010s22020|POPTR_0008s04790|POPTR_1385s00200|POPTR_0001s25520|POPTR_00…	pop:POPTR_815363|pop:POPTR_725079|pop:POPTR_807512|pop:POPTR_822482|pop:POPTR_817783|pop:POPTR_775952|pop:POPTR_756063|pop:POPTR_552542|pop:POPTR_813981|pop:POPTR_642753|pop:POPTR_805547|pop:POPTR_735363|pop:POPTR_832663|pop:POPTR_578585|pop:POPTR_826867|pop:POPTR_801052|pop:POPTR_252279|pop:POPTR_1094860|pop:POPTR_550771|pop:POPTR_886640|pop:POPTR_765377|pop:POPTR_765377|pop:POPTR_833248|pop:POP…	7485720|7468443|7495243|7458152|7494376|7474827|7481975|7460468|7456307|7474543|7458613|7465260|7471069|7488960|7469693|7492090|7453797|7489101|7474576|7489610|7469788|7469788|7481499|7481499|7454552|7482762|7478147|7489584|7494696|7469848|7498106|7479272|7487777|7469820|7458189|7481727|7469912|7481998|7474284|	http://www.genome.jp/kegg-bin/show_pathway?pop03040
Homologous recombination	KEGG PATHWAY	pop03440	4	50	0.999905	1	POPTR_0013s07370|POPTR_0010s24570|POPTR_0015s06800|POPTR_0010s19110	pop:POPTR_571392|pop:POPTR_660157|pop:POPTR_783062|pop:POPTR_765624|	7493896|7475895|7471247|7462098|	http://www.genome.jp/kegg-bin/show_pathway?pop03440
RNA transport	KEGG PATHWAY	pop03013	31	188	0.999935	1	POPTR_0001s24350|POPTR_0006s26660|POPTR_0003s06440|POPTR_0001s25140|POPTR_0001s17450|POPTR_0017s02890|POPTR_0014s15910|POPTR_0006s10420|POPTR_0004s09250|POPTR_0008s06750|POPTR_0003s05820|POPTR_0005s14880|POPTR_0002s23460|POPTR_0010s11040|POPTR_0005s02130|POPTR_0003s11920|POPTR_0010s20650|POPTR_0008s17600|POPTR_0018s02700|POPTR_0001s03110|POPTR_0005s21650|POPTR_0011s14630|POPTR_0010s16160|POPTR_00…	pop:POPTR_815363|pop:POPTR_561858|pop:POPTR_799599|pop:POPTR_172546|pop:POPTR_829514|pop:POPTR_756063|pop:POPTR_732377|pop:POPTR_802017|pop:POPTR_648073|pop:POPTR_564010|pop:POPTR_828919|pop:POPTR_590689|pop:POPTR_552842|pop:POPTR_833555|pop:POPTR_744583|pop:POPTR_554285|pop:POPTR_659628|pop:POPTR_803795|pop:POPTR_835841|pop:POPTR_826584|pop:POPTR_559398|pop:POPTR_823076|pop:POPTR_723991|pop:POPT…	7485720|7495760|7475691|7485685|7490969|7481975|7468539|7468068|7477460|7494486|7495464|7496226|7481923|7459084|7487495|7465827|7458120|7494774|7465426|7495366|7492476|7454980|7468126|7494459|7482653|7482926|7489584|7470527|7460288|7454889|7462869|	http://www.genome.jp/kegg-bin/show_pathway?pop03013
Basal transcription factors	KEGG PATHWAY	pop03022	5	61	0.999973	1	POPTR_0006s08360|POPTR_0007s12640|POPTR_0014s11760|POPTR_0017s12860|POPTR_0003s06290	pop:POPTR_560743|pop:POPTR_219145|pop:POPTR_572633|pop:POPTR_259386|pop:POPTR_756746|	7454916|7473161|7495223|7467890|7478355|	http://www.genome.jp/kegg-bin/show_pathway?pop03022
RNA polymerase	KEGG PATHWAY	pop03020	2	41	0.999977	1	POPTR_0003s10650|POPTR_0013s12480	pop:POPTR_757311|pop:POPTR_740588|	7465496|7465793|	http://www.genome.jp/kegg-bin/show_pathway?pop03020
RNA degradation	KEGG PATHWAY	pop03018	14	118	0.999994	1	POPTR_0003s18510|POPTR_0015s14380|POPTR_0016s07390|POPTR_0001s41140|POPTR_0002s20720|POPTR_0018s02370|POPTR_0004s21070|POPTR_0009s16310|POPTR_0006s11800|POPTR_0006s08620|POPTR_0001s27630|POPTR_0011s16910|POPTR_0016s02130|POPTR_0009s07030|POPTR_0002s12580	pop:POPTR_853689|pop:POPTR_575698|pop:POPTR_777368|pop:POPTR_579472|pop:POPTR_552428|pop:POPTR_809147|pop:POPTR_679906|pop:POPTR_679906|pop:POPTR_836259|pop:POPTR_762363|pop:POPTR_722752|pop:POPTR_270075|pop:POPTR_560243|pop:POPTR_1087747|pop:POPTR_816470|	7461333|7481831|7469961|7474794|7487777|7458412|7475239|7475239|7474283|7454929|7481998|7477002|7495641|7454889|7462869|	http://www.genome.jp/kegg-bin/show_pathway?pop03018
Aminoacyl-tRNA biosynthesis	KEGG PATHWAY	pop00970	6	91	1	1	POPTR_0005s09720|POPTR_0006s08550|POPTR_0001s32490|POPTR_0018s09760|POPTR_0018s09780|POPTR_0006s12640|POPTR_0001s29600	pop:POPTR_716082|pop:POPTR_652970|pop:POPTR_815633|pop:POPTR_828898|pop:POPTR_828898|pop:POPTR_282150|pop:POPTR_798090|	7486390|7454925|7495848|7455098|7455098|7474238|7470766|	http://www.genome.jp/kegg-bin/show_pathway?pop00970

## Sheet: Combined data
		6hvs0h		12hvs0h		24hvs0h
#Term	Background number(Total)	DEGs	%	DEGs	%	DEGs	%
Flavonoid biosynthesis	35	22	62.8571	24	68.5714	25	71.4286
Selenocompound metabolism	20	9	45	13	65	12	60
Linoleic acid metabolism	18	8	44.4444	8	44.4444	9	50
Taurine and hypotaurine metabolism	15	6	40	7	46.6667	3	20
Zeatin biosynthesis	23	9	39.1304	8	34.7826	9	39.1304
Diterpenoid biosynthesis	18	7	38.8889	6	33.3333	7	38.8889
Plant-pathogen interaction	138	53	38.4058	54	39.1304	61	44.2029
alpha-Linolenic acid metabolism	38	14	36.8421	12	31.5789	17	44.7368
Stilbenoid, diarylheptanoid and gingerol biosynthesis	14	5	35.7143	5	35.7143	6	42.8571
Biosynthesis of unsaturated fatty acids	37	13	35.1351	11	29.7297	16	43.2432
Ribosome	406	142	34.9754	143	35.2217	203	50
Phenylpropanoid biosynthesis	118	40	33.8983	53	44.9153	56	47.4576
Carotenoid biosynthesis	36	12	33.3333	12	33.3333	15	41.6667
Vitamin B6 metabolism	9	3	33.3333	3	33.3333	3	33.3333
C5-Branched dibasic acid metabolism	6	2	33.3333	2	33.3333	2	33.3333
Phenylalanine metabolism	105	34	32.381	44	41.9048	47	44.7619
ABC transporters	26	8	30.7692	9	34.6154	8	30.7692
Brassinosteroid biosynthesis	13	4	30.7692	3	23.0769	4	30.7692
Nitrogen metabolism	46	14	30.4348	14	30.4348	16	34.7826
Riboflavin metabolism	10	3	30	3	30	3	30
Plant hormone signal transduction	319	84	26.3323	89	27.8997	110	34.4828
Isoquinoline alkaloid biosynthesis	27	7	25.9259	5	18.5185	7	25.9259
Cysteine and methionine metabolism	106	27	25.4717	34	32.0755	41	38.6792
Alanine, aspartate and glutamate metabolism	57	14	24.5614	17	29.8246	23	40.3509
Tryptophan metabolism	34	8	23.5294	9	26.4706	8	23.5294
Starch and sucrose metabolism	179	41	22.905	50	27.933	60	33.5196
Galactose metabolism	53	12	22.6415	12	22.6415	13	24.5283
Tropane, piperidine and pyridine alkaloid biosynthesis	31	7	22.5806	7	22.5806	10	32.2581
Fatty acid elongation	27	6	22.2222	6	22.2222	7	25.9259
Cyanoamino acid metabolism	37	8	21.6216	9	24.3243	11	29.7297
Fatty acid metabolism	88	19	21.5909	24	27.2727	36	40.9091
Ether lipid metabolism	33	7	21.2121	8	24.2424	13	39.3939
Valine, leucine and isoleucine biosynthesis	19	4	21.0526	5	26.3158	6	31.5789
Glyoxylate and dicarboxylate metabolism	73	15	20.5479	16	21.9178	27	36.9863
Biosynthesis of secondary metabolites	998	201	20.1403	255	25.5511	329	32.9659
Amino sugar and nucleotide sugar metabolism	135	27	20	33	24.4444	44	32.5926
Biotin metabolism	20	4	20	7	35	11	55
Fatty acid degradation	52	10	19.2308	11	21.1538	14	26.9231
Tyrosine metabolism	53	10	18.8679	10	18.8679	13	24.5283
Circadian rhythm - plant	43	8	18.6047	11	25.5814	13	30.2326
Steroid biosynthesis	27	5	18.5185	8	29.6296	15	55.5556
Porphyrin and chlorophyll metabolism	55	10	18.1818	12	21.8182	12	21.8182
One carbon pool by folate	22	4	18.1818	4	18.1818	7	31.8182
Glycine, serine and threonine metabolism	68	12	17.6471	14	20.5882	25	36.7647
Arginine and proline metabolism	81	14	17.284	15	18.5185	25	30.8642
Glycerophospholipid metabolism	95	16	16.8421	21	22.1053	31	32.6316
Lysine degradation	30	5	16.6667	6	20	6	20
Glycosphingolipid biosynthesis - globo series	12	2	16.6667	2	16.6667	2	16.6667
Synthesis and degradation of ketone bodies	6	1	16.6667	1	16.6667	1	16.6667
Butanoate metabolism	25	4	16	5	20	6	24
Metabolic pathways	1948	309	15.8624	391	20.0719	526	27.0021
Glutathione metabolism	96	15	15.625	25	26.0417	31	32.2917
Terpenoid backbone biosynthesis	72	11	15.2778	13	18.0556	16	22.2222
Arachidonic acid metabolism	20	3	15	3	15	4	20
Biosynthesis of amino acids	281	42	14.9466	55	19.573	92	32.7402
Protein processing in endoplasmic reticulum	228	34	14.9123	53	23.2456	65	28.5088
beta-Alanine metabolism	47	7	14.8936	8	17.0213	7	14.8936
Pentose and glucuronate interconversions	68	10	14.7059	18	26.4706	19	27.9412
Pyruvate metabolism	98	14	14.2857	24	24.4898	30	30.6122
Glycerolipid metabolism	63	9	14.2857	10	15.873	12	19.0476
Ascorbate and aldarate metabolism	43	6	13.9535	7	16.2791	9	20.9302
Fructose and mannose metabolism	65	9	13.8462	15	23.0769	20	30.7692
Phenylalanine, tyrosine and tryptophan biosynthesis	59	8	13.5593	9	15.2542	15	25.4237
Carbon fixation in photosynthetic organisms	91	12	13.1868	23	25.2747	33	36.2637
Carbon metabolism	254	33	12.9921	53	20.8661	84	33.0709
2-Oxocarboxylic acid metabolism	63	8	12.6984	9	14.2857	16	25.3968
Glycolysis / Gluconeogenesis	146	18	12.3288	30	20.5479	45	30.8219
Histidine metabolism	25	3	12	2	8	2	8
Ribosome biogenesis in eukaryotes	110	13	11.8182	17	15.4545	20	18.1818
Peroxisome	102	12	11.7647	14	13.7255	21	20.5882
Fatty acid biosynthesis	43	5	11.6279	13	30.2326	20	46.5116
Valine, leucine and isoleucine degradation	52	6	11.5385	8	15.3846	11	21.1538
Pentose phosphate pathway	63	7	11.1111	13	20.6349	16	25.3968
Ubiquinone and other terpenoid-quinone biosynthesis	36	4	11.1111	5	13.8889	9	25
Degradation of aromatic compounds	18	2	11.1111	4	22.2222	4	22.2222
Inositol phosphate metabolism	65	7	10.7692	9	13.8462	15	23.0769
Citrate cycle (TCA cycle)	66	7	10.6061	7	10.6061	17	25.7576
Phagosome	85	9	10.5882	15	17.6471	19	22.3529
Endocytosis	114	12	10.5263	17	14.9123	22	19.2982
Folate biosynthesis	19	2	10.5263	2	10.5263	3	15.7895
SNARE interactions in vesicular transport	48	5	10.4167	6	12.5	6	12.5
Pantothenate and CoA biosynthesis	29	3	10.3448	4	13.7931	4	13.7931
Phosphatidylinositol signaling system	52	5	9.61538	7	13.4615	9	17.3077
Spliceosome	211	20	9.47867	22	10.4265	37	17.5355
Limonene and pinene degradation	11	1	9.09091	1	9.09091	1	9.09091
RNA transport	188	17	9.04255	19	10.1064	31	16.4894
Sulfur relay system	12	1	8.33333	1	8.33333	2	16.6667
Basal transcription factors	61	5	8.19672	5	8.19672	5	8.19672
mRNA surveillance pathway	131	10	7.63359	15	11.4504	31	23.6641
Photosynthesis	108	8	7.40741	1	0.925926	17	15.7407
Ubiquitin mediated proteolysis	137	10	7.29927	19	13.8686	23	16.7883
Sphingolipid metabolism	28	2	7.14286	2	7.14286	5	17.8571
Purine metabolism	158	11	6.96203	18	11.3924	27	17.0886
Mismatch repair	44	3	6.81818	6	13.6364	8	18.1818
Thiamine metabolism	15	1	6.66667	2	13.3333	3	20
Pyrimidine metabolism	121	8	6.61157	17	14.0496	25	20.6612
Propanoate metabolism	46	3	6.52174	8	17.3913	10	21.7391
Base excision repair	47	3	6.38298	6	12.766	8	17.0213
RNA degradation	118	7	5.9322	11	9.32203	14	11.8644
DNA replication	52	3	5.76923	10	19.2308	13	25
Nicotinate and nicotinamide metabolism	19	1	5.26316	1	5.26316	4	21.0526
Sulfur metabolism	40	2	5	3	7.5	5	12.5
Lysine biosynthesis	20	1	5	1	5	4	20
Cutin, suberine and wax biosynthesis	20	1	5	3	15	3	15
Nucleotide excision repair	68	3	4.41176	7	10.2941	9	13.2353
Proteasome	69	3	4.34783	7	10.1449	17	24.6377
N-Glycan biosynthesis	47	2	4.25532	2	4.25532	6	12.766
Oxidative phosphorylation	192	8	4.16667	18	9.375	33	17.1875
Protein export	61	2	3.27869	5	8.19672	9	14.7541
Aminoacyl-tRNA biosynthesis	91	2	2.1978	4	4.3956	6	6.59341
Homologous recombination	50	1	2	2	4	4	8
Glycosylphosphatidylinositol(GPI)-anchor biosynthesis	26			1	3.84615	3	11.5385
RNA polymerase	41			2	4.87805	2	4.87805
Sesquiterpenoid and triterpenoid biosynthesis	13			2	15.3846	2	15.3846
Glycosaminoglycan degradation	12					1	8.33333
Other glycan degradation	21					2	9.52381
Photosynthesis - antenna proteins	23					1	4.34783
Regulation of autophagy	25					1	4
