# Supplementary material for: Transcriptomic analysis reveals importance of ROS and phytohormones in response to short-term salinity stress in Populus tomentosa
Source: Front Plant Sci. 2015 Sep 15;6:678. doi: 10.3389/fpls.2015.00678 (PMC4569970; doi:10.3389/fpls.2015.00678)
Supplement: Supplementary Table S6 — Total differentially expressed genes based on combined RPKM values. [file Table6.XLSX]

## Sheet: RPKM≥1
	Salt treatment
geneID	0h	6h	12h	24h	Accession	Blast swiss prot	Blast swiss prot
POPTR_0001s44080	0	5.45993	12.0149	9.67604	sp|Q6Q3H3|TPSGD_VITVI	(-)-germacrene D synthase OS=Vitis vinifera GN=VIT_19s0014g04930 PE=1 SV=1//3.30977e-15	sp|Q6Q3H3|TPSGD_VITVI (-)-germacrene D synthase OS=Vitis vinifera GN=VIT_19s0014g04930 PE=1 SV=1//3.30977e-15
POPTR_0675s00200	0	0	0.770198	1.63038	sp|Q9M2E2|SDR1_ARATH	(+)-neomenthol dehydrogenase OS=Arabidopsis thaliana GN=SDR1 PE=1 SV=1//8.12382e-104	sp|Q9M2E2|SDR1_ARATH (+)-neomenthol dehydrogenase OS=Arabidopsis thaliana GN=SDR1 PE=1 SV=1//8.12382e-104
POPTR_0004s19860	0	1.73875	5.38534	13.9655	sp|P02519|HSP11_SOYBN	17.3 kDa class I heat shock protein OS=Glycine max GN=HSP17.3-B PE=3 SV=1//8.11706e-60	sp|P02519|HSP11_SOYBN 17.3 kDa class I heat shock protein OS=Glycine max GN=HSP17.3-B PE=3 SV=1//8.11706e-60
POPTR_1310s00210	0	1.82713	8.17641	15.203	sp|P27880|HSP12_MEDSA	18.2 kDa class I heat shock protein OS=Medicago sativa GN=HSP18.2 PE=2 SV=1//1.47261e-69	sp|P27880|HSP12_MEDSA 18.2 kDa class I heat shock protein OS=Medicago sativa GN=HSP18.2 PE=2 SV=1//1.47261e-69
POPTR_0004s19890	0	0.427548	5.68801	18.724	sp|P05478|HSP16_SOYBN	18.5 kDa class I heat shock protein OS=Glycine max GN=HSP18.5-C PE=3 SV=1//2.81791e-85	sp|P05478|HSP16_SOYBN 18.5 kDa class I heat shock protein OS=Glycine max GN=HSP18.5-C PE=3 SV=1//2.81791e-85
POPTR_0006s08010	0	0.405821	0.27779	1.33076	sp|Q570B4|KCS10_ARATH	3-ketoacyl-CoA synthase 10 OS=Arabidopsis thaliana GN=FDH PE=1 SV=2//9.3406e-114	sp|Q570B4|KCS10_ARATH 3-ketoacyl-CoA synthase 10 OS=Arabidopsis thaliana GN=FDH PE=1 SV=2//9.3406e-114
POPTR_0002s04690	0	2.03525	2.2507	2.96644	sp|Q5XEP9|KCS17_ARATH	3-ketoacyl-CoA synthase 17 OS=Arabidopsis thaliana GN=KCS17 PE=2 SV=2//1.92622e-102	sp|Q5XEP9|KCS17_ARATH 3-ketoacyl-CoA synthase 17 OS=Arabidopsis thaliana GN=KCS17 PE=2 SV=2//1.92622e-102
POPTR_0010s24280	0	1.2513	1.09857	3.60874	sp|P41099|RLA2_PARAR	60S acidic ribosomal protein P2 OS=Parthenium argentatum PE=3 SV=1//1.98915e-10	sp|P41099|RLA2_PARAR 60S acidic ribosomal protein P2 OS=Parthenium argentatum PE=3 SV=1//1.98915e-10
POPTR_1540s00200	0	0.273631	2.07996	8.30125	sp|P36908|CHIA_CICAR	Acidic endochitinase OS=Cicer arietinum PE=2 SV=1//3.43471e-90	sp|P36908|CHIA_CICAR Acidic endochitinase OS=Cicer arietinum PE=2 SV=1//3.43471e-90
POPTR_0009s06060	0	0.795877	1.79227	5.1882	sp|Q38847|AGL15_ARATH	Agamous-like MADS-box protein AGL15 OS=Arabidopsis thaliana GN=AGL15 PE=1 SV=1//3.73068e-69	sp|Q38847|AGL15_ARATH Agamous-like MADS-box protein AGL15 OS=Arabidopsis thaliana GN=AGL15 PE=1 SV=1//3.73068e-69
POPTR_0011s15610	0	0	0.171921	1.01064	sp|A1L4Y2|ADHL3_ARATH	Alcohol dehydrogenase-like 3 OS=Arabidopsis thaliana GN=At1g32780 PE=2 SV=1//3.86742e-08	sp|A1L4Y2|ADHL3_ARATH Alcohol dehydrogenase-like 3 OS=Arabidopsis thaliana GN=At1g32780 PE=2 SV=1//3.86742e-08
POPTR_0012s14420	0	0.786277	0.815485	1.17993	sp|Q5EA79|GALM_BOVIN	Aldose 1-epimerase OS=Bos taurus GN=GALM PE=2 SV=1//3.10984e-59	sp|Q5EA79|GALM_BOVIN Aldose 1-epimerase OS=Bos taurus GN=GALM PE=2 SV=1//3.10984e-59
POPTR_0008s11620	0	0.181905	0.319404	2.20904	sp|Q8BRK9|MA2A2_MOUSE	Alpha-mannosidase 2x OS=Mus musculus GN=Man2a2 PE=2 SV=2//1.42637e-59	sp|Q8BRK9|MA2A2_MOUSE Alpha-mannosidase 2x OS=Mus musculus GN=Man2a2 PE=2 SV=2//1.42637e-59
POPTR_0009s02310	0	1.32946	3.48015	1.72539	sp|Q9SJE8|ALMT2_ARATH	Aluminum-activated malate transporter 2 OS=Arabidopsis thaliana GN=ALMT2 PE=2 SV=2//2.09544e-128	sp|Q9SJE8|ALMT2_ARATH Aluminum-activated malate transporter 2 OS=Arabidopsis thaliana GN=ALMT2 PE=2 SV=2//2.09544e-128
POPTR_0002s25640	0	1.61834	1.31051	1.96091	sp|O04161|AMT12_SOLLC	Ammonium transporter 1 member 2 OS=Solanum lycopersicum GN=AMT1-2 PE=2 SV=1//0	sp|O04161|AMT12_SOLLC Ammonium transporter 1 member 2 OS=Solanum lycopersicum GN=AMT1-2 PE=2 SV=1//0
POPTR_0001s18810	0	2.61817	14.7158	6.14431	sp|Q9C7A2|Y3236_ARATH	Ankyrin repeat-containing protein At3g12360 OS=Arabidopsis thaliana GN=At3g12360 PE=2 SV=1//5.55754e-14	sp|Q9C7A2|Y3236_ARATH Ankyrin repeat-containing protein At3g12360 OS=Arabidopsis thaliana GN=At3g12360 PE=2 SV=1//5.55754e-14
POPTR_0015s01750	0	2.84614	4.26221	1.75014	sp|Q8RZX9|Y1934_ORYSJ	AP2/ERF and B3 domain-containing protein Os01g0693400 OS=Oryza sativa subsp. japonica GN=Os01g0693400 PE=2 SV=1//5.30171e-06	sp|Q8RZX9|Y1934_ORYSJ AP2/ERF and B3 domain-containing protein Os01g0693400 OS=Oryza sativa subsp. japonica GN=Os01g0693400 PE=2 SV=1//5.30171e-06
POPTR_0015s01790	0	2.42739	3.4634	1.73662	sp|Q9ZWM9|RAV1_ARATH	AP2/ERF and B3 domain-containing transcription factor RAV1 OS=Arabidopsis thaliana GN=RAV1 PE=1 SV=1//1.24908e-06	sp|Q9ZWM9|RAV1_ARATH AP2/ERF and B3 domain-containing transcription factor RAV1 OS=Arabidopsis thaliana GN=RAV1 PE=1 SV=1//1.24908e-06
POPTR_0011s04570	0	0.860878	4.53655	10.8436	sp|P93303|YMF19_ARATH	ATP synthase protein YMF19 OS=Arabidopsis thaliana GN=YMF19 PE=1 SV=1//5.4808e-14	sp|P93303|YMF19_ARATH ATP synthase protein YMF19 OS=Arabidopsis thaliana GN=YMF19 PE=1 SV=1//5.4808e-14
POPTR_0001s06890	0	0.274719	0.824824	1.08384	sp|Q94BT2|AIR12_ARATH	Auxin-induced in root cultures protein 12 OS=Arabidopsis thaliana GN=AIR12 PE=1 SV=3//2.22316e-12	sp|Q94BT2|AIR12_ARATH Auxin-induced in root cultures protein 12 OS=Arabidopsis thaliana GN=AIR12 PE=1 SV=3//2.22316e-12
POPTR_0025s00720	0	0	0.532948	1.8596	sp|Q8L3W1|VRN1_ARATH	B3 domain-containing transcription factor VRN1 OS=Arabidopsis thaliana GN=VRN1 PE=2 SV=1//5.18157e-18	sp|Q8L3W1|VRN1_ARATH B3 domain-containing transcription factor VRN1 OS=Arabidopsis thaliana GN=VRN1 PE=2 SV=1//5.18157e-18
POPTR_0004s18070	0	0.12901	0.619803	2.64434	sp|Q9SCU8|BGA14_ARATH	Beta-galactosidase 14 OS=Arabidopsis thaliana GN=BGAL14 PE=2 SV=2//1.46728e-27	sp|Q9SCU8|BGA14_ARATH Beta-galactosidase 14 OS=Arabidopsis thaliana GN=BGAL14 PE=2 SV=2//1.46728e-27
POPTR_0002s21830	0	0	0.0660427	1.30528	sp|Q7XKV4|BGL12_ORYSJ	Beta-glucosidase 12 OS=Oryza sativa subsp. japonica GN=BGLU12 PE=2 SV=2//0	sp|Q7XKV4|BGL12_ORYSJ Beta-glucosidase 12 OS=Oryza sativa subsp. japonica GN=BGLU12 PE=2 SV=2//0
POPTR_0001s23060	0	0.160134	0.491964	4.15285	sp|Q7XKV4|BGL12_ORYSJ	Beta-glucosidase 12 OS=Oryza sativa subsp. japonica GN=BGLU12 PE=2 SV=2//0	sp|Q7XKV4|BGL12_ORYSJ Beta-glucosidase 12 OS=Oryza sativa subsp. japonica GN=BGLU12 PE=2 SV=2//0
POPTR_0001s23130	0	0.140485	0.493396	4.94415	sp|Q5Z9Z0|BGL24_ORYSJ	Beta-glucosidase 24 OS=Oryza sativa subsp. japonica GN=BGLU24 PE=2 SV=1//7.79865e-12	sp|Q5Z9Z0|BGL24_ORYSJ Beta-glucosidase 24 OS=Oryza sativa subsp. japonica GN=BGLU24 PE=2 SV=1//7.79865e-12
POPTR_0001s13410	0	6.4781	13.2732	5.69241	sp|Q9FY94|SWT15_ARATH	Bidirectional sugar transporter SWEET15 OS=Arabidopsis thaliana GN=SWEET15 PE=2 SV=1//2.2663e-94	sp|Q9FY94|SWT15_ARATH Bidirectional sugar transporter SWEET15 OS=Arabidopsis thaliana GN=SWEET15 PE=2 SV=1//2.2663e-94
POPTR_0002s14860	0	3.42857	6.90366	17.9628	sp|Q9XES5|DFRA_MALDO	Bifunctional dihydroflavonol 4-reductase/flavanone 4-reductase OS=Malus domestica GN=DFR PE=1 SV=1//1.48686e-60	sp|Q9XES5|DFRA_MALDO Bifunctional dihydroflavonol 4-reductase/flavanone 4-reductase OS=Malus domestica GN=DFR PE=1 SV=1//1.48686e-60
POPTR_0010s11500	0	0.169496	1.52138	2.00169	sp|P93711|CAMT_POPKI	Caffeoyl-CoA O-methyltransferase OS=Populus kitakamiensis PE=2 SV=1//6.01818e-138	sp|P93711|CAMT_POPKI Caffeoyl-CoA O-methyltransferase OS=Populus kitakamiensis PE=2 SV=1//6.01818e-138
POPTR_0001s41980	0	1.25932	6.56291	0.416953	sp|Q9LSQ6|PBP1_ARATH	Calcium-binding protein PBP1 OS=Arabidopsis thaliana GN=PBP1 PE=1 SV=1//5.27199e-32	sp|Q9LSQ6|PBP1_ARATH Calcium-binding protein PBP1 OS=Arabidopsis thaliana GN=PBP1 PE=1 SV=1//5.27199e-32
POPTR_0315s00200	0	2.57515	10.7395	1.13121	sp|Q9LSQ6|PBP1_ARATH	Calcium-binding protein PBP1 OS=Arabidopsis thaliana GN=PBP1 PE=1 SV=1//9.7551e-27	sp|Q9LSQ6|PBP1_ARATH Calcium-binding protein PBP1 OS=Arabidopsis thaliana GN=PBP1 PE=1 SV=1//9.7551e-27
POPTR_0005s19070	0	0.179601	0.973845	0.405174	sp|O81108|ACA2_ARATH	Calcium-transporting ATPase 2, plasma membrane-type OS=Arabidopsis thaliana GN=ACA2 PE=1 SV=1//0	sp|O81108|ACA2_ARATH Calcium-transporting ATPase 2, plasma membrane-type OS=Arabidopsis thaliana GN=ACA2 PE=1 SV=1//0
POPTR_0013s03770	0	0.639324	6.07511	24.0846	sp|Q9LIK5|CML11_ARATH	Calmodulin-like protein 11 OS=Arabidopsis thaliana GN=CML11 PE=2 SV=1//6.07417e-07	sp|Q9LIK5|CML11_ARATH Calmodulin-like protein 11 OS=Arabidopsis thaliana GN=CML11 PE=2 SV=1//6.07417e-07
POPTR_0007s05840	0	3.47535	2.63543	3.83676	sp|Q9SDN0|DNJ20_ARATH	Chaperone protein dnaJ 20, chloroplastic OS=Arabidopsis thaliana GN=ATJ20 PE=2 SV=2//1.03565e-18	sp|Q9SDN0|DNJ20_ARATH Chaperone protein dnaJ 20, chloroplastic OS=Arabidopsis thaliana GN=ATJ20 PE=2 SV=2//1.03565e-18
POPTR_0015s15120	0	0.60602	0.399269	2.28018	sp|Q56XV8|CPNA2_ARATH	Chaperonin 60 subunit alpha 2, chloroplastic OS=Arabidopsis thaliana GN=CPN60A2 PE=2 SV=1//4.21385e-43	sp|Q56XV8|CPNA2_ARATH Chaperonin 60 subunit alpha 2, chloroplastic OS=Arabidopsis thaliana GN=CPN60A2 PE=2 SV=1//4.21385e-43
POPTR_0284s00200	0	6.63583	13.0582	12.9219	sp|Q9LE89|CLH0_CHEAL	Chlorophyllase type 0 OS=Chenopodium album GN=CACLH PE=1 SV=1//1.97797e-83	sp|Q9LE89|CLH0_CHEAL Chlorophyllase type 0 OS=Chenopodium album GN=CACLH PE=1 SV=1//1.97797e-83
POPTR_0011s13850	0	0.0599874	0.53844	1.22094	sp|Q9LJU0|CBL10_ARATH	COBRA-like protein 10 OS=Arabidopsis thaliana GN=COBL10 PE=2 SV=1//0	sp|Q9LJU0|CBL10_ARATH COBRA-like protein 10 OS=Arabidopsis thaliana GN=COBL10 PE=2 SV=1//0
POPTR_0003s07900	0	0.306761	1.31183	5.96889	sp|Q94JU3|CSN7_ARATH	COP9 signalosome complex subunit 7 OS=Arabidopsis thaliana GN=CSN7 PE=1 SV=1//1.66669e-74	sp|Q94JU3|CSN7_ARATH COP9 signalosome complex subunit 7 OS=Arabidopsis thaliana GN=CSN7 PE=1 SV=1//1.66669e-74
POPTR_0009s04290	0	0.889051	0.731455	2.92814	sp|Q39547|CUCM1_CUCME	Cucumisin OS=Cucumis melo PE=1 SV=1//0	sp|Q39547|CUCM1_CUCME Cucumisin OS=Cucumis melo PE=1 SV=1//0
POPTR_0007s14860	0	1.76395	4.82342	2.32477	sp|Q8LGA1|CCD41_ARATH	Cyclin-D4-1 OS=Arabidopsis thaliana GN=CYCD4-1 PE=1 SV=2//4.13048e-29	sp|Q8LGA1|CCD41_ARATH Cyclin-D4-1 OS=Arabidopsis thaliana GN=CYCD4-1 PE=1 SV=2//4.13048e-29
POPTR_0004s02410	0	0	1.68402	1.39848	sp|Q8GYA4|CRK10_ARATH	Cysteine-rich receptor-like protein kinase 10 OS=Arabidopsis thaliana GN=CRK10 PE=1 SV=3//1.37611e-39	sp|Q8GYA4|CRK10_ARATH Cysteine-rich receptor-like protein kinase 10 OS=Arabidopsis thaliana GN=CRK10 PE=1 SV=3//1.37611e-39
POPTR_0004s02430	0	0.272903	1.29707	2.03642	sp|Q8GYA4|CRK10_ARATH	Cysteine-rich receptor-like protein kinase 10 OS=Arabidopsis thaliana GN=CRK10 PE=1 SV=3//1.89417e-17	sp|Q8GYA4|CRK10_ARATH Cysteine-rich receptor-like protein kinase 10 OS=Arabidopsis thaliana GN=CRK10 PE=1 SV=3//1.89417e-17
POPTR_0017s06750	0	30.8587	46.7716	60.776	sp|Q9LRJ9|CRR38_ARATH	Cysteine-rich repeat secretory protein 38 OS=Arabidopsis thaliana GN=CRRSP38 PE=2 SV=1//1.16836e-69	sp|Q9LRJ9|CRR38_ARATH Cysteine-rich repeat secretory protein 38 OS=Arabidopsis thaliana GN=CRRSP38 PE=2 SV=1//1.16836e-69
POPTR_0017s06760	0	61.7051	82.9855	131.351	sp|Q9LRJ9|CRR38_ARATH	Cysteine-rich repeat secretory protein 38 OS=Arabidopsis thaliana GN=CRRSP38 PE=2 SV=1//2.44592e-70	sp|Q9LRJ9|CRR38_ARATH Cysteine-rich repeat secretory protein 38 OS=Arabidopsis thaliana GN=CRRSP38 PE=2 SV=1//2.44592e-70
POPTR_0017s06770	0	11.3326	9.7698	19.4601	sp|Q9LRJ9|CRR38_ARATH	Cysteine-rich repeat secretory protein 38 OS=Arabidopsis thaliana GN=CRRSP38 PE=2 SV=1//4.71965e-62	sp|Q9LRJ9|CRR38_ARATH Cysteine-rich repeat secretory protein 38 OS=Arabidopsis thaliana GN=CRRSP38 PE=2 SV=1//4.71965e-62
POPTR_0001s08710	0	122.175	158.131	48.7661	sp|Q9SYS6|DRE1C_ARATH	Dehydration-responsive element-binding protein 1C OS=Arabidopsis thaliana GN=DREB1C PE=2 SV=2//3.91274e-52	sp|Q9SYS6|DRE1C_ARATH Dehydration-responsive element-binding protein 1C OS=Arabidopsis thaliana GN=DREB1C PE=2 SV=2//3.91274e-52
POPTR_0009s14990	0	2.39792	3.38231	1.53239	sp|Q8S9Z5|DRE1F_ORYSJ	Dehydration-responsive element-binding protein 1F OS=Oryza sativa subsp. japonica GN=DREB1F PE=3 SV=1//1.9267e-38	sp|Q8S9Z5|DRE1F_ORYSJ Dehydration-responsive element-binding protein 1F OS=Oryza sativa subsp. japonica GN=DREB1F PE=3 SV=1//1.9267e-38
POPTR_0008s10160	0	6.38542	8.90434	1.48757	sp|P22242|DRPE_CRAPL	Desiccation-related protein PCC13-62 OS=Craterostigma plantagineum PE=2 SV=1//2.0826e-121	sp|P22242|DRPE_CRAPL Desiccation-related protein PCC13-62 OS=Craterostigma plantagineum PE=2 SV=1//2.0826e-121
POPTR_0192s00220	0	0.832409	1.69555	5.0087	sp|P51109|DFRA_MEDSA	Dihydroflavonol-4-reductase (Fragment) OS=Medicago sativa GN=DFR1 PE=2 SV=1//3.30289e-40	sp|P51109|DFRA_MEDSA Dihydroflavonol-4-reductase (Fragment) OS=Medicago sativa GN=DFR1 PE=2 SV=1//3.30289e-40
POPTR_0015s00300	0	1.83559	1.07446	1.40623	sp|Q9FLU1|BIN4_ARATH	DNA-binding protein BIN4 OS=Arabidopsis thaliana GN=BIN4 PE=1 SV=2//1.37492e-20	sp|Q9FLU1|BIN4_ARATH DNA-binding protein BIN4 OS=Arabidopsis thaliana GN=BIN4 PE=1 SV=2//1.37492e-20
POPTR_0013s12830	0	0.860783	1.68516	3.88453	sp|Q9ZP55|DRP4C_ARATH	Dynamin-related protein 4C OS=Arabidopsis thaliana GN=DRP4C PE=2 SV=1//0	sp|Q9ZP55|DRP4C_ARATH Dynamin-related protein 4C OS=Arabidopsis thaliana GN=DRP4C PE=2 SV=1//0
POPTR_0010s05720	0	2.29669	1.73837	1.02213	sp|Q8LDB8|RING2_ARATH	E3 ubiquitin-protein ligase At1g63170 OS=Arabidopsis thaliana GN=At1g63170 PE=2 SV=2//1.18168e-10	sp|Q8LDB8|RING2_ARATH E3 ubiquitin-protein ligase At1g63170 OS=Arabidopsis thaliana GN=At1g63170 PE=2 SV=2//1.18168e-10
POPTR_0024s00470	0	1.24425	1.00002	0.91875	sp|Q5XF85|ATL42_ARATH	E3 ubiquitin-protein ligase ATL42 OS=Arabidopsis thaliana GN=ATL42 PE=1 SV=2//2.09545e-52	sp|Q5XF85|ATL42_ARATH E3 ubiquitin-protein ligase ATL42 OS=Arabidopsis thaliana GN=ATL42 PE=1 SV=2//2.09545e-52
POPTR_0009s02140	0	2.23115	2.53061	4.25353	sp|Q9SF15|PUB24_ARATH	E3 ubiquitin-protein ligase PUB24 OS=Arabidopsis thaliana GN=PUB24 PE=1 SV=1//1.71626e-105	sp|Q9SF15|PUB24_ARATH E3 ubiquitin-protein ligase PUB24 OS=Arabidopsis thaliana GN=PUB24 PE=1 SV=1//1.71626e-105
POPTR_0002s08360	0	4.68714	6.6112	8.19	sp|Q8LPN7|RNG1L_ARATH	E3 ubiquitin-protein ligase RING1-like OS=Arabidopsis thaliana GN=At3g19950 PE=2 SV=1//2.80643e-15	sp|Q8LPN7|RNG1L_ARATH E3 ubiquitin-protein ligase RING1-like OS=Arabidopsis thaliana GN=At3g19950 PE=2 SV=1//2.80643e-15
POPTR_0025s00230	0	1.32206	2.12827	2.04528	sp|Q9CTY5|EFHA2_MOUSE	EF-hand domain-containing family member A2 OS=Mus musculus GN=Efha2 PE=2 SV=2//4.30161e-09	sp|Q9CTY5|EFHA2_MOUSE EF-hand domain-containing family member A2 OS=Mus musculus GN=Efha2 PE=2 SV=2//4.30161e-09
POPTR_0009s12290	0	3.40107	1.3865	3.46888	sp|Q07322|ECP40_DAUCA	Embryogenic cell protein 40 OS=Daucus carota GN=ECP40 PE=1 SV=1//5.89283e-09	sp|Q07322|ECP40_DAUCA Embryogenic cell protein 40 OS=Daucus carota GN=ECP40 PE=1 SV=1//5.89283e-09
POPTR_0015s07150	0	2.30226	2.60224	1.19187	sp|P20075|LEAD8_DAUCA	Embryonic protein DC-8 OS=Daucus carota PE=3 SV=1//6.52496e-19	sp|P20075|LEAD8_DAUCA Embryonic protein DC-8 OS=Daucus carota PE=3 SV=1//6.52496e-19
POPTR_0014s04610	0	695.152	783.47	207.779	sp|Q8L9K1|ERF99_ARATH	Ethylene-responsive transcription factor 13 OS=Arabidopsis thaliana GN=ERF13 PE=2 SV=2//2.44954e-39	sp|Q8L9K1|ERF99_ARATH Ethylene-responsive transcription factor 13 OS=Arabidopsis thaliana GN=ERF13 PE=2 SV=2//2.44954e-39
POPTR_0014s04640	0	972.652	1215.97	317.012	sp|Q8L9K1|ERF99_ARATH	Ethylene-responsive transcription factor 13 OS=Arabidopsis thaliana GN=ERF13 PE=2 SV=2//3.40736e-47	sp|Q8L9K1|ERF99_ARATH Ethylene-responsive transcription factor 13 OS=Arabidopsis thaliana GN=ERF13 PE=2 SV=2//3.40736e-47
POPTR_0014s04630	0	232.82	311.903	84.069	sp|Q8L9K1|ERF99_ARATH	Ethylene-responsive transcription factor 13 OS=Arabidopsis thaliana GN=ERF13 PE=2 SV=2//4.29516e-48	sp|Q8L9K1|ERF99_ARATH Ethylene-responsive transcription factor 13 OS=Arabidopsis thaliana GN=ERF13 PE=2 SV=2//4.29516e-48
POPTR_0003s05300	0	38.0956	62.608	26.2685	sp|Q9C9I2|ERF21_ARATH	Ethylene-responsive transcription factor ERF021 OS=Arabidopsis thaliana GN=ERF021 PE=2 SV=1//1.47553e-43	sp|Q9C9I2|ERF21_ARATH Ethylene-responsive transcription factor ERF021 OS=Arabidopsis thaliana GN=ERF021 PE=2 SV=1//1.47553e-43
POPTR_0002s04040	0	2.8271	15.0688	4.22021	sp|Q9LTC6|ERF95_ARATH	Ethylene-responsive transcription factor ERF095 OS=Arabidopsis thaliana GN=ERF095 PE=1 SV=1//3.22149e-21	sp|Q9LTC6|ERF95_ARATH Ethylene-responsive transcription factor ERF095 OS=Arabidopsis thaliana GN=ERF095 PE=1 SV=1//3.22149e-21
POPTR_0002s04030	0	4.06008	4.09144	5.03972	sp|Q9LTC5|ERF98_ARATH	Ethylene-responsive transcription factor ERF098 OS=Arabidopsis thaliana GN=ERF098 PE=1 SV=1//1.12042e-30	sp|Q9LTC5|ERF98_ARATH Ethylene-responsive transcription factor ERF098 OS=Arabidopsis thaliana GN=ERF098 PE=1 SV=1//1.12042e-30
POPTR_0008s03790	0	2.02163	1.39809	1.25564	sp|Q6NLE0|FB279_ARATH	F-box protein At5g41720 OS=Arabidopsis thaliana GN=At5g41720 PE=2 SV=1//1.03766e-28	sp|Q6NLE0|FB279_ARATH F-box protein At5g41720 OS=Arabidopsis thaliana GN=At5g41720 PE=2 SV=1//1.03766e-28
POPTR_0008s02520	0	0.786538	1.16083	1.52119	sp|Q8GVE3|FLRT_CITMA	Flavanone 7-O-glucoside 2&apos;&apos;-O-beta-L-rhamnosyltransferase OS=Citrus maxima GN=C12RT1 PE=1 SV=2//2.41419e-25	sp|Q8GVE3|FLRT_CITMA Flavanone 7-O-glucoside 2&apos;&apos;-O-beta-L-rhamnosyltransferase OS=Citrus maxima GN=C12RT1 PE=1 SV=2//2.41419e-25
POPTR_0010s16020	0	0.368812	1.58016	2.24378	sp|O22893|GOLS1_ARATH	Galactinol synthase 1 OS=Arabidopsis thaliana GN=GOLS1 PE=1 SV=1//0	sp|O22893|GOLS1_ARATH Galactinol synthase 1 OS=Arabidopsis thaliana GN=GOLS1 PE=1 SV=1//0
POPTR_0002s23240	0	1.77283	0.642553	0.107158	sp|Q9MA46|PLA12_ARATH	Galactolipase DONGLE, chloroplastic OS=Arabidopsis thaliana GN=DGL PE=1 SV=1//0	sp|Q9MA46|PLA12_ARATH Galactolipase DONGLE, chloroplastic OS=Arabidopsis thaliana GN=DGL PE=1 SV=1//0
POPTR_0005s04920	0	0.196442	0.412889	1.31693	sp|I1S2N3|GAOA_GIBZE	Galactose oxidase OS=Gibberella zeae (strain PH-1 / ATCC MYA-4620 / FGSC 9075 / NRRL 31084) GN=GAOA PE=3 SV=1//9.52987e-08	sp|I1S2N3|GAOA_GIBZE Galactose oxidase OS=Gibberella zeae (strain PH-1 / ATCC MYA-4620 / FGSC 9075 / NRRL 31084) GN=GAOA PE=3 SV=1//9.52987e-08
POPTR_0006s00990	0	0.164159	1.44144	8.25524	sp|P18715|ZG26_XENLA	Gastrula zinc finger protein XlCGF26.1 (Fragment) OS=Xenopus laevis PE=3 SV=1//1.51027e-10	sp|P18715|ZG26_XENLA Gastrula zinc finger protein XlCGF26.1 (Fragment) OS=Xenopus laevis PE=3 SV=1//1.51027e-10
POPTR_0003s21770	0	1.45527	1.71825	2.26326	sp|Q9LT45|GAT29_ARATH	GATA transcription factor 29 OS=Arabidopsis thaliana GN=GATA29 PE=2 SV=1//2.41084e-11	sp|Q9LT45|GAT29_ARATH GATA transcription factor 29 OS=Arabidopsis thaliana GN=GATA29 PE=2 SV=1//2.41084e-11
POPTR_0017s02520	0	9.59666	18.3766	57.6077	sp|Q9FLN0|GLIP1_ARATH	GDSL esterase/lipase 1 OS=Arabidopsis thaliana GN=GLIP1 PE=1 SV=1//9.38187e-17	sp|Q9FLN0|GLIP1_ARATH GDSL esterase/lipase 1 OS=Arabidopsis thaliana GN=GLIP1 PE=1 SV=1//9.38187e-17
POPTR_0003s21730	0	0.721593	1.88039	13.1326	sp|Q9C7N4|GDL15_ARATH	GDSL esterase/lipase At1g29670 OS=Arabidopsis thaliana GN=At1g29670 PE=2 SV=1//1.83265e-114	sp|Q9C7N4|GDL15_ARATH GDSL esterase/lipase At1g29670 OS=Arabidopsis thaliana GN=At1g29670 PE=2 SV=1//1.83265e-114
POPTR_0010s24700	0	0	0.956172	1.89691	sp|Q652P9|GL93_ORYSJ	Germin-like protein 9-3 OS=Oryza sativa subsp. japonica GN=Os09g0568700 PE=2 SV=1//1.82964e-79	sp|Q652P9|GL93_ORYSJ Germin-like protein 9-3 OS=Oryza sativa subsp. japonica GN=Os09g0568700 PE=2 SV=1//1.82964e-79
POPTR_0008s08390	0	0.890657	1.3109	0.420643	sp|Q652P9|GL93_ORYSJ	Germin-like protein 9-3 OS=Oryza sativa subsp. japonica GN=Os09g0568700 PE=2 SV=1//5.10317e-78	sp|Q652P9|GL93_ORYSJ Germin-like protein 9-3 OS=Oryza sativa subsp. japonica GN=Os09g0568700 PE=2 SV=1//5.10317e-78
POPTR_0009s14240	0	1.21787	7.16742	63.1782	sp|P92997|GL113_ARATH	Germin-like protein subfamily 1 member 13 OS=Arabidopsis thaliana GN=GLP6 PE=2 SV=2//6.56305e-84	sp|P92997|GL113_ARATH Germin-like protein subfamily 1 member 13 OS=Arabidopsis thaliana GN=GLP6 PE=2 SV=2//6.56305e-84
POPTR_0009s14250	0	0.176246	3.02004	31.7842	sp|P92997|GL113_ARATH	Germin-like protein subfamily 1 member 13 OS=Arabidopsis thaliana GN=GLP6 PE=2 SV=2//6.77343e-84	sp|P92997|GL113_ARATH Germin-like protein subfamily 1 member 13 OS=Arabidopsis thaliana GN=GLP6 PE=2 SV=2//6.77343e-84
POPTR_0004s18690	0	0.798704	1.45551	3.93886	sp|Q9FIC8|GL116_ARATH	Germin-like protein subfamily 1 member 16 OS=Arabidopsis thaliana GN=At5g39130 PE=2 SV=1//2.23524e-07	sp|Q9FIC8|GL116_ARATH Germin-like protein subfamily 1 member 16 OS=Arabidopsis thaliana GN=At5g39130 PE=2 SV=1//2.23524e-07
POPTR_0002s08970	0	0.550302	1.11363	3.21127	sp|Q03773|E13A_SOYBN	Glucan endo-1,3-beta-glucosidase OS=Glycine max PE=1 SV=1//3.28392e-85	sp|Q03773|E13A_SOYBN Glucan endo-1,3-beta-glucosidase OS=Glycine max PE=1 SV=1//3.28392e-85
POPTR_0001s38360	0	0.184734	0.624957	2.62438	sp|O04660|GLR21_ARATH	Glutamate receptor 2.1 OS=Arabidopsis thaliana GN=GLR2.1 PE=2 SV=2//2.60625e-09	sp|O04660|GLR21_ARATH Glutamate receptor 2.1 OS=Arabidopsis thaliana GN=GLR2.1 PE=2 SV=2//2.60625e-09
POPTR_0001s38370	0	0.0849031	0.559084	2.31075	sp|O04660|GLR21_ARATH	Glutamate receptor 2.1 OS=Arabidopsis thaliana GN=GLR2.1 PE=2 SV=2//2.78916e-09	sp|O04660|GLR21_ARATH Glutamate receptor 2.1 OS=Arabidopsis thaliana GN=GLR2.1 PE=2 SV=2//2.78916e-09
POPTR_0001s38330	0	0.392589	1.99246	7.73075	sp|O04660|GLR21_ARATH	Glutamate receptor 2.1 OS=Arabidopsis thaliana GN=GLR2.1 PE=2 SV=2//5.24694e-10	sp|O04660|GLR21_ARATH Glutamate receptor 2.1 OS=Arabidopsis thaliana GN=GLR2.1 PE=2 SV=2//5.24694e-10
POPTR_0011s07770	0	2.14517	2.55673	4.93278	sp|Q8LGN0|GLR27_ARATH	Glutamate receptor 2.7 OS=Arabidopsis thaliana GN=GLR2.7 PE=2 SV=3//2.94151e-16	sp|Q8LGN0|GLR27_ARATH Glutamate receptor 2.7 OS=Arabidopsis thaliana GN=GLR2.7 PE=2 SV=3//2.94151e-16
POPTR_0001s38410	0	1.8162	3.20533	8.70966	sp|Q8LGN0|GLR27_ARATH	Glutamate receptor 2.7 OS=Arabidopsis thaliana GN=GLR2.7 PE=2 SV=3//9.56797e-14	sp|Q8LGN0|GLR27_ARATH Glutamate receptor 2.7 OS=Arabidopsis thaliana GN=GLR2.7 PE=2 SV=3//9.56797e-14
POPTR_0020s00370	0	1.72075	2.19946	0.376365	sp|Q9LYC6|GRC11_ARATH	Glutaredoxin-C11 OS=Arabidopsis thaliana GN=GRXC11 PE=3 SV=1//1.39173e-52	sp|Q9LYC6|GRC11_ARATH Glutaredoxin-C11 OS=Arabidopsis thaliana GN=GRXC11 PE=3 SV=1//1.39173e-52
POPTR_0008s13470	0	2.02719	2.6166	6.68664	sp|Q9CA57|GSTUA_ARATH	Glutathione S-transferase U10 OS=Arabidopsis thaliana GN=GSTU10 PE=2 SV=1//3.55336e-10	sp|Q9CA57|GSTUA_ARATH Glutathione S-transferase U10 OS=Arabidopsis thaliana GN=GSTU10 PE=2 SV=1//3.55336e-10
POPTR_0256s00210	0	0	0.664129	2.97252	sp|Q9SHH6|GSTUO_ARATH	Glutathione S-transferase U24 OS=Arabidopsis thaliana GN=GSTU24 PE=2 SV=1//1.34177e-27	sp|Q9SHH6|GSTUO_ARATH Glutathione S-transferase U24 OS=Arabidopsis thaliana GN=GSTU24 PE=2 SV=1//1.34177e-27
POPTR_0005s01820	0	0.523688	0.358564	1.8767	sp|Q9SXB4|Y1130_ARATH	G-type lectin S-receptor-like serine/threonine-protein kinase At1g11300 OS=Arabidopsis thaliana GN=At1g11300 PE=2 SV=1//1.15004e-44	sp|Q9SXB4|Y1130_ARATH G-type lectin S-receptor-like serine/threonine-protein kinase At1g11300 OS=Arabidopsis thaliana GN=At1g11300 PE=2 SV=1//1.15004e-44
POPTR_0004s02660	0	0.263887	2.8246	14.9179	sp|Q9SXB8|Y1133_ARATH	G-type lectin S-receptor-like serine/threonine-protein kinase At1g11330 OS=Arabidopsis thaliana GN=At1g11330 PE=1 SV=3//2.49094e-11	sp|Q9SXB8|Y1133_ARATH G-type lectin S-receptor-like serine/threonine-protein kinase At1g11330 OS=Arabidopsis thaliana GN=At1g11330 PE=1 SV=3//2.49094e-11
POPTR_0011s03900	0	0.558905	0.787924	1.76709	sp|Q9SXB8|Y1133_ARATH	G-type lectin S-receptor-like serine/threonine-protein kinase At1g11330 OS=Arabidopsis thaliana GN=At1g11330 PE=1 SV=3//7.70405e-11	sp|Q9SXB8|Y1133_ARATH G-type lectin S-receptor-like serine/threonine-protein kinase At1g11330 OS=Arabidopsis thaliana GN=At1g11330 PE=1 SV=3//7.70405e-11
POPTR_0728s00210	0	0.247335	0.325654	1.86672	sp|Q9ZT07|RKS1_ARATH	G-type lectin S-receptor-like serine/threonine-protein kinase RKS1 OS=Arabidopsis thaliana GN=RKS1 PE=3 SV=3//1.17679e-96	sp|Q9ZT07|RKS1_ARATH G-type lectin S-receptor-like serine/threonine-protein kinase RKS1 OS=Arabidopsis thaliana GN=RKS1 PE=3 SV=3//1.17679e-96
POPTR_0728s00200	0	1.65704	1.47764	6.2174	sp|Q9ZT07|RKS1_ARATH	G-type lectin S-receptor-like serine/threonine-protein kinase RKS1 OS=Arabidopsis thaliana GN=RKS1 PE=3 SV=3//1.37943e-20	sp|Q9ZT07|RKS1_ARATH G-type lectin S-receptor-like serine/threonine-protein kinase RKS1 OS=Arabidopsis thaliana GN=RKS1 PE=3 SV=3//1.37943e-20
POPTR_0011s02140	0	0.0772096	0.440314	1.0544	sp|Q9ZT07|RKS1_ARATH	G-type lectin S-receptor-like serine/threonine-protein kinase RKS1 OS=Arabidopsis thaliana GN=RKS1 PE=3 SV=3//8.39833e-98	sp|Q9ZT07|RKS1_ARATH G-type lectin S-receptor-like serine/threonine-protein kinase RKS1 OS=Arabidopsis thaliana GN=RKS1 PE=3 SV=3//8.39833e-98
POPTR_0200s00240	0	1.33397	0.87853	1.14969	sp|Q39202|RLK1_ARATH	G-type lectin S-receptor-like serine/threonine-protein kinase RLK1 OS=Arabidopsis thaliana GN=RLK1 PE=2 SV=2//4.64339e-10	sp|Q39202|RLK1_ARATH G-type lectin S-receptor-like serine/threonine-protein kinase RLK1 OS=Arabidopsis thaliana GN=RLK1 PE=2 SV=2//4.64339e-10
POPTR_0004s15530	0	0.330738	0.942768	1.14113	sp|P49082|GPA1_LOTJA	Guanine nucleotide-binding protein alpha-1 subunit OS=Lotus japonicus GN=GPA1 PE=2 SV=1//3.30031e-17	sp|P49082|GPA1_LOTJA Guanine nucleotide-binding protein alpha-1 subunit OS=Lotus japonicus GN=GPA1 PE=2 SV=1//3.30031e-17
POPTR_0876s00200	0	0	0.343975	4.24581	sp|P43082|HEVL_ARATH	Hevein-like protein OS=Arabidopsis thaliana GN=HEL PE=1 SV=1//1.80965e-17	sp|P43082|HEVL_ARATH Hevein-like protein OS=Arabidopsis thaliana GN=HEL PE=1 SV=1//1.80965e-17
POPTR_0012s03080	0	1.65184	3.8755	7.708	sp|P46897|ATHB7_ARATH	Homeobox-leucine zipper protein ATHB-7 OS=Arabidopsis thaliana GN=ATHB-7 PE=2 SV=2//2.159e-40	sp|P46897|ATHB7_ARATH Homeobox-leucine zipper protein ATHB-7 OS=Arabidopsis thaliana GN=ATHB-7 PE=2 SV=2//2.159e-40
POPTR_0004s01980	0	0	0.180467	0.996407	sp|Q93V99|PDF2_ARATH	Homeobox-leucine zipper protein PROTODERMAL FACTOR 2 OS=Arabidopsis thaliana GN=PDF2 PE=2 SV=1//4.94463e-10	sp|Q93V99|PDF2_ARATH Homeobox-leucine zipper protein PROTODERMAL FACTOR 2 OS=Arabidopsis thaliana GN=PDF2 PE=2 SV=1//4.94463e-10
POPTR_1734s00200	0	6.24552	2.59173	2.97602	sp|Q33DQ2|THCAI_CANSA	Inactive tetrahydrocannabinolic acid synthase OS=Cannabis sativa PE=3 SV=1//3.51388e-94	sp|Q33DQ2|THCAI_CANSA Inactive tetrahydrocannabinolic acid synthase OS=Cannabis sativa PE=3 SV=1//3.51388e-94
POPTR_0011s17140	0	0.43932	0.477839	3.41029	sp|P52578|IFRH_SOLTU	Isoflavone reductase homolog OS=Solanum tuberosum PE=2 SV=1//6.85859e-130	sp|P52578|IFRH_SOLTU Isoflavone reductase homolog OS=Solanum tuberosum PE=2 SV=1//6.85859e-130
POPTR_0013s15310	0	0.273026	1.01895	0.692239	sp|Q6J540|C79D4_LOTJA	Isoleucine N-monooxygenase 2 OS=Lotus japonicus GN=CYP79D4 PE=1 SV=1//0	sp|Q6J540|C79D4_LOTJA Isoleucine N-monooxygenase 2 OS=Lotus japonicus GN=CYP79D4 PE=1 SV=1//0
POPTR_0004s16590	0	3.08013	1.99249	5.3833	sp|P21298|DHLE_RAPSA	Late embryogenesis abundant protein OS=Raphanus sativus PE=2 SV=1//4.44342e-11	sp|P21298|DHLE_RAPSA Late embryogenesis abundant protein OS=Raphanus sativus PE=2 SV=1//4.44342e-11
POPTR_0001s46310	0	0.564318	2.11364	3.32054	sp|Q02200|PERX_NICSY	Lignin-forming anionic peroxidase OS=Nicotiana sylvestris PE=2 SV=1//1.14871e-145	sp|Q02200|PERX_NICSY Lignin-forming anionic peroxidase OS=Nicotiana sylvestris PE=2 SV=1//1.14871e-145
POPTR_0008s02330	0	1.84432	4.10382	8.36897	sp|Q02200|PERX_NICSY	Lignin-forming anionic peroxidase OS=Nicotiana sylvestris PE=2 SV=1//1.50509e-17	sp|Q02200|PERX_NICSY Lignin-forming anionic peroxidase OS=Nicotiana sylvestris PE=2 SV=1//1.50509e-17
POPTR_0001s46290	0	0.369953	0.704652	1.03827	sp|Q02200|PERX_NICSY	Lignin-forming anionic peroxidase OS=Nicotiana sylvestris PE=2 SV=1//2.77741e-145	sp|Q02200|PERX_NICSY Lignin-forming anionic peroxidase OS=Nicotiana sylvestris PE=2 SV=1//2.77741e-145
POPTR_0014s16510	0	1.31638	9.58207	20.3153	sp|Q9LQR0|LBD1_ARATH	LOB domain-containing protein 1 OS=Arabidopsis thaliana GN=LBD1 PE=2 SV=1//1.8929e-13	sp|Q9LQR0|LBD1_ARATH LOB domain-containing protein 1 OS=Arabidopsis thaliana GN=LBD1 PE=2 SV=1//1.8929e-13
POPTR_0012s13180	0	20.4744	49.5544	96.7961	sp|Q04980|LTI65_ARATH	Low-temperature-induced 65 kDa protein OS=Arabidopsis thaliana GN=LTI65 PE=2 SV=2//2.15808e-29	sp|Q04980|LTI65_ARATH Low-temperature-induced 65 kDa protein OS=Arabidopsis thaliana GN=LTI65 PE=2 SV=2//2.15808e-29
POPTR_0025s00200	0	0.343552	0.904854	1.09524	sp|Q9FL28|FLS2_ARATH	LRR receptor-like serine/threonine-protein kinase FLS2 OS=Arabidopsis thaliana GN=FLS2 PE=1 SV=1//1.92726e-13	sp|Q9FL28|FLS2_ARATH LRR receptor-like serine/threonine-protein kinase FLS2 OS=Arabidopsis thaliana GN=FLS2 PE=1 SV=1//1.92726e-13
POPTR_0025s00300	0	0.204518	1.07733	1.23727	sp|Q9FIZ3|GSO2_ARATH	LRR receptor-like serine/threonine-protein kinase GSO2 OS=Arabidopsis thaliana GN=GSO2 PE=2 SV=2//1.19632e-27	sp|Q9FIZ3|GSO2_ARATH LRR receptor-like serine/threonine-protein kinase GSO2 OS=Arabidopsis thaliana GN=GSO2 PE=2 SV=2//1.19632e-27
POPTR_0025s00320	0	0.880462	1.57279	2.0089	sp|Q9FIZ3|GSO2_ARATH	LRR receptor-like serine/threonine-protein kinase GSO2 OS=Arabidopsis thaliana GN=GSO2 PE=2 SV=2//1.66281e-33	sp|Q9FIZ3|GSO2_ARATH LRR receptor-like serine/threonine-protein kinase GSO2 OS=Arabidopsis thaliana GN=GSO2 PE=2 SV=2//1.66281e-33
POPTR_0009s04030	0	0.81728	1.31848	0.655907	sp|Q9M345|LRK42_ARATH	L-type lectin-domain containing receptor kinase IV.2 OS=Arabidopsis thaliana GN=LECRK42 PE=2 SV=1//0	sp|Q9M345|LRK42_ARATH L-type lectin-domain containing receptor kinase IV.2 OS=Arabidopsis thaliana GN=LECRK42 PE=2 SV=1//0
POPTR_0007s15010	0	0.0493562	0.891262	1.73301	sp|Q9LXA5|LRK91_ARATH	L-type lectin-domain containing receptor kinase IX.1 OS=Arabidopsis thaliana GN=LECRK91 PE=2 SV=1//0	sp|Q9LXA5|LRK91_ARATH L-type lectin-domain containing receptor kinase IX.1 OS=Arabidopsis thaliana GN=LECRK91 PE=2 SV=1//0
POPTR_0015s10350	0	0.953729	0.459985	2.91919	sp|Q9FKS8|LHT1_ARATH	Lysine histidine transporter 1 OS=Arabidopsis thaliana GN=LHT1 PE=1 SV=1//0	sp|Q9FKS8|LHT1_ARATH Lysine histidine transporter 1 OS=Arabidopsis thaliana GN=LHT1 PE=1 SV=1//0
POPTR_0005s26960	0	0.638661	1.41614	1.86873	sp|Q9SX98|LHTL8_ARATH	Lysine histidine transporter-like 8 OS=Arabidopsis thaliana GN=AATL1 PE=1 SV=1//1.55303e-22	sp|Q9SX98|LHTL8_ARATH Lysine histidine transporter-like 8 OS=Arabidopsis thaliana GN=AATL1 PE=1 SV=1//1.55303e-22
POPTR_0016s04680	0	2.56256	2.43745	8.72717	sp|O50001|PRU1_PRUAR	Major allergen Pru ar 1 OS=Prunus armeniaca PE=1 SV=1//8.95581e-53	sp|O50001|PRU1_PRUAR Major allergen Pru ar 1 OS=Prunus armeniaca PE=1 SV=1//8.95581e-53
POPTR_0002s18530	0	0.388229	0.268589	1.05467	sp|Q8L5J1|MAN4_SOLLC	Mannan endo-1,4-beta-mannosidase 4 OS=Solanum lycopersicum GN=MAN4 PE=1 SV=2//1.30537e-27	sp|Q8L5J1|MAN4_SOLLC Mannan endo-1,4-beta-mannosidase 4 OS=Solanum lycopersicum GN=MAN4 PE=1 SV=2//1.30537e-27
POPTR_0011s02440	0	0.27808	2.11429	13.0816	sp|O80475|MES8_ARATH	Methylesterase 8 OS=Arabidopsis thaliana GN=MES8 PE=2 SV=1//1.74805e-82	sp|O80475|MES8_ARATH Methylesterase 8 OS=Arabidopsis thaliana GN=MES8 PE=2 SV=1//1.74805e-82
POPTR_0017s07260	0	8.89495	12.6739	7.22998	sp|Q9SJY5|PUMP5_ARATH	Mitochondrial uncoupling protein 5 OS=Arabidopsis thaliana GN=PUMP5 PE=2 SV=1//2.03942e-158	sp|Q9SJY5|PUMP5_ARATH Mitochondrial uncoupling protein 5 OS=Arabidopsis thaliana GN=PUMP5 PE=2 SV=1//2.03942e-158
POPTR_0017s07250	0	9.9916	10.7284	5.88678	sp|Q9SJY5|PUMP5_ARATH	Mitochondrial uncoupling protein 5 OS=Arabidopsis thaliana GN=PUMP5 PE=2 SV=1//7.96311e-06	sp|Q9SJY5|PUMP5_ARATH Mitochondrial uncoupling protein 5 OS=Arabidopsis thaliana GN=PUMP5 PE=2 SV=1//7.96311e-06
POPTR_0004s04960	0	1.27414	3.81215	9.41916	sp|A2YD22|MLOH1_ORYSI	MLO protein homolog 1 OS=Oryza sativa subsp. indica GN=MLO1 PE=3 SV=2//8.91792e-13	sp|A2YD22|MLOH1_ORYSI MLO protein homolog 1 OS=Oryza sativa subsp. indica GN=MLO1 PE=3 SV=2//8.91792e-13
POPTR_0008s22890	0	1.61098	2.34336	0	sp|Q9LIF1|GRS10_ARATH	Monothiol glutaredoxin-S10 OS=Arabidopsis thaliana GN=GRXS10 PE=3 SV=1//1.51267e-55	sp|Q9LIF1|GRS10_ARATH Monothiol glutaredoxin-S10 OS=Arabidopsis thaliana GN=GRXS10 PE=3 SV=1//1.51267e-55
POPTR_0020s00420	0	6.73325	9.96468	4.4423	sp|Q9LYC8|GRXS6_ARATH	Monothiol glutaredoxin-S6 OS=Arabidopsis thaliana GN=GRXS6 PE=3 SV=1//3.36597e-47	sp|Q9LYC8|GRXS6_ARATH Monothiol glutaredoxin-S6 OS=Arabidopsis thaliana GN=GRXS6 PE=3 SV=1//3.36597e-47
POPTR_0004s04300	0	0.383604	0.378903	1.10844	sp|Q6DN14|MCTP1_HUMAN	Multiple C2 and transmembrane domain-containing protein 1 OS=Homo sapiens GN=MCTP1 PE=2 SV=2//1.63091e-12	sp|Q6DN14|MCTP1_HUMAN Multiple C2 and transmembrane domain-containing protein 1 OS=Homo sapiens GN=MCTP1 PE=2 SV=2//1.63091e-12
POPTR_0011s04000	0	0.360798	0.650197	1.98513	sp|Q7XBH4|MYB4_ORYSJ	Myb-related protein Myb4 OS=Oryza sativa subsp. japonica GN=MYB4 PE=2 SV=2//8.33269e-50	sp|Q7XBH4|MYB4_ORYSJ Myb-related protein Myb4 OS=Oryza sativa subsp. japonica GN=MYB4 PE=2 SV=2//8.33269e-50
POPTR_1659s00200	0	0.758943	1.14741	2.00828	sp|Q93VY3|NAC72_ARATH	NAC domain-containing protein 72 OS=Arabidopsis thaliana GN=NAC072 PE=2 SV=1//6.51913e-125	sp|Q93VY3|NAC72_ARATH NAC domain-containing protein 72 OS=Arabidopsis thaliana GN=NAC072 PE=2 SV=1//6.51913e-125
POPTR_0019s13130	0	0.42306	2.69271	2.55938	sp|Q84K00|NAC78_ARATH	NAC domain-containing protein 78 OS=Arabidopsis thaliana GN=NAC078 PE=2 SV=2//6.98329e-20	sp|Q84K00|NAC78_ARATH NAC domain-containing protein 78 OS=Arabidopsis thaliana GN=NAC078 PE=2 SV=2//6.98329e-20
POPTR_0010s04370	0	1.03828	0.697036	0.791676	sp|Q8RX77|PTR21_ARATH	Nitrate transporter 1.7 OS=Arabidopsis thaliana GN=NRT1.7 PE=1 SV=1//0	sp|Q8RX77|PTR21_ARATH Nitrate transporter 1.7 OS=Arabidopsis thaliana GN=NRT1.7 PE=1 SV=1//0
POPTR_0009s07930	0	1.12263	0.724939	0.632542	sp|Q5NE24|NSP2_MEDTR	Nodulation-signaling pathway 2 protein OS=Medicago truncatula GN=NSP2 PE=1 SV=1//8.58498e-27	sp|Q5NE24|NSP2_MEDTR Nodulation-signaling pathway 2 protein OS=Medicago truncatula GN=NSP2 PE=1 SV=1//8.58498e-27
POPTR_0006s04050	0	11.0801	15.2563	19.3714	sp|Q9SA38|OCT3_ARATH	Organic cation/carnitine transporter 3 OS=Arabidopsis thaliana GN=OCT3 PE=2 SV=1//3.96558e-32	sp|Q9SA38|OCT3_ARATH Organic cation/carnitine transporter 3 OS=Arabidopsis thaliana GN=OCT3 PE=2 SV=1//3.96558e-32
POPTR_0004s08270	0	0.194301	0.792636	5.38305	sp|P15478|PATT5_SOLTU	Patatin-T5 OS=Solanum tuberosum PE=1 SV=1//6.68275e-96	sp|P15478|PATT5_SOLTU Patatin-T5 OS=Solanum tuberosum PE=1 SV=1//6.68275e-96
POPTR_0008s23130	0	2.1567	6.46137	27.7476	sp|P17642|PRS2_SOLTU	Pathogenesis-related protein STH-2 OS=Solanum tuberosum GN=STH-2 PE=2 SV=1//6.23854e-57	sp|P17642|PRS2_SOLTU Pathogenesis-related protein STH-2 OS=Solanum tuberosum GN=STH-2 PE=2 SV=1//6.23854e-57
POPTR_0014s10110	0	0.533814	0.646455	0.966783	sp|Q9SYK1|PPR11_ARATH	Pentatricopeptide repeat-containing protein At1g05600 OS=Arabidopsis thaliana GN=At1g05600 PE=2 SV=1//1.70425e-71	sp|Q9SYK1|PPR11_ARATH Pentatricopeptide repeat-containing protein At1g05600 OS=Arabidopsis thaliana GN=At1g05600 PE=2 SV=1//1.70425e-71
POPTR_0003s03200	0	1.32052	2.5114	3.69252	sp|B3H672|PP317_ARATH	Pentatricopeptide repeat-containing protein At4g17616 OS=Arabidopsis thaliana GN=At4g17616 PE=2 SV=1//1.49664e-26	sp|B3H672|PP317_ARATH Pentatricopeptide repeat-containing protein At4g17616 OS=Arabidopsis thaliana GN=At4g17616 PE=2 SV=1//1.49664e-26
POPTR_0010s15760	0	0.85751	0.788788	3.51446	sp|O23474|PER40_ARATH	Peroxidase 40 OS=Arabidopsis thaliana GN=PER40 PE=2 SV=2//1.1649e-50	sp|O23474|PER40_ARATH Peroxidase 40 OS=Arabidopsis thaliana GN=PER40 PE=2 SV=2//1.1649e-50
POPTR_0018s12460	0	0.11424	0.652345	1.45931	sp|Q8LPB4|PSKR1_DAUCA	Phytosulfokine receptor 1 OS=Daucus carota GN=PSKR PE=1 SV=1//3.27452e-14	sp|Q8LPB4|PSKR1_DAUCA Phytosulfokine receptor 1 OS=Daucus carota GN=PSKR PE=1 SV=1//3.27452e-14
POPTR_0018s12450	0	0.40383	1.77317	1.86522	sp|Q05091|PGIP_PYRCO	Polygalacturonase inhibitor OS=Pyrus communis GN=PGIP PE=1 SV=1//6.13522e-06	sp|Q05091|PGIP_PYRCO Polygalacturonase inhibitor OS=Pyrus communis GN=PGIP PE=1 SV=1//6.13522e-06
POPTR_0007s11670	0	4.14116	13.5421	23.5211	sp|Q9SE93|PNAE_RAUSE	Polyneuridine-aldehyde esterase OS=Rauvolfia serpentina GN=PNAE PE=1 SV=1//3.11351e-37	sp|Q9SE93|PNAE_RAUSE Polyneuridine-aldehyde esterase OS=Rauvolfia serpentina GN=PNAE PE=1 SV=1//3.11351e-37
POPTR_0010s17790	0	2.03767	6.2629	3.51235	sp|P0CG83|UBIQP_HORVU	Polyubiquitin (Fragment) OS=Hordeum vulgare PE=2 SV=1//3.16072e-17	sp|P0CG83|UBIQP_HORVU Polyubiquitin (Fragment) OS=Hordeum vulgare PE=2 SV=1//3.16072e-17
POPTR_0002s04940	0	0.35594	1.40692	0.825977	sp|P50086|PSD10_YEAST	Probable 26S proteasome regulatory subunit p28 OS=Saccharomyces cerevisiae (strain ATCC 204508 / S288c) GN=NAS6 PE=1 SV=1//2.92081e-06	sp|P50086|PSD10_YEAST Probable 26S proteasome regulatory subunit p28 OS=Saccharomyces cerevisiae (strain ATCC 204508 / S288c) GN=NAS6 PE=1 SV=1//2.92081e-06
POPTR_0004s17430	0	7.69965	2.30685	0.274442	sp|Q7XSQ9|PIP12_ORYSJ	Probable aquaporin PIP1-2 OS=Oryza sativa subsp. japonica GN=PIP1-2 PE=2 SV=3//9.10536e-21	sp|Q7XSQ9|PIP12_ORYSJ Probable aquaporin PIP1-2 OS=Oryza sativa subsp. japonica GN=PIP1-2 PE=2 SV=3//9.10536e-21
POPTR_0008s11720	0	19.8416	29.6595	8.17067	sp|Q9SX25|CXE6_ARATH	Probable carboxylesterase 6 OS=Arabidopsis thaliana GN=CXE6 PE=2 SV=1//1.75114e-114	sp|Q9SX25|CXE6_ARATH Probable carboxylesterase 6 OS=Arabidopsis thaliana GN=CXE6 PE=2 SV=1//1.75114e-114
POPTR_0016s02380	0	1.02113	4.59902	4.40659	sp|Q9CAI3|CADH1_ARATH	Probable cinnamyl alcohol dehydrogenase 1 OS=Arabidopsis thaliana GN=CAD1 PE=2 SV=1//2.42833e-08	sp|Q9CAI3|CADH1_ARATH Probable cinnamyl alcohol dehydrogenase 1 OS=Arabidopsis thaliana GN=CAD1 PE=2 SV=1//2.42833e-08
POPTR_0006s02520	0	1.02831	8.01415	30.0873	sp|Q9CAI3|CADH1_ARATH	Probable cinnamyl alcohol dehydrogenase 1 OS=Arabidopsis thaliana GN=CAD1 PE=2 SV=1//2.73058e-157	sp|Q9CAI3|CADH1_ARATH Probable cinnamyl alcohol dehydrogenase 1 OS=Arabidopsis thaliana GN=CAD1 PE=2 SV=1//2.73058e-157
POPTR_0016s02360	0	0.357229	0.247143	0.979866	sp|Q9CAI3|CADH1_ARATH	Probable cinnamyl alcohol dehydrogenase 1 OS=Arabidopsis thaliana GN=CAD1 PE=2 SV=1//6.71252e-169	sp|Q9CAI3|CADH1_ARATH Probable cinnamyl alcohol dehydrogenase 1 OS=Arabidopsis thaliana GN=CAD1 PE=2 SV=1//6.71252e-169
POPTR_0007s11490	0	0.935493	1.2766	3.23456	sp|Q9FKZ1|DRL42_ARATH	Probable disease resistance protein At5g66900 OS=Arabidopsis thaliana GN=At5g66900 PE=2 SV=1//2.45263e-06	sp|Q9FKZ1|DRL42_ARATH Probable disease resistance protein At5g66900 OS=Arabidopsis thaliana GN=At5g66900 PE=2 SV=1//2.45263e-06
POPTR_0010s14320	0	1.24158	2.55715	1.20504	sp|Q9ZU51|RHA2B_ARATH	Probable E3 ubiquitin-protein ligase RHA2B OS=Arabidopsis thaliana GN=RHA2B PE=1 SV=2//4.01926e-12	sp|Q9ZU51|RHA2B_ARATH Probable E3 ubiquitin-protein ligase RHA2B OS=Arabidopsis thaliana GN=RHA2B PE=1 SV=2//4.01926e-12
POPTR_0008s18980	0	2.13176	2.5349	1.53533	sp|Q9ZU51|RHA2B_ARATH	Probable E3 ubiquitin-protein ligase RHA2B OS=Arabidopsis thaliana GN=RHA2B PE=1 SV=2//5.06232e-10	sp|Q9ZU51|RHA2B_ARATH Probable E3 ubiquitin-protein ligase RHA2B OS=Arabidopsis thaliana GN=RHA2B PE=1 SV=2//5.06232e-10
POPTR_0010s14370	0	25.6646	44.6322	17.5167	sp|Q9ZU51|RHA2B_ARATH	Probable E3 ubiquitin-protein ligase RHA2B OS=Arabidopsis thaliana GN=RHA2B PE=1 SV=2//5.9644e-10	sp|Q9ZU51|RHA2B_ARATH Probable E3 ubiquitin-protein ligase RHA2B OS=Arabidopsis thaliana GN=RHA2B PE=1 SV=2//5.9644e-10
POPTR_0010s14330	0	13.495	21.2732	9.84335	sp|Q9ZU51|RHA2B_ARATH	Probable E3 ubiquitin-protein ligase RHA2B OS=Arabidopsis thaliana GN=RHA2B PE=1 SV=2//6.22474e-12	sp|Q9ZU51|RHA2B_ARATH Probable E3 ubiquitin-protein ligase RHA2B OS=Arabidopsis thaliana GN=RHA2B PE=1 SV=2//6.22474e-12
POPTR_0021s00360	0	0.272627	0.311307	1.63746	sp|O65451|FB333_ARATH	Probable F-box protein At4g22030 OS=Arabidopsis thaliana GN=At4g22030 PE=2 SV=1//1.28725e-118	sp|O65451|FB333_ARATH Probable F-box protein At4g22030 OS=Arabidopsis thaliana GN=At4g22030 PE=2 SV=1//1.28725e-118
POPTR_0004s00960	0	0.447983	1.38147	1.82861	sp|O65451|FB333_ARATH	Probable F-box protein At4g22030 OS=Arabidopsis thaliana GN=At4g22030 PE=2 SV=1//2.14865e-129	sp|O65451|FB333_ARATH Probable F-box protein At4g22030 OS=Arabidopsis thaliana GN=At4g22030 PE=2 SV=1//2.14865e-129
POPTR_0021s00370	0	0.380972	1.0038	5.38201	sp|O65451|FB333_ARATH	Probable F-box protein At4g22030 OS=Arabidopsis thaliana GN=At4g22030 PE=2 SV=1//4.76797e-116	sp|O65451|FB333_ARATH Probable F-box protein At4g22030 OS=Arabidopsis thaliana GN=At4g22030 PE=2 SV=1//4.76797e-116
POPTR_0004s00940	0	2.69985	3.4501	4.36656	sp|O65451|FB333_ARATH	Probable F-box protein At4g22030 OS=Arabidopsis thaliana GN=At4g22030 PE=2 SV=1//8.14929e-107	sp|O65451|FB333_ARATH Probable F-box protein At4g22030 OS=Arabidopsis thaliana GN=At4g22030 PE=2 SV=1//8.14929e-107
POPTR_0004s00980	0	1.88091	2.53048	3.22212	sp|O65451|FB333_ARATH	Probable F-box protein At4g22030 OS=Arabidopsis thaliana GN=At4g22030 PE=2 SV=1//9.37801e-106	sp|O65451|FB333_ARATH Probable F-box protein At4g22030 OS=Arabidopsis thaliana GN=At4g22030 PE=2 SV=1//9.37801e-106
POPTR_0006s04340	0	8.79181	13.6975	5.66963	sp|Q5EAF6|FB336_ARATH	Probable F-box protein At5g04010 OS=Arabidopsis thaliana GN=NSFBx PE=2 SV=1//5.69618e-28	sp|Q5EAF6|FB336_ARATH Probable F-box protein At5g04010 OS=Arabidopsis thaliana GN=NSFBx PE=2 SV=1//5.69618e-28
POPTR_0001s40510	0	0.466416	1.03433	1.74396	sp|P25317|GSTXA_TOBAC	Probable glutathione S-transferase parA OS=Nicotiana tabacum GN=PARA PE=2 SV=1//2.55564e-78	sp|P25317|GSTXA_TOBAC Probable glutathione S-transferase parA OS=Nicotiana tabacum GN=PARA PE=2 SV=1//2.55564e-78
POPTR_0011s11420	0	0.140252	1.94589	7.27671	sp|P49332|GSTXC_TOBAC	Probable glutathione S-transferase parC OS=Nicotiana tabacum GN=PARC PE=2 SV=1//1.0671e-94	sp|P49332|GSTXC_TOBAC Probable glutathione S-transferase parC OS=Nicotiana tabacum GN=PARC PE=2 SV=1//1.0671e-94
POPTR_0019s01940	0	0.334248	0.381597	2.63434	sp|C0LGN2|Y3148_ARATH	Probable leucine-rich repeat receptor-like serine/threonine-protein kinase At3g14840 OS=Arabidopsis thaliana GN=LRR-RLK PE=1 SV=1//9.48215e-73	sp|C0LGN2|Y3148_ARATH Probable leucine-rich repeat receptor-like serine/threonine-protein kinase At3g14840 OS=Arabidopsis thaliana GN=LRR-RLK PE=1 SV=1//9.48215e-73
POPTR_0019s01910	0	1.24413	0.747256	1.47632	sp|C0LGG8|Y5343_ARATH	Probable LRR receptor-like serine/threonine-protein kinase At1g53430 OS=Arabidopsis thaliana GN=At1g53430 PE=1 SV=1//2.64854e-44	sp|C0LGG8|Y5343_ARATH Probable LRR receptor-like serine/threonine-protein kinase At1g53430 OS=Arabidopsis thaliana GN=At1g53430 PE=1 SV=1//2.64854e-44
POPTR_0018s01600	0	0.358073	0.459847	3.21304	sp|Q9FHG4|LRKS7_ARATH	Probable L-type lectin-domain containing receptor kinase S.7 OS=Arabidopsis thaliana GN=LECRKS7 PE=2 SV=1//1.46334e-15	sp|Q9FHG4|LRKS7_ARATH Probable L-type lectin-domain containing receptor kinase S.7 OS=Arabidopsis thaliana GN=LECRKS7 PE=2 SV=1//1.46334e-15
POPTR_0001s38130	0	0.590632	1.09135	3.41062	sp|Q9ZRF1|MTDH_FRAAN	Probable mannitol dehydrogenase OS=Fragaria ananassa GN=CAD PE=2 SV=1//2.97762e-10	sp|Q9ZRF1|MTDH_FRAAN Probable mannitol dehydrogenase OS=Fragaria ananassa GN=CAD PE=2 SV=1//2.97762e-10
POPTR_0004s01280	0	5.21278	5.20146	19.6161	sp|Q9P6Q3|BCS1_SCHPO	Probable mitochondrial chaperone bcs1 OS=Schizosaccharomyces pombe (strain 972 / ATCC 24843) GN=SPAC644.07 PE=2 SV=1//1.62255e-12	sp|Q9P6Q3|BCS1_SCHPO Probable mitochondrial chaperone bcs1 OS=Schizosaccharomyces pombe (strain 972 / ATCC 24843) GN=SPAC644.07 PE=2 SV=1//1.62255e-12
POPTR_0002s03410	0	1.92458	1.09071	4.8663	sp|Q54DY9|BCS1B_DICDI	Probable mitochondrial chaperone BCS1-B OS=Dictyostelium discoideum GN=bcsl1b PE=3 SV=1//1.10398e-08	sp|Q54DY9|BCS1B_DICDI Probable mitochondrial chaperone BCS1-B OS=Dictyostelium discoideum GN=bcsl1b PE=3 SV=1//1.10398e-08
POPTR_0019s10840	0	0.121722	0.462803	2.57057	sp|Q0WP01|PTR9_ARATH	Probable peptide/nitrate transporter At1g22540 OS=Arabidopsis thaliana GN=At1g22540 PE=2 SV=1//2.0682e-123	sp|Q0WP01|PTR9_ARATH Probable peptide/nitrate transporter At1g22540 OS=Arabidopsis thaliana GN=At1g22540 PE=2 SV=1//2.0682e-123
POPTR_0006s26920	0	0.103459	0.0843975	1.65948	sp|Q9LW07|PGLR3_ARATH	Probable polygalacturonase At3g15720 OS=Arabidopsis thaliana GN=At3g15720 PE=1 SV=1//1.15277e-08	sp|Q9LW07|PGLR3_ARATH Probable polygalacturonase At3g15720 OS=Arabidopsis thaliana GN=At3g15720 PE=1 SV=1//1.15277e-08
POPTR_0961s00200	0	0.290742	2.13531	0.620999	sp|Q9SUK9|P2C55_ARATH	Probable protein phosphatase 2C 55 OS=Arabidopsis thaliana GN=At4g16580 PE=2 SV=2//3.66835e-35	sp|Q9SUK9|P2C55_ARATH Probable protein phosphatase 2C 55 OS=Arabidopsis thaliana GN=At4g16580 PE=2 SV=2//3.66835e-35
POPTR_0188s00220	0	0.378296	0.864021	1.43516	sp|Q9FID6|Y5392_ARATH	Probable receptor-like protein kinase At5g39020 OS=Arabidopsis thaliana GN=At5g39020 PE=2 SV=1//2.09141e-08	sp|Q9FID6|Y5392_ARATH Probable receptor-like protein kinase At5g39020 OS=Arabidopsis thaliana GN=At5g39020 PE=2 SV=1//2.09141e-08
POPTR_0016s02590	0	0.656486	0.407307	1.70994	sp|O80685|ZDHC4_ARATH	Probable S-acyltransferase At2g40990 OS=Arabidopsis thaliana GN=At2g40990 PE=2 SV=3//9.2067e-10	sp|O80685|ZDHC4_ARATH Probable S-acyltransferase At2g40990 OS=Arabidopsis thaliana GN=At2g40990 PE=2 SV=3//9.2067e-10
POPTR_0006s16150	0	0.114076	0	1.11553	sp|Q94LW6|SUT35_ARATH	Probable sulfate transporter 3.5 OS=Arabidopsis thaliana GN=SULTR3;5 PE=2 SV=1//1.28262e-07	sp|Q94LW6|SUT35_ARATH Probable sulfate transporter 3.5 OS=Arabidopsis thaliana GN=SULTR3;5 PE=2 SV=1//1.28262e-07
POPTR_0018s02480	0	2.03524	5.08711	6.20094	sp|Q9SAH7|WRK40_ARATH	Probable WRKY transcription factor 40 OS=Arabidopsis thaliana GN=WRKY40 PE=1 SV=1//3.41181e-36	sp|Q9SAH7|WRK40_ARATH Probable WRKY transcription factor 40 OS=Arabidopsis thaliana GN=WRKY40 PE=1 SV=1//3.41181e-36
POPTR_0006s24050	0	1.46605	7.50839	5.52152	sp|Q8VWQ5|WRK50_ARATH	Probable WRKY transcription factor 50 OS=Arabidopsis thaliana GN=WRKY50 PE=2 SV=1//4.51448e-38	sp|Q8VWQ5|WRK50_ARATH Probable WRKY transcription factor 50 OS=Arabidopsis thaliana GN=WRKY50 PE=2 SV=1//4.51448e-38
POPTR_0012s10290	0	1.43171	0.970004	1.61388	sp|Q9FYA2|WRK75_ARATH	Probable WRKY transcription factor 75 OS=Arabidopsis thaliana GN=WRKY75 PE=2 SV=1//1.8374e-14	sp|Q9FYA2|WRK75_ARATH Probable WRKY transcription factor 75 OS=Arabidopsis thaliana GN=WRKY75 PE=2 SV=1//1.8374e-14
POPTR_0007s15220	0	0.753932	0.34207	0.963234	sp|Q9LPT1|Y1061_ARATH	Probably inactive leucine-rich repeat receptor-like protein kinase At1g50610 OS=Arabidopsis thaliana GN=At1g50610 PE=2 SV=1//1.3232e-65	sp|Q9LPT1|Y1061_ARATH Probably inactive leucine-rich repeat receptor-like protein kinase At1g50610 OS=Arabidopsis thaliana GN=At1g50610 PE=2 SV=1//1.3232e-65
POPTR_0013s03920	0	1.8223	2.28758	7.65048	sp|P02877|HEVE_HEVBR	Pro-hevein OS=Hevea brasiliensis GN=HEV1 PE=1 SV=2//5.82916e-28	sp|P02877|HEVE_HEVBR Pro-hevein OS=Hevea brasiliensis GN=HEV1 PE=1 SV=2//5.82916e-28
POPTR_0004s17590	0	0.406316	0.554666	2.49465	sp|Q9T0I5|PRP4_ARATH	Proline-rich protein 4 OS=Arabidopsis thaliana GN=PRP4 PE=2 SV=1//1.49117e-42	sp|Q9T0I5|PRP4_ARATH Proline-rich protein 4 OS=Arabidopsis thaliana GN=PRP4 PE=2 SV=1//1.49117e-42
POPTR_0009s13250	0	0.445449	0.499068	1.2436	sp|Q9T0I5|PRP4_ARATH	Proline-rich protein 4 OS=Arabidopsis thaliana GN=PRP4 PE=2 SV=1//1.66636e-29	sp|Q9T0I5|PRP4_ARATH Proline-rich protein 4 OS=Arabidopsis thaliana GN=PRP4 PE=2 SV=1//1.66636e-29
POPTR_0003s10600	0	0.719509	0.547598	1.34482	sp|Q9FGN8|DYAD_ARATH	Protein DYAD OS=Arabidopsis thaliana GN=DYAD PE=1 SV=2//9.67631e-139	sp|Q9FGN8|DYAD_ARATH Protein DYAD OS=Arabidopsis thaliana GN=DYAD PE=1 SV=2//9.67631e-139
POPTR_0004s23600	0	8.60305	4.44258	11.341	sp|Q9SY66|FRS11_ARATH	Protein FAR1-RELATED SEQUENCE 11 OS=Arabidopsis thaliana GN=FRS11 PE=2 SV=1//1.4919e-18	sp|Q9SY66|FRS11_ARATH Protein FAR1-RELATED SEQUENCE 11 OS=Arabidopsis thaliana GN=FRS11 PE=2 SV=1//1.4919e-18
POPTR_0004s10830	0	4.47387	3.86942	1.35043	sp|Q8S8A0|GDU4_ARATH	Protein GLUTAMINE DUMPER 4 OS=Arabidopsis thaliana GN=GDU4 PE=2 SV=1//3.15057e-12	sp|Q8S8A0|GDU4_ARATH Protein GLUTAMINE DUMPER 4 OS=Arabidopsis thaliana GN=GDU4 PE=2 SV=1//3.15057e-12
POPTR_0001s09160	0	175.747	198.788	143.068	sp|Q9SH27|LOR4_ARATH	Protein LURP-one-related 4 OS=Arabidopsis thaliana GN=At1g63410 PE=3 SV=1//4.20309e-39	sp|Q9SH27|LOR4_ARATH Protein LURP-one-related 4 OS=Arabidopsis thaliana GN=At1g63410 PE=3 SV=1//4.20309e-39
POPTR_0001s09150	0	27.5731	17.5832	14.2795	sp|Q9SH27|LOR4_ARATH	Protein LURP-one-related 4 OS=Arabidopsis thaliana GN=At1g63410 PE=3 SV=1//9.07776e-55	sp|Q9SH27|LOR4_ARATH Protein LURP-one-related 4 OS=Arabidopsis thaliana GN=At1g63410 PE=3 SV=1//9.07776e-55
POPTR_0015s03730	0	2.43618	5.82052	7.54498	sp|Q8LGD5|MKS1_ARATH	Protein MKS1 OS=Arabidopsis thaliana GN=MKS1 PE=1 SV=2//7.45769e-06	sp|Q8LGD5|MKS1_ARATH Protein MKS1 OS=Arabidopsis thaliana GN=MKS1 PE=1 SV=2//7.45769e-06
POPTR_0010s25760	0	1.70762	5.73517	0.382616	sp|Q3ECL0|RLF9_ARATH	Protein RALF-like 9 OS=Arabidopsis thaliana GN=RALFL9 PE=3 SV=1//8.52647e-09	sp|Q3ECL0|RLF9_ARATH Protein RALF-like 9 OS=Arabidopsis thaliana GN=RALFL9 PE=3 SV=1//8.52647e-09
POPTR_0004s14220	0	1.22157	2.03194	4.18525	sp|Q9LDX1|SGS3_ARATH	Protein SUPPRESSOR OF GENE SILENCING 3 OS=Arabidopsis thaliana GN=SGS3 PE=1 SV=1//2.44708e-14	sp|Q9LDX1|SGS3_ARATH Protein SUPPRESSOR OF GENE SILENCING 3 OS=Arabidopsis thaliana GN=SGS3 PE=1 SV=1//2.44708e-14
POPTR_0015s01710	0	2.53319	4.34555	7.80861	sp|Q9LRX6|Y3485_ARATH	Putative B3 domain-containing protein At3g24850 OS=Arabidopsis thaliana GN=At3g24850 PE=3 SV=1//1.84279e-07	sp|Q9LRX6|Y3485_ARATH Putative B3 domain-containing protein At3g24850 OS=Arabidopsis thaliana GN=At3g24850 PE=3 SV=1//1.84279e-07
POPTR_0001s40760	0	0.671081	1.27678	1.22127	sp|Q9ZR14|Y4317_ARATH	Putative B3 domain-containing protein At4g03170 OS=Arabidopsis thaliana GN=At4g03170 PE=2 SV=1//1.29228e-25	sp|Q9ZR14|Y4317_ARATH Putative B3 domain-containing protein At4g03170 OS=Arabidopsis thaliana GN=At4g03170 PE=2 SV=1//1.29228e-25
POPTR_0011s13080	0	0.152612	1.43236	1.87904	sp|O65472|CRK12_ARATH	Putative cysteine-rich receptor-like protein kinase 12 OS=Arabidopsis thaliana GN=CRK12 PE=2 SV=2//6.70164e-116	sp|O65472|CRK12_ARATH Putative cysteine-rich receptor-like protein kinase 12 OS=Arabidopsis thaliana GN=CRK12 PE=2 SV=2//6.70164e-116
POPTR_1704s00210	0	0.184553	0.526238	3.71688	sp|Q9LDN1|CRK33_ARATH	Putative cysteine-rich receptor-like protein kinase 33 OS=Arabidopsis thaliana GN=CRK33 PE=2 SV=1//9.24663e-25	sp|Q9LDN1|CRK33_ARATH Putative cysteine-rich receptor-like protein kinase 33 OS=Arabidopsis thaliana GN=CRK33 PE=2 SV=1//9.24663e-25
POPTR_0012s08560	0	0.0620753	0.405147	1.6039	sp|Q8W3K3|DRL8_ARATH	Putative disease resistance protein At1g58400 OS=Arabidopsis thaliana GN=At1g58400 PE=2 SV=1//2.20738e-24	sp|Q8W3K3|DRL8_ARATH Putative disease resistance protein At1g58400 OS=Arabidopsis thaliana GN=At1g58400 PE=2 SV=1//2.20738e-24
POPTR_0005s27600	0	0.43296	0.905124	2.69022	sp|Q9M0Q9|FB223_ARATH	Putative F-box protein At4g09190 OS=Arabidopsis thaliana GN=At4g09190 PE=4 SV=1//2.15166e-15	sp|Q9M0Q9|FB223_ARATH Putative F-box protein At4g09190 OS=Arabidopsis thaliana GN=At4g09190 PE=4 SV=1//2.15166e-15
POPTR_0003s12780	0	2.40979	5.39152	13.3797	sp|Q9FLP7|FB294_ARATH	Putative F-box protein At5g55150 OS=Arabidopsis thaliana GN=At5g55150 PE=4 SV=2//1.91917e-07	sp|Q9FLP7|FB294_ARATH Putative F-box protein At5g55150 OS=Arabidopsis thaliana GN=At5g55150 PE=4 SV=2//1.91917e-07
POPTR_0005s10610	0	1.93432	2.31864	1.43964	sp|Q9FIW5|NAC94_ARATH	Putative NAC domain-containing protein 94 OS=Arabidopsis thaliana GN=ANAC094 PE=2 SV=1//3.0526e-08	sp|Q9FIW5|NAC94_ARATH Putative NAC domain-containing protein 94 OS=Arabidopsis thaliana GN=ANAC094 PE=2 SV=1//3.0526e-08
POPTR_0006s15310	0	6.08325	7.96195	11.912	sp|Q9LTS4|BH041_ARATH	Putative transcription factor bHLH041 OS=Arabidopsis thaliana GN=BHLH41 PE=4 SV=1//1.78317e-16	sp|Q9LTS4|BH041_ARATH Putative transcription factor bHLH041 OS=Arabidopsis thaliana GN=BHLH41 PE=4 SV=1//1.78317e-16
POPTR_0001s21220	0	0.222832	0.445159	1.00217	sp|P0C897|Y3264_ARATH	Putative UPF0481 protein At3g02645 OS=Arabidopsis thaliana GN=At3g02645 PE=3 SV=1//6.2553e-157	sp|P0C897|Y3264_ARATH Putative UPF0481 protein At3g02645 OS=Arabidopsis thaliana GN=At3g02645 PE=3 SV=1//6.2553e-157
POPTR_0075s00230	0	2.4142	13.4219	2.79217	sp|Q9LMT9|WAKLL_ARATH	Putative wall-associated receptor kinase-like 13 OS=Arabidopsis thaliana GN=WAKL13 PE=3 SV=1//4.32061e-13	sp|Q9LMT9|WAKLL_ARATH Putative wall-associated receptor kinase-like 13 OS=Arabidopsis thaliana GN=WAKL13 PE=3 SV=1//4.32061e-13
POPTR_0081s00210	0	0.138021	0.393916	1.09779	sp|Q9C9H7|RLP12_ARATH	Receptor-like protein 12 OS=Arabidopsis thaliana GN=RLP12 PE=2 SV=2//3.49274e-07	sp|Q9C9H7|RLP12_ARATH Receptor-like protein 12 OS=Arabidopsis thaliana GN=RLP12 PE=2 SV=2//3.49274e-07
POPTR_0830s00200	0	0.135175	0.441381	1.81151	sp|Q9SGP2|HSL1_ARATH	Receptor-like protein kinase HSL1 OS=Arabidopsis thaliana GN=HSL1 PE=2 SV=1//7.45464e-19	sp|Q9SGP2|HSL1_ARATH Receptor-like protein kinase HSL1 OS=Arabidopsis thaliana GN=HSL1 PE=2 SV=1//7.45464e-19
POPTR_0004s02970	0	0.345091	0.425606	1.1984	sp|Q84UV0|LINS_ARATH	S-(+)-linalool synthase, chloroplastic OS=Arabidopsis thaliana GN=TPS14 PE=2 SV=2//3.06353e-07	sp|Q84UV0|LINS_ARATH S-(+)-linalool synthase, chloroplastic OS=Arabidopsis thaliana GN=TPS14 PE=2 SV=2//3.06353e-07
POPTR_0007s11700	0	1.26938	3.92471	8.74824	sp|Q6RYA0|SABP2_TOBAC	Salicylic acid-binding protein 2 OS=Nicotiana tabacum GN=SABP2 PE=1 SV=1//5.52651e-71	sp|Q6RYA0|SABP2_TOBAC Salicylic acid-binding protein 2 OS=Nicotiana tabacum GN=SABP2 PE=1 SV=1//5.52651e-71
POPTR_0007s11710	0	2.81336	7.39255	17.446	sp|Q6RYA0|SABP2_TOBAC	Salicylic acid-binding protein 2 OS=Nicotiana tabacum GN=SABP2 PE=1 SV=1//9.46134e-78	sp|Q6RYA0|SABP2_TOBAC Salicylic acid-binding protein 2 OS=Nicotiana tabacum GN=SABP2 PE=1 SV=1//9.46134e-78
POPTR_0019s12000	0	4.82213	4.23506	3.87765	sp|Q39846|SBP65_SOYBN	Seed biotin-containing protein SBP65 OS=Glycine max GN=SBP65 PE=1 SV=1//4.64105e-07	sp|Q39846|SBP65_SOYBN Seed biotin-containing protein SBP65 OS=Glycine max GN=SBP65 PE=1 SV=1//4.64105e-07
POPTR_0011s14010	0	0.366797	0.522879	1.95865	sp|Q9FE20|PBS1_ARATH	Serine/threonine-protein kinase PBS1 OS=Arabidopsis thaliana GN=PBS1 PE=1 SV=1//2.61369e-08	sp|Q9FE20|PBS1_ARATH Serine/threonine-protein kinase PBS1 OS=Arabidopsis thaliana GN=PBS1 PE=1 SV=1//2.61369e-08
POPTR_0004s04890	0	0.635731	0.686086	1.27759	sp|Q9LX29|ACR4_ARATH	Serine/threonine-protein kinase-like protein ACR4 OS=Arabidopsis thaliana GN=ACR4 PE=1 SV=1//8.64638e-46	sp|Q9LX29|ACR4_ARATH Serine/threonine-protein kinase-like protein ACR4 OS=Arabidopsis thaliana GN=ACR4 PE=1 SV=1//8.64638e-46
POPTR_0163s00240	0	0.328932	1.04703	0.631405	sp|Q5F478|ANR44_CHICK	Serine/threonine-protein phosphatase 6 regulatory ankyrin repeat subunit B OS=Gallus gallus GN=ANKRD44 PE=2 SV=1//2.98111e-06	sp|Q5F478|ANR44_CHICK Serine/threonine-protein phosphatase 6 regulatory ankyrin repeat subunit B OS=Gallus gallus GN=ANKRD44 PE=2 SV=1//2.98111e-06
POPTR_0010s08280	0	1.64212	2.04956	3.80258	sp|P13681|PP11_SCHPO	Serine/threonine-protein phosphatase PP1-1 OS=Schizosaccharomyces pombe (strain 972 / ATCC 24843) GN=dis2 PE=1 SV=1//4.94044e-09	sp|P13681|PP11_SCHPO Serine/threonine-protein phosphatase PP1-1 OS=Schizosaccharomyces pombe (strain 972 / ATCC 24843) GN=dis2 PE=1 SV=1//4.94044e-09
POPTR_0012s02930	0	0.617727	1.99945	4.28696	sp|P30222|HS22C_PETHY	Small heat shock protein, chloroplastic OS=Petunia hybrida GN=HSP22 PE=2 SV=1//2.57612e-09	sp|P30222|HS22C_PETHY Small heat shock protein, chloroplastic OS=Petunia hybrida GN=HSP22 PE=2 SV=1//2.57612e-09
POPTR_0014s05680	0	0.507074	1.04693	0.569002	sp|Q8GXL3|SPL8_ARATH	Squamosa promoter-binding-like protein 8 OS=Arabidopsis thaliana GN=SPL8 PE=1 SV=2//4.05154e-75	sp|Q8GXL3|SPL8_ARATH Squamosa promoter-binding-like protein 8 OS=Arabidopsis thaliana GN=SPL8 PE=1 SV=2//4.05154e-75
POPTR_0010s25160	0	2.06349	1.96232	6.27594	sp|Q2QDF6|DET2_GOSHI	Steroid 5-alpha-reductase DET2 OS=Gossypium hirsutum GN=DET2 PE=1 SV=1//2.38765e-20	sp|Q2QDF6|DET2_GOSHI Steroid 5-alpha-reductase DET2 OS=Gossypium hirsutum GN=DET2 PE=1 SV=1//2.38765e-20
POPTR_0909s00200	0	2.06176	2.35355	3.4164	sp|O65351|SUBL_ARATH	Subtilisin-like protease OS=Arabidopsis thaliana GN=ARA12 PE=1 SV=1//1.42687e-77	sp|O65351|SUBL_ARATH Subtilisin-like protease OS=Arabidopsis thaliana GN=ARA12 PE=1 SV=1//1.42687e-77
POPTR_1449s00200	0	0.985269	1.93256	2.5516	sp|O65351|SUBL_ARATH	Subtilisin-like protease OS=Arabidopsis thaliana GN=ARA12 PE=1 SV=1//2.62466e-32	sp|O65351|SUBL_ARATH Subtilisin-like protease OS=Arabidopsis thaliana GN=ARA12 PE=1 SV=1//2.62466e-32
POPTR_0011s04980	0	2.60202	3.2642	5.99975	sp|O65351|SUBL_ARATH	Subtilisin-like protease OS=Arabidopsis thaliana GN=ARA12 PE=1 SV=1//3.56752e-20	sp|O65351|SUBL_ARATH Subtilisin-like protease OS=Arabidopsis thaliana GN=ARA12 PE=1 SV=1//3.56752e-20
POPTR_0005s26470	0	0.510563	0.306538	2.8247	sp|O65351|SUBL_ARATH	Subtilisin-like protease OS=Arabidopsis thaliana GN=ARA12 PE=1 SV=1//8.25411e-09	sp|O65351|SUBL_ARATH Subtilisin-like protease OS=Arabidopsis thaliana GN=ARA12 PE=1 SV=1//8.25411e-09
POPTR_0003s11870	0	0.461822	0.25488	1.55481	sp|O64495|SDD1_ARATH	Subtilisin-like protease SDD1 OS=Arabidopsis thaliana GN=SDD1 PE=2 SV=1//0	sp|O64495|SDD1_ARATH Subtilisin-like protease SDD1 OS=Arabidopsis thaliana GN=SDD1 PE=2 SV=1//0
POPTR_0003s11860	0	0.248548	0.601856	1.64158	sp|O64495|SDD1_ARATH	Subtilisin-like protease SDD1 OS=Arabidopsis thaliana GN=SDD1 PE=2 SV=1//0	sp|O64495|SDD1_ARATH Subtilisin-like protease SDD1 OS=Arabidopsis thaliana GN=SDD1 PE=2 SV=1//0
POPTR_0011s01560	0	0.52111	0.418822	1.70041	sp|O64495|SDD1_ARATH	Subtilisin-like protease SDD1 OS=Arabidopsis thaliana GN=SDD1 PE=2 SV=1//8.72159e-13	sp|O64495|SDD1_ARATH Subtilisin-like protease SDD1 OS=Arabidopsis thaliana GN=SDD1 PE=2 SV=1//8.72159e-13
POPTR_0011s04350	0	2.03047	1.82354	3.64472	sp|O64791|SY124_ARATH	Syntaxin-124 OS=Arabidopsis thaliana GN=SYP124 PE=2 SV=1//3.30238e-160	sp|O64791|SY124_ARATH Syntaxin-124 OS=Arabidopsis thaliana GN=SYP124 PE=2 SV=1//3.30238e-160
POPTR_0004s03540	0	0.244342	1.17995	1.4148	sp|O64791|SY124_ARATH	Syntaxin-124 OS=Arabidopsis thaliana GN=SYP124 PE=2 SV=1//8.85722e-174	sp|O64791|SY124_ARATH Syntaxin-124 OS=Arabidopsis thaliana GN=SYP124 PE=2 SV=1//8.85722e-174
POPTR_0019s09630	0	0.229011	0.446544	1.0493	sp|Q40392|TMVRN_NICGU	TMV resistance protein N OS=Nicotiana glutinosa GN=N PE=1 SV=1//1.20459e-25	sp|Q40392|TMVRN_NICGU TMV resistance protein N OS=Nicotiana glutinosa GN=N PE=1 SV=1//1.20459e-25
POPTR_0011s01650	0	0.636702	1.07063	1.30506	sp|Q40392|TMVRN_NICGU	TMV resistance protein N OS=Nicotiana glutinosa GN=N PE=1 SV=1//2.03546e-125	sp|Q40392|TMVRN_NICGU TMV resistance protein N OS=Nicotiana glutinosa GN=N PE=1 SV=1//2.03546e-125
POPTR_0019s00950	0	4.05956	4.33074	5.46166	sp|Q40392|TMVRN_NICGU	TMV resistance protein N OS=Nicotiana glutinosa GN=N PE=1 SV=1//2.07712e-06	sp|Q40392|TMVRN_NICGU TMV resistance protein N OS=Nicotiana glutinosa GN=N PE=1 SV=1//2.07712e-06
POPTR_0011s01810	0	0.606186	1.33052	2.03227	sp|Q40392|TMVRN_NICGU	TMV resistance protein N OS=Nicotiana glutinosa GN=N PE=1 SV=1//3.64303e-77	sp|Q40392|TMVRN_NICGU TMV resistance protein N OS=Nicotiana glutinosa GN=N PE=1 SV=1//3.64303e-77
POPTR_0015s03760	0	1.88195	1.31061	5.08593	sp|Q8GZ13|BEE1_ARATH	Transcription factor BEE 1 OS=Arabidopsis thaliana GN=BEE1 PE=2 SV=1//2.78074e-12	sp|Q8GZ13|BEE1_ARATH Transcription factor BEE 1 OS=Arabidopsis thaliana GN=BEE1 PE=2 SV=1//2.78074e-12
POPTR_0001s11400	0	1.31941	5.75435	3.51657	sp|O23090|BH014_ARATH	Transcription factor bHLH14 OS=Arabidopsis thaliana GN=BHLH14 PE=2 SV=1//9.3825e-64	sp|O23090|BH014_ARATH Transcription factor bHLH14 OS=Arabidopsis thaliana GN=BHLH14 PE=2 SV=1//9.3825e-64
POPTR_0018s13850	0	0.291478	2.17513	3.66495	sp|Q2HIV9|BH035_ARATH	Transcription factor bHLH35 OS=Arabidopsis thaliana GN=BHLH35 PE=2 SV=1//3.27836e-49	sp|Q2HIV9|BH035_ARATH Transcription factor bHLH35 OS=Arabidopsis thaliana GN=BHLH35 PE=2 SV=1//3.27836e-49
POPTR_0011s05320	0	1.59604	1.50379	0.65612	sp|Q9FLI1|BH036_ARATH	Transcription factor bHLH36 OS=Arabidopsis thaliana GN=BHLH36 PE=2 SV=1//1.10874e-12	sp|Q9FLI1|BH036_ARATH Transcription factor bHLH36 OS=Arabidopsis thaliana GN=BHLH36 PE=2 SV=1//1.10874e-12
POPTR_0009s02870	0	0.452884	1.35986	3.0223	sp|Q9LND0|BH089_ARATH	Transcription factor bHLH89 OS=Arabidopsis thaliana GN=BHLH89 PE=2 SV=1//8.15991e-32	sp|Q9LND0|BH089_ARATH Transcription factor bHLH89 OS=Arabidopsis thaliana GN=BHLH89 PE=2 SV=1//8.15991e-32
POPTR_0012s05720	0	0.151905	0.433032	1.04455	sp|Q8S9H7|DIV_ANTMA	Transcription factor DIVARICATA OS=Antirrhinum majus GN=DIVARICATA PE=2 SV=1//3.5453e-47	sp|Q8S9H7|DIV_ANTMA Transcription factor DIVARICATA OS=Antirrhinum majus GN=DIVARICATA PE=2 SV=1//3.5453e-47
POPTR_0002s14180	0	5.14364	8.62503	10.8782	sp|Q0JIC2|GAM1_ORYSJ	Transcription factor GAMYB OS=Oryza sativa subsp. japonica GN=GAM1 PE=2 SV=1//1.20459e-36	sp|Q0JIC2|GAM1_ORYSJ Transcription factor GAMYB OS=Oryza sativa subsp. japonica GN=GAM1 PE=2 SV=1//1.20459e-36
POPTR_0007s08340	0	0.943728	1.50238	10.8756	sp|Q9SK55|NAC42_ARATH	Transcription factor JUNGBRUNNEN 1 OS=Arabidopsis thaliana GN=JUB1 PE=1 SV=1//2.69485e-78	sp|Q9SK55|NAC42_ARATH Transcription factor JUNGBRUNNEN 1 OS=Arabidopsis thaliana GN=JUB1 PE=1 SV=1//2.69485e-78
POPTR_0013s14550	0	1.62397	3.40252	0.620228	sp|Q9S9K9|MYB3_ARATH	Transcription factor MYB3 OS=Arabidopsis thaliana GN=MYB3 PE=1 SV=1//8.49436e-17	sp|Q9S9K9|MYB3_ARATH Transcription factor MYB3 OS=Arabidopsis thaliana GN=MYB3 PE=1 SV=1//8.49436e-17
POPTR_0003s09300	0	1.33881	0.483752	1.51923	sp|Q8GWP0|MYB39_ARATH	Transcription factor MYB39 OS=Arabidopsis thaliana GN=MYB39 PE=2 SV=1//1.42469e-27	sp|Q8GWP0|MYB39_ARATH Transcription factor MYB39 OS=Arabidopsis thaliana GN=MYB39 PE=2 SV=1//1.42469e-27
POPTR_0008s17350	0	3.5241	3.06633	0.956911	sp|Q4JL84|MYB59_ARATH	Transcription factor MYB59 OS=Arabidopsis thaliana GN=MYB59 PE=2 SV=2//3.04038e-50	sp|Q4JL84|MYB59_ARATH Transcription factor MYB59 OS=Arabidopsis thaliana GN=MYB59 PE=2 SV=2//3.04038e-50
POPTR_0019s12290	0	0.261869	0.629141	1.231	sp|B6VJS4|ROMT_VITVI	Trans-resveratrol di-O-methyltransferase OS=Vitis vinifera GN=ROMT PE=1 SV=2//1.43995e-39	sp|B6VJS4|ROMT_VITVI Trans-resveratrol di-O-methyltransferase OS=Vitis vinifera GN=ROMT PE=1 SV=2//1.43995e-39
POPTR_0007s02920	0	0.616864	1.2225	1.01903	sp|Q672F7|TPS2_LOTJA	Tricyclene synthase EBOS, chloroplastic OS=Lotus japonicus GN=EBOS PE=1 SV=1//0	sp|Q672F7|TPS2_LOTJA Tricyclene synthase EBOS, chloroplastic OS=Lotus japonicus GN=EBOS PE=1 SV=1//0
POPTR_0011s00530	0	33.0291	42.9644	60.2047	sp|O50046|TRPB_CAMAC	Tryptophan synthase beta chain 2, chloroplastic OS=Camptotheca acuminata GN=TSB PE=2 SV=1//0	sp|O50046|TRPB_CAMAC Tryptophan synthase beta chain 2, chloroplastic OS=Camptotheca acuminata GN=TSB PE=2 SV=1//0
POPTR_0019s08690	0	1.26511	1.36546	1.53138	sp|Q9FPR6|ARR17_ARATH	Two-component response regulator ARR17 OS=Arabidopsis thaliana GN=ARR17 PE=2 SV=1//8.07657e-73	sp|Q9FPR6|ARR17_ARATH Two-component response regulator ARR17 OS=Arabidopsis thaliana GN=ARR17 PE=2 SV=1//8.07657e-73
POPTR_0008s03740	0	1.60942	2.05716	15.23	sp|Q9SMB8|THT11_TOBAC	Tyramine N-feruloyltransferase 4/11 OS=Nicotiana tabacum GN=THT4 PE=2 SV=1//6.21289e-48	sp|Q9SMB8|THT11_TOBAC Tyramine N-feruloyltransferase 4/11 OS=Nicotiana tabacum GN=THT4 PE=2 SV=1//6.21289e-48
POPTR_0018s04050	0	0.791081	0.702282	2.44544	sp|Q8S8S7|PUB34_ARATH	U-box domain-containing protein 34 OS=Arabidopsis thaliana GN=PUB34 PE=2 SV=1//7.26571e-115	sp|Q8S8S7|PUB34_ARATH U-box domain-containing protein 34 OS=Arabidopsis thaliana GN=PUB34 PE=2 SV=1//7.26571e-115
POPTR_0003s02090	0	39.6186	67.3589	82.7304	sp|Q2V6J9|UFOG7_FRAAN	UDP-glucose flavonoid 3-O-glucosyltransferase 7 OS=Fragaria ananassa GN=GT7 PE=1 SV=1//6.39204e-09	sp|Q2V6J9|UFOG7_FRAAN UDP-glucose flavonoid 3-O-glucosyltransferase 7 OS=Fragaria ananassa GN=GT7 PE=1 SV=1//6.39204e-09
POPTR_0014s07820	0	2.37789	1.72152	2.51015	sp|Q8W491|U73B3_ARATH	UDP-glycosyltransferase 73B3 OS=Arabidopsis thaliana GN=UGT73B3 PE=2 SV=1//2.71484e-11	sp|Q8W491|U73B3_ARATH UDP-glycosyltransferase 73B3 OS=Arabidopsis thaliana GN=UGT73B3 PE=2 SV=1//2.71484e-11
POPTR_0017s07930	0	0.0692853	0.461045	1.20302	sp|Q9ZWJ3|U85A2_ARATH	UDP-glycosyltransferase 85A2 OS=Arabidopsis thaliana GN=UGT85A2 PE=2 SV=1//0	sp|Q9ZWJ3|U85A2_ARATH UDP-glycosyltransferase 85A2 OS=Arabidopsis thaliana GN=UGT85A2 PE=2 SV=1//0
POPTR_0005s03730	0	0.985284	0.607582	1.3953	sp|Q84MC0|UGPI4_ARATH	Uncharacterized GPI-anchored protein At3g06035 OS=Arabidopsis thaliana GN=At3g06035 PE=2 SV=1//5.25372e-41	sp|Q84MC0|UGPI4_ARATH Uncharacterized GPI-anchored protein At3g06035 OS=Arabidopsis thaliana GN=At3g06035 PE=2 SV=1//5.25372e-41
POPTR_0015s12210	0	1.15197	2.90191	0.769433	sp|Q3E6Y3|Y1869_ARATH	Uncharacterized protein At1g28695 OS=Arabidopsis thaliana GN=At1g28695 PE=2 SV=1//7.73809e-87	sp|Q3E6Y3|Y1869_ARATH Uncharacterized protein At1g28695 OS=Arabidopsis thaliana GN=At1g28695 PE=2 SV=1//7.73809e-87
POPTR_0006s04120	0	1.69699	2.87761	8.76341	sp|Q9SD53|Y3720_ARATH	UPF0481 protein At3g47200 OS=Arabidopsis thaliana GN=At3g47200 PE=1 SV=1//1.73597e-25	sp|Q9SD53|Y3720_ARATH UPF0481 protein At3g47200 OS=Arabidopsis thaliana GN=At3g47200 PE=1 SV=1//1.73597e-25
POPTR_0172s00210	0	0	0.285764	1.8662	sp|Q9SD53|Y3720_ARATH	UPF0481 protein At3g47200 OS=Arabidopsis thaliana GN=At3g47200 PE=1 SV=1//1.78562e-42	sp|Q9SD53|Y3720_ARATH UPF0481 protein At3g47200 OS=Arabidopsis thaliana GN=At3g47200 PE=1 SV=1//1.78562e-42
POPTR_0008s00820	0	1.62745	4.35219	1.14679	sp|Q39044|VPEB_ARATH	Vacuolar-processing enzyme beta-isozyme OS=Arabidopsis thaliana GN=At1g62710 PE=2 SV=3//3.68689e-16	sp|Q39044|VPEB_ARATH Vacuolar-processing enzyme beta-isozyme OS=Arabidopsis thaliana GN=At1g62710 PE=2 SV=3//3.68689e-16
POPTR_0075s00220	0	2.34662	10.6589	4.95755	sp|Q9S9M5|WAKLA_ARATH	Wall-associated receptor kinase-like 1 OS=Arabidopsis thaliana GN=WAKL1 PE=1 SV=1//6.74834e-122	sp|Q9S9M5|WAKLA_ARATH Wall-associated receptor kinase-like 1 OS=Arabidopsis thaliana GN=WAKL1 PE=1 SV=1//6.74834e-122
POPTR_0003s18500	0	0.161973	1.29443	0.730811	sp|Q9SA25|WAKLG_ARATH	Wall-associated receptor kinase-like 8 OS=Arabidopsis thaliana GN=WAKL8 PE=2 SV=1//0	sp|Q9SA25|WAKLG_ARATH Wall-associated receptor kinase-like 8 OS=Arabidopsis thaliana GN=WAKL8 PE=2 SV=1//0
POPTR_0003s18450	0	0.786682	1.95666	1.21118	sp|Q9SA25|WAKLG_ARATH	Wall-associated receptor kinase-like 8 OS=Arabidopsis thaliana GN=WAKL8 PE=2 SV=1//1.63536e-30	sp|Q9SA25|WAKLG_ARATH Wall-associated receptor kinase-like 8 OS=Arabidopsis thaliana GN=WAKL8 PE=2 SV=1//1.63536e-30
POPTR_0097s00290	0	0.97505	5.29567	0.892132	sp|Q9SA25|WAKLG_ARATH	Wall-associated receptor kinase-like 8 OS=Arabidopsis thaliana GN=WAKL8 PE=2 SV=1//1.87404e-17	sp|Q9SA25|WAKLG_ARATH Wall-associated receptor kinase-like 8 OS=Arabidopsis thaliana GN=WAKL8 PE=2 SV=1//1.87404e-17
POPTR_0112s00210	0	1.31169	2.77926	0.565142	sp|Q9SA25|WAKLG_ARATH	Wall-associated receptor kinase-like 8 OS=Arabidopsis thaliana GN=WAKL8 PE=2 SV=1//2.92502e-28	sp|Q9SA25|WAKLG_ARATH Wall-associated receptor kinase-like 8 OS=Arabidopsis thaliana GN=WAKL8 PE=2 SV=1//2.92502e-28
POPTR_0003s18410	0	0.717104	5.01014	2.4207	sp|Q9C9L5|WAKLH_ARATH	Wall-associated receptor kinase-like 9 OS=Arabidopsis thaliana GN=WAKL9 PE=2 SV=1//2.13506e-173	sp|Q9C9L5|WAKLH_ARATH Wall-associated receptor kinase-like 9 OS=Arabidopsis thaliana GN=WAKL9 PE=2 SV=1//2.13506e-173
POPTR_0019s08730	0	2.24842	5.07875	8.37365	sp|Q9SHB5|WRK55_ARATH	WRKY transcription factor 55 OS=Arabidopsis thaliana GN=WRKY55 PE=2 SV=1//2.69989e-47	sp|Q9SHB5|WRK55_ARATH WRKY transcription factor 55 OS=Arabidopsis thaliana GN=WRKY55 PE=2 SV=1//2.69989e-47
POPTR_0010s12150	0	0.23355	0.205083	1.08913	sp|Q6X7K0|WOX1_ARATH	WUSCHEL-related homeobox 1 OS=Arabidopsis thaliana GN=WOX1 PE=2 SV=2//6.04965e-26	sp|Q6X7K0|WOX1_ARATH WUSCHEL-related homeobox 1 OS=Arabidopsis thaliana GN=WOX1 PE=2 SV=2//6.04965e-26
POPTR_0008s00750	0	0.962623	1.018	0.794096	sp|Q940T9|COL4_ARATH	Zinc finger protein CONSTANS-LIKE 4 OS=Arabidopsis thaliana GN=COL4 PE=2 SV=2//3.36586e-08	sp|Q940T9|COL4_ARATH Zinc finger protein CONSTANS-LIKE 4 OS=Arabidopsis thaliana GN=COL4 PE=2 SV=2//3.36586e-08
POPTR_0001s01940	0	0	1.18184	2.01991	sp|Q940T9|COL4_ARATH	Zinc finger protein CONSTANS-LIKE 4 OS=Arabidopsis thaliana GN=COL4 PE=2 SV=2//7.93689e-09	sp|Q940T9|COL4_ARATH Zinc finger protein CONSTANS-LIKE 4 OS=Arabidopsis thaliana GN=COL4 PE=2 SV=2//7.93689e-09
POPTR_0004s21520	0	0.374592	0.71325	2.81326	sp|O65499|ZAT3_ARATH	Zinc finger protein ZAT3 OS=Arabidopsis thaliana GN=ZAT3 PE=2 SV=1//5.57952e-73	sp|O65499|ZAT3_ARATH Zinc finger protein ZAT3 OS=Arabidopsis thaliana GN=ZAT3 PE=2 SV=1//5.57952e-73
POPTR_0011s13800	0	0.557871	2.16426	2.65268	sp|P01089|2SS_RICCO	2S albumin OS=Ricinus communis PE=1 SV=2//1.06186e-14	sp|P01089|2SS_RICCO 2S albumin OS=Ricinus communis PE=1 SV=2//1.06186e-14
POPTR_0001s31100	0	0.796421	1.06994	2.12103	sp|Q8W3P8|AOG_PHAAN	Abscisate beta-glucosyltransferase OS=Phaseolus angularis GN=AOG PE=1 SV=1//4.30646e-13	sp|Q8W3P8|AOG_PHAAN Abscisate beta-glucosyltransferase OS=Phaseolus angularis GN=AOG PE=1 SV=1//4.30646e-13
POPTR_0019s04380	0	2.01001	1.5443	8.12901	ref|XP_002528341.1|	calcium ion binding protein, putative [Ricinus communis]	ref|XP_002528341.1| calcium ion binding protein, putative [Ricinus communis]
POPTR_0014s03720	0	0.373812	1.59871	2.56146	sp|Q43068|C82A1_PEA	Cytochrome P450 82A1 (Fragment) OS=Pisum sativum GN=CYP82A1 PE=2 SV=2//4.4681e-49	sp|Q43068|C82A1_PEA Cytochrome P450 82A1 (Fragment) OS=Pisum sativum GN=CYP82A1 PE=2 SV=2//4.4681e-49
POPTR_0001s41180	0	4.89282	3.78761	2.46596	sp|Q86A88|DYL_DICDI	Dynein light chain, cytoplasmic OS=Dictyostelium discoideum GN=dlcB PE=3 SV=1//6.64425e-10	sp|Q86A88|DYL_DICDI Dynein light chain, cytoplasmic OS=Dictyostelium discoideum GN=dlcB PE=3 SV=1//6.64425e-10
POPTR_0004s03690	0	0.488377	0.668428	1.61844	sp|Q9ZTX0|SCAM_PEA	ecretory carrier-associated membrane protein OS=Pisum sativum GN=PSAM2 PE=2 SV=1//1.54088e-40	sp|Q9ZTX0|SCAM_PEA Secretory carrier-associated membrane protein OS=Pisum sativum GN=PSAM2 PE=2 SV=1//1.54088e-40
POPTR_0002s21950	0	3.25591	3.06124	0.852852	sp|Q07511|FDH_SOLTU	Formate dehydrogenase, mitochondrial OS=Solanum tuberosum GN=FDH1 PE=1 SV=2//8.51412e-75	sp|Q07511|FDH_SOLTU Formate dehydrogenase, mitochondrial OS=Solanum tuberosum GN=FDH1 PE=1 SV=2//8.51412e-75
POPTR_0013s13550	0	0.655996	0.984637	3.87213	sp|B3GS44|LRE_ARATH	GPI-anchored protein LORELEI OS=Arabidopsis thaliana GN=LRE PE=2 SV=1//1.91096e-32	sp|B3GS44|LRE_ARATH GPI-anchored protein LORELEI OS=Arabidopsis thaliana GN=LRE PE=2 SV=1//1.91096e-32
POPTR_0009s02650	0	26.9109	49.6127	102.81	sp|P46254|HS22M_PEA	Heat shock 22 kDa protein, mitochondrial OS=Pisum sativum GN=HSP22 PE=2 SV=1//5.22804e-30	sp|P46254|HS22M_PEA Heat shock 22 kDa protein, mitochondrial OS=Pisum sativum GN=HSP22 PE=2 SV=1//5.22804e-30
POPTR_0010s24270	0	0.71167	0.812483	2.68958	sp|Q6VAK4|HP1_ORYSJ	Histidine-containing phosphotransfer protein 1 OS=Oryza sativa subsp. japonica GN=HP1 PE=1 SV=1//4.94522e-16	sp|Q6VAK4|HP1_ORYSJ Histidine-containing phosphotransfer protein 1 OS=Oryza sativa subsp. japonica GN=HP1 PE=1 SV=1//4.94522e-16
POPTR_0005s25170	0	0.715853	1.38486	2.98571	sp|Q9SBK6|JMT_BRARP	Jasmonate O-methyltransferase OS=Brassica rapa subsp. pekinensis GN=JMT PE=1 SV=1//2.09071e-26	sp|Q9SBK6|JMT_BRARP Jasmonate O-methyltransferase OS=Brassica rapa subsp. pekinensis GN=JMT PE=1 SV=1//2.09071e-26
POPTR_0005s03470	0	0.54337	1.27257	1.8307	sp|C0LGT6|EFR_ARATH	LRR receptor-like serine/threonine-protein kinase EFR OS=Arabidopsis thaliana GN=EFR PE=1 SV=1//3.37537e-18	sp|C0LGT6|EFR_ARATH LRR receptor-like serine/threonine-protein kinase EFR OS=Arabidopsis thaliana GN=EFR PE=1 SV=1//3.37537e-18
POPTR_0013s08290	0	11.3386	15.0246	26.0304	sp|P83304|LEC_PARPC	Mannose/glucose-specific lectin (Fragment) OS=Parkia platycephala PE=1 SV=1//1.37755e-16	sp|P83304|LEC_PARPC Mannose/glucose-specific lectin (Fragment) OS=Parkia platycephala PE=1 SV=1//1.37755e-16
POPTR_0011s11670	0	4.73805	11.9854	17.6647	sp|Q84LH3|WEX_ARATH	Werner Syndrome-like exonuclease OS=Arabidopsis thaliana GN=WEX PE=1 SV=1//4.53472e-19	sp|Q84LH3|WEX_ARATH Werner Syndrome-like exonuclease OS=Arabidopsis thaliana GN=WEX PE=1 SV=1//4.53472e-19
POPTR_0005s09890	0	1.52128	1.78096	0			-//-
POPTR_0005s27000	0	1.41548	1.6163	0.179681			-//-
POPTR_0015s09270	0	3.2744	1.75203	0.259659			-//-
POPTR_0017s01010	0	1.66475	1.25915	0.446446			-//-
POPTR_0002s01340	0	2.14596	0.824464	0.453411			-//-
POPTR_0002s14970	0	0.613216	1.16524	0.508428			-//-
POPTR_0009s11380	0	1.85135	1.79456	0.511826			-//-
POPTR_0019s00590	0	1.66368	3.3911	0.548395			-//-
POPTR_0007s09370	0	8.58317	7.53525	0.568885			-//-
POPTR_0006s16210	0	1.68014	1.41538	0.807364			-//-
POPTR_0005s21950	0	2.7476	3.06885	0.875114			-//-
POPTR_0014s16140	0	1.90864	0.850735	0.899493			-//-
POPTR_0004s07170	0	0.241946	0.371817	0.975797			-//-
POPTR_0001s03610	0	2.53774	1.56654	1.04489			-//-
POPTR_0014s19720	0	0	0	1.05236			-//-
POPTR_0012s01290	0	3.15604	1.38554	1.12896			-//-
POPTR_0008s14100	0	0.466225	1.38019	1.16381			-//-
POPTR_0012s10130	0	0.0575602	0.140866	1.16677			-//-
POPTR_0006s19430	0	0	0.0684544	1.17024			-//-
POPTR_0002s16280	0	0.201991	0.959588	1.24145			-//-
POPTR_0007s11540	0	1.10921	2.44528	1.32851			-//-
POPTR_0005s16190	0	1.20845	1.85135	1.34615			-//-
POPTR_0010s21830	0	0.832445	0.81145	1.36274			-//-
POPTR_0008s05130	0	0.293332	0.440421	1.38783			-//-
POPTR_0248s00220	0	5.0393	1.59843	1.40822			-//-
POPTR_0001s19150	0	0.271112	0.464246	1.42188			-//-
POPTR_0010s13580	0	1.58181	2.17467	1.51953			-//-
POPTR_0010s15400	0	0.769701	1.26887	1.53292			-//-
POPTR_0003s06300	0	0.0757736	0.309257	1.54538			-//-
POPTR_0017s06860	0	0.980034	0.588557	1.54561			-//-
POPTR_0002s02230	0	0.910272	0.799215	1.57918			-//-
POPTR_0001s45620	0	0.0912102	0.433509	1.57931			-//-
POPTR_0011s14730	0	1.55995	1.55149	1.61357			-//-
POPTR_0004s10760	0	0.188624	1.07555	1.62847			-//-
POPTR_0006s01670	0	0.332238	0	1.65581			-//-
POPTR_0016s05760	0	2.11236	2.30891	1.65962			-//-
POPTR_0014s02870	0	2.06717	0.637118	1.66817			-//-
POPTR_0002s14820	0	0.536354	0.649458	1.70463			-//-
POPTR_0013s07170	0	0.123318	0.301793	1.72484			-//-
POPTR_0008s15500	0	0.723062	1.98029	1.72745			-//-
POPTR_0001s16020	0	1.02612	0.650113	1.73453			-//-
POPTR_0002s06650	0	0	0	1.79414			-//-
POPTR_0008s00460	0	0.636948	0.820409	1.84061			-//-
POPTR_0009s16320	0	0.333493	1.17103	1.91615			-//-
POPTR_0012s00280	0	1.28089	1.23693	1.92206			-//-
POPTR_0014s03080	0	15.6499	13.9525	1.9294			-//-
POPTR_0014s06120	0	0.538664	1.13913	1.93519			-//-
POPTR_0014s11400	0	3.74153	1.45529	1.94163			-//-
POPTR_0008s21790	0	1.08966	0.654391	1.98738			-//-
POPTR_0003s09710	0	1.20282	0.858357	2.03514			-//-
POPTR_0015s08580	0	9.31349	3.04943	2.10887			-//-
POPTR_0011s06950	0	14.8766	9.73995	2.13084			-//-
POPTR_0014s06050	0	0.978973	1.44889	2.16756			-//-
POPTR_0002s01600	0	0.524175	1.15725	2.2623			-//-
POPTR_0006s19740	0	0.883511	0.721012	2.33144			-//-
POPTR_0004s07150	0	1.1568	4.06202	2.33276			-//-
POPTR_0003s15910	0	3.56201	2.5117	2.35616			-//-
POPTR_0001s15020	0	2.47746	2.40759	2.39379			-//-
POPTR_0006s10260	0	0	0.416294	2.4568			-//-
POPTR_0015s00720	0	0.740355	1.29997	2.58529			-//-
POPTR_0002s03200	0	5.33157	6.03568	2.76407			-//-
POPTR_0011s06830	0	1.4463	2.10779	2.786			-//-
POPTR_0015s08200	0	0.781519	1.48761	2.81606			-//-
POPTR_0016s09710	0	8.97364	8.58568	2.83248			-//-
POPTR_1924s00200	0	0.843865	1.20426	2.94261			-//-
POPTR_0001s09840	0	1.38402	1.00284	2.97798			-//-
POPTR_0014s02010	0	0	0.751207	2.97855			-//-
POPTR_0007s04390	0	3.67453	2.02108	2.99472			-//-
POPTR_0007s04630	0	0.474811	0.866649	3.11399			-//-
POPTR_1452s00210	0	0.817376	1.31194	3.26133			-//-
POPTR_0019s12070	0	1.12746	3.71676	3.73513			-//-
POPTR_0016s03640	0	0.559859	1.51339	3.73618			-//-
POPTR_0002s12390	0	2.94312	1.46149	3.84221			-//-
POPTR_0004s17640	0	1.4825	1.09927	3.8674			-//-
POPTR_0013s04100	0	15.1107	16.4483	4.05124			-//-
POPTR_0010s12980	0	0.172747	0.984892	4.06115			-//-
POPTR_0005s24250	0	0.379349	1.23807	4.09841			-//-
POPTR_0015s13010	0	4.60196	4.9501	4.23114			-//-
POPTR_0016s00920	0	2.3364	3.60478	4.2603			-//-
POPTR_0008s05790	0	1.21474	1.38656	4.26104			-//-
POPTR_0016s04120	0	0.611522	0.73459	4.32594			-//-
POPTR_0011s09760	0	1.98438	5.90954	4.48666			-//-
POPTR_0014s00870	0	8.48461	5.63822	4.5619			-//-
POPTR_0008s02010	0	0	3.17067	4.67891			-//-
POPTR_0001s15520	0	11.1237	18.0968	4.84548			-//-
POPTR_0009s09770	0	0.643787	0.565206	5.0044			-//-
POPTR_0017s07230	0	0.859676	1.75349	5.07623			-//-
POPTR_0007s07180	0	3.11149	3.46693	5.15959			-//-
POPTR_0014s09960	0	1.56765	0.763513	5.27332			-//-
POPTR_0014s02230	0	10.658	22.4774	5.43044			-//-
POPTR_0016s13200	0	5.41457	3.36926	5.44197			-//-
POPTR_0002s16330	0	0.939612	2.42036	5.68742			-//-
POPTR_0001s02440	0	7.33014	9.60839	5.93274			-//-
POPTR_0002s05160	0	3.6214	3.02378	5.94838			-//-
POPTR_0001s25110	0	0.924428	1.09791	6.05258			-//-
POPTR_0009s03870	0	0.755464	2.32144	6.13302			-//-
POPTR_0019s02350	0	0.877022	1.94403	6.55847			-//-
POPTR_0011s13700	0	2.26751	2.7545	6.57278			-//-
POPTR_0002s04300	0	0	1.61206	6.67278			-//-
POPTR_0013s13940	0	5.60138	4.19796	6.96404			-//-
POPTR_0487s00230	0	3.049	4.12132	7.1896			-//-
POPTR_0013s07780	0	4.35271	4.4974	7.37025			-//-
POPTR_0010s13800	0	21.29	17.9944	7.65668			-//-
POPTR_0004s11740	0	1.06887	0.5079	7.68873			-//-
POPTR_0019s00710	0	0	2.89592	7.71175			-//-
POPTR_0006s21250	0	2.58847	4.17225	7.90441			-//-
POPTR_0006s15320	0	2.04587	3.20425	8.75131			-//-
POPTR_0008s11130	0	0.180234	2.64717	8.76989			-//-
POPTR_0009s05280	0	5.92708	9.94942	9.26615			-//-
POPTR_0001s38930	0	0.933098	2.80264	9.5487			-//-
POPTR_0002s06690	0	0.336984	2.24127	9.64738			-//-
POPTR_0008s08150	0	1.92995	4.95913	10.1498			-//-
POPTR_0001s39190	0	3.69797	2.68036	10.491			-//-
POPTR_0006s04080	0	0.637339	5.14782	10.6776			-//-
POPTR_0017s09510	0	3.85276	7.44767	11.5909			-//-
POPTR_0002s25860	0	6.65338	5.3073	11.6525			-//-
POPTR_0018s11320	0	6.41019	6.77148	11.8391			-//-
POPTR_0001s22640	0	6.03852	10.2916	15.3154			-//-
POPTR_0007s13980	0	9.99921	14.7066	15.5093			-//-
POPTR_0010s20380	0	18.6332	16.4518	16.8868			-//-
POPTR_0001s03630	0	19.5446	23.7056	18.8158			-//-
POPTR_0004s22990	0	15.7102	44.189	19.3718			-//-
POPTR_0014s13800	0	18.7102	12.0587	19.4707			-//-
POPTR_0008s07460	0	1.95128	2.67135	20.9101			-//-
POPTR_0015s01820	0	35.12	61.4933	28.3452			-//-
POPTR_0001s38750	0	29.0136	27.2238	32.4776			-//-
POPTR_0015s02260	0	18.0886	20.0748	33.1428			-//-
POPTR_0025s00490	0	38.5356	60.3755	34.5983			-//-
POPTR_0025s00480	0	30.0566	36.8124	38.065			-//-
POPTR_0010s11750	0	145.012	105.634	48.8147			-//-
POPTR_1183s00200	0	25.8229	39.306	51.7743			-//-
POPTR_0012s00240	0.0313913	0.527211	1.5541	0.263	sp|Q9C9H7|RLP12_ARATH	Receptor-like protein 12 OS=Arabidopsis thaliana GN=RLP12 PE=2 SV=2//2.66696e-06	sp|Q9C9H7|RLP12_ARATH Receptor-like protein 12 OS=Arabidopsis thaliana GN=RLP12 PE=2 SV=2//2.66696e-06
POPTR_0012s14900	0.0315518	0.7455	0.997208	2.07379	sp|Q8VZG8|Y4885_ARATH	Probable LRR receptor-like serine/threonine-protein kinase At4g08850 OS=Arabidopsis thaliana GN=At4g08850 PE=1 SV=3//0	sp|Q8VZG8|Y4885_ARATH Probable LRR receptor-like serine/threonine-protein kinase At4g08850 OS=Arabidopsis thaliana GN=At4g08850 PE=1 SV=3//0
POPTR_0005s01780	0.0376926	2.12864	2.22354	4.02212	sp|O81906|B120_ARATH	G-type lectin S-receptor-like serine/threonine-protein kinase B120 OS=Arabidopsis thaliana GN=B120 PE=1 SV=1//0	sp|O81906|B120_ARATH G-type lectin S-receptor-like serine/threonine-protein kinase B120 OS=Arabidopsis thaliana GN=B120 PE=1 SV=1//0
POPTR_0001s05240	0.0380959	0	1.40436	3.69653	sp|Q39202|RLK1_ARATH	G-type lectin S-receptor-like serine/threonine-protein kinase RLK1 OS=Arabidopsis thaliana GN=RLK1 PE=2 SV=2//0	sp|Q39202|RLK1_ARATH G-type lectin S-receptor-like serine/threonine-protein kinase RLK1 OS=Arabidopsis thaliana GN=RLK1 PE=2 SV=2//0
POPTR_0200s00200	0.0387659	1.72421	3.14425	1.48804	sp|Q39202|RLK1_ARATH	G-type lectin S-receptor-like serine/threonine-protein kinase RLK1 OS=Arabidopsis thaliana GN=RLK1 PE=2 SV=2//0	sp|Q39202|RLK1_ARATH G-type lectin S-receptor-like serine/threonine-protein kinase RLK1 OS=Arabidopsis thaliana GN=RLK1 PE=2 SV=2//0
POPTR_0019s00990	0.0396068	0.306127	0.856353	1.17413	sp|O82500|Y4117_ARATH	Putative disease resistance protein At4g11170 OS=Arabidopsis thaliana GN=At4g11170 PE=2 SV=1//1.72853e-54	sp|O82500|Y4117_ARATH Putative disease resistance protein At4g11170 OS=Arabidopsis thaliana GN=At4g11170 PE=2 SV=1//1.72853e-54
POPTR_0204s00240	0.0396798	1.06893	1.83909	1.37281	sp|Q9C9H7|RLP12_ARATH	Receptor-like protein 12 OS=Arabidopsis thaliana GN=RLP12 PE=2 SV=2//1.44682e-06	sp|Q9C9H7|RLP12_ARATH Receptor-like protein 12 OS=Arabidopsis thaliana GN=RLP12 PE=2 SV=2//1.44682e-06
POPTR_0015s05780	0.0411085	1.61329	0.959813	0.321158	sp|Q9FLV4|Y5248_ARATH	G-type lectin S-receptor-like serine/threonine-protein kinase At5g24080 OS=Arabidopsis thaliana GN=At5g24080 PE=2 SV=1//0	sp|Q9FLV4|Y5248_ARATH G-type lectin S-receptor-like serine/threonine-protein kinase At5g24080 OS=Arabidopsis thaliana GN=At5g24080 PE=2 SV=1//0
POPTR_0015s08120	0.0411253	1.8909	1.12633	1.41842	sp|O04532|FH8_ARATH	Formin-like protein 8 OS=Arabidopsis thaliana GN=FH8 PE=1 SV=1//1.07357e-08	sp|O04532|FH8_ARATH Formin-like protein 8 OS=Arabidopsis thaliana GN=FH8 PE=1 SV=1//1.07357e-08
POPTR_0005s09830	0.0453345	1.74031	2.38733	2.12242	sp|Q6Q3H3|TPSGD_VITVI	(-)-germacrene D synthase OS=Vitis vinifera GN=VIT_19s0014g04930 PE=1 SV=1//0	sp|Q6Q3H3|TPSGD_VITVI (-)-germacrene D synthase OS=Vitis vinifera GN=VIT_19s0014g04930 PE=1 SV=1//0
POPTR_0017s12030	0.0455128	1.41126	3.26045	1.42723	sp|Q1PDW5|FTSH6_ARATH	ATP-dependent zinc metalloprotease FTSH 6, chloroplastic OS=Arabidopsis thaliana GN=FTSH6 PE=2 SV=1//1.90706e-36	sp|Q1PDW5|FTSH6_ARATH ATP-dependent zinc metalloprotease FTSH 6, chloroplastic OS=Arabidopsis thaliana GN=FTSH6 PE=2 SV=1//1.90706e-36
POPTR_0011s03490	0.0464491	0.231358	0.440348	1.33846	sp|P0CV95|NES2_FRAAN	(3S,6E)-nerolidol synthase 2, chloroplastic/mitochondrial OS=Fragaria ananassa PE=1 SV=1//0	sp|P0CV95|NES2_FRAAN (3S,6E)-nerolidol synthase 2, chloroplastic/mitochondrial OS=Fragaria ananassa PE=1 SV=1//0
POPTR_0004s11510	0.047135	0.773761	0.198609	1.63073	sp|Q9S7W5|TCP13_ARATH	Transcription factor TCP13 OS=Arabidopsis thaliana GN=TCP13 PE=1 SV=1//1.99793e-46	sp|Q9S7W5|TCP13_ARATH Transcription factor TCP13 OS=Arabidopsis thaliana GN=TCP13 PE=1 SV=1//1.99793e-46
POPTR_0012s08480	0.0479653	0.788072	1.76846	0.923144	sp|Q98C27|GLND_RHILO	[Protein-PII] uridylyltransferase OS=Rhizobium loti (strain MAFF303099) GN=glnD PE=3 SV=1//7.33022e-07	sp|Q98C27|GLND_RHILO [Protein-PII] uridylyltransferase OS=Rhizobium loti (strain MAFF303099) GN=glnD PE=3 SV=1//7.33022e-07
POPTR_0442s00200	0.0482906	0.178196	0.712094	1.54273	sp|P0C5E2|Y1839_ARATH	Probable serine/threonine-protein kinase At1g18390 OS=Arabidopsis thaliana GN=At1g18390 PE=1 SV=2//4.37584e-23	sp|P0C5E2|Y1839_ARATH Probable serine/threonine-protein kinase At1g18390 OS=Arabidopsis thaliana GN=At1g18390 PE=1 SV=2//4.37584e-23
POPTR_0011s04970	0.0503171	1.3035	2.26257	5.73432	sp|O64495|SDD1_ARATH	Subtilisin-like protease SDD1 OS=Arabidopsis thaliana GN=SDD1 PE=2 SV=1//1.57006e-18	sp|O64495|SDD1_ARATH Subtilisin-like protease SDD1 OS=Arabidopsis thaliana GN=SDD1 PE=2 SV=1//1.57006e-18
POPTR_0014s03940	0.0505864	0.718992	1.43867	2.59507	sp|O64825|LYK4_ARATH	LysM domain receptor-like kinase 4 OS=Arabidopsis thaliana GN=LYK4 PE=1 SV=1//4.03089e-108	sp|O64825|LYK4_ARATH LysM domain receptor-like kinase 4 OS=Arabidopsis thaliana GN=LYK4 PE=1 SV=1//4.03089e-108
POPTR_0013s08390	0.0512781	2.46247	1.28595	2.20977	sp|Q9FLV4|Y5248_ARATH	G-type lectin S-receptor-like serine/threonine-protein kinase At5g24080 OS=Arabidopsis thaliana GN=At5g24080 PE=2 SV=1//1.03149e-89	sp|Q9FLV4|Y5248_ARATH G-type lectin S-receptor-like serine/threonine-protein kinase At5g24080 OS=Arabidopsis thaliana GN=At5g24080 PE=2 SV=1//1.03149e-89
POPTR_0009s09460	0.0521245	0.384686	0.494109	1.15526	sp|Q5UNY4|YL728_MIMIV	Uncharacterized protein L728 OS=Acanthamoeba polyphaga mimivirus GN=MIMI_L728 PE=4 SV=1//1.29025e-24	sp|Q5UNY4|YL728_MIMIV Uncharacterized protein L728 OS=Acanthamoeba polyphaga mimivirus GN=MIMI_L728 PE=4 SV=1//1.29025e-24
POPTR_0007s07670	0.0528687	0.263333	0.334109	1.60339	sp|Q5HNW7|DNAJ_STAEQ	Chaperone protein DnaJ OS=Staphylococcus epidermidis (strain ATCC 35984 / RP62A) GN=dnaJ PE=3 SV=1//1.40384e-08	sp|Q5HNW7|DNAJ_STAEQ Chaperone protein DnaJ OS=Staphylococcus epidermidis (strain ATCC 35984 / RP62A) GN=dnaJ PE=3 SV=1//1.40384e-08
POPTR_0209s00220	0.0547122	0.383827	0.115268	2.34542	sp|Q84KG5|CCD_CROSA	Carotenoid 9,10(9&apos;,10&apos;)-cleavage dioxygenase OS=Crocus sativus GN=CCD PE=1 SV=1//2.43947e-72	sp|Q84KG5|CCD_CROSA Carotenoid 9,10(9&apos;,10&apos;)-cleavage dioxygenase OS=Crocus sativus GN=CCD PE=1 SV=1//2.43947e-72
POPTR_0015s14210	0.0549069	1.07391	2.42952	0.59966	sp|Q9FMY1|C86B1_ARATH	Cytochrome P450 86B1 OS=Arabidopsis thaliana GN=CYP86B1 PE=2 SV=1//1.93476e-137	sp|Q9FMY1|C86B1_ARATH Cytochrome P450 86B1 OS=Arabidopsis thaliana GN=CYP86B1 PE=2 SV=1//1.93476e-137
POPTR_0005s12410	0.0555327	20.9377	24.7462	18.1812	sp|P13940|LEA29_GOSHI	Late embryogenesis abundant protein D-29 OS=Gossypium hirsutum PE=3 SV=1//7.61308e-11	sp|P13940|LEA29_GOSHI Late embryogenesis abundant protein D-29 OS=Gossypium hirsutum PE=3 SV=1//7.61308e-11
POPTR_0005s10810	0.0555994	0.318283	0.29273	0.99491	sp|Q9M6N7|AMT2_ARATH	Ammonium transporter 2 OS=Arabidopsis thaliana GN=AMT2 PE=1 SV=2//3.59791e-28	sp|Q9M6N7|AMT2_ARATH Ammonium transporter 2 OS=Arabidopsis thaliana GN=AMT2 PE=1 SV=2//3.59791e-28
POPTR_0030s00310	0.0559016	0.381976	0.412186	1.38414	sp|I1S2N3|GAOA_GIBZE	Galactose oxidase OS=Gibberella zeae (strain PH-1 / ATCC MYA-4620 / FGSC 9075 / NRRL 31084) GN=GAOA PE=3 SV=1//3.65769e-09	sp|I1S2N3|GAOA_GIBZE Galactose oxidase OS=Gibberella zeae (strain PH-1 / ATCC MYA-4620 / FGSC 9075 / NRRL 31084) GN=GAOA PE=3 SV=1//3.65769e-09
POPTR_0002s02690	0.0559692	0	0.176898	1.0105	sp|O65782|C83B1_ARATH	Cytochrome P450 83B1 OS=Arabidopsis thaliana GN=CYP83B1 PE=1 SV=1//8.27682e-76	sp|O65782|C83B1_ARATH Cytochrome P450 83B1 OS=Arabidopsis thaliana GN=CYP83B1 PE=1 SV=1//8.27682e-76
POPTR_0001s44490	0.0565216	0.925161	1.07507	3.3412	sp|Q9LJU0|CBL10_ARATH	COBRA-like protein 10 OS=Arabidopsis thaliana GN=COBL10 PE=2 SV=1//0	sp|Q9LJU0|CBL10_ARATH COBRA-like protein 10 OS=Arabidopsis thaliana GN=COBL10 PE=2 SV=1//0
POPTR_0006s28750	0.0568636	0.620286	2.75331	5.99944	sp|Q9SYM5|RHM1_ARATH	Probable rhamnose biosynthetic enzyme 1 OS=Arabidopsis thaliana GN=RHM1 PE=1 SV=1//0	sp|Q9SYM5|RHM1_ARATH Probable rhamnose biosynthetic enzyme 1 OS=Arabidopsis thaliana GN=RHM1 PE=1 SV=1//0
POPTR_0006s15020	0.0574631	8.18909	11.0165	22.9745			-//-
POPTR_0007s05920	0.0593037	1.35711	0.687203	0.663528	sp|Q42602|C89A2_ARATH	Cytochrome P450 89A2 OS=Arabidopsis thaliana GN=CYP89A2 PE=2 SV=2//0	sp|Q42602|C89A2_ARATH Cytochrome P450 89A2 OS=Arabidopsis thaliana GN=CYP89A2 PE=2 SV=2//0
POPTR_0017s11980	0.0597246	2.03965	1.50979	1.31413	sp|P47082|AVT1_YEAST	Vacuolar amino acid transporter 1 OS=Saccharomyces cerevisiae (strain ATCC 204508 / S288c) GN=AVT1 PE=1 SV=1//4.24485e-24	sp|P47082|AVT1_YEAST Vacuolar amino acid transporter 1 OS=Saccharomyces cerevisiae (strain ATCC 204508 / S288c) GN=AVT1 PE=1 SV=1//4.24485e-24
POPTR_0015s05760	0.0601906	1.8115	1.14124	2.5867	sp|B9EYD3|PLA4_ORYSJ	Phospholipase A1-II 4 OS=Oryza sativa subsp. japonica GN=Os01g0652300 PE=2 SV=2//9.04524e-34	sp|B9EYD3|PLA4_ORYSJ Phospholipase A1-II 4 OS=Oryza sativa subsp. japonica GN=Os01g0652300 PE=2 SV=2//9.04524e-34
POPTR_0001s46340	0.0601906	0.600458	7.35316	35.4673	sp|Q9SVG4|RETOL_ARATH	Reticuline oxidase-like protein OS=Arabidopsis thaliana GN=At4g20830 PE=1 SV=2//3.12056e-157	sp|Q9SVG4|RETOL_ARATH Reticuline oxidase-like protein OS=Arabidopsis thaliana GN=At4g20830 PE=1 SV=2//3.12056e-157
POPTR_1101s00200	0.0611447	0.553352	0.966326	1.70215	sp|O64477|Y2913_ARATH	G-type lectin S-receptor-like serine/threonine-protein kinase At2g19130 OS=Arabidopsis thaliana GN=At2g19130 PE=2 SV=1//2.8145e-30	sp|O64477|Y2913_ARATH G-type lectin S-receptor-like serine/threonine-protein kinase At2g19130 OS=Arabidopsis thaliana GN=At2g19130 PE=2 SV=1//2.8145e-30
POPTR_0002s04400	0.0616332	0.489457	0.584297	3.32511			-//-
POPTR_0009s03140	0.0617154	1.12742	0.845071	1.19767			-//-
POPTR_0014s03700	0.0619223	0.18759	0.749801	2.04998	sp|O49858|C82A3_SOYBN	Cytochrome P450 82A3 OS=Glycine max GN=CYP82A3 PE=2 SV=1//2.726e-178	sp|O49858|C82A3_SOYBN Cytochrome P450 82A3 OS=Glycine max GN=CYP82A3 PE=2 SV=1//2.726e-178
POPTR_0006s26470	0.0621271	2.30648	3.11595	3.52375	sp|Q9FJ30|FBL88_ARATH	Putative F-box/LRR-repeat protein At5g41840 OS=Arabidopsis thaliana GN=At5g41840 PE=4 SV=1//1.01387e-14	sp|Q9FJ30|FBL88_ARATH Putative F-box/LRR-repeat protein At5g41840 OS=Arabidopsis thaliana GN=At5g41840 PE=4 SV=1//1.01387e-14
POPTR_0008s21950	0.0628466	1.50785	1.0592	1.48458	sp|A6YIH8|C7D55_HYOMU	Premnaspirodiene oxygenase OS=Hyoscyamus muticus GN=CYP71D55 PE=1 SV=1//6.45294e-180	sp|A6YIH8|C7D55_HYOMU Premnaspirodiene oxygenase OS=Hyoscyamus muticus GN=CYP71D55 PE=1 SV=1//6.45294e-180
POPTR_0013s01500	0.0628543	0.552418	2.22867	6.83639	sp|Q8GX86|PME21_ARATH	Probable pectinesterase/pectinesterase inhibitor 21 OS=Arabidopsis thaliana GN=PME21 PE=2 SV=2//0	sp|Q8GX86|PME21_ARATH Probable pectinesterase/pectinesterase inhibitor 21 OS=Arabidopsis thaliana GN=PME21 PE=2 SV=2//0
POPTR_0006s08560	0.0636241	0.528475	0.335084	1.91598	sp|Q50EK0|C16B2_PICSI	Cytochrome P450 716B2 OS=Picea sitchensis GN=CYP716B2 PE=2 SV=1//1.15249e-16	sp|Q50EK0|C16B2_PICSI Cytochrome P450 716B2 OS=Picea sitchensis GN=CYP716B2 PE=2 SV=1//1.15249e-16
POPTR_0001s33080	0.0639759	53.2071	70.2141	69.0647	sp|O22800|COL14_ARATH	Zinc finger protein CONSTANS-LIKE 14 OS=Arabidopsis thaliana GN=COL14 PE=2 SV=2//5.68188e-37	sp|O22800|COL14_ARATH Zinc finger protein CONSTANS-LIKE 14 OS=Arabidopsis thaliana GN=COL14 PE=2 SV=2//5.68188e-37
POPTR_0011s06710	0.0646912	0.32222	0.61334	1.70305	sp|C0LGN2|Y3148_ARATH	Probable leucine-rich repeat receptor-like serine/threonine-protein kinase At3g14840 OS=Arabidopsis thaliana GN=LRR-RLK PE=1 SV=1//3.98897e-08	sp|C0LGN2|Y3148_ARATH Probable leucine-rich repeat receptor-like serine/threonine-protein kinase At3g14840 OS=Arabidopsis thaliana GN=LRR-RLK PE=1 SV=1//3.98897e-08
POPTR_0017s06100	0.0647817	0.0836214	0.614199	1.87711	sp|Q9SYK9|U74E2_ARATH	UDP-glycosyltransferase 74E2 OS=Arabidopsis thaliana GN=UGT74E2 PE=1 SV=1//3.95618e-151	sp|Q9SYK9|U74E2_ARATH UDP-glycosyltransferase 74E2 OS=Arabidopsis thaliana GN=UGT74E2 PE=1 SV=1//3.95618e-151
POPTR_0014s02730	0.0649169	1.44618	1.74048	2.351	sp|P19515|LIP_RHIMI	Lipase OS=Rhizomucor miehei PE=1 SV=2//5.14978e-09	sp|P19515|LIP_RHIMI Lipase OS=Rhizomucor miehei PE=1 SV=2//5.14978e-09
POPTR_0011s11160	0.0651006	0.985572	1.7829	5.47262	sp|Q39688|EP1G_DAUCA	Epidermis-specific secreted glycoprotein EP1 OS=Daucus carota GN=EP1 PE=1 SV=1//5.61202e-127	sp|Q39688|EP1G_DAUCA Epidermis-specific secreted glycoprotein EP1 OS=Daucus carota GN=EP1 PE=1 SV=1//5.61202e-127
POPTR_0001s23120	0.0657946	0.169858	0.415743	4.19332	sp|Q5Z9Z0|BGL24_ORYSJ	Beta-glucosidase 24 OS=Oryza sativa subsp. japonica GN=BGLU24 PE=2 SV=1//9.66446e-06	sp|Q5Z9Z0|BGL24_ORYSJ Beta-glucosidase 24 OS=Oryza sativa subsp. japonica GN=BGLU24 PE=2 SV=1//9.66446e-06
POPTR_0015s05380	0.0662182	56.6903	47.2216	19.5394	sp|Q5PNY6|PUB21_ARATH	U-box domain-containing protein 21 OS=Arabidopsis thaliana GN=PUB21 PE=2 SV=1//1.0075e-103	sp|Q5PNY6|PUB21_ARATH U-box domain-containing protein 21 OS=Arabidopsis thaliana GN=PUB21 PE=2 SV=1//1.0075e-103
POPTR_0002s00530	0.066447	0.0704154	0.402272	1.20904			-//-
POPTR_0013s13830	0.0667434	0.160134	1.47649	1.38904	sp|Q6AWW5|Y5262_ARATH	Ankyrin repeat-containing protein At5g02620 OS=Arabidopsis thaliana GN=At5g02620 PE=1 SV=1//6.41303e-09	sp|Q6AWW5|Y5262_ARATH Ankyrin repeat-containing protein At5g02620 OS=Arabidopsis thaliana GN=At5g02620 PE=1 SV=1//6.41303e-09
POPTR_0006s05450	0.0667618	36.429	64.0893	105.303	sp|O23406|U75D1_ARATH	UDP-glycosyltransferase 75D1 OS=Arabidopsis thaliana GN=UGT75D1 PE=2 SV=2//3.92044e-148	sp|O23406|U75D1_ARATH UDP-glycosyltransferase 75D1 OS=Arabidopsis thaliana GN=UGT75D1 PE=2 SV=2//3.92044e-148
POPTR_0328s00200	0.0669057	0.567965	1.14367	1.86394	sp|O24370|LOX21_SOLTU	Linoleate 13S-lipoxygenase 2-1, chloroplastic OS=Solanum tuberosum GN=LOX2.1 PE=1 SV=1//0	sp|O24370|LOX21_SOLTU Linoleate 13S-lipoxygenase 2-1, chloroplastic OS=Solanum tuberosum GN=LOX2.1 PE=1 SV=1//0
POPTR_0002s06150	0.0670819	19.8549	12.5789	1.49753	sp|Q6WG30|T5H_TAXCU T	Taxadiene 5-alpha hydroxylase OS=Taxus cuspidata PE=1 SV=2//1.45652e-17	sp|Q6WG30|T5H_TAXCU Taxadiene 5-alpha hydroxylase OS=Taxus cuspidata PE=1 SV=2//1.45652e-17
POPTR_0314s00200	0.0687565	1.00029	0.773069	0.860482	sp|Q9M0X5|CRK25_ARATH	Cysteine-rich receptor-like protein kinase 25 OS=Arabidopsis thaliana GN=CRK25 PE=2 SV=1//4.08719e-10	sp|Q9M0X5|CRK25_ARATH Cysteine-rich receptor-like protein kinase 25 OS=Arabidopsis thaliana GN=CRK25 PE=2 SV=1//4.08719e-10
POPTR_0013s09480	0.0689301	5.03685	5.08324	1.33032			-//-
POPTR_0001s04040	0.0698928	0.786971	1.91415	0.68192	sp|Q8VZG8|Y4885_ARATH	Probable LRR receptor-like serine/threonine-protein kinase At4g08850 OS=Arabidopsis thaliana GN=At4g08850 PE=1 SV=3//5.22847e-13	sp|Q8VZG8|Y4885_ARATH Probable LRR receptor-like serine/threonine-protein kinase At4g08850 OS=Arabidopsis thaliana GN=At4g08850 PE=1 SV=3//5.22847e-13
POPTR_0004s18670	0.0712649	2.19476	7.05723	16.6237	sp|Q9FIC8|GL116_ARATH	Germin-like protein subfamily 1 member 16 OS=Arabidopsis thaliana GN=At5g39130 PE=2 SV=1//8.33149e-07	sp|Q9FIC8|GL116_ARATH Germin-like protein subfamily 1 member 16 OS=Arabidopsis thaliana GN=At5g39130 PE=2 SV=1//8.33149e-07
POPTR_0004s05380	0.0713223	9.12083	12.0253	11.4079	sp|B9EYD3|PLA4_ORYSJ	Phospholipase A1-II 4 OS=Oryza sativa subsp. japonica GN=Os01g0652300 PE=2 SV=2//1.16044e-41	sp|B9EYD3|PLA4_ORYSJ Phospholipase A1-II 4 OS=Oryza sativa subsp. japonica GN=Os01g0652300 PE=2 SV=2//1.16044e-41
POPTR_0009s08250	0.0715956	76.1039	148.791	189.23			-//-
POPTR_0006s04670	0.0720413	2.6594	8.87853	18.3542	sp|P52408|E13B_PRUPE	Glucan endo-1,3-beta-glucosidase, basic isoform OS=Prunus persica GN=GNS1 PE=3 SV=1//1.44186e-139	sp|P52408|E13B_PRUPE Glucan endo-1,3-beta-glucosidase, basic isoform OS=Prunus persica GN=GNS1 PE=3 SV=1//1.44186e-139
POPTR_0012s14630	0.0721437	0.579213	1.24787	8.73156	sp|O04887|PME2_CITSI	Pectinesterase 2 OS=Citrus sinensis GN=PECS-2.1 PE=2 SV=1//0	sp|O04887|PME2_CITSI Pectinesterase 2 OS=Citrus sinensis GN=PECS-2.1 PE=2 SV=1//0
POPTR_0001s23070	0.0722824	2.3771	1.56338	0.0833906	sp|Q75W17|FURH_VIBFR	Furcatin hydrolase OS=Viburnum furcatum PE=1 SV=1//7.07597e-11	sp|Q75W17|FURH_VIBFR Furcatin hydrolase OS=Viburnum furcatum PE=1 SV=1//7.07597e-11
POPTR_0009s11250	0.0723752	0.625259	0.938793	1.89504	sp|Q40224|GPA1_LUPLU	Guanine nucleotide-binding protein alpha-1 subunit OS=Lupinus luteus GN=GPA1 PE=2 SV=1//7.58785e-20	sp|Q40224|GPA1_LUPLU Guanine nucleotide-binding protein alpha-1 subunit OS=Lupinus luteus GN=GPA1 PE=2 SV=1//7.58785e-20
POPTR_0337s00200	0.0734707	0.731899	0.386882	1.11999			-//-
POPTR_0006s25000	0.073646	0.0816321	0.620452	2.95403			-//-
POPTR_0016s01820	0.0741771	1.57362	2.18788	0.910391	sp|Q40284|UFOG1_MANES	Anthocyanidin 3-O-glucosyltransferase 1 OS=Manihot esculenta GN=GT1 PE=2 SV=1//8.6873e-128	sp|Q40284|UFOG1_MANES Anthocyanidin 3-O-glucosyltransferase 1 OS=Manihot esculenta GN=GT1 PE=2 SV=1//8.6873e-128
POPTR_0004s02510	0.0743313	1.01375	2.18576	6.08625	sp|Q9M0X5|CRK25_ARATH	Cysteine-rich receptor-like protein kinase 25 OS=Arabidopsis thaliana GN=CRK25 PE=2 SV=1//2.48813e-155	sp|Q9M0X5|CRK25_ARATH Cysteine-rich receptor-like protein kinase 25 OS=Arabidopsis thaliana GN=CRK25 PE=2 SV=1//2.48813e-155
POPTR_0010s11070	0.0747254	13.3493	27.2715	53.7608	sp|Q9ZPS3|DCE4_ARATH	Glutamate decarboxylase 4 OS=Arabidopsis thaliana GN=GAD4 PE=2 SV=1//0	sp|Q9ZPS3|DCE4_ARATH Glutamate decarboxylase 4 OS=Arabidopsis thaliana GN=GAD4 PE=2 SV=1//0
POPTR_0004s00970	0.0747763	5.86378	9.53226	13.966	sp|O65451|FB333_ARATH	Probable F-box protein At4g22030 OS=Arabidopsis thaliana GN=At4g22030 PE=2 SV=1//6.16337e-128	sp|O65451|FB333_ARATH Probable F-box protein At4g22030 OS=Arabidopsis thaliana GN=At4g22030 PE=2 SV=1//6.16337e-128
POPTR_0007s11530	0.0755768	0.286414	1.11089	0.426007	sp|Q9FKZ1|DRL42_ARATH	Probable disease resistance protein At5g66900 OS=Arabidopsis thaliana GN=At5g66900 PE=2 SV=1//4.32978e-07	sp|Q9FKZ1|DRL42_ARATH Probable disease resistance protein At5g66900 OS=Arabidopsis thaliana GN=At5g66900 PE=2 SV=1//4.32978e-07
POPTR_0014s11950	0.0761918	10.4893	17.3376	7.34944			-//-
POPTR_0001s22390	0.0763804	0.366512	0.804407	3.16288	sp|Q9SF15|PUB24_ARATH	E3 ubiquitin-protein ligase PUB24 OS=Arabidopsis thaliana GN=PUB24 PE=1 SV=1//6.40698e-37	sp|Q9SF15|PUB24_ARATH E3 ubiquitin-protein ligase PUB24 OS=Arabidopsis thaliana GN=PUB24 PE=1 SV=1//6.40698e-37
POPTR_0063s00280	0.0767079	0.674175	0.995045	0.432383	sp|Q6AWW5|Y5262_ARATH	Ankyrin repeat-containing protein At5g02620 OS=Arabidopsis thaliana GN=At5g02620 PE=1 SV=1//6.42214e-11	sp|Q6AWW5|Y5262_ARATH Ankyrin repeat-containing protein At5g02620 OS=Arabidopsis thaliana GN=At5g02620 PE=1 SV=1//6.42214e-11
POPTR_0001s05190	0.0774994	0.228893	2.61195	7.26009	sp|Q39202|RLK1_ARATH	G-type lectin S-receptor-like serine/threonine-protein kinase RLK1 OS=Arabidopsis thaliana GN=RLK1 PE=2 SV=2//0	sp|Q39202|RLK1_ARATH G-type lectin S-receptor-like serine/threonine-protein kinase RLK1 OS=Arabidopsis thaliana GN=RLK1 PE=2 SV=2//0
POPTR_0019s13710	0.0781207	1.22543	1.15223	1.39374	sp|G5E8K5|ANK3_MOUSE	Ankyrin-3 OS=Mus musculus GN=Ank3 PE=1 SV=1//2.64367e-08	sp|G5E8K5|ANK3_MOUSE Ankyrin-3 OS=Mus musculus GN=Ank3 PE=1 SV=1//2.64367e-08
POPTR_0001s35100	0.0781867	4.44512	5.27112	9.19292	sp|Q2JW78|DNAJ_SYNJA	Chaperone protein DnaJ OS=Synechococcus sp. (strain JA-3-3Ab) GN=dnaJ PE=3 SV=1//5.13013e-12	sp|Q2JW78|DNAJ_SYNJA Chaperone protein DnaJ OS=Synechococcus sp. (strain JA-3-3Ab) GN=dnaJ PE=3 SV=1//5.13013e-12
POPTR_0005s06550	0.0781867	1.09702	1.56472	5.51157	sp|Q9C8G4|PLY4_ARATH	Probable pectate lyase 4 OS=Arabidopsis thaliana GN=At1g30350 PE=2 SV=1//5.8853e-101	sp|Q9C8G4|PLY4_ARATH Probable pectate lyase 4 OS=Arabidopsis thaliana GN=At1g30350 PE=2 SV=1//5.8853e-101
POPTR_0001s28060	0.0785183	4.17423	1.07528	0.216481			-//-
POPTR_0006s22670	0.0792182	0.692027	1.09094	1.88236	sp|Q9SXB8|Y1133_ARATH	G-type lectin S-receptor-like serine/threonine-protein kinase At1g11330 OS=Arabidopsis thaliana GN=At1g11330 PE=1 SV=3//0	sp|Q9SXB8|Y1133_ARATH G-type lectin S-receptor-like serine/threonine-protein kinase At1g11330 OS=Arabidopsis thaliana GN=At1g11330 PE=1 SV=3//0
POPTR_0012s13420	0.0802118	0.207036	0.630117	3.58283	sp|Q9LYN8|EXS_ARATH	Leucine-rich repeat receptor protein kinase EXS OS=Arabidopsis thaliana GN=EXS PE=1 SV=1//0	sp|Q9LYN8|EXS_ARATH Leucine-rich repeat receptor protein kinase EXS OS=Arabidopsis thaliana GN=EXS PE=1 SV=1//0
POPTR_0001s43150	0.0813472	1.0957	0.771057	1.58735	sp|O81906|B120_ARATH	G-type lectin S-receptor-like serine/threonine-protein kinase B120 OS=Arabidopsis thaliana GN=B120 PE=1 SV=1//2.98722e-09	sp|O81906|B120_ARATH G-type lectin S-receptor-like serine/threonine-protein kinase B120 OS=Arabidopsis thaliana GN=B120 PE=1 SV=1//2.98722e-09
POPTR_0014s14380	0.0813569	1.04772	0.773862	0	sp|P47082|AVT1_YEAST	Vacuolar amino acid transporter 1 OS=Saccharomyces cerevisiae (strain ATCC 204508 / S288c) GN=AVT1 PE=1 SV=1//6.4617e-08	sp|P47082|AVT1_YEAST Vacuolar amino acid transporter 1 OS=Saccharomyces cerevisiae (strain ATCC 204508 / S288c) GN=AVT1 PE=1 SV=1//6.4617e-08
POPTR_0004s02670	0.0814156	0.0862779	0.352128	1.11998	sp|Q9SXB8|Y1133_ARATH	G-type lectin S-receptor-like serine/threonine-protein kinase At1g11330 OS=Arabidopsis thaliana GN=At1g11330 PE=1 SV=3//1.64148e-79	sp|Q9SXB8|Y1133_ARATH G-type lectin S-receptor-like serine/threonine-protein kinase At1g11330 OS=Arabidopsis thaliana GN=At1g11330 PE=1 SV=3//1.64148e-79
POPTR_0010s17920	0.0824273	0.686459	2.35191	2.16186			-//-
POPTR_0001s24940	0.0828024	1.82632	4.18674	4.44949	sp|O81077|ABAH2_ARATH	Abscisic acid 8&apos;-hydroxylase 2 OS=Arabidopsis thaliana GN=CYP707A2 PE=2 SV=1//6.24795e-08	sp|O81077|ABAH2_ARATH Abscisic acid 8&apos;-hydroxylase 2 OS=Arabidopsis thaliana GN=CYP707A2 PE=2 SV=1//6.24795e-08
POPTR_0016s02670	0.0829508	0.505115	0.786325	1.14351	sp|Q6EI06|GAIP_CUCMA	DELLA protein GAIP OS=Cucurbita maxima GN=GAIP PE=2 SV=1//1.43937e-54	sp|Q6EI06|GAIP_CUCMA DELLA protein GAIP OS=Cucurbita maxima GN=GAIP PE=2 SV=1//1.43937e-54
POPTR_0008s17930	0.0840809	2.59065	2.03703	5.25858	sp|Q9M8W9|PP211_ARATH	Pentatricopeptide repeat-containing protein At3g04130, mitochondrial OS=Arabidopsis thaliana GN=At3g04130 PE=2 SV=2//6.88142e-11	sp|Q9M8W9|PP211_ARATH Pentatricopeptide repeat-containing protein At3g04130, mitochondrial OS=Arabidopsis thaliana GN=At3g04130 PE=2 SV=2//6.88142e-11
POPTR_0012s04060	0.0842755	0.344616	0.51015	1.52974	sp|Q9M7J9|POT8_ARATH	Potassium transporter 8 OS=Arabidopsis thaliana GN=POT8 PE=2 SV=2//4.13427e-16	sp|Q9M7J9|POT8_ARATH Potassium transporter 8 OS=Arabidopsis thaliana GN=POT8 PE=2 SV=2//4.13427e-16
POPTR_0206s00230	0.0848462	1.02913	0.587066	1.42732	sp|A6YIH8|C7D55_HYOMU	Premnaspirodiene oxygenase OS=Hyoscyamus muticus GN=CYP71D55 PE=1 SV=1//8.0476e-06	sp|A6YIH8|C7D55_HYOMU Premnaspirodiene oxygenase OS=Hyoscyamus muticus GN=CYP71D55 PE=1 SV=1//8.0476e-06
POPTR_0008s02780	0.0851638	0.676324	0.89698	2.59649	sp|P29136|MEP1_SOYBN	Metalloendoproteinase 1 OS=Glycine max PE=1 SV=2//2.86943e-52	sp|P29136|MEP1_SOYBN Metalloendoproteinase 1 OS=Glycine max PE=1 SV=2//2.86943e-52
POPTR_0001s04430	0.0852422	10.5752	13.2879	15.1382	sp|Q9C899|F6H2_ARATH	Feruloyl CoA ortho-hydroxylase 2 OS=Arabidopsis thaliana GN=F6&apos;H2 PE=1 SV=1//3.26718e-174	sp|Q9C899|F6H2_ARATH Feruloyl CoA ortho-hydroxylase 2 OS=Arabidopsis thaliana GN=F6&apos;H2 PE=1 SV=1//3.26718e-174
POPTR_0006s23480	0.0861145	76.9775	85.1679	30.7059	sp|Q84QC2|ERF17_ARATH	Ethylene-responsive transcription factor ERF017 OS=Arabidopsis thaliana GN=ERF017 PE=2 SV=1//8.30805e-52	sp|Q84QC2|ERF17_ARATH Ethylene-responsive transcription factor ERF017 OS=Arabidopsis thaliana GN=ERF017 PE=2 SV=1//8.30805e-52
POPTR_0015s13130	0.0864361	4.14642	5.91814	7.6167	sp|Q04980|LTI65_ARATH	Low-temperature-induced 65 kDa protein OS=Arabidopsis thaliana GN=LTI65 PE=2 SV=2//9.17661e-20	sp|Q04980|LTI65_ARATH Low-temperature-induced 65 kDa protein OS=Arabidopsis thaliana GN=LTI65 PE=2 SV=2//9.17661e-20
POPTR_0010s06800	0.0865978	0.511529	0.45629	2.25662	sp|Q9P6Q3|BCS1_SCHPO	Probable mitochondrial chaperone bcs1 OS=Schizosaccharomyces pombe (strain 972 / ATCC 24843) GN=SPAC644.07 PE=2 SV=1//7.10634e-33	sp|Q9P6Q3|BCS1_SCHPO Probable mitochondrial chaperone bcs1 OS=Schizosaccharomyces pombe (strain 972 / ATCC 24843) GN=SPAC644.07 PE=2 SV=1//7.10634e-33
POPTR_0004s05190	0.0866057	6.04992	11.8336	29.9271	sp|Q9LFN8|GLR26_ARATH	Glutamate receptor 2.6 OS=Arabidopsis thaliana GN=GLR2.6 PE=2 SV=2//2.02511e-09	sp|Q9LFN8|GLR26_ARATH Glutamate receptor 2.6 OS=Arabidopsis thaliana GN=GLR2.6 PE=2 SV=2//2.02511e-09
POPTR_0018s01020	0.0866387	0.418159	0.4114	1.83912	sp|Q8RXE7|AGD14_ARATH	Probable ADP-ribosylation factor GTPase-activating protein AGD14 OS=Arabidopsis thaliana GN=AGD14 PE=1 SV=2//1.36658e-09	sp|Q8RXE7|AGD14_ARATH Probable ADP-ribosylation factor GTPase-activating protein AGD14 OS=Arabidopsis thaliana GN=AGD14 PE=1 SV=2//1.36658e-09
POPTR_0016s02700	0.0866789	0.527816	1.27831	1.68213	sp|Q8S4W7|GAI1_VITVI	DELLA protein GAI1 OS=Vitis vinifera GN=GAI1 PE=2 SV=1//6.11983e-58	sp|Q8S4W7|GAI1_VITVI DELLA protein GAI1 OS=Vitis vinifera GN=GAI1 PE=2 SV=1//6.11983e-58
POPTR_0012s00250	0.0871075	0.296999	1.09227	0.146919	sp|Q9C9H7|RLP12_ARATH	Receptor-like protein 12 OS=Arabidopsis thaliana GN=RLP12 PE=2 SV=2//9.09574e-17	sp|Q9C9H7|RLP12_ARATH Receptor-like protein 12 OS=Arabidopsis thaliana GN=RLP12 PE=2 SV=2//9.09574e-17
POPTR_0427s00200	0.0876151	0.770037	1.06079	2.28638	sp|Q9FMK7|BT1_ARATH	BTB/POZ and TAZ domain-containing protein 1 OS=Arabidopsis thaliana GN=BT1 PE=1 SV=1//9.27069e-10	sp|Q9FMK7|BT1_ARATH BTB/POZ and TAZ domain-containing protein 1 OS=Arabidopsis thaliana GN=BT1 PE=1 SV=1//9.27069e-10
POPTR_0014s17850	0.0877886	0.380606	1.20209	2.5508	sp|F4HVY0|CER1_ARATH	Protein ECERIFERUM 1 OS=Arabidopsis thaliana GN=CER1 PE=1 SV=1//0	sp|F4HVY0|CER1_ARATH Protein ECERIFERUM 1 OS=Arabidopsis thaliana GN=CER1 PE=1 SV=1//0
POPTR_0004s01010	0.0886483	3.10423	4.9832	5.46042	sp|O65451|FB333_ARATH	H Probable F-box protein At4g22030 OS=Arabidopsis thaliana GN=At4g22030 PE=2 SV=1//5.73038e-107	sp|O65451|FB333_ARATH Probable F-box protein At4g22030 OS=Arabidopsis thaliana GN=At4g22030 PE=2 SV=1//5.73038e-107
POPTR_0487s00210	0.0894426	2.92151	3.29793	9.92136			-//-
POPTR_0006s12170	0.0894925	1.37	1.00604	2.53401	sp|O23038|PME8_ARATH	Probable pectinesterase 8 OS=Arabidopsis thaliana GN=PME8 PE=2 SV=2//1.71047e-06	sp|O23038|PME8_ARATH Probable pectinesterase 8 OS=Arabidopsis thaliana GN=PME8 PE=2 SV=2//1.71047e-06
POPTR_0008s00810	0.0895291	17.966	39.071	7.06759	sp|P93194|RPK1_IPONI	Receptor-like protein kinase OS=Ipomoea nil GN=INRPK1 PE=2 SV=2//0	sp|P93194|RPK1_IPONI Receptor-like protein kinase OS=Ipomoea nil GN=INRPK1 PE=2 SV=2//0
POPTR_0014s02880	0.0908993	2.32865	2.35812	1.19602	sp|Q9LFN5|GLR25_ARATH	Glutamate receptor 2.5 OS=Arabidopsis thaliana GN=GLR2.5 PE=1 SV=2//1.11116e-111	sp|Q9LFN5|GLR25_ARATH Glutamate receptor 2.5 OS=Arabidopsis thaliana GN=GLR2.5 PE=1 SV=2//1.11116e-111
POPTR_0005s25470	0.091205	11.1549	11.8178	3.90492	sp|Q9LQZ2|DRE2D_ARATH	Dehydration-responsive element-binding protein 2D OS=Arabidopsis thaliana GN=DREB2D PE=2 SV=1//4.5192e-46	sp|Q9LQZ2|DRE2D_ARATH Dehydration-responsive element-binding protein 2D OS=Arabidopsis thaliana GN=DREB2D PE=2 SV=1//4.5192e-46
POPTR_0011s03830	0.0917487	0.465455	0.958543	2.1264	sp|Q9SXB8|Y1133_ARATH	G-type lectin S-receptor-like serine/threonine-protein kinase At1g11330 OS=Arabidopsis thaliana GN=At1g11330 PE=1 SV=3//1.67828e-10	sp|Q9SXB8|Y1133_ARATH G-type lectin S-receptor-like serine/threonine-protein kinase At1g11330 OS=Arabidopsis thaliana GN=At1g11330 PE=1 SV=3//1.67828e-10
POPTR_0005s23820	0.0925025	2.04579	1.76019	0.944227	sp|Q40545|KPYA_TOBAC	Pyruvate kinase isozyme A, chloroplastic OS=Nicotiana tabacum PE=2 SV=1//2.73821e-39	sp|Q40545|KPYA_TOBAC Pyruvate kinase isozyme A, chloroplastic OS=Nicotiana tabacum PE=2 SV=1//2.73821e-39
POPTR_0001s04280	0.0951419	1.28151	2.00446	2.50977			-//-
POPTR_0011s00710	0.0968338	3.78653	0.918244	1.18328			-//-
POPTR_0001s07640	0.0979609	0.614382	2.16644	3.89268	sp|Q9S9M3|WAKLC_ARATH	Wall-associated receptor kinase-like 3 OS=Arabidopsis thaliana GN=WAKL3 PE=2 SV=2//7.57233e-34	sp|Q9S9M3|WAKLC_ARATH Wall-associated receptor kinase-like 3 OS=Arabidopsis thaliana GN=WAKL3 PE=2 SV=2//7.57233e-34
POPTR_0016s10890	0.0989128	1.30342	0.769903	1.01834			-//-
POPTR_0013s09470	0.0994362	13.8431	50.7318	11.3988	sp|Q9LY00|WRK70_ARATH	Probable WRKY transcription factor 70 OS=Arabidopsis thaliana GN=WRKY70 PE=2 SV=1//3.40149e-28	sp|Q9LY00|WRK70_ARATH Probable WRKY transcription factor 70 OS=Arabidopsis thaliana GN=WRKY70 PE=2 SV=1//3.40149e-28
POPTR_0011s03820	0.0998219	0.53988	0.61624	1.50098	sp|Q9SXB8|Y1133_ARATH	G-type lectin S-receptor-like serine/threonine-protein kinase At1g11330 OS=Arabidopsis thaliana GN=At1g11330 PE=1 SV=3//7.86426e-12	sp|Q9SXB8|Y1133_ARATH G-type lectin S-receptor-like serine/threonine-protein kinase At1g11330 OS=Arabidopsis thaliana GN=At1g11330 PE=1 SV=3//7.86426e-12
POPTR_0003s18510	0.0998631	1.65897	1.36743	3.58996	sp|Q9FMS6|CAF1K_ARATH	Probable CCR4-associated factor 1 homolog 11 OS=Arabidopsis thaliana GN=CAF1-11 PE=2 SV=1//4.07419e-84	sp|Q9FMS6|CAF1K_ARATH Probable CCR4-associated factor 1 homolog 11 OS=Arabidopsis thaliana GN=CAF1-11 PE=2 SV=1//4.07419e-84
POPTR_0001s31040	0.100897	21.6086	48.3583	52.6174	sp|Q2V6J9|UFOG7_FRAAN	UDP-glucose flavonoid 3-O-glucosyltransferase 7 OS=Fragaria ananassa GN=GT7 PE=1 SV=1//0	sp|Q2V6J9|UFOG7_FRAAN UDP-glucose flavonoid 3-O-glucosyltransferase 7 OS=Fragaria ananassa GN=GT7 PE=1 SV=1//0
POPTR_0103s00220	0.101085	0.153116	0.786643	1.44444	sp|Q9LMN8|WAK3_ARATH	Wall-associated receptor kinase 3 OS=Arabidopsis thaliana GN=WAK3 PE=2 SV=2//4.80602e-119	sp|Q9LMN8|WAK3_ARATH Wall-associated receptor kinase 3 OS=Arabidopsis thaliana GN=WAK3 PE=2 SV=2//4.80602e-119
POPTR_0019s06070	0.101173	2.01572	2.45145	0.968181	sp|Q9SRQ8|ATL51_ARATH	RING-H2 finger protein ATL51 OS=Arabidopsis thaliana GN=ATL51 PE=2 SV=2//3.52647e-68	sp|Q9SRQ8|ATL51_ARATH RING-H2 finger protein ATL51 OS=Arabidopsis thaliana GN=ATL51 PE=2 SV=2//3.52647e-68
POPTR_0011s03870	0.102603	0.598615	0.17743	1.1657	sp|Q9SXB8|Y1133_ARATH	G-type lectin S-receptor-like serine/threonine-protein kinase At1g11330 OS=Arabidopsis thaliana GN=At1g11330 PE=1 SV=3//2.13293e-11	sp|Q9SXB8|Y1133_ARATH G-type lectin S-receptor-like serine/threonine-protein kinase At1g11330 OS=Arabidopsis thaliana GN=At1g11330 PE=1 SV=3//2.13293e-11
POPTR_0172s00220	0.103549	3.26751	3.81672	5.54774	sp|Q9SD53|Y3720_ARATH	UPF0481 protein At3g47200 OS=Arabidopsis thaliana GN=At3g47200 PE=1 SV=1//1.26275e-11	sp|Q9SD53|Y3720_ARATH UPF0481 protein At3g47200 OS=Arabidopsis thaliana GN=At3g47200 PE=1 SV=1//1.26275e-11
POPTR_0019s13100	0.103549	3.22827	8.6179	9.9685			-//-
POPTR_0005s17210	0.104249	1.15406	3.1842	0.585988			-//-
POPTR_0011s03710	0.105089	0.923614	1.45419	3.11071	sp|O64774|Y1146_ARATH	G-type lectin S-receptor-like serine/threonine-protein kinase At1g61460 OS=Arabidopsis thaliana GN=At1g61460 PE=2 SV=4//3.69741e-18	sp|O64774|Y1146_ARATH G-type lectin S-receptor-like serine/threonine-protein kinase At1g61460 OS=Arabidopsis thaliana GN=At1g61460 PE=2 SV=4//3.69741e-18
POPTR_0002s03070	0.105617	1.30628	1.89137	0.508177	sp|Q9LFB8|PTR5_ARATH	Peptide transporter PTR5 OS=Arabidopsis thaliana GN=PTR5 PE=2 SV=1//4.59253e-10	sp|Q9LFB8|PTR5_ARATH Peptide transporter PTR5 OS=Arabidopsis thaliana GN=PTR5 PE=2 SV=1//4.59253e-10
POPTR_0001s25090	0.105788	0.32589	0.753589	2.10901	sp|Q9M345|LRK42_ARATH	L-type lectin-domain containing receptor kinase IV.2 OS=Arabidopsis thaliana GN=LECRK42 PE=2 SV=1//0	sp|Q9M345|LRK42_ARATH L-type lectin-domain containing receptor kinase IV.2 OS=Arabidopsis thaliana GN=LECRK42 PE=2 SV=1//0
POPTR_0004s19320	0.106406	1.43323	3.0266	6.67757			-//-
POPTR_0014s02150	0.108873	0.788553	2.32686	2.84978	sp|P93147|C81E1_GLYEC	Isoflavone 2&apos;-hydroxylase OS=Glycyrrhiza echinata GN=CYP81E1 PE=1 SV=2//2.54773e-120	sp|P93147|C81E1_GLYEC Isoflavone 2&apos;-hydroxylase OS=Glycyrrhiza echinata GN=CYP81E1 PE=1 SV=2//2.54773e-120
POPTR_0011s15710	0.108947	0.230908	0.423968	1.90756	sp|Q5E9Y6|PRUNE_BOVIN	Protein prune homolog OS=Bos taurus GN=PRUNE PE=2 SV=1//2.65296e-26	sp|Q5E9Y6|PRUNE_BOVIN Protein prune homolog OS=Bos taurus GN=PRUNE PE=2 SV=1//2.65296e-26
POPTR_0005s15320	0.109554	1.03141	0.692338	1.07181	sp|Q3ECH2|Y1670_ARATH	Probable receptor-like protein kinase At1g67000 OS=Arabidopsis thaliana GN=At1g67000 PE=2 SV=2//2.8791e-15	sp|Q3ECH2|Y1670_ARATH Probable receptor-like protein kinase At1g67000 OS=Arabidopsis thaliana GN=At1g67000 PE=2 SV=2//2.8791e-15
POPTR_0013s03010	0.10985	1.18183	5.60441	16.9751	sp|Q5XQC7|BON3_ARATH	Protein BONZAI 3 OS=Arabidopsis thaliana GN=BON3 PE=1 SV=1//1.54148e-18	sp|Q5XQC7|BON3_ARATH Protein BONZAI 3 OS=Arabidopsis thaliana GN=BON3 PE=1 SV=1//1.54148e-18
POPTR_0490s00210	0.109944	0.811405	2.43227	1.05212	sp|Q93ZB9|FACR3_ARATH	Fatty acyl-CoA reductase 3 OS=Arabidopsis thaliana GN=FAR3 PE=2 SV=1//1.09374e-124	sp|Q93ZB9|FACR3_ARATH Fatty acyl-CoA reductase 3 OS=Arabidopsis thaliana GN=FAR3 PE=2 SV=1//1.09374e-124
POPTR_0008s16610	0.11001	17.363	44.245	6.60106	sp|Q8LDC8|ERF92_ARATH	Ethylene-responsive transcription factor 1B OS=Arabidopsis thaliana GN=ERF1B PE=1 SV=2//8.74468e-62	sp|Q8LDC8|ERF92_ARATH Ethylene-responsive transcription factor 1B OS=Arabidopsis thaliana GN=ERF1B PE=1 SV=2//8.74468e-62
POPTR_0001s02200	0.111678	0.969264	0.682398	0.700412	sp|Q8LPK2|AB2B_ARATH	ABC transporter B family member 2 OS=Arabidopsis thaliana GN=ABCB2 PE=1 SV=3//3.02174e-124	sp|Q8LPK2|AB2B_ARATH ABC transporter B family member 2 OS=Arabidopsis thaliana GN=ABCB2 PE=1 SV=3//3.02174e-124
POPTR_0002s18660	0.11221	4.70112	11.3462	28.9514			-//-
POPTR_0013s01100	0.112536	0.664989	0.843434	2.25909	sp|O22267|CKI1_ARATH	Histidine kinase CKI1 OS=Arabidopsis thaliana GN=CKI1 PE=1 SV=1//9.68688e-15	sp|O22267|CKI1_ARATH Histidine kinase CKI1 OS=Arabidopsis thaliana GN=CKI1 PE=1 SV=1//9.68688e-15
POPTR_0011s03750	0.113866	0.2242	0.639655	2.56889	sp|O81832|Y4729_ARATH	G-type lectin S-receptor-like serine/threonine-protein kinase At4g27290 OS=Arabidopsis thaliana GN=At4g27290 PE=2 SV=4//6.76858e-08	sp|O81832|Y4729_ARATH G-type lectin S-receptor-like serine/threonine-protein kinase At4g27290 OS=Arabidopsis thaliana GN=At4g27290 PE=2 SV=4//6.76858e-08
POPTR_0004s02760	0.113884	0.540296	0.486752	1.78184	sp|Q9C5S9|CRK6_ARATH	Cysteine-rich receptor-like protein kinase 6 OS=Arabidopsis thaliana GN=CRK6 PE=1 SV=1//3.13886e-64	sp|Q9C5S9|CRK6_ARATH Cysteine-rich receptor-like protein kinase 6 OS=Arabidopsis thaliana GN=CRK6 PE=1 SV=1//3.13886e-64
POPTR_0001s42160	0.114246	1.48837	1.87719	2.20556			-//-
POPTR_0001s17310	0.114855	16.4292	15.487	1.57104	sp|O49817|LEA2_CICAR	Late embryogenesis abundant protein 2 OS=Cicer arietinum PE=2 SV=1//2.69055e-13	sp|O49817|LEA2_CICAR Late embryogenesis abundant protein 2 OS=Cicer arietinum PE=2 SV=1//2.69055e-13
POPTR_0016s04570	0.114945	19.9914	32.3073	20.3304	sp|Q01417|PM1_SOYBN	18 kDa seed maturation protein OS=Glycine max GN=GMPM1 PE=2 SV=1//1.43088e-31	sp|Q01417|PM1_SOYBN 18 kDa seed maturation protein OS=Glycine max GN=GMPM1 PE=2 SV=1//1.43088e-31
POPTR_0019s00960	0.116128	1.17847	3.41405	6.02196			-//-
POPTR_0001s15300	0.116811	13.7499	9.90376	2.08401	sp|O23522|PLA14_ARATH	Phospholipase A1-Ibeta2, chloroplastic OS=Arabidopsis thaliana GN=At4g16820 PE=1 SV=2//0	sp|O23522|PLA14_ARATH Phospholipase A1-Ibeta2, chloroplastic OS=Arabidopsis thaliana GN=At4g16820 PE=1 SV=2//0
POPTR_0009s06430	0.116885	0.287543	0.205292	1.29529	sp|Q8L709|CHX28_ARATH	Cation/H(+) antiporter 28 OS=Arabidopsis thaliana GN=CHX28 PE=2 SV=2//0	sp|Q8L709|CHX28_ARATH Cation/H(+) antiporter 28 OS=Arabidopsis thaliana GN=CHX28 PE=2 SV=2//0
POPTR_0015s13020	0.116885	20.8025	21.4213	21.2112	sp|O48786|C734A_ARATH	Cytochrome P450 734A1 OS=Arabidopsis thaliana GN=CYP734A1 PE=2 SV=1//1.01263e-24	sp|O48786|C734A_ARATH Cytochrome P450 734A1 OS=Arabidopsis thaliana GN=CYP734A1 PE=2 SV=1//1.01263e-24
POPTR_0018s03790	0.117459	5.96399	7.61855	11.1185	sp|Q9ZQ23|FLA3_ARATH	Fasciclin-like arabinogalactan protein 3 OS=Arabidopsis thaliana GN=FLA3 PE=2 SV=1//1.13175e-49	sp|Q9ZQ23|FLA3_ARATH Fasciclin-like arabinogalactan protein 3 OS=Arabidopsis thaliana GN=FLA3 PE=2 SV=1//1.13175e-49
POPTR_0018s00310	0.117777	0.445347	0.620385	4.1638	sp|Q84KG5|CCD_CROSA	Carotenoid 9,10(9&apos;,10&apos;)-cleavage dioxygenase OS=Crocus sativus GN=CCD PE=1 SV=1//3.14685e-72	sp|Q84KG5|CCD_CROSA Carotenoid 9,10(9&apos;,10&apos;)-cleavage dioxygenase OS=Crocus sativus GN=CCD PE=1 SV=1//3.14685e-72
POPTR_0009s10190	0.118553	2.15003	5.9683	3.68119	sp|Q2V6J9|UFOG7_FRAAN	UDP-glucose flavonoid 3-O-glucosyltransferase 7 OS=Fragaria ananassa GN=GT7 PE=1 SV=1//0	sp|Q2V6J9|UFOG7_FRAAN UDP-glucose flavonoid 3-O-glucosyltransferase 7 OS=Fragaria ananassa GN=GT7 PE=1 SV=1//0
POPTR_0010s24330	0.118571	0.341449	1.84543	7.33106	sp|Q02200|PERX_NICSY	Lignin-forming anionic peroxidase OS=Nicotiana sylvestris PE=2 SV=1//1.16646e-146	sp|Q02200|PERX_NICSY Lignin-forming anionic peroxidase OS=Nicotiana sylvestris PE=2 SV=1//1.16646e-146
POPTR_0007s02050	0.118683	6.22125	4.00089	0.327219	sp|Q9FIW5|NAC94_ARATH	Putative NAC domain-containing protein 94 OS=Arabidopsis thaliana GN=ANAC094 PE=2 SV=1//1.67577e-06	sp|Q9FIW5|NAC94_ARATH Putative NAC domain-containing protein 94 OS=Arabidopsis thaliana GN=ANAC094 PE=2 SV=1//1.67577e-06
POPTR_0006s09630	0.119758	0.55282	2.14408	1.99389			-//-
POPTR_0007s05060	0.120471	0.292107	0.468932	1.71352	sp|F4I8B9|Y1501_ARATH	Putative WEB family protein At1g65010, chloroplastic OS=Arabidopsis thaliana GN=At1g65010 PE=1 SV=1//6.78527e-17	sp|F4I8B9|Y1501_ARATH Putative WEB family protein At1g65010, chloroplastic OS=Arabidopsis thaliana GN=At1g65010 PE=1 SV=1//6.78527e-17
POPTR_0063s00290	0.12109	1.91136	1.9773	1.32894	sp|P16157|ANK1_HUMAN	Ankyrin-1 OS=Homo sapiens GN=ANK1 PE=1 SV=3//3.94795e-09	sp|P16157|ANK1_HUMAN Ankyrin-1 OS=Homo sapiens GN=ANK1 PE=1 SV=3//3.94795e-09
POPTR_0007s15130	0.121407	0.21293	0.255732	1.42746	sp|Q940M4|OCT7_ARATH	Organic cation/carnitine transporter 7 OS=Arabidopsis thaliana GN=OCT7 PE=2 SV=1//0	sp|Q940M4|OCT7_ARATH Organic cation/carnitine transporter 7 OS=Arabidopsis thaliana GN=OCT7 PE=2 SV=1//0
POPTR_0019s15090	0.1223	151.752	173.446	362.172	sp|P25317|GSTXA_TOBAC	Probable glutathione S-transferase parA OS=Nicotiana tabacum GN=PARA PE=2 SV=1//4.73515e-112	sp|P25317|GSTXA_TOBAC Probable glutathione S-transferase parA OS=Nicotiana tabacum GN=PARA PE=2 SV=1//4.73515e-112
POPTR_0016s03880	0.122532	2.66822	3.22645	2.43453	sp|Q9SD53|Y3720_ARATH	UPF0481 protein At3g47200 OS=Arabidopsis thaliana GN=At3g47200 PE=1 SV=1//5.52167e-26	sp|Q9SD53|Y3720_ARATH UPF0481 protein At3g47200 OS=Arabidopsis thaliana GN=At3g47200 PE=1 SV=1//5.52167e-26
POPTR_0005s24710	0.123102	0.590709	1.9449	4.09257			-//-
POPTR_0001s05540	0.123844	0.659619	0.705746	1.98927	sp|Q9SD53|Y3720_ARATH	UPF0481 protein At3g47200 OS=Arabidopsis thaliana GN=At3g47200 PE=1 SV=1//2.78424e-48	sp|Q9SD53|Y3720_ARATH UPF0481 protein At3g47200 OS=Arabidopsis thaliana GN=At3g47200 PE=1 SV=1//2.78424e-48
POPTR_0009s16300	0.124093	1.97095	1.82977	6.52705			-//-
POPTR_0007s12980	0.124735	3.03308	4.53028	3.73136			-//-
POPTR_0008s09860	0.124873	0.378296	1.18779	1.13059	sp|Q8GZ52|AB30G_ARATH	ABC transporter G family member 30 OS=Arabidopsis thaliana GN=ABCG30 PE=2 SV=2//6.52707e-26	sp|Q8GZ52|AB30G_ARATH ABC transporter G family member 30 OS=Arabidopsis thaliana GN=ABCG30 PE=2 SV=2//6.52707e-26
POPTR_0012s08050	0.125438	3.35628	1.05699	2.24461			-//-
POPTR_0013s13340	0.125849	80.0806	165.852	116.81			-//-
POPTR_0012s09610	0.126983	80.8662	108.502	69.7154			-//-
POPTR_0001s23090	0.127511	0.835498	2.61886	21.0856	sp|Q5Z9Z0|BGL24_ORYSJ	Beta-glucosidase 24 OS=Oryza sativa subsp. japonica GN=BGLU24 PE=2 SV=1//0	sp|Q5Z9Z0|BGL24_ORYSJ Beta-glucosidase 24 OS=Oryza sativa subsp. japonica GN=BGLU24 PE=2 SV=1//0
POPTR_0001s05200	0.127511	1.22373	1.8806	1.77142	sp|Q39202|RLK1_ARATH	G-type lectin S-receptor-like serine/threonine-protein kinase RLK1 OS=Arabidopsis thaliana GN=RLK1 PE=2 SV=2//8.66975e-42	sp|Q39202|RLK1_ARATH G-type lectin S-receptor-like serine/threonine-protein kinase RLK1 OS=Arabidopsis thaliana GN=RLK1 PE=2 SV=2//8.66975e-42
POPTR_0012s14370	0.127992	0.485051	0.553315	1.59057	sp|Q42971|ENO_ORYSJ	Enolase OS=Oryza sativa subsp. japonica GN=ENO1 PE=1 SV=2//7.06411e-116	sp|Q42971|ENO_ORYSJ Enolase OS=Oryza sativa subsp. japonica GN=ENO1 PE=1 SV=2//7.06411e-116
POPTR_0002s03090	0.12804	2.00848	0.809164	3.01775	sp|Q9LQZ2|DRE2D_ARATH	Dehydration-responsive element-binding protein 2D OS=Arabidopsis thaliana GN=DREB2D PE=2 SV=1//6.59301e-48	sp|Q9LQZ2|DRE2D_ARATH Dehydration-responsive element-binding protein 2D OS=Arabidopsis thaliana GN=DREB2D PE=2 SV=1//6.59301e-48
POPTR_0001s14400	0.12804	4.27928	2.69756	3.90371			-//-
POPTR_0018s14860	0.129164	1.41864	2.06636	7.53537	sp|Q940M4|OCT7_ARATH	Organic cation/carnitine transporter 7 OS=Arabidopsis thaliana GN=OCT7 PE=2 SV=1//2.96912e-132	sp|Q940M4|OCT7_ARATH Organic cation/carnitine transporter 7 OS=Arabidopsis thaliana GN=OCT7 PE=2 SV=1//2.96912e-132
POPTR_0017s07350	0.129202	1.25808	2.38154	3.73339	sp|O24370|LOX21_SOLTU	Linoleate 13S-lipoxygenase 2-1, chloroplastic OS=Solanum tuberosum GN=LOX2.1 PE=1 SV=1//1.18307e-07	sp|O24370|LOX21_SOLTU Linoleate 13S-lipoxygenase 2-1, chloroplastic OS=Solanum tuberosum GN=LOX2.1 PE=1 SV=1//1.18307e-07
POPTR_0011s16550	0.130371	68.812	105.935	244.336	sp|A6P6V9|CBDAS_CANSA	Cannabidiolic acid synthase OS=Cannabis sativa GN=CBDAS PE=1 SV=1//0	sp|A6P6V9|CBDAS_CANSA Cannabidiolic acid synthase OS=Cannabis sativa GN=CBDAS PE=1 SV=1//0
POPTR_0019s15100	0.131123	72.985	93.7825	184.293	sp|P25317|GSTXA_TOBAC	Probable glutathione S-transferase parA OS=Nicotiana tabacum GN=PARA PE=2 SV=1//1.4804e-111	sp|P25317|GSTXA_TOBAC Probable glutathione S-transferase parA OS=Nicotiana tabacum GN=PARA PE=2 SV=1//1.4804e-111
POPTR_0015s01780	0.13187	1.89835	3.3338	2.01024	sp|Q9FNZ2|C3H48_ARATH	Zinc finger CCCH domain-containing protein 48 OS=Arabidopsis thaliana GN=ZFWD1 PE=2 SV=1//3.07869e-10	sp|Q9FNZ2|C3H48_ARATH Zinc finger CCCH domain-containing protein 48 OS=Arabidopsis thaliana GN=ZFWD1 PE=2 SV=1//3.07869e-10
POPTR_0001s43470	0.132142	0.445264	0.59396	1.03145	sp|Q42484|RPS2_ARATH	Disease resistance protein RPS2 OS=Arabidopsis thaliana GN=RPS2 PE=1 SV=1//5.81143e-67	sp|Q42484|RPS2_ARATH Disease resistance protein RPS2 OS=Arabidopsis thaliana GN=RPS2 PE=1 SV=1//5.81143e-67
POPTR_0013s06030	0.132348	2.98801	6.98135	19.3482	sp|Q9FIC8|GL116_ARATH	Germin-like protein subfamily 1 member 16 OS=Arabidopsis thaliana GN=At5g39130 PE=2 SV=1//2.51851e-94	sp|Q9FIC8|GL116_ARATH Germin-like protein subfamily 1 member 16 OS=Arabidopsis thaliana GN=At5g39130 PE=2 SV=1//2.51851e-94
POPTR_0001s00290	0.132816	0.683853	0.803714	2.52909			-//-
POPTR_0016s12600	0.133287	0.525074	1.49853	3.19993	sp|Q03663|GSTX2_TOBAC	Probable glutathione S-transferase OS=Nicotiana tabacum PE=2 SV=1//7.38061e-10	sp|Q03663|GSTX2_TOBAC Probable glutathione S-transferase OS=Nicotiana tabacum PE=2 SV=1//7.38061e-10
POPTR_0019s01460	0.13342	0.144319	0.0633884	1.57068	sp|Q6PWU2|ATESY_VITVI	(-)-alpha-terpineol synthase OS=Vitis vinifera PE=1 SV=1//0	sp|Q6PWU2|ATESY_VITVI (-)-alpha-terpineol synthase OS=Vitis vinifera PE=1 SV=1//0
POPTR_0006s03650	0.134164	1.2631	1.41318	0.739799			-//-
POPTR_0010s23400	0.135205	1.14781	1.9878	3.24003	sp|O81973|C93A3_SOYBN	Cytochrome P450 93A3 OS=Glycine max GN=CYP93A3 PE=2 SV=1//9.61095e-11	sp|O81973|C93A3_SOYBN Cytochrome P450 93A3 OS=Glycine max GN=CYP93A3 PE=2 SV=1//9.61095e-11
POPTR_0003s14710	0.135266	7.31662	19.1412	11.3867	sp|O23090|BH014_ARATH	Transcription factor bHLH14 OS=Arabidopsis thaliana GN=BHLH14 PE=2 SV=1//1.14115e-45	sp|O23090|BH014_ARATH Transcription factor bHLH14 OS=Arabidopsis thaliana GN=BHLH14 PE=2 SV=1//1.14115e-45
POPTR_0423s00200	0.135937	1.1787	1.00221	2.60172	sp|Q07469|BSPA_POPDE	Bark storage protein A OS=Populus deltoides GN=BSPA PE=2 SV=1//1.32687e-75	sp|Q07469|BSPA_POPDE Bark storage protein A OS=Populus deltoides GN=BSPA PE=2 SV=1//1.32687e-75
POPTR_0011s03470	0.136073	0.520752	1.29232	1.86709	sp|Q9C5J4|Y3210_ARATH	BTB/POZ domain-containing protein At3g22104 OS=Arabidopsis thaliana GN=At3g22104 PE=2 SV=1//8.47276e-109	sp|Q9C5J4|Y3210_ARATH BTB/POZ domain-containing protein At3g22104 OS=Arabidopsis thaliana GN=At3g22104 PE=2 SV=1//8.47276e-109
POPTR_0109s00230	0.136597	4.40797	4.07562	12.4701			-//-
POPTR_0005s23590	0.136639	20.7052	33.6773	34.9905	sp|Q94LX1|CLH1_CITUN	Chlorophyllase-1, chloroplastic OS=Citrus unshiu PE=2 SV=1//7.8298e-81	sp|Q94LX1|CLH1_CITUN Chlorophyllase-1, chloroplastic OS=Citrus unshiu PE=2 SV=1//7.8298e-81
POPTR_0016s06620	0.137604	1.81581	2.10193	1.32049	sp|Q93YS4|AB22G_ARATH	ABC transporter G family member 22 OS=Arabidopsis thaliana GN=ABCG22 PE=1 SV=1//0	sp|Q93YS4|AB22G_ARATH ABC transporter G family member 22 OS=Arabidopsis thaliana GN=ABCG22 PE=1 SV=1//0
POPTR_0003s01870	0.137933	39.7532	163.468	333.008	sp|P0C897|Y3264_ARATH	Putative UPF0481 protein At3g02645 OS=Arabidopsis thaliana GN=At3g02645 PE=3 SV=1//8.73249e-147	sp|P0C897|Y3264_ARATH Putative UPF0481 protein At3g02645 OS=Arabidopsis thaliana GN=At3g02645 PE=3 SV=1//8.73249e-147
POPTR_0015s05940	0.138896	4.59964	4.65262	2.76513	sp|Q9C9H7|RLP12_ARATH	Receptor-like protein 12 OS=Arabidopsis thaliana GN=RLP12 PE=2 SV=2//8.8929e-06	sp|Q9C9H7|RLP12_ARATH Receptor-like protein 12 OS=Arabidopsis thaliana GN=RLP12 PE=2 SV=2//8.8929e-06
POPTR_0003s15950	0.138999	2.25643	1.61058	6.73252	sp|Q52K88|NUD13_ARATH	Nudix hydrolase 13, mitochondrial OS=Arabidopsis thaliana GN=NUDT13 PE=1 SV=1//2.31642e-09	sp|Q52K88|NUD13_ARATH Nudix hydrolase 13, mitochondrial OS=Arabidopsis thaliana GN=NUDT13 PE=1 SV=1//2.31642e-09
POPTR_0014s08430	0.139211	1.89859	2.16704	1.74221	sp|D4Q9Z5|SGT3_SOYBN	Soyasaponin III rhamnosyltransferase OS=Glycine max GN=GmSGT3 PE=1 SV=1//3.90812e-17	sp|D4Q9Z5|SGT3_SOYBN Soyasaponin III rhamnosyltransferase OS=Glycine max GN=GmSGT3 PE=1 SV=1//3.90812e-17
POPTR_0011s03630	0.142016	1.11892	0.859578	2.08007	sp|O81906|B120_ARATH	G-type lectin S-receptor-like serine/threonine-protein kinase B120 OS=Arabidopsis thaliana GN=B120 PE=1 SV=1//1.12373e-06	sp|O81906|B120_ARATH G-type lectin S-receptor-like serine/threonine-protein kinase B120 OS=Arabidopsis thaliana GN=B120 PE=1 SV=1//1.12373e-06
POPTR_0006s13990	0.144287	0.579213	3.43055	6.66886	sp|Q9LMA1|FMO1_ARATH	Probable flavin-containing monooxygenase 1 OS=Arabidopsis thaliana GN=FMO1 PE=2 SV=1//7.64911e-17	sp|Q9LMA1|FMO1_ARATH Probable flavin-containing monooxygenase 1 OS=Arabidopsis thaliana GN=FMO1 PE=2 SV=1//7.64911e-17
POPTR_2038s00200	0.14442	0.3465	0.912558	2.99018	sp|Q6AWW5|Y5262_ARATH	Ankyrin repeat-containing protein At5g02620 OS=Arabidopsis thaliana GN=At5g02620 PE=1 SV=1//4.95075e-12	sp|Q6AWW5|Y5262_ARATH Ankyrin repeat-containing protein At5g02620 OS=Arabidopsis thaliana GN=At5g02620 PE=1 SV=1//4.95075e-12
POPTR_0001s43210	0.144872	0.347584	0.763102	2.42751	sp|O81906|B120_ARATH	G-type lectin S-receptor-like serine/threonine-protein kinase B120 OS=Arabidopsis thaliana GN=B120 PE=1 SV=1//8.67678e-32	sp|O81906|B120_ARATH G-type lectin S-receptor-like serine/threonine-protein kinase B120 OS=Arabidopsis thaliana GN=B120 PE=1 SV=1//8.67678e-32
POPTR_0019s01260	0.149352	0.215045	0.968636	0.765537	sp|Q40392|TMVRN_NICGU	TMV resistance protein N OS=Nicotiana glutinosa GN=N PE=1 SV=1//7.17781e-20	sp|Q40392|TMVRN_NICGU TMV resistance protein N OS=Nicotiana glutinosa GN=N PE=1 SV=1//7.17781e-20
POPTR_0019s09280	0.149451	1.76712	1.03378	0.600184	sp|Q8RVH5|7SBG2_SOYBN	Basic 7S globulin 2 OS=Glycine max PE=1 SV=1//8.49096e-44	sp|Q8RVH5|7SBG2_SOYBN Basic 7S globulin 2 OS=Glycine max PE=1 SV=1//8.49096e-44
POPTR_0466s00210	0.149879	1.1851	2.2065	6.10816	sp|Q02200|PERX_NICSY	Lignin-forming anionic peroxidase OS=Nicotiana sylvestris PE=2 SV=1//4.95494e-147	sp|Q02200|PERX_NICSY Lignin-forming anionic peroxidase OS=Nicotiana sylvestris PE=2 SV=1//4.95494e-147
POPTR_0002s11460	0.153578	2.78523	1.67764	3.82536	sp|Q9T065|1A18_ARATH	1-aminocyclopropane-1-carboxylate synthase 8 OS=Arabidopsis thaliana GN=ACS8 PE=1 SV=1//2.24104e-14	sp|Q9T065|1A18_ARATH 1-aminocyclopropane-1-carboxylate synthase 8 OS=Arabidopsis thaliana GN=ACS8 PE=1 SV=1//2.24104e-14
POPTR_0008s20210	0.154794	1.35909	1.69092	5.11749	sp|B1KHA5|RIHA_SHEWM	Pyrimidine-specific ribonucleoside hydrolase RihA OS=Shewanella woodyi (strain ATCC 51908 / MS32) GN=rihA PE=3 SV=1//6.32511e-13	sp|B1KHA5|RIHA_SHEWM Pyrimidine-specific ribonucleoside hydrolase RihA OS=Shewanella woodyi (strain ATCC 51908 / MS32) GN=rihA PE=3 SV=1//6.32511e-13
POPTR_0009s13140	0.155086	5.13761	9.20565	13.6831	sp|Q9FUB7|CHSY_HYPAN	Chalcone synthase OS=Hypericum androsaemum PE=1 SV=1//2.19963e-94	sp|Q9FUB7|CHSY_HYPAN Chalcone synthase OS=Hypericum androsaemum PE=1 SV=1//2.19963e-94
POPTR_0014s00840	0.155639	3.12482	6.39212	9.52536	sp|Q5FPT6|GLND_GLUOX	[Protein-PII] uridylyltransferase OS=Gluconobacter oxydans (strain 621H) GN=glnD PE=3 SV=1//3.79234e-06	sp|Q5FPT6|GLND_GLUOX [Protein-PII] uridylyltransferase OS=Gluconobacter oxydans (strain 621H) GN=glnD PE=3 SV=1//3.79234e-06
POPTR_0012s01050	0.155847	2.38782	1.47756	0.798364	sp|Q9FLV4|Y5248_ARATH	G-type lectin S-receptor-like serine/threonine-protein kinase At5g24080 OS=Arabidopsis thaliana GN=At5g24080 PE=2 SV=1//0	sp|Q9FLV4|Y5248_ARATH G-type lectin S-receptor-like serine/threonine-protein kinase At5g24080 OS=Arabidopsis thaliana GN=At5g24080 PE=2 SV=1//0
POPTR_0002s14880	0.156373	0.100925	0.65877	3.43235	sp|P51102|DFRA_ARATH	Dihydroflavonol-4-reductase OS=Arabidopsis thaliana GN=DFRA PE=2 SV=2//4.85947e-101	sp|P51102|DFRA_ARATH Dihydroflavonol-4-reductase OS=Arabidopsis thaliana GN=DFRA PE=2 SV=2//4.85947e-101
POPTR_0003s20640	0.156638	0.751629	2.97031	0.42349	sp|P17407|21KD_DAUCA	21 kDa protein OS=Daucus carota PE=2 SV=1//5.74976e-47	sp|P17407|21KD_DAUCA 21 kDa protein OS=Daucus carota PE=2 SV=1//5.74976e-47
POPTR_0003s08360	0.158888	1.16911	3.0682	9.41114	sp|O23553|BAM3_ARATH	Beta-amylase 3, chloroplastic OS=Arabidopsis thaliana GN=BAM3 PE=1 SV=3//8.46419e-16	sp|O23553|BAM3_ARATH Beta-amylase 3, chloroplastic OS=Arabidopsis thaliana GN=BAM3 PE=1 SV=3//8.46419e-16
POPTR_0004s14250	0.159154	0.795636	0.756985	3.78951	sp|Q3EA00|FB235_ARATH	Putative F-box protein At4g17565 OS=Arabidopsis thaliana GN=At4g17565 PE=4 SV=1//3.1234e-16	sp|Q3EA00|FB235_ARATH Putative F-box protein At4g17565 OS=Arabidopsis thaliana GN=At4g17565 PE=4 SV=1//3.1234e-16
POPTR_0007s13620	0.161426	0.470228	0.498154	1.55992	sp|Q9SD39|PMTR_ARATH	Probable methyltransferase PMT27 OS=Arabidopsis thaliana GN=At3g51070 PE=3 SV=1//0	sp|Q9SD39|PMTR_ARATH Probable methyltransferase PMT27 OS=Arabidopsis thaliana GN=At3g51070 PE=3 SV=1//0
POPTR_0019s05200	0.161559	3.01257	2.04217	2.86506	sp|Q38850|MYB5_ARATH	Transcription repressor MYB5 OS=Arabidopsis thaliana GN=MYB5 PE=1 SV=1//2.20591e-75	sp|Q38850|MYB5_ARATH Transcription repressor MYB5 OS=Arabidopsis thaliana GN=MYB5 PE=1 SV=1//2.20591e-75
POPTR_0002s23770	0.162219	2.88376	8.54359	8.0947	sp|O23406|U75D1_ARATH	UDP-glycosyltransferase 75D1 OS=Arabidopsis thaliana GN=UGT75D1 PE=2 SV=2//8.47907e-147	sp|O23406|U75D1_ARATH UDP-glycosyltransferase 75D1 OS=Arabidopsis thaliana GN=UGT75D1 PE=2 SV=2//8.47907e-147
POPTR_0009s06930	0.162362	1.51301	1.96616	10.4275	sp|Q7XU38|C87A3_ORYSJ	Cytochrome P450 87A3 OS=Oryza sativa subsp. japonica GN=CYP87A3 PE=2 SV=3//1.40693e-06	sp|Q7XU38|C87A3_ORYSJ Cytochrome P450 87A3 OS=Oryza sativa subsp. japonica GN=CYP87A3 PE=2 SV=3//1.40693e-06
POPTR_0010s07130	0.162714	4.51136	9.14633	15.6848	sp|Q03662|GSTX1_TOBAC	Probable glutathione S-transferase OS=Nicotiana tabacum PE=2 SV=1//1.40385e-54	sp|Q03662|GSTX1_TOBAC Probable glutathione S-transferase OS=Nicotiana tabacum PE=2 SV=1//1.40385e-54
POPTR_0014s06340	0.164855	0.698801	3.84874	7.47012			-//-
POPTR_0845s00200	0.164927	1.67445	2.42786	1.7326	sp|O22727|DRL16_ARATH	Probable disease resistance protein At1g61190 OS=Arabidopsis thaliana GN=At1g61190 PE=2 SV=1//5.82073e-48	sp|O22727|DRL16_ARATH Probable disease resistance protein At1g61190 OS=Arabidopsis thaliana GN=At1g61190 PE=2 SV=1//5.82073e-48
POPTR_0005s02530	0.166001	7.42826	0.291556	0.230317			-//-
POPTR_0004s17090	0.167053	2.1263	1.87816	0.948964	sp|Q9T0J6|DUS3L_ARATH	tRNA-dihydrouridine(47) synthase [NAD(P)(+)]-like OS=Arabidopsis thaliana GN=At4g38890 PE=2 SV=2//5.63029e-85	sp|Q9T0J6|DUS3L_ARATH tRNA-dihydrouridine(47) synthase [NAD(P)(+)]-like OS=Arabidopsis thaliana GN=At4g38890 PE=2 SV=2//5.63029e-85
POPTR_0001s04870	0.167756	0.0838329	1.35431	1.25113	sp|Q9LEH3|PER15_IPOBA	Peroxidase 15 OS=Ipomoea batatas GN=pod PE=1 SV=1//1.94074e-09	sp|Q9LEH3|PER15_IPOBA Peroxidase 15 OS=Ipomoea batatas GN=pod PE=1 SV=1//1.94074e-09
POPTR_0014s13460	0.168024	0.809504	0.715035	1.50733	sp|Q8L735|ISOA2_ARATH	Isoamylase 2, chloroplastic OS=Arabidopsis thaliana GN=ISA2 PE=1 SV=2//1.05456e-07	sp|Q8L735|ISOA2_ARATH Isoamylase 2, chloroplastic OS=Arabidopsis thaliana GN=ISA2 PE=1 SV=2//1.05456e-07
POPTR_0006s21920	0.169437	17.2161	14.9449	14.6926	sp|Q84TG3|PUB23_ARATH	E3 ubiquitin-protein ligase PUB23 OS=Arabidopsis thaliana GN=PUB23 PE=1 SV=1//1.84372e-39	sp|Q84TG3|PUB23_ARATH E3 ubiquitin-protein ligase PUB23 OS=Arabidopsis thaliana GN=PUB23 PE=1 SV=1//1.84372e-39
POPTR_0008s13240	0.169548	2.03394	1.07175	4.66549	sp|Q9ZU90|SKI28_ARATH	F-box protein SKIP28 OS=Arabidopsis thaliana GN=SKIP28 PE=1 SV=1//1.80829e-12	sp|Q9ZU90|SKI28_ARATH F-box protein SKIP28 OS=Arabidopsis thaliana GN=SKIP28 PE=1 SV=1//1.80829e-12
POPTR_0001s32440	0.169548	1.00151	1.78561	7.98299	sp|Q1PEB4|Y4498_ARATH	Uncharacterized protein At4g04980 OS=Arabidopsis thaliana GN=At4g04980 PE=2 SV=1//1.60348e-59	sp|Q1PEB4|Y4498_ARATH Uncharacterized protein At4g04980 OS=Arabidopsis thaliana GN=At4g04980 PE=2 SV=1//1.60348e-59
POPTR_0001s18180	0.170484	4.81274	10.5947	4.23946	sp|Q9C9I2|ERF21_ARATH	Ethylene-responsive transcription factor ERF021 OS=Arabidopsis thaliana GN=ERF021 PE=2 SV=1//2.55714e-57	sp|Q9C9I2|ERF21_ARATH Ethylene-responsive transcription factor ERF021 OS=Arabidopsis thaliana GN=ERF021 PE=2 SV=1//2.55714e-57
POPTR_0017s08480	0.170957	14.4207	22.2421	31.5771	sp|Q8GXC7|FBK50_ARATH	F-box/kelch-repeat protein At3g06240 OS=Arabidopsis thaliana GN=At3g06240 PE=2 SV=1//2.90093e-35	sp|Q8GXC7|FBK50_ARATH F-box/kelch-repeat protein At3g06240 OS=Arabidopsis thaliana GN=At3g06240 PE=2 SV=1//2.90093e-35
POPTR_0006s09330	0.171369	2.75369	2.66787	0.190184			-//-
POPTR_0014s02770	0.171397	2.12393	1.79079	1.47068	sp|Q9P979|FAEA_ASPAW	Feruloyl esterase A OS=Aspergillus awamori GN=faeA PE=1 SV=3//3.33506e-08	sp|Q9P979|FAEA_ASPAW Feruloyl esterase A OS=Aspergillus awamori GN=faeA PE=1 SV=3//3.33506e-08
POPTR_0011s12920	0.172622	0.574361	1.27076	1.50199	sp|O81832|Y4729_ARATH	G-type lectin S-receptor-like serine/threonine-protein kinase At4g27290 OS=Arabidopsis thaliana GN=At4g27290 PE=2 SV=4//0	sp|O81832|Y4729_ARATH G-type lectin S-receptor-like serine/threonine-protein kinase At4g27290 OS=Arabidopsis thaliana GN=At4g27290 PE=2 SV=4//0
POPTR_0197s00210	0.172946	2.01803	6.43081	7.39217	sp|Q9FID5|Y5393_ARATH	Probable receptor-like protein kinase At5g39030 OS=Arabidopsis thaliana GN=At5g39030 PE=2 SV=1//6.29994e-27	sp|Q9FID5|Y5393_ARATH Probable receptor-like protein kinase At5g39030 OS=Arabidopsis thaliana GN=At5g39030 PE=2 SV=1//6.29994e-27
POPTR_0019s11860	0.173745	2.95731	3.35549	1.11299	sp|Q9FY79|LAC14_ARATH	Laccase-14 OS=Arabidopsis thaliana GN=LAC14 PE=2 SV=1//0	sp|Q9FY79|LAC14_ARATH Laccase-14 OS=Arabidopsis thaliana GN=LAC14 PE=2 SV=1//0
POPTR_0011s10420	0.174192	1.01158	0.776368	0.964952	sp|C0LGP4|Y3475_ARATH	Probable LRR receptor-like serine/threonine-protein kinase At3g47570 OS=Arabidopsis thaliana GN=At3g47570 PE=1 SV=1//0	sp|C0LGP4|Y3475_ARATH Probable LRR receptor-like serine/threonine-protein kinase At3g47570 OS=Arabidopsis thaliana GN=At3g47570 PE=1 SV=1//0
POPTR_0008s02830	0.175328	4.4009	1.84677	0.966783			-//-
POPTR_0005s18380	0.176582	1.95543	2.65076	2.03067	sp|O22187|Y2232_ARATH	Probable receptor-like protein kinase At2g23200 OS=Arabidopsis thaliana GN=At2g23200 PE=2 SV=1//4.14962e-142	sp|O22187|Y2232_ARATH Probable receptor-like protein kinase At2g23200 OS=Arabidopsis thaliana GN=At2g23200 PE=2 SV=1//4.14962e-142
POPTR_0011s12660	0.177012	8.46726	4.9602	4.94846			-//-
POPTR_0173s00200	0.177343	1.0799	3.36236	1.46684			-//-
POPTR_0011s03690	0.178039	0.826016	1.37004	3.27357	sp|O64774|Y1146_ARATH	G-type lectin S-receptor-like serine/threonine-protein kinase At1g61460 OS=Arabidopsis thaliana GN=At1g61460 PE=2 SV=4//1.63797e-06	sp|O64774|Y1146_ARATH G-type lectin S-receptor-like serine/threonine-protein kinase At1g61460 OS=Arabidopsis thaliana GN=At1g61460 PE=2 SV=4//1.63797e-06
POPTR_0001s34210	0.178843	6.01433	9.89856	16.1295			-//-
POPTR_0001s39940	0.178985	1.25695	1.18681	0.201255	sp|P43309|PPO_MALDO	Polyphenol oxidase, chloroplastic OS=Malus domestica PE=2 SV=1//0	sp|P43309|PPO_MALDO Polyphenol oxidase, chloroplastic OS=Malus domestica PE=2 SV=1//0
POPTR_0004s11460	0.179555	10.6887	12.4242	5.46695	sp|Q9LX82|MYB48_ARATH	Transcription factor MYB48 OS=Arabidopsis thaliana GN=MYB48 PE=2 SV=1//3.41777e-43	sp|Q9LX82|MYB48_ARATH Transcription factor MYB48 OS=Arabidopsis thaliana GN=MYB48 PE=2 SV=1//3.41777e-43
POPTR_0013s01410	0.180417	3.95064	10.6867	29.5779	sp|O80494|P2B15_ARATH	F-box protein PP2-B15 OS=Arabidopsis thaliana GN=PP2B15 PE=2 SV=2//1.46087e-93	sp|O80494|P2B15_ARATH F-box protein PP2-B15 OS=Arabidopsis thaliana GN=PP2B15 PE=2 SV=2//1.46087e-93
POPTR_0003s12530	0.181579	50.388	175.228	350.359	sp|Q9LUM1|LOR11_ARATH	Protein LURP-one-related 11 OS=Arabidopsis thaliana GN=At3g14260 PE=2 SV=1//5.16554e-38	sp|Q9LUM1|LOR11_ARATH Protein LURP-one-related 11 OS=Arabidopsis thaliana GN=At3g14260 PE=2 SV=1//5.16554e-38
POPTR_0017s13650	0.18235	3.91537	8.38709	18.5814	sp|Q8LFJ9|GLIP7_ARATH	GDSL esterase/lipase 7 OS=Arabidopsis thaliana GN=GLIP7 PE=2 SV=1//1.22785e-81	sp|Q8LFJ9|GLIP7_ARATH GDSL esterase/lipase 7 OS=Arabidopsis thaliana GN=GLIP7 PE=2 SV=1//1.22785e-81
POPTR_0013s13410	0.182519	4.3134	10.1406	23.0473	sp|O23144|PPI1_ARATH	Proton pump-interactor 1 OS=Arabidopsis thaliana GN=PPI1 PE=1 SV=2//1.04559e-09	sp|O23144|PPI1_ARATH Proton pump-interactor 1 OS=Arabidopsis thaliana GN=PPI1 PE=1 SV=2//1.04559e-09
POPTR_0013s14480	0.182904	4.13048	1.89851	0.519506	sp|Q8GWP0|MYB39_ARATH	Transcription factor MYB39 OS=Arabidopsis thaliana GN=MYB39 PE=2 SV=1//2.90995e-65	sp|Q8GWP0|MYB39_ARATH Transcription factor MYB39 OS=Arabidopsis thaliana GN=MYB39 PE=2 SV=1//2.90995e-65
POPTR_0016s00690	0.183553	1.71663	3.42478	4.25513	sp|Q9LVQ4|Y5586_ARATH	WEB family protein At5g55860 OS=Arabidopsis thaliana GN=At5g55860 PE=2 SV=1//3.31485e-41	sp|Q9LVQ4|Y5586_ARATH WEB family protein At5g55860 OS=Arabidopsis thaliana GN=At5g55860 PE=2 SV=1//3.31485e-41
POPTR_0008s01990	0.183649	1.30733	1.11176	1.0231	sp|Q99LX5|MMTA2_MOUSE	Multiple myeloma tumor-associated protein 2 homolog OS=Mus musculus GN=Mmtag2 PE=2 SV=1//1.27329e-22	sp|Q99LX5|MMTA2_MOUSE Multiple myeloma tumor-associated protein 2 homolog OS=Mus musculus GN=Mmtag2 PE=2 SV=1//1.27329e-22
POPTR_0009s03770	0.184082	2.37223	3.16027	6.95063	sp|Q8H038|KATAM_ORYSJ	Xyloglucan galactosyltransferase KATAMARI1 homolog OS=Oryza sativa subsp. japonica GN=Os03g0144800 PE=2 SV=1//0	sp|Q8H038|KATAM_ORYSJ Xyloglucan galactosyltransferase KATAMARI1 homolog OS=Oryza sativa subsp. japonica GN=Os03g0144800 PE=2 SV=1//0
POPTR_0003s19530	0.186074	3.09926	1.60906	5.26058	sp|Q9LK88|NQR_ARATH	NADPH:quinone oxidoreductase OS=Arabidopsis thaliana GN=NQR PE=1 SV=1//2.15973e-85	sp|Q9LK88|NQR_ARATH NADPH:quinone oxidoreductase OS=Arabidopsis thaliana GN=NQR PE=1 SV=1//2.15973e-85
POPTR_0010s04550	0.186159	2.24683	0.972551	3.36647	sp|O48677|PER6_ARATH	Peroxidase 6 OS=Arabidopsis thaliana GN=PER6 PE=2 SV=1//6.37129e-136	sp|O48677|PER6_ARATH Peroxidase 6 OS=Arabidopsis thaliana GN=PER6 PE=2 SV=1//6.37129e-136
POPTR_0011s16270	0.186451	3.61408	2.0624	1.67817	sp|Q33DQ2|THCAI_CANSA	Inactive tetrahydrocannabinolic acid synthase OS=Cannabis sativa PE=3 SV=1//1.42964e-86	sp|Q33DQ2|THCAI_CANSA Inactive tetrahydrocannabinolic acid synthase OS=Cannabis sativa PE=3 SV=1//1.42964e-86
POPTR_0008s10270	0.186451	0.120337	0.785406	1.68813	sp|O23474|PER40_ARATH	Peroxidase 40 OS=Arabidopsis thaliana GN=PER40 PE=2 SV=2//3.04974e-28	sp|O23474|PER40_ARATH Peroxidase 40 OS=Arabidopsis thaliana GN=PER40 PE=2 SV=2//3.04974e-28
POPTR_0015s07050	0.186894	1.06382	0.687723	1.90211	sp|Q9FNU2|AB25B_ORYSJ	ABC transporter B family member 25 OS=Oryza sativa subsp. japonica GN=OsABCB25 PE=2 SV=1//1.90759e-07	sp|Q9FNU2|AB25B_ORYSJ ABC transporter B family member 25 OS=Oryza sativa subsp. japonica GN=OsABCB25 PE=2 SV=1//1.90759e-07
POPTR_0003s13840	0.187954	166.44	269.102	274.86	sp|Q8H0Y8|WRK41_ARATH	Probable WRKY transcription factor 41 OS=Arabidopsis thaliana GN=WRKY41 PE=2 SV=2//6.72079e-15	sp|Q8H0Y8|WRK41_ARATH Probable WRKY transcription factor 41 OS=Arabidopsis thaliana GN=WRKY41 PE=2 SV=2//6.72079e-15
POPTR_0017s12960	0.188444	0.516317	1.09802	0.0741359	sp|Q8L9Y0|SCP25_ARATH	Serine carboxypeptidase-like 25 OS=Arabidopsis thaliana GN=SCPL25 PE=2 SV=2//2.91611e-20	sp|Q8L9Y0|SCP25_ARATH Serine carboxypeptidase-like 25 OS=Arabidopsis thaliana GN=SCPL25 PE=2 SV=2//2.91611e-20
POPTR_0004s11160	0.188552	7.36027	2.05955	0.955661	sp|Q93YW8|GDL65_ARATH	GDSL esterase/lipase At4g18970 OS=Arabidopsis thaliana GN=At4g18970 PE=2 SV=1//4.82712e-06	sp|Q93YW8|GDL65_ARATH GDSL esterase/lipase At4g18970 OS=Arabidopsis thaliana GN=At4g18970 PE=2 SV=1//4.82712e-06
POPTR_0011s03810	0.188971	0.487076	1.15495	1.63511	sp|Q9SXB8|Y1133_ARATH	G-type lectin S-receptor-like serine/threonine-protein kinase At1g11330 OS=Arabidopsis thaliana GN=At1g11330 PE=1 SV=3//1.87821e-11	sp|Q9SXB8|Y1133_ARATH G-type lectin S-receptor-like serine/threonine-protein kinase At1g11330 OS=Arabidopsis thaliana GN=At1g11330 PE=1 SV=3//1.87821e-11
POPTR_0014s01490	0.189311	2.65618	3.78939	4.44159			-//-
POPTR_0008s10370	0.190153	0.720623	1.4797	1.73831			-//-
POPTR_0006s21400	0.190905	2.22776	1.56227	1.81861	sp|Q93YS4|AB22G_ARATH	ABC transporter G family member 22 OS=Arabidopsis thaliana GN=ABCG22 PE=1 SV=1//8.40392e-23	sp|Q93YS4|AB22G_ARATH ABC transporter G family member 22 OS=Arabidopsis thaliana GN=ABCG22 PE=1 SV=1//8.40392e-23
POPTR_0011s16440	0.190966	0.733525	0.749984	1.80288	sp|Q8GTB6|THCAS_CANSA	Tetrahydrocannabinolic acid synthase OS=Cannabis sativa PE=1 SV=1//2.28058e-162	sp|Q8GTB6|THCAS_CANSA Tetrahydrocannabinolic acid synthase OS=Cannabis sativa PE=1 SV=1//2.28058e-162
POPTR_0006s08680	0.191638	0.611346	0.55707	2.72519	sp|Q6R0E3|TRP5_ARATH	Telomere repeat-binding protein 5 OS=Arabidopsis thaliana GN=TRP5 PE=1 SV=2//6.60285e-115	sp|Q6R0E3|TRP5_ARATH Telomere repeat-binding protein 5 OS=Arabidopsis thaliana GN=TRP5 PE=1 SV=2//6.60285e-115
POPTR_0014s06720	0.19177	2.41219	1.82436	3.69377	sp|Q9LRR4|R13L1_ARATH	Putative disease resistance RPP13-like protein 1 OS=Arabidopsis thaliana GN=RPPL1 PE=2 SV=1//1.11671e-07	sp|Q9LRR4|R13L1_ARATH Putative disease resistance RPP13-like protein 1 OS=Arabidopsis thaliana GN=RPPL1 PE=2 SV=1//1.11671e-07
POPTR_0011s02070	0.193894	0.887376	0.506515	2.11002	sp|Q9ZT07|RKS1_ARATH	G-type lectin S-receptor-like serine/threonine-protein kinase RKS1 OS=Arabidopsis thaliana GN=RKS1 PE=3 SV=3//4.01808e-10	sp|Q9ZT07|RKS1_ARATH G-type lectin S-receptor-like serine/threonine-protein kinase RKS1 OS=Arabidopsis thaliana GN=RKS1 PE=3 SV=3//4.01808e-10
POPTR_0015s04030	0.197926	0.353659	0.953364	1.58417	sp|Q40392|TMVRN_NICGU	TMV resistance protein N OS=Nicotiana glutinosa GN=N PE=1 SV=1//6.8528e-88	sp|Q40392|TMVRN_NICGU TMV resistance protein N OS=Nicotiana glutinosa GN=N PE=1 SV=1//6.8528e-88
POPTR_0219s00220	0.198173	0.360673	2.22778	2.26019			-//-
POPTR_0010s11030	0.198199	5.24563	2.3531	4.71908			-//-
POPTR_0001s46330	0.19993	2.51483	1.55632	2.6889	sp|Q9SA78|COPE1_ARATH	Coatomer subunit epsilon-1 OS=Arabidopsis thaliana GN=At1g30630 PE=2 SV=1//7.22991e-109	sp|Q9SA78|COPE1_ARATH Coatomer subunit epsilon-1 OS=Arabidopsis thaliana GN=At1g30630 PE=2 SV=1//7.22991e-109
POPTR_0009s10700	0.200717	8.61722	11.3433	7.00513	sp|Q9ZQ91|CXE7_ARATH	Probable carboxylesterase 7 OS=Arabidopsis thaliana GN=CXE7 PE=2 SV=1//6.63418e-110	sp|Q9ZQ91|CXE7_ARATH Probable carboxylesterase 7 OS=Arabidopsis thaliana GN=CXE7 PE=2 SV=1//6.63418e-110
POPTR_1018s00210	0.20558	1.82101	4.44512	14.1518	sp|Q9M2E2|SDR1_ARATH	(+)-neomenthol dehydrogenase OS=Arabidopsis thaliana GN=SDR1 PE=1 SV=1//9.36982e-36	sp|Q9M2E2|SDR1_ARATH (+)-neomenthol dehydrogenase OS=Arabidopsis thaliana GN=SDR1 PE=1 SV=1//9.36982e-36
POPTR_0001s45470	0.205718	0.311149	1.12693	12.1012	sp|O65351|SUBL_ARATH	Subtilisin-like protease OS=Arabidopsis thaliana GN=ARA12 PE=1 SV=1//6.42759e-124	sp|O65351|SUBL_ARATH Subtilisin-like protease OS=Arabidopsis thaliana GN=ARA12 PE=1 SV=1//6.42759e-124
POPTR_0011s02160	0.206964	0.731794	0.877288	2.73595	sp|Q9ZT07|RKS1_ARATH	G-type lectin S-receptor-like serine/threonine-protein kinase RKS1 OS=Arabidopsis thaliana GN=RKS1 PE=3 SV=3//1.58034e-08	sp|Q9ZT07|RKS1_ARATH G-type lectin S-receptor-like serine/threonine-protein kinase RKS1 OS=Arabidopsis thaliana GN=RKS1 PE=3 SV=3//1.58034e-08
POPTR_0001s15360	0.20723	1.02639	2.42651	2.8059	sp|Q39202|RLK1_ARATH	G-type lectin S-receptor-like serine/threonine-protein kinase RLK1 OS=Arabidopsis thaliana GN=RLK1 PE=2 SV=2//0	sp|Q39202|RLK1_ARATH G-type lectin S-receptor-like serine/threonine-protein kinase RLK1 OS=Arabidopsis thaliana GN=RLK1 PE=2 SV=2//0
POPTR_0115s00250	0.207658	2.36539	4.17697	4.12284	sp|Q7XA39|RGA4_SOLBU	Putative disease resistance protein RGA4 OS=Solanum bulbocastanum GN=RGA4 PE=2 SV=1//2.72051e-45	sp|Q7XA39|RGA4_SOLBU Putative disease resistance protein RGA4 OS=Solanum bulbocastanum GN=RGA4 PE=2 SV=1//2.72051e-45
POPTR_0009s03830	0.208355	1.34368	2.9684	3.05438	sp|P0C883|SCL33_ARATH	Scarecrow-like protein 33 OS=Arabidopsis thaliana GN=SCL33 PE=3 SV=1//1.14281e-168	sp|P0C883|SCL33_ARATH Scarecrow-like protein 33 OS=Arabidopsis thaliana GN=SCL33 PE=3 SV=1//1.14281e-168
POPTR_0008s01350	0.208816	0	0.722207	3.55862			-//-
POPTR_0007s08360	0.211218	1.59987	0.841804	2.62523	sp|Q9LTS3|CKX3_ARATH	Cytokinin dehydrogenase 3 OS=Arabidopsis thaliana GN=CKX3 PE=1 SV=1//4.90441e-168	sp|Q9LTS3|CKX3_ARATH Cytokinin dehydrogenase 3 OS=Arabidopsis thaliana GN=CKX3 PE=1 SV=1//4.90441e-168
POPTR_0018s13150	0.211249	1.33629	2.80874	4.12858	sp|O80822|PER25_ARATH	Peroxidase 25 OS=Arabidopsis thaliana GN=PER25 PE=2 SV=2//2.98993e-164	sp|O80822|PER25_ARATH Peroxidase 25 OS=Arabidopsis thaliana GN=PER25 PE=2 SV=2//2.98993e-164
POPTR_0006s26720	0.211354	2.47764	1.11321	4.8159	sp|Q9C9A6|PUB10_ARATH	U-box domain-containing protein 10 OS=Arabidopsis thaliana GN=PUB10 PE=2 SV=1//8.91636e-10	sp|Q9C9A6|PUB10_ARATH U-box domain-containing protein 10 OS=Arabidopsis thaliana GN=PUB10 PE=2 SV=1//8.91636e-10
POPTR_0014s19660	0.212217	2.08031	1.8019	7.01976			-//-
POPTR_0019s00900	0.213701	1.34249	1.60497	0.559765	sp|Q40392|TMVRN_NICGU	TMV resistance protein N OS=Nicotiana glutinosa GN=N PE=1 SV=1//1.3376e-20	sp|Q40392|TMVRN_NICGU TMV resistance protein N OS=Nicotiana glutinosa GN=N PE=1 SV=1//1.3376e-20
POPTR_0005s21260	0.214476	161.988	150.371	39.2266	sp|Q5NE24|NSP2_MEDTR	Nodulation-signaling pathway 2 protein OS=Medicago truncatula GN=NSP2 PE=1 SV=1//2.5243e-51	sp|Q5NE24|NSP2_MEDTR Nodulation-signaling pathway 2 protein OS=Medicago truncatula GN=NSP2 PE=1 SV=1//2.5243e-51
POPTR_0017s12860	0.21456	70.5556	162.108	368.151	sp|Q9SS44|TF2B2_ARATH	Transcription initiation factor IIB-2 OS=Arabidopsis thaliana GN=TFIIB2 PE=2 SV=1//5.32762e-08	sp|Q9SS44|TF2B2_ARATH Transcription initiation factor IIB-2 OS=Arabidopsis thaliana GN=TFIIB2 PE=2 SV=1//5.32762e-08
POPTR_0006s05740	0.216545	2.21795	2.50912	2.85037	sp|Q9M5J9|PGIP1_ARATH	Polygalacturonase inhibitor 1 OS=Arabidopsis thaliana GN=PGIP1 PE=2 SV=1//2.68403e-24	sp|Q9M5J9|PGIP1_ARATH Polygalacturonase inhibitor 1 OS=Arabidopsis thaliana GN=PGIP1 PE=2 SV=1//2.68403e-24
POPTR_0001s03240	0.216933	1.2433	2.11276	7.52337	sp|Q7X8C5|WAKLB_ARATH	Wall-associated receptor kinase-like 2 OS=Arabidopsis thaliana GN=WAKL2 PE=2 SV=1//2.72996e-11	sp|Q7X8C5|WAKLB_ARATH Wall-associated receptor kinase-like 2 OS=Arabidopsis thaliana GN=WAKL2 PE=2 SV=1//2.72996e-11
POPTR_0010s22400	0.21694	0.875519	1.39063	2.97669			-//-
POPTR_0017s14440	0.219379	5.28646	1.70757	0	sp|Q9FHH5|GDU3_ARATH	Protein GLUTAMINE DUMPER 3 OS=Arabidopsis thaliana GN=GDU3 PE=2 SV=1//3.5041e-12	sp|Q9FHH5|GDU3_ARATH Protein GLUTAMINE DUMPER 3 OS=Arabidopsis thaliana GN=GDU3 PE=2 SV=1//3.5041e-12
POPTR_0019s01060	0.220412	2.23902	3.01811	0.92921			-//-
POPTR_0010s23700	0.221027	6.91377	2.93899	0.969569			-//-
POPTR_0014s13790	0.221099	8.61203	8.22127	26.5018	sp|Q4UKR8|HSPC2_RICFE	Small heat shock protein C2 OS=Rickettsia felis (strain ATCC VR-1525 / URRWXCal2) GN=hspC2 PE=3 SV=1//1.27514e-10	sp|Q4UKR8|HSPC2_RICFE Small heat shock protein C2 OS=Rickettsia felis (strain ATCC VR-1525 / URRWXCal2) GN=hspC2 PE=3 SV=1//1.27514e-10
POPTR_0004s20410	0.222546	0.45063	0.497599	2.72974	sp|Q9LMN7|WAK5_ARATH	Wall-associated receptor kinase 5 OS=Arabidopsis thaliana GN=WAK5 PE=2 SV=1//8.49933e-25	sp|Q9LMN7|WAK5_ARATH Wall-associated receptor kinase 5 OS=Arabidopsis thaliana GN=WAK5 PE=2 SV=1//8.49933e-25
POPTR_0009s10180	0.222574	39.0263	108.044	70.8636	sp|Q8W491|U73B3_ARATH	UDP-glycosyltransferase 73B3 OS=Arabidopsis thaliana GN=UGT73B3 PE=2 SV=1//0	sp|Q8W491|U73B3_ARATH UDP-glycosyltransferase 73B3 OS=Arabidopsis thaliana GN=UGT73B3 PE=2 SV=1//0
POPTR_0006s15410	0.225175	16.3925	8.32879	4.91006	sp|Q9STR4|1A17_ARATH	1-aminocyclopropane-1-carboxylate synthase 7 OS=Arabidopsis thaliana GN=ACS7 PE=1 SV=1//0	sp|Q9STR4|1A17_ARATH 1-aminocyclopropane-1-carboxylate synthase 7 OS=Arabidopsis thaliana GN=ACS7 PE=1 SV=1//0
POPTR_0015s02190	0.226427	2.22998	4.99299	3.7331	sp|Q6ZGP8|TPP4_ORYSJ	Probable trehalose-phosphate phosphatase 4 OS=Oryza sativa subsp. japonica GN=TPP4 PE=2 SV=1//9.1607e-117	sp|Q6ZGP8|TPP4_ORYSJ Probable trehalose-phosphate phosphatase 4 OS=Oryza sativa subsp. japonica GN=TPP4 PE=2 SV=1//9.1607e-117
POPTR_0019s12470	0.226427	0.206047	0.195741	6.39149	sp|B3GS44|LRE_ARATH	GPI-anchored protein LORELEI OS=Arabidopsis thaliana GN=LRE PE=2 SV=1//7.17618e-40	sp|B3GS44|LRE_ARATH GPI-anchored protein LORELEI OS=Arabidopsis thaliana GN=LRE PE=2 SV=1//7.17618e-40
POPTR_0009s13810	0.226882	2.85386	4.70967	3.58484	sp|Q9LNT9|ASK4_ARATH	SKP1-like protein 4 OS=Arabidopsis thaliana GN=ASK4 PE=1 SV=1//6.55497e-70	sp|Q9LNT9|ASK4_ARATH SKP1-like protein 4 OS=Arabidopsis thaliana GN=ASK4 PE=1 SV=1//6.55497e-70
POPTR_0190s00200	0.227139	0.837653	0.683207	1.09232	sp|O81825|DRL28_ARATH	Probable disease resistance protein At4g27220 OS=Arabidopsis thaliana GN=At4g27220 PE=2 SV=1//5.2586e-73	sp|O81825|DRL28_ARATH Probable disease resistance protein At4g27220 OS=Arabidopsis thaliana GN=At4g27220 PE=2 SV=1//5.2586e-73
POPTR_0013s08890	0.227643	0.492476	1.83794	1.54257	sp|Q40392|TMVRN_NICGU	TMV resistance protein N OS=Nicotiana glutinosa GN=N PE=1 SV=1//5.33665e-43	sp|Q40392|TMVRN_NICGU TMV resistance protein N OS=Nicotiana glutinosa GN=N PE=1 SV=1//5.33665e-43
POPTR_0002s20760	0.228912	41.2886	67.5121	40.9767	sp|O82245|TSPO_ARATH	Translocator protein homolog OS=Arabidopsis thaliana GN=TSPO PE=1 SV=1//1.97089e-53	sp|O82245|TSPO_ARATH Translocator protein homolog OS=Arabidopsis thaliana GN=TSPO PE=1 SV=1//1.97089e-53
POPTR_1332s00200	0.230281	3.48465	6.79166	12.3991	sp|Q02200|PERX_NICSY	Lignin-forming anionic peroxidase OS=Nicotiana sylvestris PE=2 SV=1//2.09724e-129	sp|Q02200|PERX_NICSY Lignin-forming anionic peroxidase OS=Nicotiana sylvestris PE=2 SV=1//2.09724e-129
POPTR_0001s34030	0.230594	79.1457	174.478	308.23	sp|Q9SRE6|CML38_ARATH	Calcium-binding protein CML38 OS=Arabidopsis thaliana GN=CML38 PE=2 SV=1//3.54147e-31	sp|Q9SRE6|CML38_ARATH Calcium-binding protein CML38 OS=Arabidopsis thaliana GN=CML38 PE=2 SV=1//3.54147e-31
POPTR_0027s00450	0.230594	2.27103	1.79518	3.62325			-//-
POPTR_0013s13690	0.230856	0.496654	2.18869	2.87447	sp|P16157|ANK1_HUMAN	Ankyrin-1 OS=Homo sapiens GN=ANK1 PE=1 SV=3//1.17537e-10	sp|P16157|ANK1_HUMAN Ankyrin-1 OS=Homo sapiens GN=ANK1 PE=1 SV=3//1.17537e-10
POPTR_0005s24970	0.231313	0.683039	0.786426	1.46296	sp|O23225|PUB5_ARATH	U-box domain-containing protein 5 OS=Arabidopsis thaliana GN=PUB5 PE=2 SV=3//4.27606e-97	sp|O23225|PUB5_ARATH U-box domain-containing protein 5 OS=Arabidopsis thaliana GN=PUB5 PE=2 SV=3//4.27606e-97
POPTR_0005s05420	0.231712	1.06696	2.55103	0.581007	sp|Q9LIK7|ACA13_ARATH	Putative calcium-transporting ATPase 13, plasma membrane-type OS=Arabidopsis thaliana GN=ACA13 PE=2 SV=1//1.39832e-26	sp|Q9LIK7|ACA13_ARATH Putative calcium-transporting ATPase 13, plasma membrane-type OS=Arabidopsis thaliana GN=ACA13 PE=2 SV=1//1.39832e-26
POPTR_0001s36280	0.231892	1.21358	1.31243	1.37635	sp|Q9LMA1|FMO1_ARATH	Probable flavin-containing monooxygenase 1 OS=Arabidopsis thaliana GN=FMO1 PE=2 SV=1//0	sp|Q9LMA1|FMO1_ARATH Probable flavin-containing monooxygenase 1 OS=Arabidopsis thaliana GN=FMO1 PE=2 SV=1//0
POPTR_0001s12120	0.23362	0.460165	0.606192	0.971162			-//-
POPTR_0004s04580	0.233701	26.2371	41.434	26.2319			-//-
POPTR_0015s04930	0.23377	2.84701	5.663	8.36629			-//-
POPTR_1731s00200	0.234667	0.800098	2.00598	3.92936	sp|Q8LFJ9|GLIP7_ARATH	GDSL esterase/lipase 7 OS=Arabidopsis thaliana GN=GLIP7 PE=2 SV=1//9.1775e-36	sp|Q8LFJ9|GLIP7_ARATH GDSL esterase/lipase 7 OS=Arabidopsis thaliana GN=GLIP7 PE=2 SV=1//9.1775e-36
POPTR_0009s14460	0.235205	4.44414	2.01109	0			-//-
POPTR_0009s05450	0.237063	1.99071	7.86604	19.3889	sp|P27879|HSP11_MEDSA	18.1 kDa class I heat shock protein (Fragment) OS=Medicago sativa GN=HSP18.1 PE=2 SV=1//1.34575e-47	sp|P27879|HSP11_MEDSA 18.1 kDa class I heat shock protein (Fragment) OS=Medicago sativa GN=HSP18.1 PE=2 SV=1//1.34575e-47
POPTR_0001s00750	0.237892	7.55208	3.18904	0.812912	sp|Q0PGJ6|AKRC9_ARATH	Aldo-keto reductase family 4 member C9 OS=Arabidopsis thaliana GN=AKR4C9 PE=1 SV=1//1.08987e-96	sp|Q0PGJ6|AKRC9_ARATH Aldo-keto reductase family 4 member C9 OS=Arabidopsis thaliana GN=AKR4C9 PE=1 SV=1//1.08987e-96
POPTR_0007s13800	0.239795	0.271579	0.516123	1.797	sp|Q944G9|ALFC2_ARATH	Probable fructose-bisphosphate aldolase 2, chloroplastic OS=Arabidopsis thaliana GN=FBA2 PE=1 SV=2//0	sp|Q944G9|ALFC2_ARATH Probable fructose-bisphosphate aldolase 2, chloroplastic OS=Arabidopsis thaliana GN=FBA2 PE=1 SV=2//0
POPTR_0001s21700	0.241457	2.61073	4.17577	7.04032	sp|Q9FHK7|Y5516_ARATH	Probable leucine-rich repeat receptor-like protein kinase At5g05160 OS=Arabidopsis thaliana GN=At5g05160 PE=1 SV=1//3.1795e-18	sp|Q9FHK7|Y5516_ARATH Probable leucine-rich repeat receptor-like protein kinase At5g05160 OS=Arabidopsis thaliana GN=At5g05160 PE=1 SV=1//3.1795e-18
POPTR_0007s11780	0.241716	6.71846	13.6929	53.898	sp|P52578|IFRH_SOLTU	Isoflavone reductase homolog OS=Solanum tuberosum PE=2 SV=1//1.5242e-141	sp|P52578|IFRH_SOLTU Isoflavone reductase homolog OS=Solanum tuberosum PE=2 SV=1//1.5242e-141
POPTR_0008s15640	0.242004	0.673175	0.910956	1.35974	sp|Q9SV13|SUT31_ARATH	Sulfate transporter 3.1 OS=Arabidopsis thaliana GN=SULTR3;1 PE=2 SV=1//4.47301e-07	sp|Q9SV13|SUT31_ARATH Sulfate transporter 3.1 OS=Arabidopsis thaliana GN=SULTR3;1 PE=2 SV=1//4.47301e-07
POPTR_0004s00300	0.242149	1.05155	0.558598	1.26118			-//-
POPTR_0015s01900	0.242974	7.48981	8.189	3.67794	sp|Q9C8N7|ARFV_ARATH	Auxin response factor 22 OS=Arabidopsis thaliana GN=ARF22 PE=2 SV=2//3.7122e-07	sp|Q9C8N7|ARFV_ARATH Auxin response factor 22 OS=Arabidopsis thaliana GN=ARF22 PE=2 SV=2//3.7122e-07
POPTR_0007s10920	0.244071	9.94957	9.07535	5.52447	sp|O22042|M3K3_ARATH	Mitogen-activated protein kinase kinase kinase 3 OS=Arabidopsis thaliana GN=ANP3 PE=1 SV=1//4.88864e-16	sp|O22042|M3K3_ARATH Mitogen-activated protein kinase kinase kinase 3 OS=Arabidopsis thaliana GN=ANP3 PE=1 SV=1//4.88864e-16
POPTR_0001s05250	0.244286	3.49453	3.15918	5.75898	sp|Q39202|RLK1_ARATH	G-type lectin S-receptor-like serine/threonine-protein kinase RLK1 OS=Arabidopsis thaliana GN=RLK1 PE=2 SV=2//0	sp|Q39202|RLK1_ARATH G-type lectin S-receptor-like serine/threonine-protein kinase RLK1 OS=Arabidopsis thaliana GN=RLK1 PE=2 SV=2//0
POPTR_0019s05070	0.244386	0.0841768	1.19981	2.12219	gb|EOY11229.1|	rone DnaJ-domain superfamily protein, putative isoform 2 [Theobroma cacao]	gb|EOY11229.1| Chaperone DnaJ-domain superfamily protein, putative isoform 2 [Theobroma cacao]
POPTR_0005s27740	0.244387	10.861	22.6761	20.3765	sp|Q9S735|PHT19_ARATH	Probable inorganic phosphate transporter 1-9 OS=Arabidopsis thaliana GN=PHT1-9 PE=2 SV=1//7.72945e-86	sp|Q9S735|PHT19_ARATH Probable inorganic phosphate transporter 1-9 OS=Arabidopsis thaliana GN=PHT1-9 PE=2 SV=1//7.72945e-86
POPTR_0001s10570	0.244943	11.5362	13.6397	4.1657	sp|Q9FLI3|P2C75_ARATH	Probable protein phosphatase 2C 75 OS=Arabidopsis thaliana GN=AHG1 PE=2 SV=1//2.22145e-07	sp|Q9FLI3|P2C75_ARATH Probable protein phosphatase 2C 75 OS=Arabidopsis thaliana GN=AHG1 PE=2 SV=1//2.22145e-07
POPTR_0007s02810	0.246598	1.24697	1.87045	1.47731	sp|Q6PWU2|ATESY_VITVI	(-)-alpha-terpineol synthase OS=Vitis vinifera PE=1 SV=1//0	sp|Q6PWU2|ATESY_VITVI (-)-alpha-terpineol synthase OS=Vitis vinifera PE=1 SV=1//0
POPTR_0001s31120	0.24739	32.5702	77.0101	70.29	sp|Q2V6J9|UFOG7_FRAAN	UDP-glucose flavonoid 3-O-glucosyltransferase 7 OS=Fragaria ananassa GN=GT7 PE=1 SV=1//0	sp|Q2V6J9|UFOG7_FRAAN UDP-glucose flavonoid 3-O-glucosyltransferase 7 OS=Fragaria ananassa GN=GT7 PE=1 SV=1//0
POPTR_0003s10010	0.250713	0.125289	1.42845	2.61569	sp|Q9LV09|BOB1_ARATH	Protein BOBBER 1 OS=Arabidopsis thaliana GN=BOB1 PE=1 SV=1//7.38661e-73	sp|Q9LV09|BOB1_ARATH Protein BOBBER 1 OS=Arabidopsis thaliana GN=BOB1 PE=1 SV=1//7.38661e-73
POPTR_0011s03860	0.251045	0.860305	1.35615	3.14645	sp|Q9SXB4|Y1130_ARATH	G-type lectin S-receptor-like serine/threonine-protein kinase At1g11300 OS=Arabidopsis thaliana GN=At1g11300 PE=2 SV=1//1.01301e-08	sp|Q9SXB4|Y1130_ARATH G-type lectin S-receptor-like serine/threonine-protein kinase At1g11300 OS=Arabidopsis thaliana GN=At1g11300 PE=2 SV=1//1.01301e-08
POPTR_0011s02260	0.251979	274.308	253.632	113.145	sp|Q8LBM2|TIF5A_ARATH	Protein TIFY 5A OS=Arabidopsis thaliana GN=TIFY5A PE=1 SV=1//3.62516e-13	sp|Q8LBM2|TIF5A_ARATH Protein TIFY 5A OS=Arabidopsis thaliana GN=TIFY5A PE=1 SV=1//3.62516e-13
POPTR_0011s03620	0.252253	0.629755	1.27792	3.02897	sp|Q9ZT07|RKS1_ARATH	G-type lectin S-receptor-like serine/threonine-protein kinase RKS1 OS=Arabidopsis thaliana GN=RKS1 PE=3 SV=3//1.39831e-08	sp|Q9ZT07|RKS1_ARATH G-type lectin S-receptor-like serine/threonine-protein kinase RKS1 OS=Arabidopsis thaliana GN=RKS1 PE=3 SV=3//1.39831e-08
POPTR_0010s08310	0.252261	20.8632	27.9267	12.0018	sp|Q9LTC5|ERF98_ARATH	Ethylene-responsive transcription factor ERF098 OS=Arabidopsis thaliana GN=ERF098 PE=1 SV=1//1.03733e-19	sp|Q9LTC5|ERF98_ARATH Ethylene-responsive transcription factor ERF098 OS=Arabidopsis thaliana GN=ERF098 PE=1 SV=1//1.03733e-19
POPTR_0004s06680	0.253965	2.88736	5.27084	6.92042	sp|Q9FMW6|GEML6_ARATH	GEM-like protein 6 OS=Arabidopsis thaliana GN=At5g23350 PE=2 SV=2//7.80631e-18	sp|Q9FMW6|GEML6_ARATH GEM-like protein 6 OS=Arabidopsis thaliana GN=At5g23350 PE=2 SV=2//7.80631e-18
POPTR_0001s11700	0.256858	0.973416	1.11041	7.87696			-//-
POPTR_0005s23580	0.257147	7.25921	9.47986	9.56428	sp|O22527|CLH1_ARATH	Chlorophyllase-1 OS=Arabidopsis thaliana GN=CLH1 PE=1 SV=1//2.8899e-10	sp|O22527|CLH1_ARATH Chlorophyllase-1 OS=Arabidopsis thaliana GN=CLH1 PE=1 SV=1//2.8899e-10
POPTR_0001s04020	0.258193	0.831822	0.474797	1.86451	sp|Q50EK0|C16B2_PICSI	Cytochrome P450 716B2 OS=Picea sitchensis GN=CYP716B2 PE=2 SV=1//1.70797e-18	sp|Q50EK0|C16B2_PICSI Cytochrome P450 716B2 OS=Picea sitchensis GN=CYP716B2 PE=2 SV=1//1.70797e-18
POPTR_0010s18380	0.260417	10.4959	16.4413	4.41514			-//-
POPTR_0009s08860	0.26102	2.25499	3.15974	6.45312			-//-
POPTR_0014s02080	0.261441	0.891394	0.887845	1.4788	sp|P93147|C81E1_GLYEC	Isoflavone 2&apos;-hydroxylase OS=Glycyrrhiza echinata GN=CYP81E1 PE=1 SV=2//5.11611e-105	sp|P93147|C81E1_GLYEC Isoflavone 2&apos;-hydroxylase OS=Glycyrrhiza echinata GN=CYP81E1 PE=1 SV=2//5.11611e-105
POPTR_0002s01330	0.262845	5.65568	2.84197	0.449091			-//-
POPTR_0002s01930	0.264016	0.90104	0.791007	1.71566	sp|Q06364|PSMD3_DAUCA	Probable 26S proteasome non-ATPase regulatory subunit 3 OS=Daucus carota GN=21D7 PE=1 SV=2//0	sp|Q06364|PSMD3_DAUCA Probable 26S proteasome non-ATPase regulatory subunit 3 OS=Daucus carota GN=21D7 PE=1 SV=2//0
POPTR_0004s02280	0.264696	7.50051	7.55333	14.414	sp|Q8GYA4|CRK10_ARATH	Cysteine-rich receptor-like protein kinase 10 OS=Arabidopsis thaliana GN=CRK10 PE=1 SV=3//9.57119e-26	sp|Q8GYA4|CRK10_ARATH Cysteine-rich receptor-like protein kinase 10 OS=Arabidopsis thaliana GN=CRK10 PE=1 SV=3//9.57119e-26
POPTR_0019s13370	0.264696	1.00312	3.43449	5.99133			-//-
POPTR_0008s15710	0.265632	1.43665	2.27087	0	sp|Q2V3I3|EPFL4_ARATH	EPIDERMAL PATTERNING FACTOR-like protein 4 OS=Arabidopsis thaliana GN=EPFL4 PE=3 SV=1//2.5844e-13	sp|Q2V3I3|EPFL4_ARATH EPIDERMAL PATTERNING FACTOR-like protein 4 OS=Arabidopsis thaliana GN=EPFL4 PE=3 SV=1//2.5844e-13
POPTR_0022s00310	0.265834	0.616122	0.891585	2.77059	sp|F4I114|Y1960_ARATH	Probable serine/threonine-protein kinase At1g09600 OS=Arabidopsis thaliana GN=At1g09600 PE=3 SV=1//0	sp|F4I114|Y1960_ARATH Probable serine/threonine-protein kinase At1g09600 OS=Arabidopsis thaliana GN=At1g09600 PE=3 SV=1//0
POPTR_0004s05870	0.266574	3.55268	5.53341	3.35954			-//-
POPTR_0013s13450	0.268452	1.57789	1.39641	2.77776	sp|A2WW87|GAM1_ORYSI	Transcription factor GAMYB OS=Oryza sativa subsp. indica GN=GAM1 PE=2 SV=1//7.89014e-24	sp|A2WW87|GAM1_ORYSI Transcription factor GAMYB OS=Oryza sativa subsp. indica GN=GAM1 PE=2 SV=1//7.89014e-24
POPTR_0017s06650	0.270475	0.103928	0.526737	1.39039	sp|P55786|PSA_HUMAN	Puromycin-sensitive aminopeptidase OS=Homo sapiens GN=NPEPPS PE=1 SV=2//3.76068e-21	sp|P55786|PSA_HUMAN Puromycin-sensitive aminopeptidase OS=Homo sapiens GN=NPEPPS PE=1 SV=2//3.76068e-21
POPTR_0013s02470	0.270681	2.19897	2.28088	6.45196	sp|Q84MC0|UGPI4_ARATH	Uncharacterized GPI-anchored protein At3g06035 OS=Arabidopsis thaliana GN=At3g06035 PE=2 SV=1//4.80251e-19	sp|Q84MC0|UGPI4_ARATH Uncharacterized GPI-anchored protein At3g06035 OS=Arabidopsis thaliana GN=At3g06035 PE=2 SV=1//4.80251e-19
POPTR_0014s09350	0.271118	5.68798	18.5257	19.3302	sp|O65717|CNGC1_ARATH	Cyclic nucleotide-gated ion channel 1 OS=Arabidopsis thaliana GN=CNGC1 PE=1 SV=1//0	sp|O65717|CNGC1_ARATH Cyclic nucleotide-gated ion channel 1 OS=Arabidopsis thaliana GN=CNGC1 PE=1 SV=1//0
POPTR_0018s01350	0.271672	1.11841	1.0234	0.570273	sp|Q9XI23|BOR4_ARATH	Boron transporter 4 OS=Arabidopsis thaliana GN=BOR4 PE=2 SV=1//0	sp|Q9XI23|BOR4_ARATH Boron transporter 4 OS=Arabidopsis thaliana GN=BOR4 PE=2 SV=1//0
POPTR_0008s13480	0.273778	5.51414	7.80085	9.03465			-//-
POPTR_0004s10300	0.274327	0.845094	0.651466	1.26053	sp|Q940Z5|PMAT1_ARATH	Phenolic glucoside malonyltransferase 1 OS=Arabidopsis thaliana GN=PMAT1 PE=1 SV=1//1.35368e-119	sp|Q940Z5|PMAT1_ARATH Phenolic glucoside malonyltransferase 1 OS=Arabidopsis thaliana GN=PMAT1 PE=1 SV=1//1.35368e-119
POPTR_0009s05050	0.275698	12.5965	8.58321	0.930005	sp|Q9FKK2|AGL62_ARATH	Agamous-like MADS-box protein AGL62 OS=Arabidopsis thaliana GN=AGL62 PE=1 SV=1//2.57347e-31	sp|Q9FKK2|AGL62_ARATH Agamous-like MADS-box protein AGL62 OS=Arabidopsis thaliana GN=AGL62 PE=1 SV=1//2.57347e-31
POPTR_0018s00460	0.275715	2.34937	1.66994	3.05362	sp|Q9M817|PTR6_ARATH	Probable peptide transporter At1g52190 OS=Arabidopsis thaliana GN=At1g52190 PE=1 SV=1//0	sp|Q9M817|PTR6_ARATH Probable peptide transporter At1g52190 OS=Arabidopsis thaliana GN=At1g52190 PE=1 SV=1//0
POPTR_0014s11120	0.276374	4.47917	5.01786	0			-//-
POPTR_0001s46700	0.277223	6.40653	7.49261	5.87814	sp|Q8GTB6|THCAS_CANSA	Tetrahydrocannabinolic acid synthase OS=Cannabis sativa PE=1 SV=1//9.81628e-166	sp|Q8GTB6|THCAS_CANSA Tetrahydrocannabinolic acid synthase OS=Cannabis sativa PE=1 SV=1//9.81628e-166
POPTR_0001s07420	0.277664	1.90662	10.8196	5.15434	sp|Q9LDX1|SGS3_ARATH	Protein SUPPRESSOR OF GENE SILENCING 3 OS=Arabidopsis thaliana GN=SGS3 PE=1 SV=1//1.55961e-13	sp|Q9LDX1|SGS3_ARATH Protein SUPPRESSOR OF GENE SILENCING 3 OS=Arabidopsis thaliana GN=SGS3 PE=1 SV=1//1.55961e-13
POPTR_0001s46610	0.277792	2.29123	2.13775	1.57128	sp|A6P6W0|CASL1_CANSA	Cannabidiolic acid synthase-like 1 OS=Cannabis sativa GN=CBDAS2 PE=2 SV=1//1.17136e-177	sp|A6P6W0|CASL1_CANSA Cannabidiolic acid synthase-like 1 OS=Cannabis sativa GN=CBDAS2 PE=2 SV=1//1.17136e-177
POPTR_0019s13690	0.278187	2.30552	2.64157	2.32387	sp|G5E8K5|ANK3_MOUSE	Ankyrin-3 OS=Mus musculus GN=Ank3 PE=1 SV=1//3.80298e-08	sp|G5E8K5|ANK3_MOUSE Ankyrin-3 OS=Mus musculus GN=Ank3 PE=1 SV=1//3.80298e-08
POPTR_0003s08470	0.278421	0.400886	2.0466	3.45388	sp|Q8GT41|PLA1_PLAAC	Putative invertase inhibitor OS=Platanus acerifolia PE=1 SV=1//8.32429e-41	sp|Q8GT41|PLA1_PLAAC Putative invertase inhibitor OS=Platanus acerifolia PE=1 SV=1//8.32429e-41
POPTR_1884s00200	0.280499	1.91276	5.82247	12.0262	sp|P02877|HEVE_HEVBR	Pro-hevein OS=Hevea brasiliensis GN=HEV1 PE=1 SV=2//4.63338e-53	sp|P02877|HEVE_HEVBR Pro-hevein OS=Hevea brasiliensis GN=HEV1 PE=1 SV=2//4.63338e-53
POPTR_0019s10200	0.280938	0.91827	1.00777	2.44403	sp|Q9ZVM9|Y1461_ARATH	Probable serine/threonine-protein kinase At1g54610 OS=Arabidopsis thaliana GN=At1g54610 PE=1 SV=1//2.56425e-06	sp|Q9ZVM9|Y1461_ARATH Probable serine/threonine-protein kinase At1g54610 OS=Arabidopsis thaliana GN=At1g54610 PE=1 SV=1//2.56425e-06
POPTR_0001s41500	0.283098	4.17861	4.77147	3.90261			-//-
POPTR_0001s42590	0.283367	0.694681	0.919888	1.29653	sp|Q42484|RPS2_ARATH	Disease resistance protein RPS2 OS=Arabidopsis thaliana GN=RPS2 PE=1 SV=1//2.31899e-09	sp|Q42484|RPS2_ARATH Disease resistance protein RPS2 OS=Arabidopsis thaliana GN=RPS2 PE=1 SV=1//2.31899e-09
POPTR_0006s10410	0.283839	0.994005	2.21181	0.508293	sp|Q9SR87|LRK61_ARATH	Probable L-type lectin-domain containing receptor kinase VI.1 OS=Arabidopsis thaliana GN=LECRK61 PE=2 SV=1//0	sp|Q9SR87|LRK61_ARATH Probable L-type lectin-domain containing receptor kinase VI.1 OS=Arabidopsis thaliana GN=LECRK61 PE=2 SV=1//0
POPTR_0017s06310	0.284814	0.747487	1.35163	0.562101	sp|Q9FID5|Y5393_ARATH	Probable receptor-like protein kinase At5g39030 OS=Arabidopsis thaliana GN=At5g39030 PE=2 SV=1//2.4867e-99	sp|Q9FID5|Y5393_ARATH Probable receptor-like protein kinase At5g39030 OS=Arabidopsis thaliana GN=At5g39030 PE=2 SV=1//2.4867e-99
POPTR_0014s14390	0.285799	0.690863	3.24136	8.41233	sp|Q9FFD0|PIN8_ARATH	Putative auxin efflux carrier component 8 OS=Arabidopsis thaliana GN=PIN8 PE=2 SV=2//1.16921e-118	sp|Q9FFD0|PIN8_ARATH Putative auxin efflux carrier component 8 OS=Arabidopsis thaliana GN=PIN8 PE=2 SV=2//1.16921e-118
POPTR_0084s00240	0.286988	0.622868	0.710876	1.45726	sp|C0LGG9|Y5344_ARATH	Probable LRR receptor-like serine/threonine-protein kinase At1g53440 OS=Arabidopsis thaliana GN=At1g53440 PE=1 SV=2//5.59426e-34	sp|C0LGG9|Y5344_ARATH Probable LRR receptor-like serine/threonine-protein kinase At1g53440 OS=Arabidopsis thaliana GN=At1g53440 PE=1 SV=2//5.59426e-34
POPTR_0002s08070	0.287048	1.59088	3.17526	1.38114			-//-
POPTR_0019s09300	0.28839	1.69357	1.86292	1.53263	sp|Q8RVH5|7SBG2_SOYBN	Basic 7S globulin 2 OS=Glycine max PE=1 SV=1//5.39658e-41	sp|Q8RVH5|7SBG2_SOYBN Basic 7S globulin 2 OS=Glycine max PE=1 SV=1//5.39658e-41
POPTR_0011s16260	0.28839	28.3598	15.9031	10.632	sp|Q8GTB6|THCAS_CANSA	Tetrahydrocannabinolic acid synthase OS=Cannabis sativa PE=1 SV=1//1.31304e-164	sp|Q8GTB6|THCAS_CANSA Tetrahydrocannabinolic acid synthase OS=Cannabis sativa PE=1 SV=1//1.31304e-164
POPTR_0010s08560	0.289014	17.7825	45.3789	197.086	sp|Q8VYR4|CSLG2_ARATH	Cellulose synthase-like protein G2 OS=Arabidopsis thaliana GN=CSLG2 PE=2 SV=1//1.9434e-07	sp|Q8VYR4|CSLG2_ARATH Cellulose synthase-like protein G2 OS=Arabidopsis thaliana GN=CSLG2 PE=2 SV=1//1.9434e-07
POPTR_0016s10500	0.289551	3.74715	3.02939	1.75654	sp|Q7X9A0|RCA1_LARTR	Ribulose bisphosphate carboxylase/oxygenase activase 1, chloroplastic OS=Larrea tridentata GN=RCA1 PE=1 SV=1//0	sp|Q7X9A0|RCA1_LARTR Ribulose bisphosphate carboxylase/oxygenase activase 1, chloroplastic OS=Larrea tridentata GN=RCA1 PE=1 SV=1//0
POPTR_0017s04190	0.289687	0.943492	0.626556	0.983548	sp|Q9FID6|Y5392_ARATH	Probable receptor-like protein kinase At5g39020 OS=Arabidopsis thaliana GN=At5g39020 PE=2 SV=1//1.37294e-96	sp|Q9FID6|Y5392_ARATH Probable receptor-like protein kinase At5g39020 OS=Arabidopsis thaliana GN=At5g39020 PE=2 SV=1//1.37294e-96
POPTR_0006s06530	0.292498	1.11939	1.80571	4.01344	sp|P10290|MYBC_MAIZE	Anthocyanin regulatory C1 protein OS=Zea mays GN=C1 PE=2 SV=1//1.09969e-06	sp|P10290|MYBC_MAIZE Anthocyanin regulatory C1 protein OS=Zea mays GN=C1 PE=2 SV=1//1.09969e-06
POPTR_0003s02310	0.29868	0.76956	1.3733	1.32506	sp|Q94KE2|TIC_ARATH	Protein TIME FOR COFFEE OS=Arabidopsis thaliana GN=TIC PE=1 SV=2//9.04886e-13	sp|Q94KE2|TIC_ARATH Protein TIME FOR COFFEE OS=Arabidopsis thaliana GN=TIC PE=1 SV=2//9.04886e-13
POPTR_0063s00230	0.299218	1.07393	2.69058	1.64915	sp|Q6AWW5|Y5262_ARATH	Ankyrin repeat-containing protein At5g02620 OS=Arabidopsis thaliana GN=At5g02620 PE=1 SV=1//2.24576e-15	sp|Q6AWW5|Y5262_ARATH Ankyrin repeat-containing protein At5g02620 OS=Arabidopsis thaliana GN=At5g02620 PE=1 SV=1//2.24576e-15
POPTR_0006s24750	0.300007	0.791354	2.06225	2.8373	sp|Q9ZUD9|SRO2_ARATH	Probable inactive poly [ADP-ribose] polymerase SRO2 OS=Arabidopsis thaliana GN=SRO2 PE=1 SV=1//5.63753e-67	sp|Q9ZUD9|SRO2_ARATH Probable inactive poly [ADP-ribose] polymerase SRO2 OS=Arabidopsis thaliana GN=SRO2 PE=1 SV=1//5.63753e-67
POPTR_0126s00200	0.300635	0.784142	2.57003	4.26414	sp|Q9S9M5|WAKLA_ARATH	Wall-associated receptor kinase-like 1 OS=Arabidopsis thaliana GN=WAKL1 PE=1 SV=1//2.2362e-17	sp|Q9S9M5|WAKLA_ARATH Wall-associated receptor kinase-like 1 OS=Arabidopsis thaliana GN=WAKL1 PE=1 SV=1//2.2362e-17
POPTR_0001s22650	0.300695	1.77685	3.12054	9.22129			-//-
POPTR_0001s16690	0.303187	3.07844	2.98054	2.10328			-//-
POPTR_0002s04810	0.303518	35.6593	91.5944	119.354	sp|P04464|CALM_WHEAT	Calmodulin OS=Triticum aestivum PE=1 SV=3//8.69244e-07	sp|P04464|CALM_WHEAT Calmodulin OS=Triticum aestivum PE=1 SV=3//8.69244e-07
POPTR_0004s02830	0.303528	0.28757	0.787485	2.06441	sp|Q9ZT07|RKS1_ARATH	G-type lectin S-receptor-like serine/threonine-protein kinase RKS1 OS=Arabidopsis thaliana GN=RKS1 PE=3 SV=3//5.35016e-145	sp|Q9ZT07|RKS1_ARATH G-type lectin S-receptor-like serine/threonine-protein kinase RKS1 OS=Arabidopsis thaliana GN=RKS1 PE=3 SV=3//5.35016e-145
POPTR_0003s06820	0.30586	8.67117	8.06346	35.4524			-//-
POPTR_0397s00220	0.306854	31.7882	29.7279	21.3444	sp|P13917|7SB1_SOYBN	Basic 7S globulin OS=Glycine max GN=BG PE=1 SV=2//1.1052e-38	sp|P13917|7SB1_SOYBN Basic 7S globulin OS=Glycine max GN=BG PE=1 SV=2//1.1052e-38
POPTR_0005s14440	0.309704	1.40466	2.35323	9.92214	sp|Q9FLP9|GGAP2_ARATH	GDP-L-galactose phosphorylase 2 OS=Arabidopsis thaliana GN=VTC5 PE=1 SV=1//3.07651e-07	sp|Q9FLP9|GGAP2_ARATH GDP-L-galactose phosphorylase 2 OS=Arabidopsis thaliana GN=VTC5 PE=1 SV=1//3.07651e-07
POPTR_0002s15400	0.311493	2.09899	2.55899	1.92866			-//-
POPTR_0002s23690	0.311584	9.8489	17.4615	22.7906	sp|Q8L5T9|CYT2_ARATH	Cysteine proteinase inhibitor 2 OS=Arabidopsis thaliana GN=CYS2 PE=2 SV=2//6.44504e-24	sp|Q8L5T9|CYT2_ARATH Cysteine proteinase inhibitor 2 OS=Arabidopsis thaliana GN=CYS2 PE=2 SV=2//6.44504e-24
POPTR_0010s07100	0.312057	7.50303	8.74386	16.1613	sp|Q03662|GSTX1_TOBAC	Probable glutathione S-transferase OS=Nicotiana tabacum PE=2 SV=1//1.41059e-62	sp|Q03662|GSTX1_TOBAC Probable glutathione S-transferase OS=Nicotiana tabacum PE=2 SV=1//1.41059e-62
POPTR_0011s16290	0.314133	5.97302	2.92152	3.35499	sp|Q8GTB6|THCAS_CANSA	Tetrahydrocannabinolic acid synthase OS=Cannabis sativa PE=1 SV=1//1.38094e-172	sp|Q8GTB6|THCAS_CANSA Tetrahydrocannabinolic acid synthase OS=Cannabis sativa PE=1 SV=1//1.38094e-172
POPTR_0013s12880	0.314248	1.02759	1.0285	0.944917	sp|O04138|CHI4_ORYSJ	Chitinase 4 OS=Oryza sativa subsp. japonica GN=Cht4 PE=2 SV=2//2.27361e-28	sp|O04138|CHI4_ORYSJ Chitinase 4 OS=Oryza sativa subsp. japonica GN=Cht4 PE=2 SV=2//2.27361e-28
POPTR_0011s03910	0.314396	10.5604	12.9538	28.9618	sp|Q9SXB8|Y1133_ARATH	G-type lectin S-receptor-like serine/threonine-protein kinase At1g11330 OS=Arabidopsis thaliana GN=At1g11330 PE=1 SV=3//6.03245e-10	sp|Q9SXB8|Y1133_ARATH G-type lectin S-receptor-like serine/threonine-protein kinase At1g11330 OS=Arabidopsis thaliana GN=At1g11330 PE=1 SV=3//6.03245e-10
POPTR_0003s18600	0.314952	14.7233	22.7398	36.3686	sp|Q9SGU9|MGL_ARATH	Methionine gamma-lyase OS=Arabidopsis thaliana GN=MGL PE=1 SV=1//0	sp|Q9SGU9|MGL_ARATH Methionine gamma-lyase OS=Arabidopsis thaliana GN=MGL PE=1 SV=1//0
POPTR_0011s16140	0.31685	9.28992	28.5895	112.758	sp|A6P6W0|CASL1_CANSA	Cannabidiolic acid synthase-like 1 OS=Cannabis sativa GN=CBDAS2 PE=2 SV=1//3.55606e-175	sp|A6P6W0|CASL1_CANSA Cannabidiolic acid synthase-like 1 OS=Cannabis sativa GN=CBDAS2 PE=2 SV=1//3.55606e-175
POPTR_0004s19640	0.319019	38.2179	156.048	67.0302	sp|Q9SD53|Y3720_ARATH	UPF0481 protein At3g47200 OS=Arabidopsis thaliana GN=At3g47200 PE=1 SV=1//1.36939e-21	sp|Q9SD53|Y3720_ARATH UPF0481 protein At3g47200 OS=Arabidopsis thaliana GN=At3g47200 PE=1 SV=1//1.36939e-21
POPTR_0002s07230	0.319888	7.75452	8.02277	5.80651			-//-
POPTR_0015s05100	0.322852	0.886333	2.91306	3.43055	sp|Q9LD37|CNG20_ARATH	Probable cyclic nucleotide-gated ion channel 20, chloroplastic OS=Arabidopsis thaliana GN=CNGC20 PE=2 SV=1//1.2818e-38	sp|Q9LD37|CNG20_ARATH Probable cyclic nucleotide-gated ion channel 20, chloroplastic OS=Arabidopsis thaliana GN=CNGC20 PE=2 SV=1//1.2818e-38
POPTR_0002s15560	0.327486	1.28022	3.42092	1.44446	sp|Q9M126|NAC69_ARATH	NAC domain-containing protein 69 OS=Arabidopsis thaliana GN=NAC69 PE=2 SV=1//1.36322e-38	sp|Q9M126|NAC69_ARATH NAC domain-containing protein 69 OS=Arabidopsis thaliana GN=NAC69 PE=2 SV=1//1.36322e-38
POPTR_0015s10590	0.328009	10.3681	12.771	18.4997	sp|Q9SRE6|CML38_ARATH	Calcium-binding protein CML38 OS=Arabidopsis thaliana GN=CML38 PE=2 SV=1//2.06103e-25	sp|Q9SRE6|CML38_ARATH Calcium-binding protein CML38 OS=Arabidopsis thaliana GN=CML38 PE=2 SV=1//2.06103e-25
POPTR_0006s10760	0.32929	20.6098	39.8735	65.9839	sp|P22195|PER1_ARAHY	Cationic peroxidase 1 OS=Arachis hypogaea GN=PNC1 PE=1 SV=2//2.45275e-128	sp|P22195|PER1_ARAHY Cationic peroxidase 1 OS=Arachis hypogaea GN=PNC1 PE=1 SV=2//2.45275e-128
POPTR_0005s17370	0.329589	3.2357	11.5831	27.4406			-//-
POPTR_0006s16000	0.331391	1.53441	2.47038	0.590599	sp|Q8L9Y3|ARR14_ARATH	Two-component response regulator ARR14 OS=Arabidopsis thaliana GN=ARR14 PE=1 SV=2//6.12543e-10	sp|Q8L9Y3|ARR14_ARATH Two-component response regulator ARR14 OS=Arabidopsis thaliana GN=ARR14 PE=1 SV=2//6.12543e-10
POPTR_0003s17790	0.332735	0.938146	1.32599	2.06002	sp|Q0V7T5|Y1864_ARATH	Probable receptor-like protein kinase At1g80640 OS=Arabidopsis thaliana GN=At1g80640 PE=2 SV=1//6.15269e-136	sp|Q0V7T5|Y1864_ARATH Probable receptor-like protein kinase At1g80640 OS=Arabidopsis thaliana GN=At1g80640 PE=2 SV=1//6.15269e-136
POPTR_0010s24310	0.333602	1.90321	2.18377	0.43149	sp|O81117|C94A1_VICSA	Cytochrome P450 94A1 OS=Vicia sativa GN=CYP94A1 PE=2 SV=2//3.81323e-126	sp|O81117|C94A1_VICSA Cytochrome P450 94A1 OS=Vicia sativa GN=CYP94A1 PE=2 SV=2//3.81323e-126
POPTR_0017s02320	0.334739	2.36659	1.7413	0.86896	sp|Q7XA39|RGA4_SOLBU	Putative disease resistance protein RGA4 OS=Solanum bulbocastanum GN=RGA4 PE=2 SV=1//8.43156e-72	sp|Q7XA39|RGA4_SOLBU Putative disease resistance protein RGA4 OS=Solanum bulbocastanum GN=RGA4 PE=2 SV=1//8.43156e-72
POPTR_0005s07800	0.334803	2.62592	2.46878	2.04561	sp|P0CB23|Y4862_ARATH	Uncharacterized protein At4g38062 OS=Arabidopsis thaliana GN=At4g38062 PE=2 SV=1//2.94154e-18	sp|P0CB23|Y4862_ARATH Uncharacterized protein At4g38062 OS=Arabidopsis thaliana GN=At4g38062 PE=2 SV=1//2.94154e-18
POPTR_0013s04980	0.338199	2.8823	0.786426	0.423827	sp|P54769|TYDC2_PAPSO	Tyrosine/DOPA decarboxylase 2 OS=Papaver somniferum GN=TYDC2 PE=2 SV=1//0	sp|P54769|TYDC2_PAPSO Tyrosine/DOPA decarboxylase 2 OS=Papaver somniferum GN=TYDC2 PE=2 SV=1//0
POPTR_0019s02330	0.33862	0	6.14869	9.22722			-//-
POPTR_0005s11790	0.338834	1.73397	2.01202	1.05293	sp|Q10MQ2|DAPAT_ORYSJ	Probable LL-diaminopimelate aminotransferase, chloroplastic OS=Oryza sativa subsp. japonica GN=AGD2 PE=2 SV=1//0	sp|Q10MQ2|DAPAT_ORYSJ Probable LL-diaminopimelate aminotransferase, chloroplastic OS=Oryza sativa subsp. japonica GN=AGD2 PE=2 SV=1//0
POPTR_0003s11500	0.340949	1.29623	0.925059	0.864603			-//-
POPTR_0011s13240	0.341932	1.33435	1.83153	4.32082	sp|O81832|Y4729_ARATH	G-type lectin S-receptor-like serine/threonine-protein kinase At4g27290 OS=Arabidopsis thaliana GN=At4g27290 PE=2 SV=4//1.76556e-06	sp|O81832|Y4729_ARATH G-type lectin S-receptor-like serine/threonine-protein kinase At4g27290 OS=Arabidopsis thaliana GN=At4g27290 PE=2 SV=4//1.76556e-06
POPTR_0005s11100	0.34579	16.7435	25.2004	49.2836	sp|P93004|PIP27_ARATH	Aquaporin PIP2-7 OS=Arabidopsis thaliana GN=PIP2-7 PE=1 SV=2//2.40547e-11	sp|P93004|PIP27_ARATH Aquaporin PIP2-7 OS=Arabidopsis thaliana GN=PIP2-7 PE=1 SV=2//2.40547e-11
POPTR_0002s19130	0.349892	0.841466	1.48523	0.452969			-//-
POPTR_0001s29050	0.349913	0.624743	1.20378	1.8288	sp|Q9LXA5|LRK91_ARATH	L-type lectin-domain containing receptor kinase IX.1 OS=Arabidopsis thaliana GN=LECRK91 PE=2 SV=1//4.45042e-36	sp|Q9LXA5|LRK91_ARATH L-type lectin-domain containing receptor kinase IX.1 OS=Arabidopsis thaliana GN=LECRK91 PE=2 SV=1//4.45042e-36
POPTR_0011s15310	0.350998	6.14686	3.91667	4.76961	sp|Q05964|FL3H_DIACA	Naringenin,2-oxoglutarate 3-dioxygenase OS=Dianthus caryophyllus GN=FHT PE=2 SV=1//2.0668e-69	sp|Q05964|FL3H_DIACA Naringenin,2-oxoglutarate 3-dioxygenase OS=Dianthus caryophyllus GN=FHT PE=2 SV=1//2.0668e-69
POPTR_0014s15950	0.351874	2.98567	2.37278	4.94907			-//-
POPTR_0019s10850	0.353851	0.124995	0.917848	3.73251	sp|Q0WP01|PTR9_ARATH	Probable peptide/nitrate transporter At1g22540 OS=Arabidopsis thaliana GN=At1g22540 PE=2 SV=1//8.81125e-25	sp|Q0WP01|PTR9_ARATH Probable peptide/nitrate transporter At1g22540 OS=Arabidopsis thaliana GN=At1g22540 PE=2 SV=1//8.81125e-25
POPTR_0009s14360	0.354593	5.37315	6.59306	1.99097	sp|Q8LBB7|LOG5_ARATH	Cytokinin riboside 5&apos;-monophosphate phosphoribohydrolase LOG5 OS=Arabidopsis thaliana GN=LOG5 PE=1 SV=1//3.80489e-123	sp|Q8LBB7|LOG5_ARATH Cytokinin riboside 5&apos;-monophosphate phosphoribohydrolase LOG5 OS=Arabidopsis thaliana GN=LOG5 PE=1 SV=1//3.80489e-123
POPTR_0012s13130	0.354635	0.398183	1.68423	4.89167	sp|O48786|C734A_ARATH	Cytochrome P450 734A1 OS=Arabidopsis thaliana GN=CYP734A1 PE=2 SV=1//2.85905e-23	sp|O48786|C734A_ARATH Cytochrome P450 734A1 OS=Arabidopsis thaliana GN=CYP734A1 PE=2 SV=1//2.85905e-23
POPTR_0014s09020	0.35581	93.3646	80.2817	40.4648	sp|O82339|CRF5_ARATH	Ethylene-responsive transcription factor CRF5 OS=Arabidopsis thaliana GN=CRF5 PE=1 SV=1//3.09498e-46	sp|O82339|CRF5_ARATH Ethylene-responsive transcription factor CRF5 OS=Arabidopsis thaliana GN=CRF5 PE=1 SV=1//3.09498e-46
POPTR_0013s13950	0.355864	121.173	131.646	193.538			-//-
POPTR_0001s05530	0.357195	28.4816	38.2521	33.1267	sp|Q9SD53|Y3720_ARATH	UPF0481 protein At3g47200 OS=Arabidopsis thaliana GN=At3g47200 PE=1 SV=1//2.32971e-35	sp|Q9SD53|Y3720_ARATH UPF0481 protein At3g47200 OS=Arabidopsis thaliana GN=At3g47200 PE=1 SV=1//2.32971e-35
POPTR_0002s11630	0.35761	1.10466	0.822255	1.49669			-//-
POPTR_0006s27340	0.357932	1.49887	1.52979	2.44557	sp|Q9LQ14|PPR96_ARATH	Pentatricopeptide repeat-containing protein At1g62930, chloroplastic OS=Arabidopsis thaliana GN=At1g62930 PE=2 SV=2//1.85468e-10	sp|Q9LQ14|PPR96_ARATH Pentatricopeptide repeat-containing protein At1g62930, chloroplastic OS=Arabidopsis thaliana GN=At1g62930 PE=2 SV=2//1.85468e-10
POPTR_0004s20780	0.35797	3.69046	1.54777	6.8322	sp|B9HQ42|CASP3_POPTR	Casparian strip membrane protein POPTRDRAFT_767048 OS=Populus trichocarpa GN=POPTRDRAFT_767048 PE=2 SV=2//2.37564e-07	sp|B9HQ42|CASP3_POPTR Casparian strip membrane protein POPTRDRAFT_767048 OS=Populus trichocarpa GN=POPTRDRAFT_767048 PE=2 SV=2//2.37564e-07
POPTR_0015s06760	0.362313	0.456071	1.00136	1.52097	sp|P42730|CLPB1_ARATH	Chaperone protein ClpB1 OS=Arabidopsis thaliana GN=CLPB1 PE=1 SV=2//2.05613e-22	sp|P42730|CLPB1_ARATH Chaperone protein ClpB1 OS=Arabidopsis thaliana GN=CLPB1 PE=1 SV=2//2.05613e-22
POPTR_0022s00420	0.362866	1.49846	3.45168	3.7	sp|Q8L5A7|SOT15_ARATH	Cytosolic sulfotransferase 15 OS=Arabidopsis thaliana GN=SOT15 PE=1 SV=1//1.28509e-91	sp|Q8L5A7|SOT15_ARATH Cytosolic sulfotransferase 15 OS=Arabidopsis thaliana GN=SOT15 PE=1 SV=1//1.28509e-91
POPTR_0010s19430	0.362925	4.83731	5.78849	3.3725	sp|Q8RX37|P2C02_ARATH	Probable protein phosphatase 2C 2 OS=Arabidopsis thaliana GN=At1g07160 PE=2 SV=1//8.54186e-09	sp|Q8RX37|P2C02_ARATH Probable protein phosphatase 2C 2 OS=Arabidopsis thaliana GN=At1g07160 PE=2 SV=1//8.54186e-09
POPTR_0005s27050	0.364369	9.10251	4.80371	0.435707			-//-
POPTR_0014s01560	0.364403	1.13899	3.74236	1.92803			-//-
POPTR_0012s07180	0.36649	0.719552	1.56132	3.1547	sp|Q9ZPC0|ICS_CATRO	Isochorismate synthase, chloroplastic OS=Catharanthus roseus PE=1 SV=1//0	sp|Q9ZPC0|ICS_CATRO Isochorismate synthase, chloroplastic OS=Catharanthus roseus PE=1 SV=1//0
POPTR_0005s26190	0.368499	1.11634	2.54921	0.408959			-//-
POPTR_0010s23480	0.368499	110.221	106.098	34.4934			-//-
POPTR_0103s00200	0.37568	1.31974	3.2212	4.19976	sp|Q9SA25|WAKLG_ARATH	Wall-associated receptor kinase-like 8 OS=Arabidopsis thaliana GN=WAKL8 PE=2 SV=1//3.60736e-166	sp|Q9SA25|WAKLG_ARATH Wall-associated receptor kinase-like 8 OS=Arabidopsis thaliana GN=WAKL8 PE=2 SV=1//3.60736e-166
POPTR_0014s17750	0.375829	5.96454	21.6512	22.1376	sp|Q9LQL2|PTR14_ARATH	Nitrate transporter 1.5 OS=Arabidopsis thaliana GN=NRT1.5 PE=1 SV=2//0	sp|Q9LQL2|PTR14_ARATH Nitrate transporter 1.5 OS=Arabidopsis thaliana GN=NRT1.5 PE=1 SV=2//0
POPTR_0012s12020	0.376069	0.594722	2.14337	3.71246	sp|O81864|FK171_ARATH	Peptidyl-prolyl cis-trans isomerase FKBP17-1, chloroplastic OS=Arabidopsis thaliana GN=FKBP17-1 PE=2 SV=1//2.02717e-25	sp|O81864|FK171_ARATH Peptidyl-prolyl cis-trans isomerase FKBP17-1, chloroplastic OS=Arabidopsis thaliana GN=FKBP17-1 PE=2 SV=1//2.02717e-25
POPTR_0006s06540	0.376069	11.7041	10.8929	5.14201	sp|D4N501|DIOX2_PAPSO	Probable 2-oxoglutarate/Fe(II)-dependent dioxygenase OS=Papaver somniferum GN=DIOX2 PE=2 SV=1//7.36701e-08	sp|D4N501|DIOX2_PAPSO Probable 2-oxoglutarate/Fe(II)-dependent dioxygenase OS=Papaver somniferum GN=DIOX2 PE=2 SV=1//7.36701e-08
POPTR_0019s14120	0.377575	41.6642	92.314	49.3625	sp|Q9S9K9|MYB3_ARATH	Transcription factor MYB3 OS=Arabidopsis thaliana GN=MYB3 PE=1 SV=1//2.77992e-12	sp|Q9S9K9|MYB3_ARATH Transcription factor MYB3 OS=Arabidopsis thaliana GN=MYB3 PE=1 SV=1//2.77992e-12
POPTR_0601s00200	0.379545	60.5545	141.489	65.5807			-//-
POPTR_0002s05850	0.379917	18.6781	14.673	36.0014			-//-
POPTR_0002s14470	0.380468	1.61404	4.23542	12.4228	sp|Q5PP62|SPX3_ARATH	SPX domain-containing protein 3 OS=Arabidopsis thaliana GN=SPX3 PE=2 SV=1//5.72225e-91	sp|Q5PP62|SPX3_ARATH SPX domain-containing protein 3 OS=Arabidopsis thaliana GN=SPX3 PE=2 SV=1//5.72225e-91
POPTR_0017s02270	0.386951	16.0391	39.9016	142.549	sp|Q681K7|GEX1_ARATH	Protein GAMETE EXPRESSED 1 OS=Arabidopsis thaliana GN=GEX1 PE=1 SV=1//2.2371e-09	sp|Q681K7|GEX1_ARATH Protein GAMETE EXPRESSED 1 OS=Arabidopsis thaliana GN=GEX1 PE=1 SV=1//2.2371e-09
POPTR_1585s00200	0.388147	8.92055	8.79043	6.71437	sp|Q39688|EP1G_DAUCA	Epidermis-specific secreted glycoprotein EP1 OS=Daucus carota GN=EP1 PE=1 SV=1//7.53488e-36	sp|Q39688|EP1G_DAUCA Epidermis-specific secreted glycoprotein EP1 OS=Daucus carota GN=EP1 PE=1 SV=1//7.53488e-36
POPTR_0002s03230	0.388554	1.41608	1.38166	1.32611	sp|Q1PFD1|BLH11_ARATH	BEL1-like homeodomain protein 11 OS=Arabidopsis thaliana GN=BLH11 PE=2 SV=1//1.20564e-50	sp|Q1PFD1|BLH11_ARATH BEL1-like homeodomain protein 11 OS=Arabidopsis thaliana GN=BLH11 PE=2 SV=1//1.20564e-50
POPTR_0005s15250	0.388912	0.757952	1.90945	3.5212	sp|Q3ECH2|Y1670_ARATH	Probable receptor-like protein kinase At1g67000 OS=Arabidopsis thaliana GN=At1g67000 PE=2 SV=2//2.62451e-16	sp|Q3ECH2|Y1670_ARATH Probable receptor-like protein kinase At1g67000 OS=Arabidopsis thaliana GN=At1g67000 PE=2 SV=2//2.62451e-16
POPTR_0004s11720	0.391112	23.0332	25.4499	11.3068	sp|Q9LX82|MYB48_ARATH	Transcription factor MYB48 OS=Arabidopsis thaliana GN=MYB48 PE=2 SV=1//1.82315e-47	sp|Q9LX82|MYB48_ARATH Transcription factor MYB48 OS=Arabidopsis thaliana GN=MYB48 PE=2 SV=1//1.82315e-47
POPTR_0005s15180	0.392232	0.620283	2.09565	0.90588	sp|Q9C9N5|Y1668_ARATH	Probable inactive leucine-rich repeat receptor-like protein kinase At1g66830 OS=Arabidopsis thaliana GN=At1g66830 PE=1 SV=1//1.80908e-51	sp|Q9C9N5|Y1668_ARATH Probable inactive leucine-rich repeat receptor-like protein kinase At1g66830 OS=Arabidopsis thaliana GN=At1g66830 PE=1 SV=1//1.80908e-51
POPTR_1581s00200	0.393555	4.13685	14.8837	91.1346	sp|Q2MY40|PAT11_SOLTU	Patatin-11 OS=Solanum tuberosum PE=2 SV=1//4.11457e-104	sp|Q2MY40|PAT11_SOLTU Patatin-11 OS=Solanum tuberosum PE=2 SV=1//4.11457e-104
POPTR_0015s05290	0.39358	1.38123	1.58823	1.34204	sp|O35678|MGLL_MOUSE	Monoglyceride lipase OS=Mus musculus GN=Mgll PE=1 SV=1//1.94646e-13	sp|O35678|MGLL_MOUSE Monoglyceride lipase OS=Mus musculus GN=Mgll PE=1 SV=1//1.94646e-13
POPTR_0273s00200	0.394606	0.959009	2.31567	3.78323	sp|Q9LMP1|WAK2_ARATH	Wall-associated receptor kinase 2 OS=Arabidopsis thaliana GN=WAK2 PE=1 SV=1//2.17289e-139	sp|Q9LMP1|WAK2_ARATH Wall-associated receptor kinase 2 OS=Arabidopsis thaliana GN=WAK2 PE=1 SV=1//2.17289e-139
POPTR_0012s01710	0.395611	1.02132	3.75049	7.6774			-//-
POPTR_0005s27200	0.395633	1.56999	1.0021	1.30504	sp|Q9FKE7|FMO2_ARATH	Putative flavin-containing monooxygenase 2 OS=Arabidopsis thaliana GN=FMO2 PE=3 SV=2//1.04017e-07	sp|Q9FKE7|FMO2_ARATH Putative flavin-containing monooxygenase 2 OS=Arabidopsis thaliana GN=FMO2 PE=3 SV=2//1.04017e-07
POPTR_0018s07490	0.396837	2.94043	1.99632	2.31454	sp|Q6GQE1|T184C_XENLA	Transmembrane protein 184C OS=Xenopus laevis GN=tmem184c PE=2 SV=1//1.21232e-49	sp|Q6GQE1|T184C_XENLA Transmembrane protein 184C OS=Xenopus laevis GN=tmem184c PE=2 SV=1//1.21232e-49
POPTR_0015s11130	0.397233	8.7736	11.905	12.8247	sp|Q9FYA2|WRK75_ARATH	Probable WRKY transcription factor 75 OS=Arabidopsis thaliana GN=WRKY75 PE=2 SV=1//6.25896e-14	sp|Q9FYA2|WRK75_ARATH Probable WRKY transcription factor 75 OS=Arabidopsis thaliana GN=WRKY75 PE=2 SV=1//6.25896e-14
POPTR_0015s03990	0.400749	1.29967	1.56794	3.24341	sp|Q40392|TMVRN_NICGU	TMV resistance protein N OS=Nicotiana glutinosa GN=N PE=1 SV=1//6.23501e-94	sp|Q40392|TMVRN_NICGU TMV resistance protein N OS=Nicotiana glutinosa GN=N PE=1 SV=1//6.23501e-94
POPTR_0010s25580	0.401128	0.538877	3.81152	5.49649			-//-
POPTR_0008s04860	0.401578	68.9997	58.219	65.9189	sp|O54922|EXOC7_RAT	Exocyst complex component 7 OS=Rattus norvegicus GN=Exoc7 PE=2 SV=1//2.81014e-14	sp|O54922|EXOC7_RAT Exocyst complex component 7 OS=Rattus norvegicus GN=Exoc7 PE=2 SV=1//2.81014e-14
POPTR_0010s21920	0.404619	11.1993	8.90277	4.01212	sp|O54922|EXOC7_RAT	Exocyst complex component 7 OS=Rattus norvegicus GN=Exoc7 PE=2 SV=1//3.3308e-12	sp|O54922|EXOC7_RAT Exocyst complex component 7 OS=Rattus norvegicus GN=Exoc7 PE=2 SV=1//3.3308e-12
POPTR_0014s08470	0.407811	1.2035	2.29115	0.382054			-//-
POPTR_0001s46620	0.409187	5.48645	6.29648	10.0343	sp|A6P6V9|CBDAS_CANSA	Cannabidiolic acid synthase OS=Cannabis sativa GN=CBDAS PE=1 SV=1//4.06582e-177	sp|A6P6V9|CBDAS_CANSA Cannabidiolic acid synthase OS=Cannabis sativa GN=CBDAS PE=1 SV=1//4.06582e-177
POPTR_0018s13270	0.410759	11.7108	22.058	14.9206	sp|Q9FLS0|FB253_ARATH	F-box protein At5g07610 OS=Arabidopsis thaliana GN=At5g07610 PE=2 SV=1//5.63525e-08	sp|Q9FLS0|FB253_ARATH F-box protein At5g07610 OS=Arabidopsis thaliana GN=At5g07610 PE=2 SV=1//5.63525e-08
POPTR_0008s03820	0.41173	2.57867	2.97501	6.86758	sp|Q7XA06|SYT3_ARATH	Synaptotagmin-3 OS=Arabidopsis thaliana GN=SYT3 PE=2 SV=1//0	sp|Q7XA06|SYT3_ARATH Synaptotagmin-3 OS=Arabidopsis thaliana GN=SYT3 PE=2 SV=1//0
POPTR_0006s27830	0.412036	1.22767	4.98739	2.01167			-//-
POPTR_0017s04200	0.414561	2.07314	1.84385	1.69511	sp|Q9FID6|Y5392_ARATH	Probable receptor-like protein kinase At5g39020 OS=Arabidopsis thaliana GN=At5g39020 PE=2 SV=1//5.17629e-95	sp|Q9FID6|Y5392_ARATH Probable receptor-like protein kinase At5g39020 OS=Arabidopsis thaliana GN=At5g39020 PE=2 SV=1//5.17629e-95
POPTR_0014s03730	0.418712	1.16255	1.70576	2.96203	sp|O49859|C82A4_SOYBN	Cytochrome P450 82A4 OS=Glycine max GN=CYP82A4 PE=2 SV=1//4.80542e-118	sp|O49859|C82A4_SOYBN Cytochrome P450 82A4 OS=Glycine max GN=CYP82A4 PE=2 SV=1//4.80542e-118
POPTR_0011s13430	0.419196	4.29833	1.77379	1.76442	sp|A6YIH8|C7D55_HYOMU	Premnaspirodiene oxygenase OS=Hyoscyamus muticus GN=CYP71D55 PE=1 SV=1//1.35674e-168	sp|A6YIH8|C7D55_HYOMU Premnaspirodiene oxygenase OS=Hyoscyamus muticus GN=CYP71D55 PE=1 SV=1//1.35674e-168
POPTR_0009s09800	0.419389	1.24302	1.45153	1.47599	sp|Q66PF4|CGT_FRAAN	Cinnamate beta-D-glucosyltransferase OS=Fragaria ananassa GN=GT2 PE=1 SV=1//0	sp|Q66PF4|CGT_FRAAN Cinnamate beta-D-glucosyltransferase OS=Fragaria ananassa GN=GT2 PE=1 SV=1//0
POPTR_0004s02300	0.419905	3.10108	2.09377	1.70391	sp|Q9M0X5|CRK25_ARATH	Cysteine-rich receptor-like protein kinase 25 OS=Arabidopsis thaliana GN=CRK25 PE=2 SV=1//1.44552e-159	sp|Q9M0X5|CRK25_ARATH Cysteine-rich receptor-like protein kinase 25 OS=Arabidopsis thaliana GN=CRK25 PE=2 SV=1//1.44552e-159
POPTR_0001s05020	0.422618	3.1091	1.87697	0.21897	sp|P48630|FD6E1_SOYBN	Omega-6 fatty acid desaturase, endoplasmic reticulum isozyme 1 OS=Glycine max GN=FAD2-1 PE=2 SV=1//0	sp|P48630|FD6E1_SOYBN Omega-6 fatty acid desaturase, endoplasmic reticulum isozyme 1 OS=Glycine max GN=FAD2-1 PE=2 SV=1//0
POPTR_0005s15370	0.423727	1.77171	1.71852	3.23779	sp|Q3ECH2|Y1670_ARATH	Probable receptor-like protein kinase At1g67000 OS=Arabidopsis thaliana GN=At1g67000 PE=2 SV=2//4.57251e-09	sp|Q3ECH2|Y1670_ARATH Probable receptor-like protein kinase At1g67000 OS=Arabidopsis thaliana GN=At1g67000 PE=2 SV=2//4.57251e-09
POPTR_0377s00200	0.424126	0.75161	2.27537	2.04185	sp|Q9FXF2|RKF1_ARATH	Probable LRR receptor-like serine/threonine-protein kinase RFK1 OS=Arabidopsis thaliana GN=RKF1 PE=1 SV=1//4.97794e-21	sp|Q9FXF2|RKF1_ARATH Probable LRR receptor-like serine/threonine-protein kinase RFK1 OS=Arabidopsis thaliana GN=RKF1 PE=1 SV=1//4.97794e-21
POPTR_0004s19840	0.425121	13.6583	48.4534	109.099	sp|P05478|HSP16_SOYBN	18.5 kDa class I heat shock protein OS=Glycine max GN=HSP18.5-C PE=3 SV=1//4.34571e-79	sp|P05478|HSP16_SOYBN 18.5 kDa class I heat shock protein OS=Glycine max GN=HSP18.5-C PE=3 SV=1//4.34571e-79
POPTR_0875s00200	0.425973	1.56689	2.49392	7.78023	sp|O49858|C82A3_SOYBN	Cytochrome P450 82A3 OS=Glycine max GN=CYP82A3 PE=2 SV=1//2.4871e-88	sp|O49858|C82A3_SOYBN Cytochrome P450 82A3 OS=Glycine max GN=CYP82A3 PE=2 SV=1//2.4871e-88
POPTR_0003s15270	0.426585	1.14163	0.860948	1.94361			-//-
POPTR_0314s00210	0.427778	0.569609	1.32027	2.14239	sp|Q8GYA4|CRK10_ARATH	Cysteine-rich receptor-like protein kinase 10 OS=Arabidopsis thaliana GN=CRK10 PE=1 SV=3//2.33149e-38	sp|Q8GYA4|CRK10_ARATH Cysteine-rich receptor-like protein kinase 10 OS=Arabidopsis thaliana GN=CRK10 PE=1 SV=3//2.33149e-38
POPTR_0005s21220	0.428672	11.416	5.49733	1.88044	sp|Q6DUW9|IDL2_ARATH	Protein IDA-LIKE 2 OS=Arabidopsis thaliana GN=IDL2 PE=2 SV=1//1.66598e-06	sp|Q6DUW9|IDL2_ARATH Protein IDA-LIKE 2 OS=Arabidopsis thaliana GN=IDL2 PE=2 SV=1//1.66598e-06
POPTR_0003s05340	0.428698	5.68648	6.50558	15.074	sp|Q54I39|IST1L_DICDI	IST1-like protein OS=Dictyostelium discoideum GN=DDB_G0289029 PE=3 SV=1//5.0762e-07	sp|Q54I39|IST1L_DICDI IST1-like protein OS=Dictyostelium discoideum GN=DDB_G0289029 PE=3 SV=1//5.0762e-07
POPTR_0006s07100	0.430572	32.7416	93.2733	143.308	sp|P46665|HAT14_ARATH	Homeobox-leucine zipper protein HAT14 OS=Arabidopsis thaliana GN=HAT14 PE=2 SV=3//1.5163e-21	sp|P46665|HAT14_ARATH Homeobox-leucine zipper protein HAT14 OS=Arabidopsis thaliana GN=HAT14 PE=2 SV=3//1.5163e-21
POPTR_0005s04080	0.431124	8.43231	9.0313	7.72085			-//-
POPTR_0005s14060	0.432781	2.48818	11.675	55.5085	sp|Q8S8S9|MES1_ARATH	Methylesterase 1 OS=Arabidopsis thaliana GN=MES1 PE=1 SV=1//2.29586e-72	sp|Q8S8S9|MES1_ARATH Methylesterase 1 OS=Arabidopsis thaliana GN=MES1 PE=1 SV=1//2.29586e-72
POPTR_0005s20640	0.435029	26.1342	66.1095	94.6554			-//-
POPTR_1613s00200	0.436972	0.45052	1.48325	2.6036			-//-
POPTR_0007s14780	0.439054	1.24956	1.00952	2.04784	sp|Q8RQD1|GLND_AZOBR	[Protein-PII] uridylyltransferase OS=Azospirillum brasilense GN=glnD PE=3 SV=1//3.61581e-06	sp|Q8RQD1|GLND_AZOBR [Protein-PII] uridylyltransferase OS=Azospirillum brasilense GN=glnD PE=3 SV=1//3.61581e-06
POPTR_0003s07960	0.440067	0.774741	1.32622	2.36751	sp|Q9M4P3|PP316_ARATH	Pentatricopeptide repeat-containing protein At4g16835, mitochondrial OS=Arabidopsis thaliana GN=DYW10 PE=2 SV=3//1.35131e-42	sp|Q9M4P3|PP316_ARATH Pentatricopeptide repeat-containing protein At4g16835, mitochondrial OS=Arabidopsis thaliana GN=DYW10 PE=2 SV=3//1.35131e-42
POPTR_0014s03070	0.444815	7.92132	8.46121	0.76			-//-
POPTR_0006s12220	0.446768	10.4491	26.377	40.0579	sp|Q9SCP6|U73D1_ARATH	UDP-glycosyltransferase 73D1 OS=Arabidopsis thaliana GN=UGT73D1 PE=3 SV=1//0	sp|Q9SCP6|U73D1_ARATH UDP-glycosyltransferase 73D1 OS=Arabidopsis thaliana GN=UGT73D1 PE=3 SV=1//0
POPTR_0010s22420	0.447213	1.48712	8.00808	11.6059	sp|Q9ARD5|LT02_HORVU	Low temperature-induced protein lt101.2 OS=Hordeum vulgare GN=LT101.2 PE=2 SV=1//4.38578e-08	sp|Q9ARD5|LT02_HORVU Low temperature-induced protein lt101.2 OS=Hordeum vulgare GN=LT101.2 PE=2 SV=1//4.38578e-08
POPTR_0001s04540	0.448327	374.479	411.76	201.01			-//-
POPTR_0003s18590	0.448753	4.34282	7.11983	9.28745	sp|Q9SGU9|MGL_ARATH	Methionine gamma-lyase OS=Arabidopsis thaliana GN=MGL PE=1 SV=1//0	sp|Q9SGU9|MGL_ARATH Methionine gamma-lyase OS=Arabidopsis thaliana GN=MGL PE=1 SV=1//0
POPTR_0004s08660	0.449921	6.81585	4.27547	6.30709	sp|Q6NLC8|Y1648_ARATH	Uncharacterized protein At1g66480 OS=Arabidopsis thaliana GN=At1g66480 PE=1 SV=1//9.73594e-52	sp|Q6NLC8|Y1648_ARATH Uncharacterized protein At1g66480 OS=Arabidopsis thaliana GN=At1g66480 PE=1 SV=1//9.73594e-52
POPTR_0011s02480	0.450293	0.487076	4.70509	19.9947			-//-
POPTR_0005s21130	0.451874	6.90503	7.02389	5.21099	sp|P68349|DOF12_ARATH	Dof zinc finger protein DOF1.2 OS=Arabidopsis thaliana GN=DOF1.2 PE=2 SV=1//4.75318e-38	sp|P68349|DOF12_ARATH Dof zinc finger protein DOF1.2 OS=Arabidopsis thaliana GN=DOF1.2 PE=2 SV=1//4.75318e-38
POPTR_0018s03100	0.452127	24.6194	42.6182	95.4531	sp|Q67UX7|P2C10_ORYSJ	Probable protein phosphatase 2C 10 OS=Oryza sativa subsp. japonica GN=Os02g0149800 PE=2 SV=1//4.42777e-15	sp|Q67UX7|P2C10_ORYSJ Probable protein phosphatase 2C 10 OS=Oryza sativa subsp. japonica GN=Os02g0149800 PE=2 SV=1//4.42777e-15
POPTR_0016s04580	0.452746	21.1432	26.3765	53.1902	sp|O50001|PRU1_PRUAR	Major allergen Pru ar 1 OS=Prunus armeniaca PE=1 SV=1//1.45062e-53	sp|O50001|PRU1_PRUAR Major allergen Pru ar 1 OS=Prunus armeniaca PE=1 SV=1//1.45062e-53
POPTR_0001s04630	0.453126	53.273	57.2326	75.2386			-//-
POPTR_0049s00230	0.459359	0.94921	1.67238	1.86032	sp|Q9T048|DRL27_ARATH	Disease resistance protein At4g27190 OS=Arabidopsis thaliana GN=At4g27190 PE=2 SV=1//1.61952e-71	sp|Q9T048|DRL27_ARATH Disease resistance protein At4g27190 OS=Arabidopsis thaliana GN=At4g27190 PE=2 SV=1//1.61952e-71
POPTR_0001s02670	0.46095	1.61106	1.41853	2.8267	sp|Q9V780|LAP1_DROME	Protein lap1 OS=Drosophila melanogaster GN=Lap1 PE=2 SV=1//2.00532e-17	sp|Q9V780|LAP1_DROME Protein lap1 OS=Drosophila melanogaster GN=Lap1 PE=2 SV=1//2.00532e-17
POPTR_0009s15020	0.46505	15.463	40.3457	106.91	sp|P02519|HSP11_SOYBN	17.3 kDa class I heat shock protein OS=Glycine max GN=HSP17.3-B PE=3 SV=1//5.19636e-64	sp|P02519|HSP11_SOYBN 17.3 kDa class I heat shock protein OS=Glycine max GN=HSP17.3-B PE=3 SV=1//5.19636e-64
POPTR_0016s02260	0.467081	3.47479	3.20822	1.75695	sp|Q9ZWJ3|U85A2_ARATH	UDP-glycosyltransferase 85A2 OS=Arabidopsis thaliana GN=UGT85A2 PE=2 SV=1//6.08014e-169	sp|Q9ZWJ3|U85A2_ARATH UDP-glycosyltransferase 85A2 OS=Arabidopsis thaliana GN=UGT85A2 PE=2 SV=1//6.08014e-169
POPTR_0006s10510	0.46813	13.6644	30.8549	32.8762	sp|A2WL19|DRE2A_ORYSI	Dehydration-responsive element-binding protein 2A OS=Oryza sativa subsp. indica GN=DREB2A PE=3 SV=2//9.77337e-20	sp|A2WL19|DRE2A_ORYSI Dehydration-responsive element-binding protein 2A OS=Oryza sativa subsp. indica GN=DREB2A PE=3 SV=2//9.77337e-20
POPTR_0016s07820	0.471123	0.306058	0.976691	2.6935	sp|P26792|INV1_DAUCA	Beta-fructofuranosidase, insoluble isoenzyme 1 OS=Daucus carota GN=INV1 PE=1 SV=1//5.62253e-08	sp|P26792|INV1_DAUCA Beta-fructofuranosidase, insoluble isoenzyme 1 OS=Daucus carota GN=INV1 PE=1 SV=1//5.62253e-08
POPTR_0017s00650	0.474212	1.49985	4.95432	6.21777			-//-
POPTR_0004s14820	0.474332	5.04782	10.5082	19.078	sp|Q9LJK2|ABAH4_ARATH	Abscisic acid 8&apos;-hydroxylase 4 OS=Arabidopsis thaliana GN=CYP707A4 PE=2 SV=2//0	sp|Q9LJK2|ABAH4_ARATH Abscisic acid 8&apos;-hydroxylase 4 OS=Arabidopsis thaliana GN=CYP707A4 PE=2 SV=2//0
POPTR_0014s12850	0.475477	3.67721	9.18134	7.60063	sp|Q9LYC8|GRXS6_ARATH	Monothiol glutaredoxin-S6 OS=Arabidopsis thaliana GN=GRXS6 PE=3 SV=1//1.6265e-47	sp|Q9LYC8|GRXS6_ARATH Monothiol glutaredoxin-S6 OS=Arabidopsis thaliana GN=GRXS6 PE=3 SV=1//1.6265e-47
POPTR_0005s26200	0.475477	2.12013	3.49814	2.67058			-//-
POPTR_0012s00710	0.475783	2.23604	5.75858	3.2934	sp|A7QEU4|PER5_VITVI	Peroxidase 5 OS=Vitis vinifera GN=GSVIVT00037159001 PE=1 SV=2//1.7359e-19	sp|A7QEU4|PER5_VITVI Peroxidase 5 OS=Vitis vinifera GN=GSVIVT00037159001 PE=1 SV=2//1.7359e-19
POPTR_0003s03030	0.476192	1.11381	1.90045	1.44966	sp|Q94IA6|C90D1_ARATH	3-epi-6-deoxocathasterone 23-monooxygenase OS=Arabidopsis thaliana GN=CYP90D1 PE=2 SV=1//4.57962e-06	sp|Q94IA6|C90D1_ARATH 3-epi-6-deoxocathasterone 23-monooxygenase OS=Arabidopsis thaliana GN=CYP90D1 PE=2 SV=1//4.57962e-06
POPTR_0009s03900	0.477005	2.94676	4.57524	5.26773	sp|O81077|ABAH2_ARATH	Abscisic acid 8&apos;-hydroxylase 2 OS=Arabidopsis thaliana GN=CYP707A2 PE=2 SV=1//3.21134e-06	sp|O81077|ABAH2_ARATH Abscisic acid 8&apos;-hydroxylase 2 OS=Arabidopsis thaliana GN=CYP707A2 PE=2 SV=1//3.21134e-06
POPTR_0019s12710	0.477799	2.46198	5.78415	1.83043	sp|Q9FKN7|DAR4_ARATH	Protein DA1-related 4 OS=Arabidopsis thaliana GN=DAR4 PE=1 SV=2//1.80688e-28	sp|Q9FKN7|DAR4_ARATH Protein DA1-related 4 OS=Arabidopsis thaliana GN=DAR4 PE=1 SV=2//1.80688e-28
POPTR_0162s00220	0.478408	0.834037	1.70561	1.47741	sp|Q9LTF6|FB291_ARATH	Putative F-box protein At5g52610 OS=Arabidopsis thaliana GN=At5g52610 PE=4 SV=1//1.25495e-07	sp|Q9LTF6|FB291_ARATH Putative F-box protein At5g52610 OS=Arabidopsis thaliana GN=At5g52610 PE=4 SV=1//1.25495e-07
POPTR_0017s14080	0.481883	7.88199	10.8381	0.534792			-//-
POPTR_0005s10650	0.482004	7.94109	5.60877	0.152687			-//-
POPTR_0001s02160	0.483429	1.10193	1.43077	2.21408	sp|Q9SSR4|PPR77_ARATH	Pentatricopeptide repeat-containing protein At1g52620 OS=Arabidopsis thaliana GN=At1g52620 PE=2 SV=1//0	sp|Q9SSR4|PPR77_ARATH Pentatricopeptide repeat-containing protein At1g52620 OS=Arabidopsis thaliana GN=At1g52620 PE=2 SV=1//0
POPTR_0011s12140	0.483885	53.2849	36.5684	20.3456	sp|Q8GUK7|RMA3_ARATH	E3 ubiquitin-protein ligase RMA3 OS=Arabidopsis thaliana GN=RMA3 PE=1 SV=1//7.75801e-48	sp|Q8GUK7|RMA3_ARATH E3 ubiquitin-protein ligase RMA3 OS=Arabidopsis thaliana GN=RMA3 PE=1 SV=1//7.75801e-48
POPTR_0807s00200	0.484253	3.21716	4.76047	2.12041	sp|Q9SX78|CXE2_ARATH	Probable carboxylesterase 2 OS=Arabidopsis thaliana GN=CXE2 PE=2 SV=1//1.56911e-82	sp|Q9SX78|CXE2_ARATH Probable carboxylesterase 2 OS=Arabidopsis thaliana GN=CXE2 PE=2 SV=1//1.56911e-82
POPTR_0014s00820	0.486037	6.85269	5.88464	7.22551			-//-
POPTR_0003s01070	0.489121	0.646254	1.17168	1.63931	sp|Q9C5Y0|PLDD1_ARATH	Phospholipase D delta OS=Arabidopsis thaliana GN=PLDDELTA PE=1 SV=2//8.57224e-07	sp|Q9C5Y0|PLDD1_ARATH Phospholipase D delta OS=Arabidopsis thaliana GN=PLDDELTA PE=1 SV=2//8.57224e-07
POPTR_0021s00780	0.489805	14.8752	9.80328	19.9123			-//-
POPTR_0004s20340	0.490117	0.996383	2.1843	4.17303	sp|Q9LMN8|WAK3_ARATH	Wall-associated receptor kinase 3 OS=Arabidopsis thaliana GN=WAK3 PE=2 SV=2//2.69814e-128	sp|Q9LMN8|WAK3_ARATH Wall-associated receptor kinase 3 OS=Arabidopsis thaliana GN=WAK3 PE=2 SV=2//2.69814e-128
POPTR_0019s02170	0.491184	1.22978	1.07198	1.22097	sp|O81825|DRL28_ARATH	Probable disease resistance protein At4g27220 OS=Arabidopsis thaliana GN=At4g27220 PE=2 SV=1//3.73729e-78	sp|O81825|DRL28_ARATH Probable disease resistance protein At4g27220 OS=Arabidopsis thaliana GN=At4g27220 PE=2 SV=1//3.73729e-78
POPTR_0004s02350	0.491332	3.20047	3.18724	5.26638	sp|Q39086|SD17_ARATH	Receptor-like serine/threonine-protein kinase SD1-7 OS=Arabidopsis thaliana GN=SD17 PE=1 SV=1//3.36987e-44	sp|Q39086|SD17_ARATH Receptor-like serine/threonine-protein kinase SD1-7 OS=Arabidopsis thaliana GN=SD17 PE=1 SV=1//3.36987e-44
POPTR_0010s18180	0.491926	5.5802	3.24059	1.12513	sp|Q84K00|NAC78_ARATH	NAC domain-containing protein 78 OS=Arabidopsis thaliana GN=NAC078 PE=2 SV=2//1.48621e-11	sp|Q84K00|NAC78_ARATH NAC domain-containing protein 78 OS=Arabidopsis thaliana GN=NAC078 PE=2 SV=2//1.48621e-11
POPTR_0013s13700	0.493066	0.864762	2.20749	4.45105			-//-
POPTR_0004s09190	0.494185	3.04162	1.29097	1.06605			-//-
POPTR_0004s24170	0.494862	1.34346	1.24201	3.66894	sp|Q07423|HEX6_RICCO	Hexose carrier protein HEX6 OS=Ricinus communis GN=HEX6 PE=2 SV=1//2.0252e-12	sp|Q07423|HEX6_RICCO Hexose carrier protein HEX6 OS=Ricinus communis GN=HEX6 PE=2 SV=1//2.0252e-12
POPTR_0010s07190	0.495975	3.7962	8.71482	10.226	sp|P32111|GSTX1_SOLTU	Probable glutathione S-transferase OS=Solanum tuberosum GN=PRP1 PE=2 SV=1//1.52064e-31	sp|P32111|GSTX1_SOLTU Probable glutathione S-transferase OS=Solanum tuberosum GN=PRP1 PE=2 SV=1//1.52064e-31
POPTR_0008s13360	0.4985	12.0194	11.6383	17.7171	sp|Q9ZU95|NUD17_ARATH	Nudix hydrolase 17, mitochondrial OS=Arabidopsis thaliana GN=NUDT17 PE=2 SV=1//7.05385e-25	sp|Q9ZU95|NUD17_ARATH Nudix hydrolase 17, mitochondrial OS=Arabidopsis thaliana GN=NUDT17 PE=2 SV=1//7.05385e-25
POPTR_0016s03430	0.499595	7.10742	6.40686	3.71396	sp|O81027|HMGCL_ARATH	Hydroxymethylglutaryl-CoA lyase, mitochondrial OS=Arabidopsis thaliana GN=HMGCL PE=1 SV=2//4.28049e-20	sp|O81027|HMGCL_ARATH Hydroxymethylglutaryl-CoA lyase, mitochondrial OS=Arabidopsis thaliana GN=HMGCL PE=1 SV=2//4.28049e-20
POPTR_0003s10360	0.509013	1.45763	1.95251	1.86699	sp|O80450|TGT3B_ARATH	Trihelix transcription factor GT-3b OS=Arabidopsis thaliana GN=GT-3B PE=1 SV=1//1.53881e-20	sp|O80450|TGT3B_ARATH Trihelix transcription factor GT-3b OS=Arabidopsis thaliana GN=GT-3B PE=1 SV=1//1.53881e-20
POPTR_0012s01160	0.511629	3.71752	18.3842	57.4317	sp|P29024|CHIA_PHAAN	Acidic endochitinase OS=Phaseolus angularis PE=2 SV=1//2.48656e-133	sp|P29024|CHIA_PHAAN Acidic endochitinase OS=Phaseolus angularis PE=2 SV=1//2.48656e-133
POPTR_0005s10220	0.511867	2.40805	1.67542	5.01346			-//-
POPTR_0019s00870	0.512383	1.57005	2.57653	0.383632	sp|Q40392|TMVRN_NICGU	TMV resistance protein N OS=Nicotiana glutinosa GN=N PE=1 SV=1//1.35039e-19	sp|Q40392|TMVRN_NICGU TMV resistance protein N OS=Nicotiana glutinosa GN=N PE=1 SV=1//1.35039e-19
POPTR_0002s11980	0.512987	0.331007	1.78915	4.77035	sp|P42753|CCD31_ARATH	Cyclin-D3-1 OS=Arabidopsis thaliana GN=CYCD3-1 PE=1 SV=3//1.9103e-19	sp|P42753|CCD31_ARATH Cyclin-D3-1 OS=Arabidopsis thaliana GN=CYCD3-1 PE=1 SV=3//1.9103e-19
POPTR_0010s21080	0.515856	1.64186	2.19505	3.44017	sp|B0JT33|RLMN_MICAN	Probable dual-specificity RNA methyltransferase RlmN OS=Microcystis aeruginosa (strain NIES-843) GN=rlmN PE=3 SV=1//4.14044e-20	sp|B0JT33|RLMN_MICAN Probable dual-specificity RNA methyltransferase RlmN OS=Microcystis aeruginosa (strain NIES-843) GN=rlmN PE=3 SV=1//4.14044e-20
POPTR_0007s07110	0.517199	10.2872	10.4965	11.3551			-//-
POPTR_0013s08860	0.517226	1.80574	3.32929	2.50615			-//-
POPTR_0010s24350	0.517733	4.83318	4.24421	6.79667	sp|Q9SF94|GDL50_ARATH	GDSL esterase/lipase At3g09930 OS=Arabidopsis thaliana GN=At3g09930 PE=2 SV=1//3.50731e-11	sp|Q9SF94|GDL50_ARATH GDSL esterase/lipase At3g09930 OS=Arabidopsis thaliana GN=At3g09930 PE=2 SV=1//3.50731e-11
POPTR_0010s26050	0.519298	14.1821	39.7994	16.3833	sp|Q9FLS0|FB253_ARATH	F-box protein At5g07610 OS=Arabidopsis thaliana GN=At5g07610 PE=2 SV=1//3.68698e-38	sp|Q9FLS0|FB253_ARATH F-box protein At5g07610 OS=Arabidopsis thaliana GN=At5g07610 PE=2 SV=1//3.68698e-38
POPTR_0013s07850	0.520073	2.23773	3.28652	6.11156	sp|Q07469|BSPA_POPDE	Bark storage protein A OS=Populus deltoides GN=BSPA PE=2 SV=1//2.09273e-16	sp|Q07469|BSPA_POPDE Bark storage protein A OS=Populus deltoides GN=BSPA PE=2 SV=1//2.09273e-16
POPTR_0012s08250	0.523181	8.03818	6.84346	8.37054	sp|Q9ZUD9|SRO2_ARATH	Probable inactive poly [ADP-ribose] polymerase SRO2 OS=Arabidopsis thaliana GN=SRO2 PE=1 SV=1//8.27068e-13	sp|Q9ZUD9|SRO2_ARATH Probable inactive poly [ADP-ribose] polymerase SRO2 OS=Arabidopsis thaliana GN=SRO2 PE=1 SV=1//8.27068e-13
POPTR_0003s16860	0.525776	0.197512	0.483492	7.84138			-//-
POPTR_0003s18700	0.528045	0.924124	1.55395	0.553261	sp|A5YVF1|SGS3_SOLLC	Protein SUPPRESSOR OF GENE SILENCING 3 OS=Solanum lycopersicum GN=SGS3 PE=1 SV=1//3.10942e-65	sp|A5YVF1|SGS3_SOLLC Protein SUPPRESSOR OF GENE SILENCING 3 OS=Solanum lycopersicum GN=SGS3 PE=1 SV=1//3.10942e-65
POPTR_0003s16380	0.53193	3.31341	4.89158	2.3764	sp|Q9LYV6|GEML5_ARATH	GEM-like protein 5 OS=Arabidopsis thaliana GN=At5g13200 PE=1 SV=1//3.37362e-117	sp|Q9LYV6|GEML5_ARATH GEM-like protein 5 OS=Arabidopsis thaliana GN=At5g13200 PE=1 SV=1//3.37362e-117
POPTR_0010s19110	0.533587	0.343937	0.233685	3.41171	sp|O12944|RAD54_CHICK	DNA repair and recombination protein RAD54-like (Fragment) OS=Gallus gallus GN=RAD54L PE=2 SV=1//1.44656e-27	sp|O12944|RAD54_CHICK DNA repair and recombination protein RAD54-like (Fragment) OS=Gallus gallus GN=RAD54L PE=2 SV=1//1.44656e-27
POPTR_0004s18860	0.535653	6.18035	18.568	4.82119	sp|Q9FIW5|NAC94_ARATH	Putative NAC domain-containing protein 94 OS=Arabidopsis thaliana GN=ANAC094 PE=2 SV=1//2.27469e-48	sp|Q9FIW5|NAC94_ARATH Putative NAC domain-containing protein 94 OS=Arabidopsis thaliana GN=ANAC094 PE=2 SV=1//2.27469e-48
POPTR_0223s00210	0.53765	7.27606	14.3419	31.8086	sp|Q42371|ERECT_ARATH	LRR receptor-like serine/threonine-protein kinase ERECTA OS=Arabidopsis thaliana GN=ERECTA PE=1 SV=1//8.0968e-06	sp|Q42371|ERECT_ARATH LRR receptor-like serine/threonine-protein kinase ERECTA OS=Arabidopsis thaliana GN=ERECTA PE=1 SV=1//8.0968e-06
POPTR_0008s02810	0.538231	3.46803	2.14459	0.855353			-//-
POPTR_0015s05890	0.540998	7.91556	9.18368	4.76794	sp|C0LGQ5|GSO1_ARATH	LRR receptor-like serine/threonine-protein kinase GSO1 OS=Arabidopsis thaliana GN=GSO1 PE=2 SV=1//1.32203e-29	sp|C0LGQ5|GSO1_ARATH LRR receptor-like serine/threonine-protein kinase GSO1 OS=Arabidopsis thaliana GN=GSO1 PE=2 SV=1//1.32203e-29
POPTR_0011s00410	0.544009	6.51567	8.74075	16.0818	sp|O50001|PRU1_PRUAR	Major allergen Pru ar 1 OS=Prunus armeniaca PE=1 SV=1//5.31047e-16	sp|O50001|PRU1_PRUAR Major allergen Pru ar 1 OS=Prunus armeniaca PE=1 SV=1//5.31047e-16
POPTR_0021s00670	0.544619	3.90372	7.30896	2.9922	sp|P83332|TLP1_PRUPE	Thaumatin-like protein 1 OS=Prunus persica PE=2 SV=1//1.25154e-32	sp|P83332|TLP1_PRUPE Thaumatin-like protein 1 OS=Prunus persica PE=2 SV=1//1.25154e-32
POPTR_0012s13120	0.544737	1.56869	4.71005	7.11962	sp|Q9ZW95|C7352_ARATH	Cytokinin hydroxylase OS=Arabidopsis thaliana GN=CYP735A2 PE=1 SV=1//2.01702e-43	sp|Q9ZW95|C7352_ARATH Cytokinin hydroxylase OS=Arabidopsis thaliana GN=CYP735A2 PE=1 SV=1//2.01702e-43
POPTR_0009s08620	0.547333	1.6499	1.19026	2.00489	sp|Q9M439|BCAT2_ARATH	Branched-chain-amino-acid aminotransferase 2, chloroplastic OS=Arabidopsis thaliana GN=BCAT2 PE=1 SV=1//1.17333e-28	sp|Q9M439|BCAT2_ARATH Branched-chain-amino-acid aminotransferase 2, chloroplastic OS=Arabidopsis thaliana GN=BCAT2 PE=1 SV=1//1.17333e-28
POPTR_0009s09820	0.549198	1.64504	1.78317	2.32985	sp|Q9MB73|LGT_CITUN	Limonoid UDP-glucosyltransferase OS=Citrus unshiu PE=2 SV=1//8.48025e-80	sp|Q9MB73|LGT_CITUN Limonoid UDP-glucosyltransferase OS=Citrus unshiu PE=2 SV=1//8.48025e-80
POPTR_0418s00210	0.550001	0.748014	1.39296	1.27325	sp|Q9FID6|Y5392_ARATH	Probable receptor-like protein kinase At5g39020 OS=Arabidopsis thaliana GN=At5g39020 PE=2 SV=1//3.09376e-114	sp|Q9FID6|Y5392_ARATH Probable receptor-like protein kinase At5g39020 OS=Arabidopsis thaliana GN=At5g39020 PE=2 SV=1//3.09376e-114
POPTR_0016s05780	0.551577	1.06201	6.47524	1.50136	sp|P52408|E13B_PRUPE	Glucan endo-1,3-beta-glucosidase, basic isoform OS=Prunus persica GN=GNS1 PE=3 SV=1//3.66319e-154	sp|P52408|E13B_PRUPE Glucan endo-1,3-beta-glucosidase, basic isoform OS=Prunus persica GN=GNS1 PE=3 SV=1//3.66319e-154
POPTR_2039s00200	0.551849	2.86177	2.0505	2.59567	sp|Q9C5S9|CRK6_ARATH	Cysteine-rich receptor-like protein kinase 6 OS=Arabidopsis thaliana GN=CRK6 PE=1 SV=1//2.52474e-07	sp|Q9C5S9|CRK6_ARATH Cysteine-rich receptor-like protein kinase 6 OS=Arabidopsis thaliana GN=CRK6 PE=1 SV=1//2.52474e-07
POPTR_0015s08800	0.551849	2.51479	1.59481	2.89962	sp|Q9M3G7|ATM_ARATH	Serine/threonine-protein kinase ATM OS=Arabidopsis thaliana GN=ATM PE=2 SV=1//7.71253e-22	sp|Q9M3G7|ATM_ARATH Serine/threonine-protein kinase ATM OS=Arabidopsis thaliana GN=ATM PE=2 SV=1//7.71253e-22
POPTR_0010s13720	0.552247	0.829826	3.38561	7.76729	sp|Q9FX64|HOP2_ARATH	Homologous-pairing protein 2 homolog OS=Arabidopsis thaliana GN=HOP2 PE=1 SV=1//1.52882e-49	sp|Q9FX64|HOP2_ARATH Homologous-pairing protein 2 homolog OS=Arabidopsis thaliana GN=HOP2 PE=1 SV=1//1.52882e-49
POPTR_0672s00210	0.552748	24.7039	66.9078	21.9797			-//-
POPTR_0012s01380	0.553603	25.7213	51.708	66.2228	sp|Q9FL62|WRK30_ARATH	Probable WRKY transcription factor 30 OS=Arabidopsis thaliana GN=WRKY30 PE=2 SV=1//2.17982e-12	sp|Q9FL62|WRK30_ARATH Probable WRKY transcription factor 30 OS=Arabidopsis thaliana GN=WRKY30 PE=2 SV=1//2.17982e-12
POPTR_0003s21430	0.555459	219.709	244.896	337.59	sp|Q3T130|TM45B_BOVIN	Transmembrane protein 45B OS=Bos taurus GN=TMEM45B PE=2 SV=1//4.86041e-07	sp|Q3T130|TM45B_BOVIN Transmembrane protein 45B OS=Bos taurus GN=TMEM45B PE=2 SV=1//4.86041e-07
POPTR_0016s01650	0.556246	2.56047	2.69473	3.6748	sp|Q0DCM5|MAN6_ORYSJ	Mannan endo-1,4-beta-mannosidase 6 OS=Oryza sativa subsp. japonica GN=MAN6 PE=2 SV=2//8.53281e-24	sp|Q0DCM5|MAN6_ORYSJ Mannan endo-1,4-beta-mannosidase 6 OS=Oryza sativa subsp. japonica GN=MAN6 PE=2 SV=2//8.53281e-24
POPTR_0012s13870	0.556595	76.4479	53.2362	30.8815	sp|Q9FJ93|DRE1D_ARATH	Dehydration-responsive element-binding protein 1D OS=Arabidopsis thaliana GN=DREB1D PE=2 SV=1//3.49759e-59	sp|Q9FJ93|DRE1D_ARATH Dehydration-responsive element-binding protein 1D OS=Arabidopsis thaliana GN=DREB1D PE=2 SV=1//3.49759e-59
POPTR_0018s10480	0.562045	4.78543	4.71572	2.32875	sp|P81370|TLP_ACTDE	Thaumatin-like protein OS=Actinidia deliciosa GN=tlp PE=1 SV=2//2.28126e-115	sp|P81370|TLP_ACTDE Thaumatin-like protein OS=Actinidia deliciosa GN=tlp PE=1 SV=2//2.28126e-115
POPTR_0001s07150	0.562244	0.887358	1.63835	1.89241	sp|Q8UVK2|SPT6H_DANRE	Transcription elongation factor SPT6 OS=Danio rerio GN=supt6h PE=1 SV=1//2.16842e-118	sp|Q8UVK2|SPT6H_DANRE Transcription elongation factor SPT6 OS=Danio rerio GN=supt6h PE=1 SV=1//2.16842e-118
POPTR_0002s21670	0.562681	1.35018	2.84114	2.08088			-//-
POPTR_0001s26210	0.570266	5.43131	9.65928	113.702	sp|P52407|E13B_HEVBR	Glucan endo-1,3-beta-glucosidase, basic vacuolar isoform OS=Hevea brasiliensis GN=HGN1 PE=1 SV=2//1.18021e-132	sp|P52407|E13B_HEVBR Glucan endo-1,3-beta-glucosidase, basic vacuolar isoform OS=Hevea brasiliensis GN=HGN1 PE=1 SV=2//1.18021e-132
POPTR_0492s00200	0.570371	6.02893	9.75127	5.31043			-//-
POPTR_0014s05270	0.571245	1.38021	2.26554	2.6088	sp|Q9SD53|Y3720_ARATH	UPF0481 protein At3g47200 OS=Arabidopsis thaliana GN=At3g47200 PE=1 SV=1//5.54392e-27	sp|Q9SD53|Y3720_ARATH UPF0481 protein At3g47200 OS=Arabidopsis thaliana GN=At3g47200 PE=1 SV=1//5.54392e-27
POPTR_0014s03670	0.571439	1.66168	1.95607	6.13942	sp|O49858|C82A3_SOYBN	Cytochrome P450 82A3 OS=Glycine max GN=CYP82A3 PE=2 SV=1//1.64016e-53	sp|O49858|C82A3_SOYBN Cytochrome P450 82A3 OS=Glycine max GN=CYP82A3 PE=2 SV=1//1.64016e-53
POPTR_0013s07210	0.572184	4.17605	5.05002	7.47008	sp|Q8GT20|BEBT_TOBAC	Benzyl alcohol O-benzoyltransferase OS=Nicotiana tabacum GN=HSR201 PE=1 SV=1//2.70788e-91	sp|Q8GT20|BEBT_TOBAC Benzyl alcohol O-benzoyltransferase OS=Nicotiana tabacum GN=HSR201 PE=1 SV=1//2.70788e-91
POPTR_0014s04600	0.573392	1297.84	1871.37	598.283	sp|Q8L9K1|ERF99_ARATH	Ethylene-responsive transcription factor 13 OS=Arabidopsis thaliana GN=ERF13 PE=2 SV=2//8.40277e-61	sp|Q8L9K1|ERF99_ARATH Ethylene-responsive transcription factor 13 OS=Arabidopsis thaliana GN=ERF13 PE=2 SV=2//8.40277e-61
POPTR_0008s02340	0.573558	2.46592	2.99608	6.28607	sp|Q02200|PERX_NICSY	Lignin-forming anionic peroxidase OS=Nicotiana sylvestris PE=2 SV=1//1.24518e-146	sp|Q02200|PERX_NICSY Lignin-forming anionic peroxidase OS=Nicotiana sylvestris PE=2 SV=1//1.24518e-146
POPTR_0016s14890	0.573558	1.54316	1.81631	3.09399			-//-
POPTR_0015s05310	0.573845	3.47686	2.23388	8.48052			-//-
POPTR_0001s03410	0.574666	13.1966	26.1477	39.3149	sp|P09189|HSP7C_PETHY	Heat shock cognate 70 kDa protein OS=Petunia hybrida GN=HSP70 PE=2 SV=1//0	sp|P09189|HSP7C_PETHY Heat shock cognate 70 kDa protein OS=Petunia hybrida GN=HSP70 PE=2 SV=1//0
POPTR_0001s15870	0.580679	15.1122	19.2432	11.736	sp|Q766C3|NEP1_NEPGR	Aspartic proteinase nepenthesin-1 OS=Nepenthes gracilis GN=nep1 PE=1 SV=1//1.30029e-29	sp|Q766C3|NEP1_NEPGR Aspartic proteinase nepenthesin-1 OS=Nepenthes gracilis GN=nep1 PE=1 SV=1//1.30029e-29
POPTR_0001s40600	0.580856	0.523219	2.18253	2.1635	sp|Q940Z5|PMAT1_ARATH	Phenolic glucoside malonyltransferase 1 OS=Arabidopsis thaliana GN=PMAT1 PE=1 SV=1//9.36015e-89	sp|Q940Z5|PMAT1_ARATH Phenolic glucoside malonyltransferase 1 OS=Arabidopsis thaliana GN=PMAT1 PE=1 SV=1//9.36015e-89
POPTR_0006s03280	0.581198	1.34939	2.81595	3.2205	sp|Q9LXX5|PPD6_ARATH	PsbP domain-containing protein 6, chloroplastic OS=Arabidopsis thaliana GN=PPD6 PE=1 SV=1//6.34438e-124	sp|Q9LXX5|PPD6_ARATH PsbP domain-containing protein 6, chloroplastic OS=Arabidopsis thaliana GN=PPD6 PE=1 SV=1//6.34438e-124
POPTR_0002s07690	0.58124	1.40934	10.302	6.57811			-//-
POPTR_0004s18780	0.582488	1.1774	1.26485	1.23304	sp|Q9SX98|LHTL8_ARATH	Lysine histidine transporter-like 8 OS=Arabidopsis thaliana GN=AATL1 PE=1 SV=1//7.72455e-11	sp|Q9SX98|LHTL8_ARATH Lysine histidine transporter-like 8 OS=Arabidopsis thaliana GN=AATL1 PE=1 SV=1//7.72455e-11
POPTR_0012s05230	0.58259	9.57499	11.6092	21.6208			-//-
POPTR_0131s00230	0.584694	45.8681	76.1001	125.703	sp|Q05047|C72A1_CATRO	Secologanin synthase OS=Catharanthus roseus GN=CYP72A1 PE=2 SV=1//1.39899e-09	sp|Q05047|C72A1_CATRO Secologanin synthase OS=Catharanthus roseus GN=CYP72A1 PE=2 SV=1//1.39899e-09
POPTR_0016s13250	0.591085	12.95	13.5413	19.0542	sp|Q9LMF0|U85A5_ARATH	UDP-glycosyltransferase 85A5 OS=Arabidopsis thaliana GN=UGT85A5 PE=2 SV=1//3.72496e-46	sp|Q9LMF0|U85A5_ARATH UDP-glycosyltransferase 85A5 OS=Arabidopsis thaliana GN=UGT85A5 PE=2 SV=1//3.72496e-46
POPTR_0017s08070	0.591253	1.65135	1.32927	5.13174	sp|Q9CAR3|KINGL_ARATH	SNF1-related protein kinase regulatory subunit gamma-1-like OS=Arabidopsis thaliana GN=CBSCBS2 PE=2 SV=1//3.05326e-32	sp|Q9CAR3|KINGL_ARATH SNF1-related protein kinase regulatory subunit gamma-1-like OS=Arabidopsis thaliana GN=CBSCBS2 PE=2 SV=1//3.05326e-32
POPTR_0105s00210	0.591402	5.73592	7.33167	2.03821			-//-
POPTR_0004s21170	0.595648	29.1584	20.0099	9.5286			-//-
POPTR_0001s28850	0.597978	0.510199	4.33071	2.33	sp|Q9LU68|CIA2_ARATH	Protein CHLOROPLAST IMPORT APPARATUS 2 OS=Arabidopsis thaliana GN=CIA2 PE=2 SV=1//8.04416e-21	sp|Q9LU68|CIA2_ARATH Protein CHLOROPLAST IMPORT APPARATUS 2 OS=Arabidopsis thaliana GN=CIA2 PE=2 SV=1//8.04416e-21
POPTR_0006s28640	0.598153	0.883373	1.41193	1.28339	sp|Q7XA39|RGA4_SOLBU	Putative disease resistance protein RGA4 OS=Solanum bulbocastanum GN=RGA4 PE=2 SV=1//1.32828e-33	sp|Q7XA39|RGA4_SOLBU Putative disease resistance protein RGA4 OS=Solanum bulbocastanum GN=RGA4 PE=2 SV=1//1.32828e-33
POPTR_0107s00280	0.605704	1.13412	2.73283	6.56957	sp|Q9SXB8|Y1133_ARATH	G-type lectin S-receptor-like serine/threonine-protein kinase At1g11330 OS=Arabidopsis thaliana GN=At1g11330 PE=1 SV=3//6.80414e-95	sp|Q9SXB8|Y1133_ARATH G-type lectin S-receptor-like serine/threonine-protein kinase At1g11330 OS=Arabidopsis thaliana GN=At1g11330 PE=1 SV=3//6.80414e-95
POPTR_0010s10870	0.606335	1.01718	1.56465	2.66007	sp|P0C894|PP143_ARATH	Putative pentatricopeptide repeat-containing protein At2g02150 OS=Arabidopsis thaliana GN=At2g02150 PE=3 SV=1//0	sp|P0C894|PP143_ARATH Putative pentatricopeptide repeat-containing protein At2g02150 OS=Arabidopsis thaliana GN=At2g02150 PE=3 SV=1//0
POPTR_0017s04820	0.610546	2.85453	1.68506	2.94881	sp|Q9ZU70|ATB21_ARATH	Homeobox-leucine zipper protein ATHB-21 OS=Arabidopsis thaliana GN=ATHB-21 PE=2 SV=1//9.59576e-17	sp|Q9ZU70|ATB21_ARATH Homeobox-leucine zipper protein ATHB-21 OS=Arabidopsis thaliana GN=ATHB-21 PE=2 SV=1//9.59576e-17
POPTR_0012s13140	0.615269	2.69194	12.9214	8.88139			-//-
POPTR_0001s47560	0.622977	5.71874	8.17536	18.8372	sp|Q9FJY7|PP449_ARATH	Pentatricopeptide repeat-containing protein At5g66520 OS=Arabidopsis thaliana GN=PCMP-H61 PE=2 SV=1//1.49978e-98	sp|Q9FJY7|PP449_ARATH Pentatricopeptide repeat-containing protein At5g66520 OS=Arabidopsis thaliana GN=PCMP-H61 PE=2 SV=1//1.49978e-98
POPTR_0005s16330	0.625143	2.20727	2.30159	3.63693	sp|Q8DJB3|GRPE_THEEB	Protein GrpE OS=Thermosynechococcus elongatus (strain BP-1) GN=grpE PE=3 SV=1//8.87501e-36	sp|Q8DJB3|GRPE_THEEB Protein GrpE OS=Thermosynechococcus elongatus (strain BP-1) GN=grpE PE=3 SV=1//8.87501e-36
POPTR_0004s02500	0.627613	1.10317	1.41829	1.04797	sp|Q8GYA4|CRK10_ARATH	Cysteine-rich receptor-like protein kinase 10 OS=Arabidopsis thaliana GN=CRK10 PE=1 SV=3//1.31097e-44	sp|Q8GYA4|CRK10_ARATH Cysteine-rich receptor-like protein kinase 10 OS=Arabidopsis thaliana GN=CRK10 PE=1 SV=3//1.31097e-44
POPTR_0002s15540	0.628645	2.56694	10.405	17.3874			-//-
POPTR_0006s05280	0.630827	1.7762	1.28505	2.79181			-//-
POPTR_0008s17590	0.634411	1.34635	4.75293	3.61029	sp|Q9CAG8|FBK28_ARATH	F-box/kelch-repeat protein At1g67480 OS=Arabidopsis thaliana GN=At1g67480 PE=2 SV=1//1.0738e-169	sp|Q9CAG8|FBK28_ARATH F-box/kelch-repeat protein At1g67480 OS=Arabidopsis thaliana GN=At1g67480 PE=2 SV=1//1.0738e-169
POPTR_0018s06020	0.635053	0.871713	0.955004	2.1491	sp|Q1RJR6|Y317_RICBR	Putative ankyrin repeat protein RBE_0317 OS=Rickettsia bellii (strain RML369-C) GN=RBE_0317 PE=4 SV=1//1.0451e-14	sp|Q1RJR6|Y317_RICBR Putative ankyrin repeat protein RBE_0317 OS=Rickettsia bellii (strain RML369-C) GN=RBE_0317 PE=4 SV=1//1.0451e-14
POPTR_0006s28240	0.63746	2.57328	2.37591	3.65798			-//-
POPTR_0013s10380	0.640131	3.56975	3.51756	2.69939	sp|Q09117|BSPB_POPDE	Bark storage protein B OS=Populus deltoides GN=BSP PE=1 SV=1//7.49936e-44	sp|Q09117|BSPB_POPDE Bark storage protein B OS=Populus deltoides GN=BSP PE=1 SV=1//7.49936e-44
POPTR_0001s42410	0.642358	1.28735	2.07489	1.76345	sp|Q9T048|DRL27_ARATH	Disease resistance protein At4g27190 OS=Arabidopsis thaliana GN=At4g27190 PE=2 SV=1//5.00812e-78	sp|Q9T048|DRL27_ARATH Disease resistance protein At4g27190 OS=Arabidopsis thaliana GN=At4g27190 PE=2 SV=1//5.00812e-78
POPTR_0015s10390	0.642431	260.885	385.877	138.48			-//-
POPTR_0010s21630	0.642782	0.32377	1.20794	3.15887	sp|Q6J163|5NG4_PINTA	Auxin-induced protein 5NG4 OS=Pinus taeda PE=2 SV=1//8.39181e-67	sp|Q6J163|5NG4_PINTA Auxin-induced protein 5NG4 OS=Pinus taeda PE=2 SV=1//8.39181e-67
POPTR_0004s04260	0.651853	3.96053	7.73956	15.6406	sp|Q338B0|HFA2C_ORYSJ	Heat stress transcription factor A-2c OS=Oryza sativa subsp. japonica GN=HSFA2C PE=2 SV=2//1.07981e-19	sp|Q338B0|HFA2C_ORYSJ Heat stress transcription factor A-2c OS=Oryza sativa subsp. japonica GN=HSFA2C PE=2 SV=2//1.07981e-19
POPTR_0009s08870	0.654346	12.862	18.8921	7.18998	sp|P0C897|Y3264_ARATH	Putative UPF0481 protein At3g02645 OS=Arabidopsis thaliana GN=At3g02645 PE=3 SV=1//4.94299e-179	sp|P0C897|Y3264_ARATH Putative UPF0481 protein At3g02645 OS=Arabidopsis thaliana GN=At3g02645 PE=3 SV=1//4.94299e-179
POPTR_0009s09830	0.655608	1.28404	1.46682	1.85847	sp|Q66PF4|CGT_FRAAN	Cinnamate beta-D-glucosyltransferase OS=Fragaria ananassa GN=GT2 PE=1 SV=1//0	sp|Q66PF4|CGT_FRAAN Cinnamate beta-D-glucosyltransferase OS=Fragaria ananassa GN=GT2 PE=1 SV=1//0
POPTR_0003s07080	0.657151	2.41868	2.32529	3.21105			-//-
POPTR_0011s04410	0.657837	1.93806	1.89119	3.59153	sp|Q10NX8|BGAL6_ORYSJ	Beta-galactosidase 6 OS=Oryza sativa subsp. japonica GN=Os03g0255100 PE=1 SV=2//0	sp|Q10NX8|BGAL6_ORYSJ Beta-galactosidase 6 OS=Oryza sativa subsp. japonica GN=Os03g0255100 PE=1 SV=2//0
POPTR_0019s13140	0.658003	3.71524	9.44309	5.83714	sp|Q8H4S4|NAC10_ORYSJ	NAC transcription factor ONAC010 OS=Oryza sativa subsp. japonica GN=ONAC010 PE=2 SV=1//3.12006e-17	sp|Q8H4S4|NAC10_ORYSJ NAC transcription factor ONAC010 OS=Oryza sativa subsp. japonica GN=ONAC010 PE=2 SV=1//3.12006e-17
POPTR_0004s20350	0.662003	1.03425	1.62273	1.24145	sp|Q9C9L5|WAKLH_ARATH	Wall-associated receptor kinase-like 9 OS=Arabidopsis thaliana GN=WAKL9 PE=2 SV=1//2.11556e-07	sp|Q9C9L5|WAKLH_ARATH Wall-associated receptor kinase-like 9 OS=Arabidopsis thaliana GN=WAKL9 PE=2 SV=1//2.11556e-07
POPTR_0009s03280	0.662138	196.536	341.224	258.104	sp|Q42410|ZAT12_ARATH	Zinc finger protein ZAT12 OS=Arabidopsis thaliana GN=ZAT12 PE=2 SV=1//8.34342e-34	sp|Q42410|ZAT12_ARATH Zinc finger protein ZAT12 OS=Arabidopsis thaliana GN=ZAT12 PE=2 SV=1//8.34342e-34
POPTR_0013s11740	0.662696	1.9226	1.52382	1.07892	sp|Q9FWX2|NAC7_ARATH	NAC domain-containing protein 7 OS=Arabidopsis thaliana GN=NAC007 PE=2 SV=2//7.97539e-10	sp|Q9FWX2|NAC7_ARATH NAC domain-containing protein 7 OS=Arabidopsis thaliana GN=NAC007 PE=2 SV=2//7.97539e-10
POPTR_0005s10120	0.663459	4.31984	5.47748	1.7854			-//-
POPTR_0001s20600	0.66451	24.4978	26.5092	19.8878			-//-
POPTR_0008s16590	0.665993	8.10776	13.0971	7.35664	sp|Q9LTC5|ERF98_ARATH	Ethylene-responsive transcription factor ERF098 OS=Arabidopsis thaliana GN=ERF098 PE=1 SV=1//3.15434e-23	sp|Q9LTC5|ERF98_ARATH Ethylene-responsive transcription factor ERF098 OS=Arabidopsis thaliana GN=ERF098 PE=1 SV=1//3.15434e-23
POPTR_0001s24630	0.666908	1.72683	2.56886	2.60223			-//-
POPTR_0005s15340	0.667531	1.51946	2.1433	3.97437	sp|Q3ECH2|Y1670_ARATH	Probable receptor-like protein kinase At1g67000 OS=Arabidopsis thaliana GN=At1g67000 PE=2 SV=2//9.69042e-121	sp|Q3ECH2|Y1670_ARATH Probable receptor-like protein kinase At1g67000 OS=Arabidopsis thaliana GN=At1g67000 PE=2 SV=2//9.69042e-121
POPTR_0002s02410	0.669453	0.805584	1.31517	4.35168	sp|Q93X17|SNAK2_SOLTU	Snakin-2 OS=Solanum tuberosum GN=SN2 PE=1 SV=1//1.67745e-29	sp|Q93X17|SNAK2_SOLTU Snakin-2 OS=Solanum tuberosum GN=SN2 PE=1 SV=1//1.67745e-29
POPTR_0008s05370	0.669976	3.17602	2.16362	3.52623	sp|Q65G95|COAE_BACLD	Dephospho-CoA kinase OS=Bacillus licheniformis (strain DSM 13 / ATCC 14580) GN=coaE PE=3 SV=1//2.28078e-06	sp|Q65G95|COAE_BACLD Dephospho-CoA kinase OS=Bacillus licheniformis (strain DSM 13 / ATCC 14580) GN=coaE PE=3 SV=1//2.28078e-06
POPTR_0005s22870	0.670668	0.405795	0.909313	1.83721	sp|Q84LH8|PIF5_ARATH	Transcription factor PIF5 OS=Arabidopsis thaliana GN=PIF5 PE=1 SV=1//1.03652e-16	sp|Q84LH8|PIF5_ARATH Transcription factor PIF5 OS=Arabidopsis thaliana GN=PIF5 PE=1 SV=1//1.03652e-16
POPTR_0014s04960	0.674485	1.18294	3.72995	0.692845			-//-
POPTR_0013s07220	0.675525	8.34498	12.9709	17.5369	sp|Q8GT20|BEBT_TOBAC	Benzyl alcohol O-benzoyltransferase OS=Nicotiana tabacum GN=HSR201 PE=1 SV=1//3.27648e-69	sp|Q8GT20|BEBT_TOBAC Benzyl alcohol O-benzoyltransferase OS=Nicotiana tabacum GN=HSR201 PE=1 SV=1//3.27648e-69
POPTR_0004s02550	0.678789	1.63808	4.99655	12.392	sp|Q8GYA4|CRK10_ARATH	Cysteine-rich receptor-like protein kinase 10 OS=Arabidopsis thaliana GN=CRK10 PE=1 SV=3//6.29881e-87	sp|Q8GYA4|CRK10_ARATH Cysteine-rich receptor-like protein kinase 10 OS=Arabidopsis thaliana GN=CRK10 PE=1 SV=3//6.29881e-87
POPTR_0010s12370	0.680669	2.49621	3.47953	8.14233			-//-
POPTR_0010s10700	0.682881	7.18654	4.64448	1.23416	sp|O49561|G2OX8_ARATH	Gibberellin 2-beta-dioxygenase 8 OS=Arabidopsis thaliana GN=GA2OX7 PE=1 SV=2//2.05026e-24	sp|O49561|G2OX8_ARATH Gibberellin 2-beta-dioxygenase 8 OS=Arabidopsis thaliana GN=GA2OX7 PE=1 SV=2//2.05026e-24
POPTR_0223s00200	0.685277	6.77513	14.7862	30.0826	sp|Q9FZ59|PEPR2_ARATH	Leucine-rich repeat receptor-like protein kinase PEPR2 OS=Arabidopsis thaliana GN=PEPR2 PE=1 SV=1//1.47368e-17	sp|Q9FZ59|PEPR2_ARATH Leucine-rich repeat receptor-like protein kinase PEPR2 OS=Arabidopsis thaliana GN=PEPR2 PE=1 SV=1//1.47368e-17
POPTR_0015s06770	0.686391	1.65254	1.69056	1.67673	sp|P42730|CLPB1_ARATH	Chaperone protein ClpB1 OS=Arabidopsis thaliana GN=CLPB1 PE=1 SV=2//1.99297e-22	sp|P42730|CLPB1_ARATH Chaperone protein ClpB1 OS=Arabidopsis thaliana GN=CLPB1 PE=1 SV=2//1.99297e-22
POPTR_0001s15660	0.687487	1.41598	2.26479	4.29583			-//-
POPTR_0002s24430	0.690643	1.13914	2.01996	3.66638			-//-
POPTR_0014s02750	0.690982	14.5168	27.4371	58.2222	sp|P19515|LIP_RHIMI	Lipase OS=Rhizomucor miehei PE=1 SV=2//9.2332e-10	sp|P19515|LIP_RHIMI Lipase OS=Rhizomucor miehei PE=1 SV=2//9.2332e-10
POPTR_0003s20720	0.691783	0.812259	0.843004	1.65674	sp|O81635|ATK4_ARATH	Kinesin-4 OS=Arabidopsis thaliana GN=ATK4 PE=1 SV=2//2.05845e-10	sp|O81635|ATK4_ARATH Kinesin-4 OS=Arabidopsis thaliana GN=ATK4 PE=1 SV=2//2.05845e-10
POPTR_0002s08610	0.694362	31.8167	49.166	23.0729	sp|Q9CAP4|ERF13_ARATH	Ethylene-responsive transcription factor ERF013 OS=Arabidopsis thaliana GN=ERF013 PE=2 SV=1//3.48964e-33	sp|Q9CAP4|ERF13_ARATH Ethylene-responsive transcription factor ERF013 OS=Arabidopsis thaliana GN=ERF013 PE=2 SV=1//3.48964e-33
POPTR_1239s00210	0.696046	2.8377	1.98327	4.97903			-//-
POPTR_0007s01540	0.696053	2.31911	1.95653	1.36711			-//-
POPTR_0019s13540	0.699044	3.13722	1.84847	1.22028	sp|Q3UMQ8|NAF1_MOUSE	H/ACA ribonucleoprotein complex non-core subunit NAF1 OS=Mus musculus GN=Naf1 PE=1 SV=2//7.98829e-12	sp|Q3UMQ8|NAF1_MOUSE H/ACA ribonucleoprotein complex non-core subunit NAF1 OS=Mus musculus GN=Naf1 PE=1 SV=2//7.98829e-12
POPTR_0005s12120	0.700545	22.4366	66.1488	32.2809	sp|Q9P6Q3|BCS1_SCHPO	Probable mitochondrial chaperone bcs1 OS=Schizosaccharomyces pombe (strain 972 / ATCC 24843) GN=SPAC644.07 PE=2 SV=1//3.51723e-34	sp|Q9P6Q3|BCS1_SCHPO Probable mitochondrial chaperone bcs1 OS=Schizosaccharomyces pombe (strain 972 / ATCC 24843) GN=SPAC644.07 PE=2 SV=1//3.51723e-34
POPTR_0010s07150	0.70189	3.30312	6.04307	4.82059	sp|Q9FQA3|GST23_MAIZE	Glutathione transferase GST 23 OS=Zea mays PE=2 SV=1//4.25799e-57	sp|Q9FQA3|GST23_MAIZE Glutathione transferase GST 23 OS=Zea mays PE=2 SV=1//4.25799e-57
POPTR_0008s14460	0.703511	4.59686	3.76247	5.10592	sp|O49561|G2OX8_ARATH	Gibberellin 2-beta-dioxygenase 8 OS=Arabidopsis thaliana GN=GA2OX7 PE=1 SV=2//8.52889e-120	sp|O49561|G2OX8_ARATH Gibberellin 2-beta-dioxygenase 8 OS=Arabidopsis thaliana GN=GA2OX7 PE=1 SV=2//8.52889e-120
POPTR_0014s10410	0.704419	4.01807	6.41031	4.50391	sp|Q6J163|5NG4_PINTA	Auxin-induced protein 5NG4 OS=Pinus taeda PE=2 SV=1//1.50569e-19	sp|Q6J163|5NG4_PINTA Auxin-induced protein 5NG4 OS=Pinus taeda PE=2 SV=1//1.50569e-19
POPTR_0005s11890	0.705319	4.84661	4.27116	2.31159			-//-
POPTR_0096s00220	0.708808	0.86528	1.4308	0.55814	sp|Q9FLW0|Y5241_ARATH	Probable receptor-like protein kinase At5g24010 OS=Arabidopsis thaliana GN=At5g24010 PE=1 SV=1//1.2022e-166	sp|Q9FLW0|Y5241_ARATH Probable receptor-like protein kinase At5g24010 OS=Arabidopsis thaliana GN=At5g24010 PE=1 SV=1//1.2022e-166
POPTR_0019s09970	0.709186	4.99532	5.82708	5.55605			-//-
POPTR_0005s24190	0.713208	1.27527	2.46776	3.41943			-//-
POPTR_0001s09990	0.714806	12.8343	23.9518	23.4422			-//-
POPTR_0014s02910	0.715831	6.01072	3.20718	2.96559	sp|Q9LJK2|ABAH4_ARATH	Abscisic acid 8&apos;-hydroxylase 4 OS=Arabidopsis thaliana GN=CYP707A4 PE=2 SV=2//0	sp|Q9LJK2|ABAH4_ARATH Abscisic acid 8&apos;-hydroxylase 4 OS=Arabidopsis thaliana GN=CYP707A4 PE=2 SV=2//0
POPTR_0018s10140	0.720607	17.9589	36.6532	27.1722	sp|Q54DY9|BCS1B_DICDI	Probable mitochondrial chaperone BCS1-B OS=Dictyostelium discoideum GN=bcsl1b PE=3 SV=1//1.71505e-09	sp|Q54DY9|BCS1B_DICDI Probable mitochondrial chaperone BCS1-B OS=Dictyostelium discoideum GN=bcsl1b PE=3 SV=1//1.71505e-09
POPTR_0001s45380	0.722824	2.95575	13.4416	19.6173			-//-
POPTR_0014s17410	0.723809	0.69148	0.845282	3.47416	sp|P53750|YN93_YEAST	Uncharacterized hydrolase YNR064C OS=Saccharomyces cerevisiae (strain ATCC 204508 / S288c) GN=YNR064C PE=2 SV=1//2.90456e-13	sp|P53750|YN93_YEAST Uncharacterized hydrolase YNR064C OS=Saccharomyces cerevisiae (strain ATCC 204508 / S288c) GN=YNR064C PE=2 SV=1//2.90456e-13
POPTR_0013s01870	0.725022	2.22107	3.33021	1.83995	sp|Q03684|BIP4_TOBAC	Luminal-binding protein 4 OS=Nicotiana tabacum GN=BIP4 PE=2 SV=1//0	sp|Q03684|BIP4_TOBAC Luminal-binding protein 4 OS=Nicotiana tabacum GN=BIP4 PE=2 SV=1//0
POPTR_0016s12150	0.726509	7.04365	1.96999	1.37165	sp|P54769|TYDC2_PAPSO	Tyrosine/DOPA decarboxylase 2 OS=Papaver somniferum GN=TYDC2 PE=2 SV=1//0	sp|P54769|TYDC2_PAPSO Tyrosine/DOPA decarboxylase 2 OS=Papaver somniferum GN=TYDC2 PE=2 SV=1//0
POPTR_0010s09880	0.726862	3.46151	4.50916	6.12731	sp|Q9SKY8|HSP7H_ARATH	Heat shock 70 kDa protein 8 OS=Arabidopsis thaliana GN=HSP70-8 PE=2 SV=1//0	sp|Q9SKY8|HSP7H_ARATH Heat shock 70 kDa protein 8 OS=Arabidopsis thaliana GN=HSP70-8 PE=2 SV=1//0
POPTR_0011s15360	0.728794	9.93314	8.94188	11.797	sp|Q00763|COMT1_POPTM	Caffeic acid 3-O-methyltransferase 1 OS=Populus tremuloides GN=OMT1 PE=1 SV=1//4.27331e-133	sp|Q00763|COMT1_POPTM Caffeic acid 3-O-methyltransferase 1 OS=Populus tremuloides GN=OMT1 PE=1 SV=1//4.27331e-133
POPTR_0005s22220	0.729869	4.09974	7.8366	1.82721	sp|O65012|C78A4_PINRA	Cytochrome P450 78A4 OS=Pinus radiata GN=CYP78A4 PE=2 SV=1//4.5619e-93	sp|O65012|C78A4_PINRA Cytochrome P450 78A4 OS=Pinus radiata GN=CYP78A4 PE=2 SV=1//4.5619e-93
POPTR_0013s14590	0.731367	4.00018	3.78412	6.34017	sp|O64477|Y2913_ARATH	G-type lectin S-receptor-like serine/threonine-protein kinase At2g19130 OS=Arabidopsis thaliana GN=At2g19130 PE=2 SV=1//8.74767e-83	sp|O64477|Y2913_ARATH G-type lectin S-receptor-like serine/threonine-protein kinase At2g19130 OS=Arabidopsis thaliana GN=At2g19130 PE=2 SV=1//8.74767e-83
POPTR_0011s12820	0.735963	3.64288	9.2608	1.14794	sp|Q9LSQ6|PBP1_ARATH	Calcium-binding protein PBP1 OS=Arabidopsis thaliana GN=PBP1 PE=1 SV=1//2.73929e-34	sp|Q9LSQ6|PBP1_ARATH Calcium-binding protein PBP1 OS=Arabidopsis thaliana GN=PBP1 PE=1 SV=1//2.73929e-34
POPTR_0002s07700	0.743771	65.406	115.528	50.6919			-//-
POPTR_0005s20750	0.752627	3.51998	5.55025	18.3095			-//-
POPTR_0001s42530	0.755616	1.2306	2.92832	4.95226			-//-
POPTR_0004s20400	0.756132	0.344878	0.738334	2.34658	sp|Q9LMN7|WAK5_ARATH	Wall-associated receptor kinase 5 OS=Arabidopsis thaliana GN=WAK5 PE=2 SV=1//5.58388e-06	sp|Q9LMN7|WAK5_ARATH Wall-associated receptor kinase 5 OS=Arabidopsis thaliana GN=WAK5 PE=2 SV=1//5.58388e-06
POPTR_0013s00440	0.756744	2.35105	5.47935	4.43252			-//-
POPTR_0016s01570	0.760614	0.505649	1.3877	0.432979	sp|Q66PF3|UFOG3_FRAAN	Putative UDP-glucose flavonoid 3-O-glucosyltransferase 3 OS=Fragaria ananassa GN=GT3 PE=2 SV=1//1.34599e-135	sp|Q66PF3|UFOG3_FRAAN Putative UDP-glucose flavonoid 3-O-glucosyltransferase 3 OS=Fragaria ananassa GN=GT3 PE=2 SV=1//1.34599e-135
POPTR_0013s04240	0.760711	282.355	212.043	90.6316	sp|Q8LDC8|ERF92_ARATH	Ethylene-responsive transcription factor 1B OS=Arabidopsis thaliana GN=ERF1B PE=1 SV=2//1.95204e-48	sp|Q8LDC8|ERF92_ARATH Ethylene-responsive transcription factor 1B OS=Arabidopsis thaliana GN=ERF1B PE=1 SV=2//1.95204e-48
POPTR_0004s20490	0.76617	0.445877	1.45548	10.5867			-//-
POPTR_0014s10730	0.766813	14.6653	20.2062	11.1766	sp|Q9M1R4|IAA30_ARATH	Auxin-responsive protein IAA30 OS=Arabidopsis thaliana GN=IAA30 PE=2 SV=1//2.0252e-43	sp|Q9M1R4|IAA30_ARATH Auxin-responsive protein IAA30 OS=Arabidopsis thaliana GN=IAA30 PE=2 SV=1//2.0252e-43
POPTR_0011s16350	0.767273	13.3811	6.15454	5.42127	sp|Q8GTB6|THCAS_CANSA	Tetrahydrocannabinolic acid synthase OS=Cannabis sativa PE=1 SV=1//4.28071e-166	sp|Q8GTB6|THCAS_CANSA Tetrahydrocannabinolic acid synthase OS=Cannabis sativa PE=1 SV=1//4.28071e-166
POPTR_0021s00680	0.76772	5.26382	7.81071	4.72258	sp|Q8RWZ5|SD25_ARATH	G-type lectin S-receptor-like serine/threonine-protein kinase SD2-5 OS=Arabidopsis thaliana GN=SD25 PE=1 SV=1//1.45035e-82	sp|Q8RWZ5|SD25_ARATH G-type lectin S-receptor-like serine/threonine-protein kinase SD2-5 OS=Arabidopsis thaliana GN=SD25 PE=1 SV=1//1.45035e-82
POPTR_0009s15010	0.771734	3.31416	8.08937	24.1794	sp|P05478|HSP16_SOYBN	18.5 kDa class I heat shock protein OS=Glycine max GN=HSP18.5-C PE=3 SV=1//2.95729e-74	sp|P05478|HSP16_SOYBN 18.5 kDa class I heat shock protein OS=Glycine max GN=HSP18.5-C PE=3 SV=1//2.95729e-74
POPTR_0015s10950	0.772714	1.71368	2.0042	1.09437	sp|Q7ZXQ8|DJB14_XENLA	DnaJ homolog subfamily B member 14 OS=Xenopus laevis GN=dnajb14 PE=2 SV=1//4.96768e-13	sp|Q7ZXQ8|DJB14_XENLA DnaJ homolog subfamily B member 14 OS=Xenopus laevis GN=dnajb14 PE=2 SV=1//4.96768e-13
POPTR_0001s31970	0.774398	16.414	11.2969	14.4601	sp|Q56Y11|DDPS2_ARATH	Dehydrodolichyl diphosphate synthase 2 OS=Arabidopsis thaliana GN=At5g58770 PE=2 SV=2//3.75621e-97	sp|Q56Y11|DDPS2_ARATH Dehydrodolichyl diphosphate synthase 2 OS=Arabidopsis thaliana GN=At5g58770 PE=2 SV=2//3.75621e-97
POPTR_0584s00210	0.776473	1.95902	2.20321	2.3047	sp|P59910|DJB13_HUMAN	DnaJ homolog subfamily B member 13 OS=Homo sapiens GN=DNAJB13 PE=2 SV=1//2.09114e-44	sp|P59910|DJB13_HUMAN DnaJ homolog subfamily B member 13 OS=Homo sapiens GN=DNAJB13 PE=2 SV=1//2.09114e-44
POPTR_0001s40060	0.777705	8.94715	3.20909	1.81861	sp|Q41558|HBP1C_WHEAT	Transcription factor HBP-1b(c1) (Fragment) OS=Triticum aestivum PE=1 SV=2//1.67021e-17	sp|Q41558|HBP1C_WHEAT Transcription factor HBP-1b(c1) (Fragment) OS=Triticum aestivum PE=1 SV=2//1.67021e-17
POPTR_0014s02240	0.777779	3.4292	19.5748	7.77175			-//-
POPTR_0014s16640	0.779344	1.40429	3.85571	6.25936	sp|Q94B74|NUDT2_ARATH	Nudix hydrolase 2 OS=Arabidopsis thaliana GN=NUDT2 PE=1 SV=1//8.39254e-18	sp|Q94B74|NUDT2_ARATH Nudix hydrolase 2 OS=Arabidopsis thaliana GN=NUDT2 PE=1 SV=1//8.39254e-18
POPTR_0001s08880	0.780503	6.44817	7.27565	2.86156	sp|Q7XU38|C87A3_ORYSJ	Cytochrome P450 87A3 OS=Oryza sativa subsp. japonica GN=CYP87A3 PE=2 SV=3//0	sp|Q7XU38|C87A3_ORYSJ Cytochrome P450 87A3 OS=Oryza sativa subsp. japonica GN=CYP87A3 PE=2 SV=3//0
POPTR_0011s02500	0.78306	4.86171	11.1737	55.3922			-//-
POPTR_0007s03880	0.784475	4.15374	5.01716	5.07857	sp|P48977|ADH_MALDO	Alcohol dehydrogenase OS=Malus domestica GN=ADH PE=2 SV=1//0	sp|P48977|ADH_MALDO Alcohol dehydrogenase OS=Malus domestica GN=ADH PE=2 SV=1//0
POPTR_0453s00230	0.78523	1.66518	0.707122	2.59673			-//-
POPTR_0005s23970	0.786727	26.9542	17.9438	4.04976	sp|O24542|AX22D_VIGRR	Auxin-induced protein 22D OS=Vigna radiata var. radiata GN=AUX22D PE=2 SV=1//1.40129e-09	sp|O24542|AX22D_VIGRR Auxin-induced protein 22D OS=Vigna radiata var. radiata GN=AUX22D PE=2 SV=1//1.40129e-09
POPTR_0016s06290	0.788533	6.75399	2.59152	2.0034			-//-
POPTR_0014s16490	0.790002	25.0494	35.3421	10.0611			-//-
POPTR_0002s17300	0.791293	1.56479	3.91229	6.97118			-//-
POPTR_0001s34280	0.793761	1.06998	1.16466	0.839482	sp|Q9M0M2|AB9B_ARATH	ABC transporter B family member 9 OS=Arabidopsis thaliana GN=ABCB9 PE=2 SV=2//0	sp|Q9M0M2|AB9B_ARATH ABC transporter B family member 9 OS=Arabidopsis thaliana GN=ABCB9 PE=2 SV=2//0
POPTR_0016s10180	0.805274	2.02424	3.45112	0.80055			-//-
POPTR_0001s43460	0.806533	1.25273	1.10572	3.19998			-//-
POPTR_0003s19700	0.808874	2.33974	3.11758	4.41558	sp|Q9M1I2|PTR46_ARATH	Probable peptide/nitrate transporter At3g54450 OS=Arabidopsis thaliana GN=At3g54450 PE=2 SV=1//2.17761e-112	sp|Q9M1I2|PTR46_ARATH Probable peptide/nitrate transporter At3g54450 OS=Arabidopsis thaliana GN=At3g54450 PE=2 SV=1//2.17761e-112
POPTR_0004s24370	0.809878	17.437	30.7032	114.152	sp|Q9M2E2|SDR1_ARATH	(+)-neomenthol dehydrogenase OS=Arabidopsis thaliana GN=SDR1 PE=1 SV=1//2.09392e-92	sp|Q9M2E2|SDR1_ARATH (+)-neomenthol dehydrogenase OS=Arabidopsis thaliana GN=SDR1 PE=1 SV=1//2.09392e-92
POPTR_0012s10390	0.809902	15.8129	21.307	20.3349	sp|Q2RNG2|GLND_RHORT	[Protein-PII] uridylyltransferase OS=Rhodospirillum rubrum (strain ATCC 11170 / NCIB 8255) GN=glnD PE=3 SV=1//3.32074e-07	sp|Q2RNG2|GLND_RHORT [Protein-PII] uridylyltransferase OS=Rhodospirillum rubrum (strain ATCC 11170 / NCIB 8255) GN=glnD PE=3 SV=1//3.32074e-07
POPTR_0007s15000	0.810551	3.86427	5.59317	9.84611	sp|Q9LXA5|LRK91_ARATH	L-type lectin-domain containing receptor kinase IX.1 OS=Arabidopsis thaliana GN=LECRK91 PE=2 SV=1//0	sp|Q9LXA5|LRK91_ARATH L-type lectin-domain containing receptor kinase IX.1 OS=Arabidopsis thaliana GN=LECRK91 PE=2 SV=1//0
POPTR_0001s41490	0.811182	3.29183	10.3542	15.6582	sp|Q8GY42|NAC25_ARATH	NAC transcription factor 25 OS=Arabidopsis thaliana GN=NAC025 PE=2 SV=1//8.31771e-97	sp|Q8GY42|NAC25_ARATH NAC transcription factor 25 OS=Arabidopsis thaliana GN=NAC025 PE=2 SV=1//8.31771e-97
POPTR_0004s07740	0.81261	0.876834	1.14557	1.10372	sp|Q9FLW2|FRO5_ARATH	Ferric reduction oxidase 5 OS=Arabidopsis thaliana GN=FRO5 PE=2 SV=1//8.35052e-08	sp|Q9FLW2|FRO5_ARATH Ferric reduction oxidase 5 OS=Arabidopsis thaliana GN=FRO5 PE=2 SV=1//8.35052e-08
POPTR_0004s03860	0.814851	1.45087	1.07116	3.28982	sp|Q1PEB4|Y4498_ARATH	Uncharacterized protein At4g04980 OS=Arabidopsis thaliana GN=At4g04980 PE=2 SV=1//1.14062e-23	sp|Q1PEB4|Y4498_ARATH Uncharacterized protein At4g04980 OS=Arabidopsis thaliana GN=At4g04980 PE=2 SV=1//1.14062e-23
POPTR_0002s00420	0.816082	114.284	139.886	83.9204			-//-
POPTR_0002s18750	0.818833	2.85896	5.69813	6.51802	sp|Q9M1R4|IAA30_ARATH	Auxin-responsive protein IAA30 OS=Arabidopsis thaliana GN=IAA30 PE=2 SV=1//2.0327e-41	sp|Q9M1R4|IAA30_ARATH Auxin-responsive protein IAA30 OS=Arabidopsis thaliana GN=IAA30 PE=2 SV=1//2.0327e-41
POPTR_0018s03750	0.819933	5.97911	11.3982	27.5115			-//-
POPTR_0002s16790	0.822459	10.7987	15.526	6.15194	sp|O82345|BAG6_ARATH	BAG family molecular chaperone regulator 6 OS=Arabidopsis thaliana GN=BAG6 PE=1 SV=1//1.91577e-21	sp|O82345|BAG6_ARATH BAG family molecular chaperone regulator 6 OS=Arabidopsis thaliana GN=BAG6 PE=1 SV=1//1.91577e-21
POPTR_0009s07000	0.824896	1.9926	1.75632	2.30055	sp|Q6DN14|MCTP1_HUMAN	Multiple C2 and transmembrane domain-containing protein 1 OS=Homo sapiens GN=MCTP1 PE=2 SV=2//2.68063e-06	sp|Q6DN14|MCTP1_HUMAN Multiple C2 and transmembrane domain-containing protein 1 OS=Homo sapiens GN=MCTP1 PE=2 SV=2//2.68063e-06
POPTR_0014s09950	0.827388	9.71499	18.5765	10.2806	sp|O23090|BH014_ARATH	Transcription factor bHLH14 OS=Arabidopsis thaliana GN=BHLH14 PE=2 SV=1//8.10377e-76	sp|O23090|BH014_ARATH Transcription factor bHLH14 OS=Arabidopsis thaliana GN=BHLH14 PE=2 SV=1//8.10377e-76
POPTR_0008s22430	0.829096	0.600143	1.64438	0.81234	sp|Q40392|TMVRN_NICGU	TMV resistance protein N OS=Nicotiana glutinosa GN=N PE=1 SV=1//7.77236e-114	sp|Q40392|TMVRN_NICGU TMV resistance protein N OS=Nicotiana glutinosa GN=N PE=1 SV=1//7.77236e-114
POPTR_0002s01360	0.831385	7.49204	3.41604	0.314226			-//-
POPTR_0001s23380	0.833992	447.091	866.591	833.109			-//-
POPTR_0008s09950	0.834486	1.94921	1.55986	4.85861	sp|Q55DY8|MFRN_DICDI	Mitoferrin OS=Dictyostelium discoideum GN=mcfF PE=3 SV=1//4.44726e-08	sp|Q55DY8|MFRN_DICDI Mitoferrin OS=Dictyostelium discoideum GN=mcfF PE=3 SV=1//4.44726e-08
POPTR_0015s07870	0.836436	2.79185	2.0146	0.687254	sp|Q54DY9|BCS1B_DICDI	Probable mitochondrial chaperone BCS1-B OS=Dictyostelium discoideum GN=bcsl1b PE=3 SV=1//1.16813e-27	sp|Q54DY9|BCS1B_DICDI Probable mitochondrial chaperone BCS1-B OS=Dictyostelium discoideum GN=bcsl1b PE=3 SV=1//1.16813e-27
POPTR_0006s01110	0.841544	12.5998	7.43677	0.720991			-//-
POPTR_0010s14450	0.842735	0.797324	3.31023	4.49507	sp|Q54R62|UCKC_DICDI	Uridine-cytidine kinase C OS=Dictyostelium discoideum GN=udkC PE=3 SV=1//8.30749e-20	sp|Q54R62|UCKC_DICDI Uridine-cytidine kinase C OS=Dictyostelium discoideum GN=udkC PE=3 SV=1//8.30749e-20
POPTR_0010s18260	0.844757	14.9712	40.6666	58.3597	sp|P02519|HSP11_SOYBN	17.3 kDa class I heat shock protein OS=Glycine max GN=HSP17.3-B PE=3 SV=1//4.9768e-27	sp|P02519|HSP11_SOYBN 17.3 kDa class I heat shock protein OS=Glycine max GN=HSP17.3-B PE=3 SV=1//4.9768e-27
POPTR_0013s14570	0.847187	6.30505	7.2525	1.44377	sp|Q9FMY4|Y5316_ARATH	Uncharacterized protein At5g23160 OS=Arabidopsis thaliana GN=At5g23160 PE=2 SV=1//1.40606e-07	sp|Q9FMY4|Y5316_ARATH Uncharacterized protein At5g23160 OS=Arabidopsis thaliana GN=At5g23160 PE=2 SV=1//1.40606e-07
POPTR_0018s00470	0.852549	18.3357	18.8368	32.0267	sp|Q9M817|PTR6_ARATH	Probable peptide transporter At1g52190 OS=Arabidopsis thaliana GN=At1g52190 PE=1 SV=1//5.10138e-19	sp|Q9M817|PTR6_ARATH Probable peptide transporter At1g52190 OS=Arabidopsis thaliana GN=At1g52190 PE=1 SV=1//5.10138e-19
POPTR_0017s04370	0.853508	10.8878	4.156	5.54637	sp|P84786|RIP_DRIMA	Ribosome-inactivating protein charybdin OS=Drimia maritima PE=1 SV=1//4.4752e-24	sp|P84786|RIP_DRIMA Ribosome-inactivating protein charybdin OS=Drimia maritima PE=1 SV=1//4.4752e-24
POPTR_0015s04710	0.855092	134.255	377.694	718.276	sp|Q9SRX2|RL191_ARATH	60S ribosomal protein L19-1 OS=Arabidopsis thaliana GN=RPL19A PE=2 SV=1//8.71587e-63	sp|Q9SRX2|RL191_ARATH 60S ribosomal protein L19-1 OS=Arabidopsis thaliana GN=RPL19A PE=2 SV=1//8.71587e-63
POPTR_0013s01380	0.861109	4.13852	4.65359	11.29	sp|Q9LRZ5|PLDP1_ARATH	Phospholipase D p1 OS=Arabidopsis thaliana GN=PLDP1 PE=2 SV=1//2.07054e-11	sp|Q9LRZ5|PLDP1_ARATH Phospholipase D p1 OS=Arabidopsis thaliana GN=PLDP1 PE=2 SV=1//2.07054e-11
POPTR_0006s05210	0.861711	8.87476	7.69634	8.49618	sp|Q945M9|NFYA9_ARATH	Nuclear transcription factor Y subunit A-9 OS=Arabidopsis thaliana GN=NFYA9 PE=2 SV=1//2.10096e-14	sp|Q945M9|NFYA9_ARATH Nuclear transcription factor Y subunit A-9 OS=Arabidopsis thaliana GN=NFYA9 PE=2 SV=1//2.10096e-14
POPTR_0013s00430	0.86517	2.67983	3.56041	3.64329	sp|Q9FMF6|PP444_ARATH	Pentatricopeptide repeat-containing protein At5g64320, mitochondrial OS=Arabidopsis thaliana GN=At5g64320 PE=2 SV=1//3.01618e-40	sp|Q9FMF6|PP444_ARATH Pentatricopeptide repeat-containing protein At5g64320, mitochondrial OS=Arabidopsis thaliana GN=At5g64320 PE=2 SV=1//3.01618e-40
POPTR_0005s23720	0.866911	5.77565	13.3417	25.8663	sp|Q9LIK5|CML11_ARATH	Calmodulin-like protein 11 OS=Arabidopsis thaliana GN=CML11 PE=2 SV=1//7.7113e-32	sp|Q9LIK5|CML11_ARATH Calmodulin-like protein 11 OS=Arabidopsis thaliana GN=CML11 PE=2 SV=1//7.7113e-32
POPTR_0001s36080	0.867471	709.764	943.732	1135.98			-//-
POPTR_0003s00460	0.86804	4.05169	8.24663	2.34849			-//-
POPTR_0009s02430	0.868222	5.37584	7.48135	13.2583	sp|Q9M290|NAC61_ARATH	Putative NAC domain-containing protein 61 OS=Arabidopsis thaliana GN=NAC061 PE=2 SV=1//2.31848e-06	sp|Q9M290|NAC61_ARATH Putative NAC domain-containing protein 61 OS=Arabidopsis thaliana GN=NAC061 PE=2 SV=1//2.31848e-06
POPTR_0010s07470	0.87376	14.1203	22.4077	27.7652			-//-
POPTR_0009s14370	0.873836	18.1939	41.2641	9.46082	sp|Q9FIW5|NAC94_ARATH	Putative NAC domain-containing protein 94 OS=Arabidopsis thaliana GN=ANAC094 PE=2 SV=1//1.15292e-50	sp|Q9FIW5|NAC94_ARATH Putative NAC domain-containing protein 94 OS=Arabidopsis thaliana GN=ANAC094 PE=2 SV=1//1.15292e-50
POPTR_0003s16900	0.873885	7.06348	7.36906	4.92188			-//-
POPTR_0003s11310	0.876764	3.74866	10.1278	2.12932	sp|P17407|21KD_DAUCA	21 kDa protein OS=Daucus carota PE=2 SV=1//1.82784e-48	sp|P17407|21KD_DAUCA 21 kDa protein OS=Daucus carota PE=2 SV=1//1.82784e-48
POPTR_0004s07190	0.876779	15.3302	26.4588	29.6736	sp|P51819|HSP83_IPONI	Heat shock protein 83 OS=Ipomoea nil GN=HSP83A PE=2 SV=1//1.8342e-17	sp|P51819|HSP83_IPONI Heat shock protein 83 OS=Ipomoea nil GN=HSP83A PE=2 SV=1//1.8342e-17
POPTR_0004s00520	0.878746	3.05478	1.48389	0.480755			-//-
POPTR_0004s07290	0.879373	3.37581	3.28866	5.45738	sp|Q9LQ14|PPR96_ARATH	Pentatricopeptide repeat-containing protein At1g62930, chloroplastic OS=Arabidopsis thaliana GN=At1g62930 PE=2 SV=2//3.12681e-19	sp|Q9LQ14|PPR96_ARATH Pentatricopeptide repeat-containing protein At1g62930, chloroplastic OS=Arabidopsis thaliana GN=At1g62930 PE=2 SV=2//3.12681e-19
POPTR_0018s10730	0.881148	2.08323	2.43138	19.2469	sp|Q9ZP41|EGC_CITJA	EG45-like domain containing protein OS=Citrus jambhiri GN=CjBAp12 PE=1 SV=1//3.95995e-38	sp|Q9ZP41|EGC_CITJA EG45-like domain containing protein OS=Citrus jambhiri GN=CjBAp12 PE=1 SV=1//3.95995e-38
POPTR_0014s16020	0.882054	1.04866	1.84139	1.20973	sp|Q9FGK3|MO25N_ARATH	Putative MO25-like protein At5g47540 OS=Arabidopsis thaliana GN=At5g47540 PE=2 SV=1//1.28064e-20	sp|Q9FGK3|MO25N_ARATH Putative MO25-like protein At5g47540 OS=Arabidopsis thaliana GN=At5g47540 PE=2 SV=1//1.28064e-20
POPTR_0002s01890	0.883775	2.90848	3.40788	1.73078	sp|Q8L9W3|ATL23_ARATH	E3 ubiquitin-protein ligase ATL23 OS=Arabidopsis thaliana GN=ATL23 PE=1 SV=2//1.80288e-43	sp|Q8L9W3|ATL23_ARATH E3 ubiquitin-protein ligase ATL23 OS=Arabidopsis thaliana GN=ATL23 PE=1 SV=2//1.80288e-43
POPTR_0005s20590	0.886533	4.46318	10.2319	23.663	sp|Q9LPK5|CML44_ARATH	Probable calcium-binding protein CML44 OS=Arabidopsis thaliana GN=CML44 PE=2 SV=2//2.23122e-39	sp|Q9LPK5|CML44_ARATH Probable calcium-binding protein CML44 OS=Arabidopsis thaliana GN=CML44 PE=2 SV=2//2.23122e-39
POPTR_0001s43070	0.887026	6.23457	6.36349	3.47006	sp|Q50EK0|C16B2_PICSI	Cytochrome P450 716B2 OS=Picea sitchensis GN=CYP716B2 PE=2 SV=1//1.05785e-15	sp|Q50EK0|C16B2_PICSI Cytochrome P450 716B2 OS=Picea sitchensis GN=CYP716B2 PE=2 SV=1//1.05785e-15
POPTR_0006s03930	0.889564	2.80044	5.49986	6.9148	sp|Q9HDC9|APMAP_HUMAN	Adipocyte plasma membrane-associated protein OS=Homo sapiens GN=APMAP PE=1 SV=2//1.51608e-08	sp|Q9HDC9|APMAP_HUMAN Adipocyte plasma membrane-associated protein OS=Homo sapiens GN=APMAP PE=1 SV=2//1.51608e-08
POPTR_0014s05870	0.891463	7.16914	7.33737	9.81322	sp|Q8RW93|LBP65_ARATH	Putative lipid-binding protein At4g00165 OS=Arabidopsis thaliana GN=At4g00165 PE=2 SV=1//1.08906e-34	sp|Q8RW93|LBP65_ARATH Putative lipid-binding protein At4g00165 OS=Arabidopsis thaliana GN=At4g00165 PE=2 SV=1//1.08906e-34
POPTR_0001s39000	0.894664	123.976	208.183	71.366	sp|Q9LVQ8|P2C80_ARATH	Probable protein phosphatase 2C 80 OS=Arabidopsis thaliana GN=At5g66720 PE=2 SV=1//3.17564e-58	sp|Q9LVQ8|P2C80_ARATH Probable protein phosphatase 2C 80 OS=Arabidopsis thaliana GN=At5g66720 PE=2 SV=1//3.17564e-58
POPTR_0002s12840	0.899361	3.87428	2.17828	0.223521			-//-
POPTR_0003s07360	0.903888	1.18612	3.0478	5.76901	sp|P11890|HS23C_CHERU	Small heat shock protein, chloroplastic OS=Chenopodium rubrum GN=HSP23 PE=2 SV=1//8.44207e-31	sp|P11890|HS23C_CHERU Small heat shock protein, chloroplastic OS=Chenopodium rubrum GN=HSP23 PE=2 SV=1//8.44207e-31
POPTR_0010s06320	0.904554	1.62616	3.35097	3.3513	sp|P31170|HS25P_ARATH	25.3 kDa heat shock protein, chloroplastic OS=Arabidopsis thaliana GN=HSP25.3 PE=2 SV=1//9.19331e-35	sp|P31170|HS25P_ARATH 25.3 kDa heat shock protein, chloroplastic OS=Arabidopsis thaliana GN=HSP25.3 PE=2 SV=1//9.19331e-35
POPTR_0018s13550	0.904906	1.95666	3.34375	4.14335	sp|P27450|CX32_ARATH	Probable serine/threonine-protein kinase Cx32, chloroplastic OS=Arabidopsis thaliana GN=At4g35600 PE=1 SV=2//2.72413e-09	sp|P27450|CX32_ARATH Probable serine/threonine-protein kinase Cx32, chloroplastic OS=Arabidopsis thaliana GN=At4g35600 PE=1 SV=2//2.72413e-09
POPTR_0005s18720	0.905123	1.60314	0.736856	1.91	sp|Q9FG65|C81D1_ARATH	Cytochrome P450 81D1 OS=Arabidopsis thaliana GN=CYP81D1 PE=2 SV=1//0	sp|Q9FG65|C81D1_ARATH Cytochrome P450 81D1 OS=Arabidopsis thaliana GN=CYP81D1 PE=2 SV=1//0
POPTR_0008s04350	0.905756	15.3058	25.6124	7.59353	sp|Q9LQR0|LBD1_ARATH	LOB domain-containing protein 1 OS=Arabidopsis thaliana GN=LBD1 PE=2 SV=1//1.81463e-22	sp|Q9LQR0|LBD1_ARATH LOB domain-containing protein 1 OS=Arabidopsis thaliana GN=LBD1 PE=2 SV=1//1.81463e-22
POPTR_0003s09080	0.906739	3.75383	5.09541	5.04971			-//-
POPTR_0012s09880	0.911103	31.0151	25.2146	18.0202	sp|O81117|C94A1_VICSA	Cytochrome P450 94A1 OS=Vicia sativa GN=CYP94A1 PE=2 SV=2//5.80277e-138	sp|O81117|C94A1_VICSA Cytochrome P450 94A1 OS=Vicia sativa GN=CYP94A1 PE=2 SV=2//5.80277e-138
POPTR_0013s06230	0.912523	2.09006	3.83047	9.99237	sp|Q4I8E9|PNS1_GIBZE	Protein PNS1 OS=Gibberella zeae (strain PH-1 / ATCC MYA-4620 / FGSC 9075 / NRRL 31084) GN=PNS1 PE=3 SV=1//3.38701e-09	sp|Q4I8E9|PNS1_GIBZE Protein PNS1 OS=Gibberella zeae (strain PH-1 / ATCC MYA-4620 / FGSC 9075 / NRRL 31084) GN=PNS1 PE=3 SV=1//3.38701e-09
POPTR_0002s00350	0.914883	79.9661	124.63	103.268	sp|Q9FIH9|CML37_ARATH	Calcium-binding protein CML37 OS=Arabidopsis thaliana GN=CML37 PE=2 SV=1//2.84585e-45	sp|Q9FIH9|CML37_ARATH Calcium-binding protein CML37 OS=Arabidopsis thaliana GN=CML37 PE=2 SV=1//2.84585e-45
POPTR_0004s05100	0.922477	5.17466	7.50227	1.83664	sp|O04681|PTI5_SOLLC	Pathogenesis-related genes transcriptional activator PTI5 OS=Solanum lycopersicum GN=PTI5 PE=2 SV=1//1.17152e-39	sp|O04681|PTI5_SOLLC Pathogenesis-related genes transcriptional activator PTI5 OS=Solanum lycopersicum GN=PTI5 PE=2 SV=1//1.17152e-39
POPTR_0001s14630	0.924072	2.83309	4.93532	6.29792	sp|Q949G3|PDR1_NICPL	Pleiotropic drug resistance protein 1 OS=Nicotiana plumbaginifolia GN=PDR1 PE=1 SV=1//4.79927e-06	sp|Q949G3|PDR1_NICPL Pleiotropic drug resistance protein 1 OS=Nicotiana plumbaginifolia GN=PDR1 PE=1 SV=1//4.79927e-06
POPTR_0019s13900	0.929712	4.12731	7.9675	4.31113			-//-
POPTR_0018s12400	0.932334	4.33925	1.79616	1.69217			-//-
POPTR_0011s07320	0.932347	1.80401	4.85129	6.85669	sp|Q9SIM9|ORE9_ARATH	F-box protein ORE9 OS=Arabidopsis thaliana GN=ORE9 PE=1 SV=2//2.04894e-101	sp|Q9SIM9|ORE9_ARATH F-box protein ORE9 OS=Arabidopsis thaliana GN=ORE9 PE=1 SV=2//2.04894e-101
POPTR_0001s21010	0.932352	3.59032	1.93915	0.533273			-//-
POPTR_0011s04440	0.933852	14.0349	31.3719	55.9419	sp|Q8GWA1|NDA1_ARATH	Alternative NAD(P)H dehydrogenase 1, mitochondrial OS=Arabidopsis thaliana GN=NDA1 PE=2 SV=1//1.21206e-82	sp|Q8GWA1|NDA1_ARATH Alternative NAD(P)H dehydrogenase 1, mitochondrial OS=Arabidopsis thaliana GN=NDA1 PE=2 SV=1//1.21206e-82
POPTR_0016s12480	0.941569	9.1175	5.39929	1.83924			-//-
POPTR_0010s13340	0.9448	42.0141	27.3288	11.8638	sp|Q9C9G4|ENDO2_ARATH	Endonuclease 2 OS=Arabidopsis thaliana GN=ENDO2 PE=2 SV=1//1.55537e-30	sp|Q9C9G4|ENDO2_ARATH Endonuclease 2 OS=Arabidopsis thaliana GN=ENDO2 PE=2 SV=1//1.55537e-30
POPTR_0013s01580	0.949216	2.67864	3.57989	2.55515			-//-
POPTR_0027s00310	0.951566	10.0566	13.5775	19.586	sp|Q8VZE9|U73B1_ARATH	UDP-glycosyltransferase 73B1 OS=Arabidopsis thaliana GN=UGT73B1 PE=2 SV=1//1.3015e-09	sp|Q8VZE9|U73B1_ARATH UDP-glycosyltransferase 73B1 OS=Arabidopsis thaliana GN=UGT73B1 PE=2 SV=1//1.3015e-09
POPTR_0014s06490	0.955238	0	0.0487883	0	sp|Q9C5P7|SEC1A_ARATH	Protein transport Sec1a OS=Arabidopsis thaliana GN=SEC1A PE=2 SV=3//0	sp|Q9C5P7|SEC1A_ARATH Protein transport Sec1a OS=Arabidopsis thaliana GN=SEC1A PE=2 SV=3//0
POPTR_0008s18740	0.957566	0.50631	0.236747	0.123898			-//-
POPTR_0010s08630	0.964008	5.21377	8.69851	26.9029	sp|P24076|BGIA_MOMCH	Glu S.griseus protease inhibitor OS=Momordica charantia PE=1 SV=1//3.64858e-19	sp|P24076|BGIA_MOMCH Glu S.griseus protease inhibitor OS=Momordica charantia PE=1 SV=1//3.64858e-19
POPTR_0006s24170	0.966919	1.9165	1.18103	2.69848	sp|Q4R713|CWC27_MACFA	Peptidyl-prolyl cis-trans isomerase CWC27 homolog OS=Macaca fascicularis GN=CWC27 PE=2 SV=1//1.77517e-27	sp|Q4R713|CWC27_MACFA Peptidyl-prolyl cis-trans isomerase CWC27 homolog OS=Macaca fascicularis GN=CWC27 PE=2 SV=1//1.77517e-27
POPTR_0016s10330	0.967035	0.120814	0.114801	0	sp|P17801|KPRO_MAIZE	Putative receptor protein kinase ZmPK1 OS=Zea mays GN=PK1 PE=2 SV=2//0	sp|P17801|KPRO_MAIZE Putative receptor protein kinase ZmPK1 OS=Zea mays GN=PK1 PE=2 SV=2//0
POPTR_0003s00970	0.976466	0.92462	1.3986	6.26031	sp|Q94KB9|MLO3_ARATH	MLO-like protein 3 OS=Arabidopsis thaliana GN=MLO3 PE=2 SV=1//2.97382e-171	sp|Q94KB9|MLO3_ARATH MLO-like protein 3 OS=Arabidopsis thaliana GN=MLO3 PE=2 SV=1//2.97382e-171
POPTR_0015s01840	0.979216	17.089	28.3646	16.822	sp|Q9C8N7|ARFV_ARATH	Auxin response factor 22 OS=Arabidopsis thaliana GN=ARF22 PE=2 SV=2//5.91743e-07	sp|Q9C8N7|ARFV_ARATH Auxin response factor 22 OS=Arabidopsis thaliana GN=ARF22 PE=2 SV=2//5.91743e-07
POPTR_0004s12770	0.984027	10.9698	4.98489	9.15387	sp|Q8RX87|RFS6_ARATH	Probable galactinol--sucrose galactosyltransferase 6 OS=Arabidopsis thaliana GN=RFS6 PE=2 SV=2//9.71002e-42	sp|Q8RX87|RFS6_ARATH Probable galactinol--sucrose galactosyltransferase 6 OS=Arabidopsis thaliana GN=RFS6 PE=2 SV=2//9.71002e-42
POPTR_0005s10590	0.992747	2.18088	2.65841	2.15476	sp|F4HUK6|AAE1_ARATH	Probable acyl-activating enzyme 1, peroxisomal OS=Arabidopsis thaliana GN=AAE1 PE=2 SV=1//2.68511e-178	sp|F4HUK6|AAE1_ARATH Probable acyl-activating enzyme 1, peroxisomal OS=Arabidopsis thaliana GN=AAE1 PE=2 SV=1//2.68511e-178
POPTR_0001s00990	0.99301	1.75975	3.95699	2.4006	sp|Q94B74|NUDT2_ARATH	Nudix hydrolase 2 OS=Arabidopsis thaliana GN=NUDT2 PE=1 SV=1//1.15204e-15	sp|Q94B74|NUDT2_ARATH Nudix hydrolase 2 OS=Arabidopsis thaliana GN=NUDT2 PE=1 SV=1//1.15204e-15
POPTR_0005s16290	0.994173	1.12165	0.505203	3.5265			-//-
POPTR_0015s15790	0.994819	0.419762	0.207309	0.303815	sp|D1FP53|LIN_MEDTR	Putative E3 ubiquitin-protein ligase LIN OS=Medicago truncatula GN=LIN PE=2 SV=1//1.67901e-14	sp|D1FP53|LIN_MEDTR Putative E3 ubiquitin-protein ligase LIN OS=Medicago truncatula GN=LIN PE=2 SV=1//1.67901e-14
POPTR_0004s06210	0.999191	5.81803	7.592	15.365	sp|Q9FXF2|RKF1_ARATH	Probable LRR receptor-like serine/threonine-protein kinase RFK1 OS=Arabidopsis thaliana GN=RKF1 PE=1 SV=1//1.10122e-38	sp|Q9FXF2|RKF1_ARATH Probable LRR receptor-like serine/threonine-protein kinase RFK1 OS=Arabidopsis thaliana GN=RKF1 PE=1 SV=1//1.10122e-38
POPTR_0002s24590	1.00041	2.28924	2.37566	4.93186			-//-
POPTR_0005s00270	1.00082	2.51578	3.16955	1.9899			-//-
POPTR_0006s19500	1.00437	3.06199	1.19181	0.519818	sp|Q9ZUI0|Y2241_ARATH	Putative leucine-rich repeat receptor-like serine/threonine-protein kinase At2g24130 OS=Arabidopsis thaliana GN=At2g24130 PE=2 SV=1//0	sp|Q9ZUI0|Y2241_ARATH Putative leucine-rich repeat receptor-like serine/threonine-protein kinase At2g24130 OS=Arabidopsis thaliana GN=At2g24130 PE=2 SV=1//0
POPTR_0005s18240	1.00951	1282.18	1981.53	1416.57	sp|O22042|M3K3_ARATH	Mitogen-activated protein kinase kinase kinase 3 OS=Arabidopsis thaliana GN=ANP3 PE=1 SV=1//1.05452e-48	sp|O22042|M3K3_ARATH Mitogen-activated protein kinase kinase kinase 3 OS=Arabidopsis thaliana GN=ANP3 PE=1 SV=1//1.05452e-48
POPTR_0006s08000	1.01048	2.32568	2.25922	4.52187	sp|Q6NLD5|ERF15_ARATH	Ethylene-responsive transcription factor ERF015 OS=Arabidopsis thaliana GN=ERF015 PE=2 SV=1//4.24418e-39	sp|Q6NLD5|ERF15_ARATH Ethylene-responsive transcription factor ERF015 OS=Arabidopsis thaliana GN=ERF015 PE=2 SV=1//4.24418e-39
POPTR_0001s40180	1.01253	5.30399	12.0936	38.3738	sp|Q39688|EP1G_DAUCA	Epidermis-specific secreted glycoprotein EP1 OS=Daucus carota GN=EP1 PE=1 SV=1//1.87868e-124	sp|Q39688|EP1G_DAUCA Epidermis-specific secreted glycoprotein EP1 OS=Daucus carota GN=EP1 PE=1 SV=1//1.87868e-124
POPTR_0011s14220	1.01316	6.85644	7.29751	8.27656	sp|Q42670|PLSC_COCNU	1-acyl-sn-glycerol-3-phosphate acyltransferase OS=Cocos nucifera PE=1 SV=1//5.08504e-31	sp|Q42670|PLSC_COCNU 1-acyl-sn-glycerol-3-phosphate acyltransferase OS=Cocos nucifera PE=1 SV=1//5.08504e-31
POPTR_0014s04420	1.02493	12.4596	10.328	5.74823			-//-
POPTR_0006s22860	1.02584	2.31941	2.32165	48.6861	sp|Q6XNP7|HPI_HEVBR	Protease inhibitor HPI OS=Hevea brasiliensis GN=PI1 PE=1 SV=2//1.1992e-13	sp|Q6XNP7|HPI_HEVBR Protease inhibitor HPI OS=Hevea brasiliensis GN=PI1 PE=1 SV=2//1.1992e-13
POPTR_0016s10310	1.02835	0.329185	0.0766638	0.0491715	sp|P17801|KPRO_MAIZE	Putative receptor protein kinase ZmPK1 OS=Zea mays GN=PK1 PE=2 SV=2//0	sp|P17801|KPRO_MAIZE Putative receptor protein kinase ZmPK1 OS=Zea mays GN=PK1 PE=2 SV=2//0
POPTR_0012s14220	1.03073	2.73064	4.2764	1.27148	sp|Q7XJ98|KATAM_ARATH	Xyloglucan galactosyltransferase KATAMARI1 OS=Arabidopsis thaliana GN=KAM1 PE=1 SV=1//8.19316e-100	sp|Q7XJ98|KATAM_ARATH Xyloglucan galactosyltransferase KATAMARI1 OS=Arabidopsis thaliana GN=KAM1 PE=1 SV=1//8.19316e-100
POPTR_0014s04790	1.03101	1.32038	1.72224	2.52448			-//-
POPTR_0009s17100	1.03566	0.0918635	0.0872912	0.191152	sp|Q9SZL9|CSLD4_ARATH	Cellulose synthase-like protein D4 OS=Arabidopsis thaliana GN=CSLD4 PE=2 SV=1//0	sp|Q9SZL9|CSLD4_ARATH Cellulose synthase-like protein D4 OS=Arabidopsis thaliana GN=CSLD4 PE=2 SV=1//0
POPTR_0014s04570	1.03715	0.178293	0	0	sp|P23980|PMA2_SOLLC	Plasma membrane ATPase 2 (Fragment) OS=Solanum lycopersicum GN=LHA2 PE=3 SV=1//8.18262e-15	sp|P23980|PMA2_SOLLC Plasma membrane ATPase 2 (Fragment) OS=Solanum lycopersicum GN=LHA2 PE=3 SV=1//8.18262e-15
POPTR_0014s15580	1.04389	1.6845	1.78521	0.254482	sp|Q9LVE0|PTR33_ARATH	Nitrate transporter 1.3 OS=Arabidopsis thaliana GN=NRT1.3 PE=1 SV=1//1.16557e-16	sp|Q9LVE0|PTR33_ARATH Nitrate transporter 1.3 OS=Arabidopsis thaliana GN=NRT1.3 PE=1 SV=1//1.16557e-16
POPTR_0019s03490	1.04407	4.69134	5.45414	5.59857	sp|Q7XBH4|MYB4_ORYSJ	Myb-related protein Myb4 OS=Oryza sativa subsp. japonica GN=MYB4 PE=2 SV=2//1.00849e-65	sp|Q7XBH4|MYB4_ORYSJ Myb-related protein Myb4 OS=Oryza sativa subsp. japonica GN=MYB4 PE=2 SV=2//1.00849e-65
POPTR_0007s00750	1.0491	1.3778	1.93623	3.70053			-//-
POPTR_0609s00200	1.0522	0.519547	2.10968	6.50863	sp|P26792|INV1_DAUCA	Beta-fructofuranosidase, insoluble isoenzyme 1 OS=Daucus carota GN=INV1 PE=1 SV=1//0	sp|P26792|INV1_DAUCA Beta-fructofuranosidase, insoluble isoenzyme 1 OS=Daucus carota GN=INV1 PE=1 SV=1//0
POPTR_0001s03400	1.05599	0.207206	0.800527	2.58404	sp|Q9ZUI0|Y2241_ARATH	Putative leucine-rich repeat receptor-like serine/threonine-protein kinase At2g24130 OS=Arabidopsis thaliana GN=At2g24130 PE=2 SV=1//0	sp|Q9ZUI0|Y2241_ARATH Putative leucine-rich repeat receptor-like serine/threonine-protein kinase At2g24130 OS=Arabidopsis thaliana GN=At2g24130 PE=2 SV=1//0
POPTR_0004s20360	1.06385	2.46705	3.85705	8.63046	sp|Q9LMN8|WAK3_ARATH	Wall-associated receptor kinase 3 OS=Arabidopsis thaliana GN=WAK3 PE=2 SV=2//1.63526e-129	sp|Q9LMN8|WAK3_ARATH Wall-associated receptor kinase 3 OS=Arabidopsis thaliana GN=WAK3 PE=2 SV=2//1.63526e-129
POPTR_0001s46910	1.06567	197.804	241.817	439.43	sp|Q8GTB6|THCAS_CANSA	Tetrahydrocannabinolic acid synthase OS=Cannabis sativa PE=1 SV=1//0	sp|Q8GTB6|THCAS_CANSA Tetrahydrocannabinolic acid synthase OS=Cannabis sativa PE=1 SV=1//0
POPTR_0002s21530	1.08008	11.747	6.16551	4.41949			-//-
POPTR_0017s03340	1.08565	17.0848	31.62	82.1531			-//-
POPTR_0003s10120	1.08642	0.316124	4.1265	7.38808			-//-
POPTR_0009s06340	1.091	3.79416	3.96977	5.47619	sp|Q9SCP4|PP279_ARATH	Pentatricopeptide repeat-containing protein At3g53170 OS=Arabidopsis thaliana GN=At3g53170 PE=2 SV=1//2.77096e-18	sp|Q9SCP4|PP279_ARATH Pentatricopeptide repeat-containing protein At3g53170 OS=Arabidopsis thaliana GN=At3g53170 PE=2 SV=1//2.77096e-18
POPTR_0182s00210	1.10075	5.39167	5.76081	11.6767			-//-
POPTR_0002s03740	1.10128	2.97584	3.61156	2.74764	sp|Q9M384|SCR_ARATH	Protein SCARECROW OS=Arabidopsis thaliana GN=SCR PE=1 SV=1//6.84424e-146	sp|Q9M384|SCR_ARATH Protein SCARECROW OS=Arabidopsis thaliana GN=SCR PE=1 SV=1//6.84424e-146
POPTR_0001s29530	1.10334	10.0883	17.6059	55.269	sp|P11670|PRB1_TOBAC	Basic form of pathogenesis-related protein 1 OS=Nicotiana tabacum PE=3 SV=1//6.72429e-60	sp|P11670|PRB1_TOBAC Basic form of pathogenesis-related protein 1 OS=Nicotiana tabacum PE=3 SV=1//6.72429e-60
POPTR_0003s19290	1.10379	3.72368	5.09663	8.23313	sp|Q8L5A7|SOT15_ARATH	Cytosolic sulfotransferase 15 OS=Arabidopsis thaliana GN=SOT15 PE=1 SV=1//1.18556e-154	sp|Q8L5A7|SOT15_ARATH Cytosolic sulfotransferase 15 OS=Arabidopsis thaliana GN=SOT15 PE=1 SV=1//1.18556e-154
POPTR_0018s08250	1.10962	5.48991	10.2639	10.8522	sp|P51615|MAOX_VITVI	NADP-dependent malic enzyme OS=Vitis vinifera PE=2 SV=1//0	sp|P51615|MAOX_VITVI NADP-dependent malic enzyme OS=Vitis vinifera PE=2 SV=1//0
POPTR_0008s17180	1.11222	8.24281	7.1602	9.36171			-//-
POPTR_0001s07950	1.12011	5.36955	9.66401	23.3871			-//-
POPTR_0001s01720	1.12203	2.48019	3.58258	7.18858			-//-
POPTR_0004s11190	1.12204	168.015	429.994	283.855			-//-
POPTR_0001s41550	1.12269	1.93035	2.46509	3.18601	sp|Q8L3R3|RFL1_ARATH	Disease resistance protein RFL1 OS=Arabidopsis thaliana GN=RFL1 PE=2 SV=2//1.02474e-77	sp|Q8L3R3|RFL1_ARATH Disease resistance protein RFL1 OS=Arabidopsis thaliana GN=RFL1 PE=2 SV=2//1.02474e-77
POPTR_0016s03110	1.1255	79.4627	116.487	102.333	sp|Q9LSL5|LRK92_ARATH	L-type lectin-domain containing receptor kinase IX.2 OS=Arabidopsis thaliana GN=LECRK92 PE=2 SV=1//1.34454e-77	sp|Q9LSL5|LRK92_ARATH L-type lectin-domain containing receptor kinase IX.2 OS=Arabidopsis thaliana GN=LECRK92 PE=2 SV=1//1.34454e-77
POPTR_0727s00210	1.12666	1.00846	2.67557	6.11676			-//-
POPTR_0011s16700	1.12821	2.08866	1.83059	2.75423	sp|Q8VYJ1|MENE_ARATH	2-succinylbenzoate--CoA ligase, chloroplastic/peroxisomal OS=Arabidopsis thaliana GN=AAE14 PE=1 SV=1//0	sp|Q8VYJ1|MENE_ARATH 2-succinylbenzoate--CoA ligase, chloroplastic/peroxisomal OS=Arabidopsis thaliana GN=AAE14 PE=1 SV=1//0
POPTR_0016s05290	1.1285	5.51699	31.9159	25.5996	sp|O23406|U75D1_ARATH	UDP-glycosyltransferase 75D1 OS=Arabidopsis thaliana GN=UGT75D1 PE=2 SV=2//8.95553e-131	sp|O23406|U75D1_ARATH UDP-glycosyltransferase 75D1 OS=Arabidopsis thaliana GN=UGT75D1 PE=2 SV=2//8.95553e-131
POPTR_0001s36510	1.12894	2.5407	4.04403	5.62676	sp|Q39224|SRG1_ARATH	Protein SRG1 OS=Arabidopsis thaliana GN=SRG1 PE=2 SV=1//3.67314e-16	sp|Q39224|SRG1_ARATH Protein SRG1 OS=Arabidopsis thaliana GN=SRG1 PE=2 SV=1//3.67314e-16
POPTR_0007s01040	1.12931	1.76823	0.709409	2.0473	sp|Q9FKW0|RNG1A_ARATH	Putative E3 ubiquitin-protein ligase RING1a OS=Arabidopsis thaliana GN=RING1A PE=1 SV=2//8.10199e-99	sp|Q9FKW0|RNG1A_ARATH Putative E3 ubiquitin-protein ligase RING1a OS=Arabidopsis thaliana GN=RING1A PE=1 SV=2//8.10199e-99
POPTR_0009s11280	1.12981	6.68774	3.46878	1.09777	sp|P48417|CP74_LINUS	Allene oxide synthase, chloroplastic OS=Linum usitatissimum GN=CYP74A PE=1 SV=1//9.84943e-176	sp|P48417|CP74_LINUS Allene oxide synthase, chloroplastic OS=Linum usitatissimum GN=CYP74A PE=1 SV=1//9.84943e-176
POPTR_0005s07840	1.13085	9.32731	10.4938	9.08906	sp|Q8LAL0|SCO12_ARATH	Protein SCO1 homolog 2, mitochondrial OS=Arabidopsis thaliana GN=HCC2 PE=2 SV=1//1.12621e-41	sp|Q8LAL0|SCO12_ARATH Protein SCO1 homolog 2, mitochondrial OS=Arabidopsis thaliana GN=HCC2 PE=2 SV=1//1.12621e-41
POPTR_0006s14010	1.13446	5.23765	3.67345	1.30017	sp|P17407|21KD_DAUCA	21 kDa protein OS=Daucus carota PE=2 SV=1//1.94183e-34	sp|P17407|21KD_DAUCA 21 kDa protein OS=Daucus carota PE=2 SV=1//1.94183e-34
POPTR_0002s18840	1.13534	1.98421	2.69599	2.50637			-//-
POPTR_0001s35060	1.14131	3.44773	3.74421	4.67759	sp|Q9CAL2|CRK3_ARATH	Cysteine-rich receptor-like protein kinase 3 OS=Arabidopsis thaliana GN=CRK3 PE=2 SV=1//4.71725e-12	sp|Q9CAL2|CRK3_ARATH Cysteine-rich receptor-like protein kinase 3 OS=Arabidopsis thaliana GN=CRK3 PE=2 SV=1//4.71725e-12
POPTR_0002s07800	1.14154	0.658911	1.76166	3.76818	sp|A9PJQ8|NDHM_POPJC	NAD(P)H-quinone oxidoreductase subunit M, chloroplastic OS=Populus jackii GN=ndhM PE=2 SV=1//8.20524e-21	sp|A9PJQ8|NDHM_POPJC NAD(P)H-quinone oxidoreductase subunit M, chloroplastic OS=Populus jackii GN=ndhM PE=2 SV=1//8.20524e-21
POPTR_0004s04980	1.15765	2.06615	4.80632	11.6496	sp|B6VJS4|ROMT_VITVI	Trans-resveratrol di-O-methyltransferase OS=Vitis vinifera GN=ROMT PE=1 SV=2//5.25341e-31	sp|B6VJS4|ROMT_VITVI Trans-resveratrol di-O-methyltransferase OS=Vitis vinifera GN=ROMT PE=1 SV=2//5.25341e-31
POPTR_0002s05780	1.15928	1.58824	2.65365	1.36192	sp|P49293|PSY_CUCME	Phytoene synthase, chloroplastic OS=Cucumis melo GN=PSY PE=2 SV=1//1.12273e-39	sp|P49293|PSY_CUCME Phytoene synthase, chloroplastic OS=Cucumis melo GN=PSY PE=2 SV=1//1.12273e-39
POPTR_0008s09410	1.16047	1.33594	1.28008	4.1674	sp|Q9SHD0|ZAT4_ARATH	Zinc finger protein ZAT4 OS=Arabidopsis thaliana GN=ZAT4 PE=2 SV=1//1.43985e-12	sp|Q9SHD0|ZAT4_ARATH Zinc finger protein ZAT4 OS=Arabidopsis thaliana GN=ZAT4 PE=2 SV=1//1.43985e-12
POPTR_0001s04550	1.16059	350.254	428.087	171.245			-//-
POPTR_0003s06450	1.16432	14.7372	34.4436	8.80454	sp|Q9CAH1|Y1725_ARATH	Putative receptor-like protein kinase At1g72540 OS=Arabidopsis thaliana GN=At1g72540 PE=2 SV=1//1.564e-176	sp|Q9CAH1|Y1725_ARATH Putative receptor-like protein kinase At1g72540 OS=Arabidopsis thaliana GN=At1g72540 PE=2 SV=1//1.564e-176
POPTR_0014s05470	1.16563	6.82684	7.93145	9.58439	sp|Q03363|DNJH1_ALLPO	DnaJ protein homolog 1 (Fragment) OS=Allium porrum GN=DNAJ1 PE=2 SV=1//1.98722e-21	sp|Q03363|DNJH1_ALLPO DnaJ protein homolog 1 (Fragment) OS=Allium porrum GN=DNAJ1 PE=2 SV=1//1.98722e-21
POPTR_0019s00480	1.16591	2.56146	2.36046	2.74904	sp|Q9T048|DRL27_ARATH	Disease resistance protein At4g27190 OS=Arabidopsis thaliana GN=At4g27190 PE=2 SV=1//1.09013e-59	sp|Q9T048|DRL27_ARATH Disease resistance protein At4g27190 OS=Arabidopsis thaliana GN=At4g27190 PE=2 SV=1//1.09013e-59
POPTR_0006s22120	1.17996	5.44084	3.22863	2.94852	sp|Q8GW29|LOG7_ARATH	Cytokinin riboside 5&apos;-monophosphate phosphoribohydrolase LOG7 OS=Arabidopsis thaliana GN=LOG7 PE=1 SV=2//6.8461e-106	sp|Q8GW29|LOG7_ARATH Cytokinin riboside 5&apos;-monophosphate phosphoribohydrolase LOG7 OS=Arabidopsis thaliana GN=LOG7 PE=1 SV=2//6.8461e-106
POPTR_0004s03430	1.18147	3.01873	6.74028	8.58731	sp|Q8VDM6|HNRL1_MOUSE	Heterogeneous nuclear ribonucleoprotein U-like protein 1 OS=Mus musculus GN=Hnrnpul1 PE=1 SV=1//4.15214e-11	sp|Q8VDM6|HNRL1_MOUSE Heterogeneous nuclear ribonucleoprotein U-like protein 1 OS=Mus musculus GN=Hnrnpul1 PE=1 SV=1//4.15214e-11
POPTR_0002s00750	1.18201	0.411227	0.234644	0.306234			-//-
POPTR_0015s12060	1.18204	58.7715	141.532	158.552			-//-
POPTR_0007s03640	1.18365	5.04764	13.4761	59.8841	sp|P13087|MIRA_RICDU	Miraculin OS=Richadella dulcifica PE=1 SV=3//4.50269e-13	sp|P13087|MIRA_RICDU Miraculin OS=Richadella dulcifica PE=1 SV=3//4.50269e-13
POPTR_0001s09000	1.18459	6.98545	7.89421	26.7254	sp|P81370|TLP_ACTDE	Thaumatin-like protein OS=Actinidia deliciosa GN=tlp PE=1 SV=2//2.57181e-112	sp|P81370|TLP_ACTDE Thaumatin-like protein OS=Actinidia deliciosa GN=tlp PE=1 SV=2//2.57181e-112
POPTR_0010s20800	1.18868	1.84649	3.71144	1.56145	sp|Q9LHS8|LBD33_ARATH	LOB domain-containing protein 33 OS=Arabidopsis thaliana GN=LBD33 PE=2 SV=1//2.91591e-36	sp|Q9LHS8|LBD33_ARATH LOB domain-containing protein 33 OS=Arabidopsis thaliana GN=LBD33 PE=2 SV=1//2.91591e-36
POPTR_0017s12120	1.19134	0.027606	0.0262456	0.237002	sp|Q9LHD1|AB15B_ARATH	ABC transporter B family member 15 OS=Arabidopsis thaliana GN=ABCB15 PE=1 SV=1//0	sp|Q9LHD1|AB15B_ARATH ABC transporter B family member 15 OS=Arabidopsis thaliana GN=ABCB15 PE=1 SV=1//0
POPTR_0006s23330	1.19527	6.08735	6.76422	13.4648	sp|Q9M088|E135_ARATH	Glucan endo-1,3-beta-glucosidase 5 OS=Arabidopsis thaliana GN=At4g31140 PE=1 SV=1//6.88662e-27	sp|Q9M088|E135_ARATH Glucan endo-1,3-beta-glucosidase 5 OS=Arabidopsis thaliana GN=At4g31140 PE=1 SV=1//6.88662e-27
POPTR_0001s19320	1.19584	32.9437	44.4863	18.0057	sp|Q9SSQ8|HS26M_ARATH	26.5 kDa heat shock protein, mitochondrial OS=Arabidopsis thaliana GN=HSP26.5 PE=2 SV=1//2.5427e-47	sp|Q9SSQ8|HS26M_ARATH 26.5 kDa heat shock protein, mitochondrial OS=Arabidopsis thaliana GN=HSP26.5 PE=2 SV=1//2.5427e-47
POPTR_0013s02840	1.19641	1.78399	3.13262	5.36647	sp|P60838|DRL1_ARATH	Probable disease resistance protein At1g12280 OS=Arabidopsis thaliana GN=At1g12280 PE=2 SV=1//3.47423e-26	sp|P60838|DRL1_ARATH Probable disease resistance protein At1g12280 OS=Arabidopsis thaliana GN=At1g12280 PE=2 SV=1//3.47423e-26
POPTR_0010s20630	1.20137	3.66537	3.23348	1.35356			-//-
POPTR_0011s16380	1.20427	8.56637	4.94122	3.61101	sp|A6P6W1|CASL2_CANSA	Cannabidiolic acid synthase-like 2 OS=Cannabis sativa GN=CBDAS3 PE=2 SV=1//1.95032e-170	sp|A6P6W1|CASL2_CANSA Cannabidiolic acid synthase-like 2 OS=Cannabis sativa GN=CBDAS3 PE=2 SV=1//1.95032e-170
POPTR_0001s10490	1.20553	40.8129	76.2297	104.113	sp|Q8H0Y8|WRK41_ARATH	Probable WRKY transcription factor 41 OS=Arabidopsis thaliana GN=WRKY41 PE=2 SV=2//3.06539e-13	sp|Q8H0Y8|WRK41_ARATH Probable WRKY transcription factor 41 OS=Arabidopsis thaliana GN=WRKY41 PE=2 SV=2//3.06539e-13
POPTR_0001s24880	1.20626	1.23853	2.78816	1.16752	sp|O80933|SCL9_ARATH	Scarecrow-like protein 9 OS=Arabidopsis thaliana GN=SCL9 PE=2 SV=1//5.09089e-168	sp|O80933|SCL9_ARATH Scarecrow-like protein 9 OS=Arabidopsis thaliana GN=SCL9 PE=2 SV=1//5.09089e-168
POPTR_0004s17510	1.20681	2.13052	2.80588	8.89273			-//-
POPTR_0003s05580	1.21004	12.7405	8.13591	2.31306	sp|Q9SND9|Y3028_ARATH	Uncharacterized acetyltransferase At3g50280 OS=Arabidopsis thaliana GN=At3g50280 PE=1 SV=1//4.2219e-95	sp|Q9SND9|Y3028_ARATH Uncharacterized acetyltransferase At3g50280 OS=Arabidopsis thaliana GN=At3g50280 PE=1 SV=1//4.2219e-95
POPTR_0005s12820	1.21124	1.7518	1.66644	1.98446			-//-
POPTR_0003s00500	1.21263	0.494513	1.64477	8.34442	sp|P60621|COX1_RAPSA	Cytochrome c oxidase subunit 1 OS=Raphanus sativus GN=COX1 PE=3 SV=1//1.93781e-20	sp|P60621|COX1_RAPSA Cytochrome c oxidase subunit 1 OS=Raphanus sativus GN=COX1 PE=3 SV=1//1.93781e-20
POPTR_0004s10430	1.21263	9.92147	11.2796	5.25742			-//-
POPTR_0010s07000	1.2133	7.28133	7.97892	22.4991	sp|Q7Y0F2|NRX12_ORYSJ	Probable nucleoredoxin 1-2 OS=Oryza sativa subsp. japonica GN=Os03g0405900 PE=2 SV=1//1.97703e-26	sp|Q7Y0F2|NRX12_ORYSJ Probable nucleoredoxin 1-2 OS=Oryza sativa subsp. japonica GN=Os03g0405900 PE=2 SV=1//1.97703e-26
POPTR_0013s09630	1.21386	2.71778	2.36382	6.19491			-//-
POPTR_0002s19140	1.21595	1.4632	11.2779	5.37232			-//-
POPTR_0008s08630	1.21875	17.4128	7.09763	0	sp|P80022|RNLE_SOLLC	Extracellular ribonuclease LE OS=Solanum lycopersicum PE=1 SV=2//8.06361e-32	sp|P80022|RNLE_SOLLC Extracellular ribonuclease LE OS=Solanum lycopersicum PE=1 SV=2//8.06361e-32
POPTR_0013s12840	1.22011	2.98832	1.8185	3.15381	sp|Q9SQX6|SCP7_ARATH	Serine carboxypeptidase-like 7 OS=Arabidopsis thaliana GN=SCPL7 PE=2 SV=1//2.8649e-21	sp|Q9SQX6|SCP7_ARATH Serine carboxypeptidase-like 7 OS=Arabidopsis thaliana GN=SCPL7 PE=2 SV=1//2.8649e-21
POPTR_0004s11010	1.222	0.274373	0.440272	0.188371	sp|Q9FWA6|PP207_ARATH	Pentatricopeptide repeat-containing protein At3g02330 OS=Arabidopsis thaliana GN=PCMP-E90 PE=2 SV=2//2.86142e-59	sp|Q9FWA6|PP207_ARATH Pentatricopeptide repeat-containing protein At3g02330 OS=Arabidopsis thaliana GN=PCMP-E90 PE=2 SV=2//2.86142e-59
POPTR_0533s00200	1.22214	6.05864	9.21382	14.4562	sp|P93147|C81E1_GLYEC	Isoflavone 2&apos;-hydroxylase OS=Glycyrrhiza echinata GN=CYP81E1 PE=1 SV=2//1.68545e-87	sp|P93147|C81E1_GLYEC Isoflavone 2&apos;-hydroxylase OS=Glycyrrhiza echinata GN=CYP81E1 PE=1 SV=2//1.68545e-87
POPTR_0602s00210	1.226	1.506	2.86504	1.36528	sp|Q9STX2|VEP1_ARATH	3-oxo-Delta(4,5)-steroid 5-beta-reductase OS=Arabidopsis thaliana GN=VEP1 PE=1 SV=1//0	sp|Q9STX2|VEP1_ARATH 3-oxo-Delta(4,5)-steroid 5-beta-reductase OS=Arabidopsis thaliana GN=VEP1 PE=1 SV=1//0
POPTR_0001s35810	1.22617	4.5296	2.46878	1.86896	sp|Q6F4F5|C724B_ORYSJ	Cytochrome P450 724B1 OS=Oryza sativa subsp. japonica GN=CYP724B1 PE=1 SV=1//1.62686e-08	sp|Q6F4F5|C724B_ORYSJ Cytochrome P450 724B1 OS=Oryza sativa subsp. japonica GN=CYP724B1 PE=1 SV=1//1.62686e-08
POPTR_0017s02070	1.23009	3.23304	5.58167	6.72597	sp|Q9S7V4|HA22A_ARATH	HVA22-like protein a OS=Arabidopsis thaliana GN=HVA22A PE=2 SV=1//3.42685e-10	sp|Q9S7V4|HA22A_ARATH HVA22-like protein a OS=Arabidopsis thaliana GN=HVA22A PE=2 SV=1//3.42685e-10
POPTR_0001s28380	1.23078	1.45543	1.91206	3.39597	sp|Q7TPD0|INT3_MOUSE	Integrator complex subunit 3 OS=Mus musculus GN=Ints3 PE=1 SV=2//1.08384e-85	sp|Q7TPD0|INT3_MOUSE Integrator complex subunit 3 OS=Mus musculus GN=Ints3 PE=1 SV=2//1.08384e-85
POPTR_0012s00780	1.23189	17.0399	9.37295	7.38245	sp|Q6J163|5NG4_PINTA	Auxin-induced protein 5NG4 OS=Pinus taeda PE=2 SV=1//1.11189e-06	sp|Q6J163|5NG4_PINTA Auxin-induced protein 5NG4 OS=Pinus taeda PE=2 SV=1//1.11189e-06
POPTR_0014s11860	1.2331	2.71641	2.63979	1.30396			-//-
POPTR_0015s04190	1.23682	1.00168	2.79692	2.36661	sp|P0A9T5|TAS_SHIFL	Protein tas OS=Shigella flexneri GN=tas PE=3 SV=1//4.67337e-12	sp|P0A9T5|TAS_SHIFL Protein tas OS=Shigella flexneri GN=tas PE=3 SV=1//4.67337e-12
POPTR_0018s03600	1.24128	13.6706	12.7324	2.10631	sp|P35792|PR12_HORVU	Pathogenesis-related protein PRB1-2 OS=Hordeum vulgare PE=2 SV=1//4.10647e-50	sp|P35792|PR12_HORVU Pathogenesis-related protein PRB1-2 OS=Hordeum vulgare PE=2 SV=1//4.10647e-50
POPTR_0011s14170	1.24166	150.071	448.904	546.112	sp|Q67YE6|SAP12_ARATH	Zinc finger AN1 domain-containing stress-associated protein 12 OS=Arabidopsis thaliana GN=SAP12 PE=2 SV=2//4.24874e-07	sp|Q67YE6|SAP12_ARATH Zinc finger AN1 domain-containing stress-associated protein 12 OS=Arabidopsis thaliana GN=SAP12 PE=2 SV=2//4.24874e-07
POPTR_0002s07710	1.24749	269.643	667.12	1284.38			-//-
POPTR_0003s05590	1.24754	11.4317	7.47762	2.11064	sp|Q9SND9|Y3028_ARATH	Uncharacterized acetyltransferase At3g50280 OS=Arabidopsis thaliana GN=At3g50280 PE=1 SV=1//3.1964e-75	sp|Q9SND9|Y3028_ARATH Uncharacterized acetyltransferase At3g50280 OS=Arabidopsis thaliana GN=At3g50280 PE=1 SV=1//3.1964e-75
POPTR_0004s01860	1.24896	0.361733	0.229182	0	sp|P37124|C77A2_SOLME	Cytochrome P450 77A2 OS=Solanum melongena GN=CYP77A2 PE=2 SV=1//1.92525e-137	sp|P37124|C77A2_SOLME Cytochrome P450 77A2 OS=Solanum melongena GN=CYP77A2 PE=2 SV=1//1.92525e-137
POPTR_0018s12600	1.2519	2.3346	3.56073	3.5338			-//-
POPTR_0005s27760	1.25481	18.8656	31.1582	15.1317			-//-
POPTR_0012s02100	1.25546	9.66803	10.5852	14.8047	sp|O82595|NGA4_ARATH	B3 domain-containing transcription factor NGA4 OS=Arabidopsis thaliana GN=NGA4 PE=2 SV=2//7.93601e-08	sp|O82595|NGA4_ARATH B3 domain-containing transcription factor NGA4 OS=Arabidopsis thaliana GN=NGA4 PE=2 SV=2//7.93601e-08
POPTR_0004s15330	1.25828	2.40557	1.92895	3.51212	sp|Q39111|GAOX2_ARATH	Gibberellin 20 oxidase 2 OS=Arabidopsis thaliana GN=20ox2 PE=2 SV=1//8.96554e-18	sp|Q39111|GAOX2_ARATH Gibberellin 20 oxidase 2 OS=Arabidopsis thaliana GN=20ox2 PE=2 SV=1//8.96554e-18
POPTR_0011s05130	1.25967	11.4958	15.9482	10.434	sp|Q96320|HSFB1_ARATH	Heat stress transcription factor B-1 OS=Arabidopsis thaliana GN=HSFB1 PE=2 SV=2//6.14513e-17	sp|Q96320|HSFB1_ARATH Heat stress transcription factor B-1 OS=Arabidopsis thaliana GN=HSFB1 PE=2 SV=2//6.14513e-17
POPTR_0016s12920	1.26655	2.53397	4.00617	3.08378			-//-
POPTR_0012s13580	1.27413	19.3285	14.0345	4.6742	sp|Q9FXW4|C80B2_COPJA	Probable (S)-N-methylcoclaurine 3&apos;-hydroxylase isozyme 2 OS=Coptis japonica GN=CYP80B2 PE=2 SV=1//1.19874e-63	sp|Q9FXW4|C80B2_COPJA Probable (S)-N-methylcoclaurine 3&apos;-hydroxylase isozyme 2 OS=Coptis japonica GN=CYP80B2 PE=2 SV=1//1.19874e-63
POPTR_0014s02400	1.27563	0.228266	0.386168	0.691261	sp|P0C7P8|LHWL1_ARATH	Transcription factor EMB1444 OS=Arabidopsis thaliana GN=EMB1444 PE=2 SV=1//2.92756e-18	sp|P0C7P8|LHWL1_ARATH Transcription factor EMB1444 OS=Arabidopsis thaliana GN=EMB1444 PE=2 SV=1//2.92756e-18
POPTR_0015s12280	1.28086	4.55098	6.67918	12.2936	sp|Q9C7A2|Y3236_ARATH	Ankyrin repeat-containing protein At3g12360 OS=Arabidopsis thaliana GN=At3g12360 PE=2 SV=1//2.24388e-08	sp|Q9C7A2|Y3236_ARATH Ankyrin repeat-containing protein At3g12360 OS=Arabidopsis thaliana GN=At3g12360 PE=2 SV=1//2.24388e-08
POPTR_0006s03700	1.28658	1.93846	3.12576	2.20003	sp|P47082|AVT1_YEAST	Vacuolar amino acid transporter 1 OS=Saccharomyces cerevisiae (strain ATCC 204508 / S288c) GN=AVT1 PE=1 SV=1//3.52457e-26	sp|P47082|AVT1_YEAST Vacuolar amino acid transporter 1 OS=Saccharomyces cerevisiae (strain ATCC 204508 / S288c) GN=AVT1 PE=1 SV=1//3.52457e-26
POPTR_0009s06810	1.28783	8.22966	9.67219	13.5964	sp|Q8S2W4|AGP23_ARATH	Arabinogalactan peptide 23 OS=Arabidopsis thaliana GN=AGP23 PE=3 SV=2//7.58265e-07	sp|Q8S2W4|AGP23_ARATH Arabinogalactan peptide 23 OS=Arabidopsis thaliana GN=AGP23 PE=3 SV=2//7.58265e-07
POPTR_0006s07310	1.28944	132.837	145.271	78.3726			-//-
POPTR_0386s00200	1.30793	0.569636	0.318707	0.248609	sp|O80905|S40A1_ARATH	Solute carrier family 40 member 1 OS=Arabidopsis thaliana GN=IREG1 PE=2 SV=1//6.56408e-50	sp|O80905|S40A1_ARATH Solute carrier family 40 member 1 OS=Arabidopsis thaliana GN=IREG1 PE=2 SV=1//6.56408e-50
POPTR_0013s05870	1.31578	10.6238	12.6902	11.5012			-//-
POPTR_0004s21020	1.31668	0.960617	3.86075	1.43907	sp|Q7FAE1|MOMAS_ORYSJ	Momilactone A synthase OS=Oryza sativa subsp. japonica GN=Os04g0179200 PE=2 SV=1//2.09674e-93	sp|Q7FAE1|MOMAS_ORYSJ Momilactone A synthase OS=Oryza sativa subsp. japonica GN=Os04g0179200 PE=2 SV=1//2.09674e-93
POPTR_0016s12220	1.31838	2.8191	2.73005	4.05401	sp|C0LGG7|Y1534_ARATH	Probable LRR receptor-like serine/threonine-protein kinase At1g53420 OS=Arabidopsis thaliana GN=At1g53420 PE=2 SV=2//1.50644e-09	sp|C0LGG7|Y1534_ARATH Probable LRR receptor-like serine/threonine-protein kinase At1g53420 OS=Arabidopsis thaliana GN=At1g53420 PE=2 SV=2//1.50644e-09
POPTR_0006s04680	1.31926	27.9607	29.4526	17.5827	sp|Q9ZSK5|ZOG_PHALU	Zeatin O-glucosyltransferase OS=Phaseolus lunatus GN=ZOG1 PE=2 SV=1//7.94082e-171	sp|Q9ZSK5|ZOG_PHALU Zeatin O-glucosyltransferase OS=Phaseolus lunatus GN=ZOG1 PE=2 SV=1//7.94082e-171
POPTR_0014s17900	1.32341	12.8672	13.53	5.83672	sp|Q9ZWA6|MGP_ARATH	Zinc finger protein MAGPIE OS=Arabidopsis thaliana GN=MGP PE=1 SV=1//2.73904e-74	sp|Q9ZWA6|MGP_ARATH Zinc finger protein MAGPIE OS=Arabidopsis thaliana GN=MGP PE=1 SV=1//2.73904e-74
POPTR_0002s04340	1.32362	162.861	172.264	51.6656	sp|O81117|C94A1_VICSA	Cytochrome P450 94A1 OS=Vicia sativa GN=CYP94A1 PE=2 SV=2//0	sp|O81117|C94A1_VICSA Cytochrome P450 94A1 OS=Vicia sativa GN=CYP94A1 PE=2 SV=2//0
POPTR_0010s08230	1.32656	8.68224	6.94849	1.06951	sp|Q96303|PHT14_ARATH	Inorganic phosphate transporter 1-4 OS=Arabidopsis thaliana GN=PHT1-4 PE=1 SV=1//3.71235e-16	sp|Q96303|PHT14_ARATH Inorganic phosphate transporter 1-4 OS=Arabidopsis thaliana GN=PHT1-4 PE=1 SV=1//3.71235e-16
POPTR_0008s16420	1.32916	3.68786	3.91805	0.794889			-//-
POPTR_0005s23070	1.33559	13.912	8.22237	4.52342	sp|Q8GXU9|FAF2_ARATH	Protein FANTASTIC FOUR 2 OS=Arabidopsis thaliana GN=FAF2 PE=2 SV=1//5.97515e-19	sp|Q8GXU9|FAF2_ARATH Protein FANTASTIC FOUR 2 OS=Arabidopsis thaliana GN=FAF2 PE=2 SV=1//5.97515e-19
POPTR_0005s10310	1.33909	0.404963	0.315316	0.228306	sp|P44439|PCNB_HAEIN	Probable poly(A) polymerase OS=Haemophilus influenzae (strain ATCC 51907 / DSM 11121 / KW20 / Rd) GN=pcnB PE=3 SV=1//5.10178e-07	sp|P44439|PCNB_HAEIN Probable poly(A) polymerase OS=Haemophilus influenzae (strain ATCC 51907 / DSM 11121 / KW20 / Rd) GN=pcnB PE=3 SV=1//5.10178e-07
POPTR_0001s06070	1.34126	1.3463	2.24938	4.42096	sp|Q5MAU8|PPA27_ARATH	Probable inactive purple acid phosphatase 27 OS=Arabidopsis thaliana GN=PAP27 PE=2 SV=1//4.88985e-08	sp|Q5MAU8|PPA27_ARATH Probable inactive purple acid phosphatase 27 OS=Arabidopsis thaliana GN=PAP27 PE=2 SV=1//4.88985e-08
POPTR_0016s00770	1.34536	6.14653	5.37799	11.2082	sp|Q94B74|NUDT2_ARATH	Nudix hydrolase 2 OS=Arabidopsis thaliana GN=NUDT2 PE=1 SV=1//4.17083e-118	sp|Q94B74|NUDT2_ARATH Nudix hydrolase 2 OS=Arabidopsis thaliana GN=NUDT2 PE=1 SV=1//4.17083e-118
POPTR_0014s08850	1.34597	4.53944	6.84021	5.07086	sp|P29061|CHIB_TOBAC	Basic endochitinase OS=Nicotiana tabacum PE=2 SV=1//2.46749e-129	sp|P29061|CHIB_TOBAC Basic endochitinase OS=Nicotiana tabacum PE=2 SV=1//2.46749e-129
POPTR_0007s13840	1.35037	5.89064	12.5066	7.71391			-//-
POPTR_0016s12470	1.35088	19.013	46.9195	60.547	sp|Q9SDW0|TGT3A_ARATH	Trihelix transcription factor GT-3a OS=Arabidopsis thaliana GN=GT-3A PE=1 SV=1//3.10096e-51	sp|Q9SDW0|TGT3A_ARATH Trihelix transcription factor GT-3a OS=Arabidopsis thaliana GN=GT-3A PE=1 SV=1//3.10096e-51
POPTR_0011s04030	1.35253	2.60445	2.52011	1.65517	sp|Q9ZR04|CCD61_ARATH	Putative cyclin-D6-1 OS=Arabidopsis thaliana GN=CYCD6-1 PE=2 SV=1//2.54165e-47	sp|Q9ZR04|CCD61_ARATH Putative cyclin-D6-1 OS=Arabidopsis thaliana GN=CYCD6-1 PE=2 SV=1//2.54165e-47
POPTR_0012s11910	1.35307	0.185805	0.0662961	0.132609	sp|D1FP57|LIN2_LOTJA	Putative E3 ubiquitin-protein ligase LIN-2 OS=Lotus japonicus GN=LIN PE=1 SV=1//3.63618e-18	sp|D1FP57|LIN2_LOTJA Putative E3 ubiquitin-protein ligase LIN-2 OS=Lotus japonicus GN=LIN PE=1 SV=1//3.63618e-18
POPTR_0002s03190	1.35326	21.2125	13.9879	7.32466	sp|Q67YU0|CKX5_ARATH	Cytokinin dehydrogenase 5 OS=Arabidopsis thaliana GN=CKX5 PE=2 SV=1//0	sp|Q67YU0|CKX5_ARATH Cytokinin dehydrogenase 5 OS=Arabidopsis thaliana GN=CKX5 PE=2 SV=1//0
POPTR_0005s03480	1.35332	1.5865	2.716	2.06097	sp|O81635|ATK4_ARATH	Kinesin-4 OS=Arabidopsis thaliana GN=ATK4 PE=1 SV=2//5.83328e-30	sp|O81635|ATK4_ARATH Kinesin-4 OS=Arabidopsis thaliana GN=ATK4 PE=1 SV=2//5.83328e-30
POPTR_0001s17540	1.35853	0.190256	0.0602934	0	sp|Q9FMF5|RPT3_ARATH	Root phototropism protein 3 OS=Arabidopsis thaliana GN=RPT3 PE=1 SV=2//8.0557e-71	sp|Q9FMF5|RPT3_ARATH Root phototropism protein 3 OS=Arabidopsis thaliana GN=RPT3 PE=1 SV=2//8.0557e-71
POPTR_0005s11450	1.36319	27.2785	24.2956	39.7448			-//-
POPTR_0005s26630	1.36472	11.196	12.2355	25.1531	sp|Q9FKX5|NIPL1_ARATH	NEP1-interacting protein-like 1 OS=Arabidopsis thaliana GN=ATL27 PE=2 SV=1//3.2777e-07	sp|Q9FKX5|NIPL1_ARATH NEP1-interacting protein-like 1 OS=Arabidopsis thaliana GN=ATL27 PE=2 SV=1//3.2777e-07
POPTR_0004s17810	1.36747	119.695	332.575	118.504	sp|Q9FYB5|DNJ11_ARATH	Chaperone protein dnaJ 11, chloroplastic OS=Arabidopsis thaliana GN=ATJ11 PE=1 SV=2//4.61342e-28	sp|Q9FYB5|DNJ11_ARATH Chaperone protein dnaJ 11, chloroplastic OS=Arabidopsis thaliana GN=ATJ11 PE=1 SV=2//4.61342e-28
POPTR_0008s15140	1.37069	2.78458	5.76974	6.68872	sp|Q9SKY8|HSP7H_ARATH	Heat shock 70 kDa protein 8 OS=Arabidopsis thaliana GN=HSP70-8 PE=2 SV=1//0	sp|Q9SKY8|HSP7H_ARATH Heat shock 70 kDa protein 8 OS=Arabidopsis thaliana GN=HSP70-8 PE=2 SV=1//0
POPTR_0006s03460	1.37107	3.2857	1.96293	1.88998	sp|Q9C8D4|AAE11_ARATH	Butyrate--CoA ligase AAE11, peroxisomal OS=Arabidopsis thaliana GN=AAE11 PE=1 SV=1//0	sp|Q9C8D4|AAE11_ARATH Butyrate--CoA ligase AAE11, peroxisomal OS=Arabidopsis thaliana GN=AAE11 PE=1 SV=1//0
POPTR_0018s06250	1.37165	3.827	8.30368	0.749576	sp|Q6NKW9|E138_ARATH	Glucan endo-1,3-beta-glucosidase 8 OS=Arabidopsis thaliana GN=At1g64760 PE=1 SV=2//1.68389e-173	sp|Q6NKW9|E138_ARATH Glucan endo-1,3-beta-glucosidase 8 OS=Arabidopsis thaliana GN=At1g64760 PE=1 SV=2//1.68389e-173
POPTR_0006s22050	1.37642	4.49486	2.79491	3.89327			-//-
POPTR_0001s29400	1.37664	3.81011	2.5115	1.9245	sp|Q9T072|BH025_ARATH	Transcription factor bHLH25 OS=Arabidopsis thaliana GN=BHLH25 PE=2 SV=2//5.79633e-64	sp|Q9T072|BH025_ARATH Transcription factor bHLH25 OS=Arabidopsis thaliana GN=BHLH25 PE=2 SV=2//5.79633e-64
POPTR_0003s12050	1.39003	12.1027	9.56077	9.19407	sp|Q14CH1|MOCOS_MOUSE	Molybdenum cofactor sulfurase OS=Mus musculus GN=Mocos PE=2 SV=1//3.57325e-09	sp|Q14CH1|MOCOS_MOUSE Molybdenum cofactor sulfurase OS=Mus musculus GN=Mocos PE=2 SV=1//3.57325e-09
POPTR_0019s05740	1.39017	3.85354	4.57956	2.82023	sp|B0G0Y5|MYBAA_DICDI	Myb-like protein AA OS=Dictyostelium discoideum GN=mybAA PE=3 SV=1//3.63934e-16	sp|B0G0Y5|MYBAA_DICDI Myb-like protein AA OS=Dictyostelium discoideum GN=mybAA PE=3 SV=1//3.63934e-16
POPTR_0018s03210	1.40084	0.442952	0.394996	0.0526891	sp|Q8LGN0|GLR27_ARATH	Glutamate receptor 2.7 OS=Arabidopsis thaliana GN=GLR2.7 PE=2 SV=3//0	sp|Q8LGN0|GLR27_ARATH Glutamate receptor 2.7 OS=Arabidopsis thaliana GN=GLR2.7 PE=2 SV=3//0
POPTR_0008s20670	1.40174	0.602214	0.292404	0			-//-
POPTR_0006s00610	1.40532	0.918296	1.13047	1.23211	sp|Q651X6|CSLE6_ORYSJ	Cellulose synthase-like protein E6 OS=Oryza sativa subsp. japonica GN=CSLE6 PE=2 SV=1//0	sp|Q651X6|CSLE6_ORYSJ Cellulose synthase-like protein E6 OS=Oryza sativa subsp. japonica GN=CSLE6 PE=2 SV=1//0
POPTR_0003s01270	1.40758	1.8193	2.30448	3.34402	sp|Q38898|AKT2_ARATH	Potassium channel AKT2/3 OS=Arabidopsis thaliana GN=AKT2 PE=1 SV=1//7.63824e-08	sp|Q38898|AKT2_ARATH Potassium channel AKT2/3 OS=Arabidopsis thaliana GN=AKT2 PE=1 SV=1//7.63824e-08
POPTR_0003s01950	1.4085	1.19135	0.798017	0.183047	sp|Q9ZP55|DRP4C_ARATH	Dynamin-related protein 4C OS=Arabidopsis thaliana GN=DRP4C PE=2 SV=1//4.23341e-09	sp|Q9ZP55|DRP4C_ARATH Dynamin-related protein 4C OS=Arabidopsis thaliana GN=DRP4C PE=2 SV=1//4.23341e-09
POPTR_0004s09390	1.41486	0.523345	0	0.0870851	sp|Q8GXM8|MATE7_ARATH	MATE efflux family protein 7 OS=Arabidopsis thaliana GN=DTXL3 PE=2 SV=1//1.67191e-168	sp|Q8GXM8|MATE7_ARATH MATE efflux family protein 7 OS=Arabidopsis thaliana GN=DTXL3 PE=2 SV=1//1.67191e-168
POPTR_0003s10130	1.41638	2.15974	6.9431	6.18222			-//-
POPTR_0008s09140	1.41885	19.3138	7.75659	9.51689	sp|Q9ZQ70|WRKY3_ARATH	Probable WRKY transcription factor 3 OS=Arabidopsis thaliana GN=WRKY3 PE=2 SV=1//9.35346e-22	sp|Q9ZQ70|WRKY3_ARATH Probable WRKY transcription factor 3 OS=Arabidopsis thaliana GN=WRKY3 PE=2 SV=1//9.35346e-22
POPTR_0002s00630	1.42158	26.6415	50.4056	13.7967	sp|O80795|Y1652_ARATH	Probable inactive receptor-like protein kinase At1g65250 OS=Arabidopsis thaliana GN=At1g65250 PE=2 SV=1//7.65234e-07	sp|O80795|Y1652_ARATH Probable inactive receptor-like protein kinase At1g65250 OS=Arabidopsis thaliana GN=At1g65250 PE=2 SV=1//7.65234e-07
POPTR_0403s00200	1.42265	2.99176	6.67413	6.39308	sp|Q9SD53|Y3720_ARATH	UPF0481 protein At3g47200 OS=Arabidopsis thaliana GN=At3g47200 PE=1 SV=1//1.77815e-31	sp|Q9SD53|Y3720_ARATH UPF0481 protein At3g47200 OS=Arabidopsis thaliana GN=At3g47200 PE=1 SV=1//1.77815e-31
POPTR_0001s28420	1.44258	3.90517	5.35782	1.68284			-//-
POPTR_0001s18120	1.44279	25.7729	93.5281	33.2306	sp|Q9FLS0|FB253_ARATH	F-box protein At5g07610 OS=Arabidopsis thaliana GN=At5g07610 PE=2 SV=1//9.86314e-07	sp|Q9FLS0|FB253_ARATH F-box protein At5g07610 OS=Arabidopsis thaliana GN=At5g07610 PE=2 SV=1//9.86314e-07
POPTR_0009s01590	1.44466	0.59546	0.871465	0	sp|Q9SL29|CNG15_ARATH	Putative cyclic nucleotide-gated ion channel 15 OS=Arabidopsis thaliana GN=CNGC15 PE=2 SV=1//0	sp|Q9SL29|CNG15_ARATH Putative cyclic nucleotide-gated ion channel 15 OS=Arabidopsis thaliana GN=CNGC15 PE=2 SV=1//0
POPTR_0016s00910	1.45097	2.45475	4.9718	2.52246			-//-
POPTR_0002s12980	1.45292	7.65552	8.52059	30.8865	sp|Q2MY58|PATA3_SOLTU	Patatin group A-3 OS=Solanum tuberosum PE=2 SV=1//1.50442e-101	sp|Q2MY58|PATA3_SOLTU Patatin group A-3 OS=Solanum tuberosum PE=2 SV=1//1.50442e-101
POPTR_0002s13050	1.45602	2.838	4.49885	7.8296	sp|O22040|ANP1_ARATH	Mitogen-activated protein kinase kinase kinase ANP1 OS=Arabidopsis thaliana GN=ANP1 PE=1 SV=2//2.21119e-10	sp|O22040|ANP1_ARATH Mitogen-activated protein kinase kinase kinase ANP1 OS=Arabidopsis thaliana GN=ANP1 PE=1 SV=2//2.21119e-10
POPTR_0005s15310	1.45607	1.41695	2.14315	3.31963	sp|Q9FID6|Y5392_ARATH	Probable receptor-like protein kinase At5g39020 OS=Arabidopsis thaliana GN=At5g39020 PE=2 SV=1//3.12845e-116	sp|Q9FID6|Y5392_ARATH Probable receptor-like protein kinase At5g39020 OS=Arabidopsis thaliana GN=At5g39020 PE=2 SV=1//3.12845e-116
POPTR_0002s17550	1.46302	3.15476	7.50057	2.21349	sp|Q9ZPX9|KIC_ARATH	Calcium-binding protein KIC OS=Arabidopsis thaliana GN=KIC PE=1 SV=2//3.45275e-54	sp|Q9ZPX9|KIC_ARATH Calcium-binding protein KIC OS=Arabidopsis thaliana GN=KIC PE=1 SV=2//3.45275e-54
POPTR_0004s11630	1.46302	2.0707	9.56292	28.3987			-//-
POPTR_0005s15540	1.46342	0.478993	0.282758	0.0628755			-//-
POPTR_0017s01840	1.46694	4.50479	3.89339	5.76482	sp|Q9FNE1|CRK42_ARATH	Cysteine-rich receptor-like protein kinase 42 OS=Arabidopsis thaliana GN=CRK42 PE=2 SV=1//3.04282e-118	sp|Q9FNE1|CRK42_ARATH Cysteine-rich receptor-like protein kinase 42 OS=Arabidopsis thaliana GN=CRK42 PE=2 SV=1//3.04282e-118
POPTR_0007s14990	1.46742	10.5441	13.2904	22.707	sp|Q9LXA5|LRK91_ARATH	L-type lectin-domain containing receptor kinase IX.1 OS=Arabidopsis thaliana GN=LECRK91 PE=2 SV=1//0	sp|Q9LXA5|LRK91_ARATH L-type lectin-domain containing receptor kinase IX.1 OS=Arabidopsis thaliana GN=LECRK91 PE=2 SV=1//0
POPTR_0001s10790	1.4688	3.3351	3.59722	5.75914	sp|O59729|SLPI_SCHPO	Uncharacterized protein slp1 OS=Schizosaccharomyces pombe (strain 972 / ATCC 24843) GN=slp1 PE=2 SV=1//8.34662e-33	sp|O59729|SLPI_SCHPO Uncharacterized protein slp1 OS=Schizosaccharomyces pombe (strain 972 / ATCC 24843) GN=slp1 PE=2 SV=1//8.34662e-33
POPTR_0008s16210	1.47091	1.24058	3.95942	12.554			-//-
POPTR_0007s06130	1.47225	8.49119	6.10689	3.09371	sp|Q9ZT50|RHA2A_ARATH	E3 ubiquitin-protein ligase RHA2A OS=Arabidopsis thaliana GN=RHA2A PE=1 SV=1//1.15432e-14	sp|Q9ZT50|RHA2A_ARATH E3 ubiquitin-protein ligase RHA2A OS=Arabidopsis thaliana GN=RHA2A PE=1 SV=1//1.15432e-14
POPTR_0017s11350	1.47291	61.5661	125.271	19.6879			-//-
POPTR_0019s04360	1.47997	2.99683	1.96115	4.43402			-//-
POPTR_0003s06710	1.48023	2.12416	3.34746	6.74491	sp|Q9LJH5|GLO4_ARATH	Peroxisomal (S)-2-hydroxy-acid oxidase GLO4 OS=Arabidopsis thaliana GN=GLO4 PE=2 SV=1//6.10386e-15	sp|Q9LJH5|GLO4_ARATH Peroxisomal (S)-2-hydroxy-acid oxidase GLO4 OS=Arabidopsis thaliana GN=GLO4 PE=2 SV=1//6.10386e-15
POPTR_0815s00210	1.48208	7.54625	9.63982	7.39807			-//-
POPTR_0006s14590	1.48394	2.66275	3.32805	5.26597	sp|Q91WD1|RPC4_MOUSE	DNA-directed RNA polymerase III subunit RPC4 OS=Mus musculus GN=Polr3d PE=2 SV=2//2.65065e-09	sp|Q91WD1|RPC4_MOUSE DNA-directed RNA polymerase III subunit RPC4 OS=Mus musculus GN=Polr3d PE=2 SV=2//2.65065e-09
POPTR_0224s00200	1.48793	13.3087	9.5412	6.49117			-//-
POPTR_0017s09420	1.4907	0.650981	0.309637	0	sp|Q8LGN0|GLR27_ARATH	Glutamate receptor 2.7 OS=Arabidopsis thaliana GN=GLR2.7 PE=2 SV=3//0	sp|Q8LGN0|GLR27_ARATH Glutamate receptor 2.7 OS=Arabidopsis thaliana GN=GLR2.7 PE=2 SV=3//0
POPTR_0006s22880	1.4934	5.8602	7.32557	61.5597	sp|Q6XNP7|HPI_HEVBR	Protease inhibitor HPI OS=Hevea brasiliensis GN=PI1 PE=1 SV=2//9.87127e-16	sp|Q6XNP7|HPI_HEVBR Protease inhibitor HPI OS=Hevea brasiliensis GN=PI1 PE=1 SV=2//9.87127e-16
POPTR_0003s08790	1.49551	6.42488	2.46289	3.02659	sp|Q6ZGY0|P2C26_ORYSJ	Probable protein phosphatase 2C 26 OS=Oryza sativa subsp. japonica GN=Os02g0690500 PE=2 SV=1//3.93252e-97	sp|Q6ZGY0|P2C26_ORYSJ Probable protein phosphatase 2C 26 OS=Oryza sativa subsp. japonica GN=Os02g0690500 PE=2 SV=1//3.93252e-97
POPTR_0017s00610	1.49733	23.3508	18.6333	14.9633	sp|P84786|RIP_DRIMA	Ribosome-inactivating protein charybdin OS=Drimia maritima PE=1 SV=1//2.13681e-24	sp|P84786|RIP_DRIMA Ribosome-inactivating protein charybdin OS=Drimia maritima PE=1 SV=1//2.13681e-24
POPTR_0004s24380	1.50213	0.709859	2.46635	4.62462	sp|Q9ZNQ8|PERK4_ARATH	Proline-rich receptor-like protein kinase PERK4 OS=Arabidopsis thaliana GN=PERK4 PE=1 SV=1//5.19034e-30	sp|Q9ZNQ8|PERK4_ARATH Proline-rich receptor-like protein kinase PERK4 OS=Arabidopsis thaliana GN=PERK4 PE=1 SV=1//5.19034e-30
POPTR_0003s19690	1.50234	2.17932	2.74905	4.80957	sp|Q9M1I2|PTR46_ARATH	Probable peptide/nitrate transporter At3g54450 OS=Arabidopsis thaliana GN=At3g54450 PE=2 SV=1//1.56407e-95	sp|Q9M1I2|PTR46_ARATH Probable peptide/nitrate transporter At3g54450 OS=Arabidopsis thaliana GN=At3g54450 PE=2 SV=1//1.56407e-95
POPTR_0011s05860	1.50609	4.845	10.9284	52.0755	sp|B6VJS4|ROMT_VITVI	Trans-resveratrol di-O-methyltransferase OS=Vitis vinifera GN=ROMT PE=1 SV=2//7.51602e-33	sp|B6VJS4|ROMT_VITVI Trans-resveratrol di-O-methyltransferase OS=Vitis vinifera GN=ROMT PE=1 SV=2//7.51602e-33
POPTR_0016s05800	1.51043	0.846038	5.2469	5.18693	sp|P52408|E13B_PRUPE	Glucan endo-1,3-beta-glucosidase, basic isoform OS=Prunus persica GN=GNS1 PE=3 SV=1//9.20675e-145	sp|P52408|E13B_PRUPE Glucan endo-1,3-beta-glucosidase, basic isoform OS=Prunus persica GN=GNS1 PE=3 SV=1//9.20675e-145
POPTR_0001s36840	1.5126	0.276589	0.252397	0.0404988	sp|Q8RXD4|BRCA1_ARATH	Protein BREAST CANCER SUSCEPTIBILITY 1 homolog OS=Arabidopsis thaliana GN=BRCA1 PE=2 SV=1//8.02634e-09	sp|Q8RXD4|BRCA1_ARATH Protein BREAST CANCER SUSCEPTIBILITY 1 homolog OS=Arabidopsis thaliana GN=BRCA1 PE=2 SV=1//8.02634e-09
POPTR_0001s36500	1.51744	1.77081	2.75714	4.11917	sp|Q39224|SRG1_ARATH	Protein SRG1 OS=Arabidopsis thaliana GN=SRG1 PE=2 SV=1//1.12158e-18	sp|Q39224|SRG1_ARATH Protein SRG1 OS=Arabidopsis thaliana GN=SRG1 PE=2 SV=1//1.12158e-18
POPTR_0003s12450	1.51803	1.91062	1.75105	1.57613	sp|P93788|REMO_SOLTU	Remorin OS=Solanum tuberosum PE=1 SV=1//4.11502e-08	sp|P93788|REMO_SOLTU Remorin OS=Solanum tuberosum PE=1 SV=1//4.11502e-08
POPTR_0003s10080	1.51885	3.91773	5.86681	8.03234	sp|Q17TI5|BRX_ARATH	Protein BREVIS RADIX OS=Arabidopsis thaliana GN=BRX PE=1 SV=2//1.5324e-19	sp|Q17TI5|BRX_ARATH Protein BREVIS RADIX OS=Arabidopsis thaliana GN=BRX PE=1 SV=2//1.5324e-19
POPTR_0002s07300	1.51993	1.48221	3.48294	3.22604	sp|Q9SQH6|PIN6_ARATH	Probable auxin efflux carrier component 6 OS=Arabidopsis thaliana GN=PIN6 PE=2 SV=2//9.11703e-07	sp|Q9SQH6|PIN6_ARATH Probable auxin efflux carrier component 6 OS=Arabidopsis thaliana GN=PIN6 PE=2 SV=2//9.11703e-07
POPTR_0019s00230	1.53332	0.698076	0.354158	0.461178	sp|Q96282|CLCC_ARATH	Chloride channel protein CLC-c OS=Arabidopsis thaliana GN=CLC-C PE=1 SV=1//0	sp|Q96282|CLCC_ARATH Chloride channel protein CLC-c OS=Arabidopsis thaliana GN=CLC-C PE=1 SV=1//0
POPTR_0008s23190	1.53453	1.68645	1.99016	1.41051	sp|A7PZL3|PGLR_VITVI	Probable polygalacturonase OS=Vitis vinifera GN=GSVIVT00026920001 PE=1 SV=1//2.90587e-116	sp|A7PZL3|PGLR_VITVI Probable polygalacturonase OS=Vitis vinifera GN=GSVIVT00026920001 PE=1 SV=1//2.90587e-116
POPTR_0002s07870	1.53604	6.55191	9.39406	18.7796	sp|B9EXZ6|BAT1_ORYSJ	Amino-acid permease BAT1 homolog OS=Oryza sativa subsp. japonica GN=BAT1 PE=2 SV=1//1.03368e-40	sp|B9EXZ6|BAT1_ORYSJ Amino-acid permease BAT1 homolog OS=Oryza sativa subsp. japonica GN=BAT1 PE=2 SV=1//1.03368e-40
POPTR_0016s01890	1.5437	18.75	27.8236	23.2605	sp|Q40284|UFOG1_MANES	Anthocyanidin 3-O-glucosyltransferase 1 OS=Manihot esculenta GN=GT1 PE=2 SV=1//3.08392e-174	sp|Q40284|UFOG1_MANES Anthocyanidin 3-O-glucosyltransferase 1 OS=Manihot esculenta GN=GT1 PE=2 SV=1//3.08392e-174
POPTR_0005s15350	1.54568	2.26806	3.73161	3.76591	sp|Q3ECH2|Y1670_ARATH	Probable receptor-like protein kinase At1g67000 OS=Arabidopsis thaliana GN=At1g67000 PE=2 SV=2//1.37515e-09	sp|Q3ECH2|Y1670_ARATH Probable receptor-like protein kinase At1g67000 OS=Arabidopsis thaliana GN=At1g67000 PE=2 SV=2//1.37515e-09
POPTR_0001s46680	1.54648	14.6304	22.2937	56.3756	sp|Q9SVG4|RETOL_ARATH	Reticuline oxidase-like protein OS=Arabidopsis thaliana GN=At4g20830 PE=1 SV=2//8.82744e-171	sp|Q9SVG4|RETOL_ARATH Reticuline oxidase-like protein OS=Arabidopsis thaliana GN=At4g20830 PE=1 SV=2//8.82744e-171
POPTR_0002s09510	1.54652	7.35452	9.36264	3.36006	sp|Q5HZ05|TPPJ_ARATH	Probable trehalose-phosphate phosphatase J OS=Arabidopsis thaliana GN=TPPJ PE=1 SV=1//3.31546e-169	sp|Q5HZ05|TPPJ_ARATH Probable trehalose-phosphate phosphatase J OS=Arabidopsis thaliana GN=TPPJ PE=1 SV=1//3.31546e-169
POPTR_0016s14010	1.54943	0.770218	0.767327	0.0930539	sp|Q8RWZ5|SD25_ARATH	G-type lectin S-receptor-like serine/threonine-protein kinase SD2-5 OS=Arabidopsis thaliana GN=SD25 PE=1 SV=1//2.1425e-17	sp|Q8RWZ5|SD25_ARATH G-type lectin S-receptor-like serine/threonine-protein kinase SD2-5 OS=Arabidopsis thaliana GN=SD25 PE=1 SV=1//2.1425e-17
POPTR_0001s11380	1.55294	17.4834	19.6808	0.517171	sp|P46897|ATHB7_ARATH	Homeobox-leucine zipper protein ATHB-7 OS=Arabidopsis thaliana GN=ATHB-7 PE=2 SV=2//3.42953e-32	sp|P46897|ATHB7_ARATH Homeobox-leucine zipper protein ATHB-7 OS=Arabidopsis thaliana GN=ATHB-7 PE=2 SV=2//3.42953e-32
POPTR_0013s02440	1.55549	9.22173	9.01293	4.28257			-//-
POPTR_0001s42250	1.56367	5.8698	8.42033	12.939	sp|O81832|Y4729_ARATH	G-type lectin S-receptor-like serine/threonine-protein kinase At4g27290 OS=Arabidopsis thaliana GN=At4g27290 PE=2 SV=4//1.02649e-11	sp|O81832|Y4729_ARATH G-type lectin S-receptor-like serine/threonine-protein kinase At4g27290 OS=Arabidopsis thaliana GN=At4g27290 PE=2 SV=4//1.02649e-11
POPTR_0004s07780	1.56858	0.939211	1.77453	1.94624	sp|Q9FLW0|Y5241_ARATH	Probable receptor-like protein kinase At5g24010 OS=Arabidopsis thaliana GN=At5g24010 PE=1 SV=1//0	sp|Q9FLW0|Y5241_ARATH Probable receptor-like protein kinase At5g24010 OS=Arabidopsis thaliana GN=At5g24010 PE=1 SV=1//0
POPTR_0003s20660	1.57186	3.43633	6.14937	8.40133			-//-
POPTR_0003s13910	1.57491	53.2526	28.7489	8.86289	sp|Q9C7W2|ERF61_ARATH	Ethylene-responsive transcription factor ERF061 OS=Arabidopsis thaliana GN=ERF061 PE=2 SV=1//3.50022e-48	sp|Q9C7W2|ERF61_ARATH Ethylene-responsive transcription factor ERF061 OS=Arabidopsis thaliana GN=ERF061 PE=2 SV=1//3.50022e-48
POPTR_0001s35980	1.57641	3.33615	5.78391	5.06619			-//-
POPTR_0003s10070	1.57842	5.31213	9.09327	10.3463	sp|Q17TI5|BRX_ARATH	Protein BREVIS RADIX OS=Arabidopsis thaliana GN=BRX PE=1 SV=2//1.21547e-12	sp|Q17TI5|BRX_ARATH Protein BREVIS RADIX OS=Arabidopsis thaliana GN=BRX PE=1 SV=2//1.21547e-12
POPTR_0012s01020	1.58084	5.83214	8.34268	3.14254	sp|Q84JK8|MAKR6_ARATH	Probable membrane-associated kinase regulator 6 OS=Arabidopsis thaliana GN=MAKR6 PE=2 SV=1//3.34983e-39	sp|Q84JK8|MAKR6_ARATH Probable membrane-associated kinase regulator 6 OS=Arabidopsis thaliana GN=MAKR6 PE=2 SV=1//3.34983e-39
POPTR_0005s18470	1.58248	1.78399	4.35122	2.53496	sp|Q93Y06|Y5720_ARATH	Probable inactive receptor kinase At5g67200 OS=Arabidopsis thaliana GN=At5g67200 PE=1 SV=1//2.99719e-73	sp|Q93Y06|Y5720_ARATH Probable inactive receptor kinase At5g67200 OS=Arabidopsis thaliana GN=At5g67200 PE=1 SV=1//2.99719e-73
POPTR_0008s02570	1.59073	3.59221	3.31865	2.81874	sp|O48928|C77A3_SOYBN	Cytochrome P450 77A3 OS=Glycine max GN=CYP77A3 PE=2 SV=1//0	sp|O48928|C77A3_SOYBN Cytochrome P450 77A3 OS=Glycine max GN=CYP77A3 PE=2 SV=1//0
POPTR_0004s13940	1.59283	0.478762	0.376986	0.186145	sp|P38456|YMF11_MARPO	Uncharacterized mitochondrial protein ymf11 OS=Marchantia polymorpha GN=YMF11 PE=4 SV=1//2.29963e-36	sp|P38456|YMF11_MARPO Uncharacterized mitochondrial protein ymf11 OS=Marchantia polymorpha GN=YMF11 PE=4 SV=1//2.29963e-36
POPTR_0011s10410	1.5937	0.280032	0.159771	0.208258	sp|C0LGP4|Y3475_ARATH	Probable LRR receptor-like serine/threonine-protein kinase At3g47570 OS=Arabidopsis thaliana GN=At3g47570 PE=1 SV=1//9.2633e-18	sp|C0LGP4|Y3475_ARATH Probable LRR receptor-like serine/threonine-protein kinase At3g47570 OS=Arabidopsis thaliana GN=At3g47570 PE=1 SV=1//9.2633e-18
POPTR_0013s13920	1.59473	6.62526	3.81785	1.17344	sp|Q9SKT1|ERF53_ARATH	Ethylene-responsive transcription factor ERF053 OS=Arabidopsis thaliana GN=ERF053 PE=2 SV=1//1.67912e-48	sp|Q9SKT1|ERF53_ARATH Ethylene-responsive transcription factor ERF053 OS=Arabidopsis thaliana GN=ERF053 PE=2 SV=1//1.67912e-48
POPTR_0005s13580	1.59674	26.8433	17.1696	22.9857			-//-
POPTR_0008s12630	1.60167	6.02761	8.46504	18.2564			-//-
POPTR_0019s11630	1.60426	2.52814	2.80307	2.17021	sp|Q9XID3|Y1343_ARATH	G-type lectin S-receptor-like serine/threonine-protein kinase At1g34300 OS=Arabidopsis thaliana GN=At1g34300 PE=1 SV=1//0	sp|Q9XID3|Y1343_ARATH G-type lectin S-receptor-like serine/threonine-protein kinase At1g34300 OS=Arabidopsis thaliana GN=At1g34300 PE=1 SV=1//0
POPTR_0016s06700	1.61167	6.92308	12.8363	20.2055	sp|Q38870|CDPK2_ARATH	Calcium-dependent protein kinase 2 OS=Arabidopsis thaliana GN=CPK2 PE=1 SV=1//2.67447e-60	sp|Q38870|CDPK2_ARATH Calcium-dependent protein kinase 2 OS=Arabidopsis thaliana GN=CPK2 PE=1 SV=1//2.67447e-60
POPTR_0007s14980	1.61251	14.6864	23.5911	30.0633	sp|Q9LXA5|LRK91_ARATH	L-type lectin-domain containing receptor kinase IX.1 OS=Arabidopsis thaliana GN=LECRK91 PE=2 SV=1//0	sp|Q9LXA5|LRK91_ARATH L-type lectin-domain containing receptor kinase IX.1 OS=Arabidopsis thaliana GN=LECRK91 PE=2 SV=1//0
POPTR_0004s15670	1.61436	18.0703	18.1453	1.2256			-//-
POPTR_0002s16900	1.61611	84.2634	69.2388	34.1384	sp|Q9SUE3|CRF4_ARATH	Ethylene-responsive transcription factor CRF4 OS=Arabidopsis thaliana GN=CRF4 PE=1 SV=2//2.26187e-44	sp|Q9SUE3|CRF4_ARATH Ethylene-responsive transcription factor CRF4 OS=Arabidopsis thaliana GN=CRF4 PE=1 SV=2//2.26187e-44
POPTR_0016s14300	1.61749	1.02429	0.877554	0	sp|Q43019|NLTP3_PRUDU	Non-specific lipid-transfer protein 3 OS=Prunus dulcis PE=2 SV=1//1.42799e-36	sp|Q43019|NLTP3_PRUDU Non-specific lipid-transfer protein 3 OS=Prunus dulcis PE=2 SV=1//1.42799e-36
POPTR_0017s09530	1.62409	16.0649	20.1865	6.67319	sp|P0CH01|AT21A_ARATH	Putative RING-H2 finger protein ATL21A OS=Arabidopsis thaliana GN=ATL21A PE=3 SV=1//5.49194e-13	sp|P0CH01|AT21A_ARATH Putative RING-H2 finger protein ATL21A OS=Arabidopsis thaliana GN=ATL21A PE=3 SV=1//5.49194e-13
POPTR_0018s12320	1.62963	4.60787	5.03018	15.0745			-//-
POPTR_0013s06120	1.63577	44.4104	65.8695	184.366	sp|Q9FLN0|GLIP1_ARATH	GDSL esterase/lipase 1 OS=Arabidopsis thaliana GN=GLIP1 PE=1 SV=1//1.40397e-12	sp|Q9FLN0|GLIP1_ARATH GDSL esterase/lipase 1 OS=Arabidopsis thaliana GN=GLIP1 PE=1 SV=1//1.40397e-12
POPTR_0018s09740	1.64377	0	0.253104	0	sp|Q9SUM5|Y4318_ARATH	Uncharacterized protein At4g30180 OS=Arabidopsis thaliana GN=At4g30180 PE=2 SV=1//8.14283e-12	sp|Q9SUM5|Y4318_ARATH Uncharacterized protein At4g30180 OS=Arabidopsis thaliana GN=At4g30180 PE=2 SV=1//8.14283e-12
POPTR_0009s11050	1.64748	7.01129	7.51986	18.5555	sp|Q6RYA0|SABP2_TOBAC	Salicylic acid-binding protein 2 OS=Nicotiana tabacum GN=SABP2 PE=1 SV=1//9.7773e-61	sp|Q6RYA0|SABP2_TOBAC Salicylic acid-binding protein 2 OS=Nicotiana tabacum GN=SABP2 PE=1 SV=1//9.7773e-61
POPTR_0003s21560	1.65295	3.69911	3.48925	1.14146	sp|Q9M2P4|SINA2_ARATH	E3 ubiquitin-protein ligase SINAT2 OS=Arabidopsis thaliana GN=SINAT2 PE=2 SV=1//4.93099e-07	sp|Q9M2P4|SINA2_ARATH E3 ubiquitin-protein ligase SINAT2 OS=Arabidopsis thaliana GN=SINAT2 PE=2 SV=1//4.93099e-07
POPTR_0001s40620	1.65315	2.88478	5.86695	3.18003	sp|Q940Z5|PMAT1_ARATH	Phenolic glucoside malonyltransferase 1 OS=Arabidopsis thaliana GN=PMAT1 PE=1 SV=1//3.16777e-93	sp|Q940Z5|PMAT1_ARATH Phenolic glucoside malonyltransferase 1 OS=Arabidopsis thaliana GN=PMAT1 PE=1 SV=1//3.16777e-93
POPTR_0007s03630	1.65703	10.8267	34.8478	172.379	sp|P29421|IAAS_ORYSJ	Alpha-amylase/subtilisin inhibitor OS=Oryza sativa subsp. japonica GN=RASI PE=1 SV=2//2.84257e-08	sp|P29421|IAAS_ORYSJ Alpha-amylase/subtilisin inhibitor OS=Oryza sativa subsp. japonica GN=RASI PE=1 SV=2//2.84257e-08
POPTR_0014s07400	1.6602	2.56566	4.33455	3.24381	sp|Q93ZQ5|SPXM3_ARATH	SPX domain-containing membrane protein At4g22990 OS=Arabidopsis thaliana GN=At4g22990 PE=2 SV=2//0	sp|Q93ZQ5|SPXM3_ARATH SPX domain-containing membrane protein At4g22990 OS=Arabidopsis thaliana GN=At4g22990 PE=2 SV=2//0
POPTR_0005s11530	1.66225	38.1151	47.1311	37.8019	sp|Q9LZV8|ATL74_ARATH	RING-H2 finger protein ATL74 OS=Arabidopsis thaliana GN=ATL74 PE=2 SV=1//7.31811e-12	sp|Q9LZV8|ATL74_ARATH RING-H2 finger protein ATL74 OS=Arabidopsis thaliana GN=ATL74 PE=2 SV=1//7.31811e-12
POPTR_0001s15260	1.66251	0.125365	0.119187	0.0794682	sp|A6T923|HPXO_KLEP7	FAD-dependent urate hydroxylase OS=Klebsiella pneumoniae subsp. pneumoniae (strain ATCC 700721 / MGH 78578) GN=hpxO PE=1 SV=1//1.63287e-24	sp|A6T923|HPXO_KLEP7 FAD-dependent urate hydroxylase OS=Klebsiella pneumoniae subsp. pneumoniae (strain ATCC 700721 / MGH 78578) GN=hpxO PE=1 SV=1//1.63287e-24
POPTR_0013s05080	1.66251	31.6259	36.3398	63.1532	sp|Q8H4S4|NAC10_ORYSJ	NAC transcription factor ONAC010 OS=Oryza sativa subsp. japonica GN=ONAC010 PE=2 SV=1//1.21757e-79	sp|Q8H4S4|NAC10_ORYSJ NAC transcription factor ONAC010 OS=Oryza sativa subsp. japonica GN=ONAC010 PE=2 SV=1//1.21757e-79
POPTR_0015s13370	1.67343	35.3704	67.9904	31.5134	sp|Q9XH44|CET1_TOBAC	CEN-like protein 1 OS=Nicotiana tabacum GN=CET1 PE=2 SV=1//9.0552e-25	sp|Q9XH44|CET1_TOBAC CEN-like protein 1 OS=Nicotiana tabacum GN=CET1 PE=2 SV=1//9.0552e-25
POPTR_0001s42830	1.67363	3.96714	2.92185	6.47563	sp|Q03666|GSTX4_TOBAC	Probable glutathione S-transferase OS=Nicotiana tabacum PE=2 SV=1//8.19364e-24	sp|Q03666|GSTX4_TOBAC Probable glutathione S-transferase OS=Nicotiana tabacum PE=2 SV=1//8.19364e-24
POPTR_0014s09540	1.69187	6.60486	13.0081	6.82874	sp|Q1ECI2|ERF23_ARATH	Ethylene-responsive transcription factor ERF023 OS=Arabidopsis thaliana GN=ERF023 PE=2 SV=1//2.86871e-58	sp|Q1ECI2|ERF23_ARATH Ethylene-responsive transcription factor ERF023 OS=Arabidopsis thaliana GN=ERF023 PE=2 SV=1//2.86871e-58
POPTR_0017s06280	1.6919	3.63452	3.56843	1.45985	sp|O81825|DRL28_ARATH	Probable disease resistance protein At4g27220 OS=Arabidopsis thaliana GN=At4g27220 PE=2 SV=1//5.73307e-50	sp|O81825|DRL28_ARATH Probable disease resistance protein At4g27220 OS=Arabidopsis thaliana GN=At4g27220 PE=2 SV=1//5.73307e-50
POPTR_0012s10550	1.69301	1.32111	1.40083	0.28106			-//-
POPTR_0011s16160	1.70071	4.43335	5.88615	2.73038	sp|Q9SVG4|RETOL_ARATH	Reticuline oxidase-like protein OS=Arabidopsis thaliana GN=At4g20830 PE=1 SV=2//1.07663e-163	sp|Q9SVG4|RETOL_ARATH Reticuline oxidase-like protein OS=Arabidopsis thaliana GN=At4g20830 PE=1 SV=2//1.07663e-163
POPTR_0002s05210	1.7037	3.76806	5.4226	0.966891			-//-
POPTR_0001s22610	1.70568	0	0	0	sp|Q9FMR0|PER60_ARATH	Peroxidase 60 OS=Arabidopsis thaliana GN=PER60 PE=1 SV=1//2.06095e-90	sp|Q9FMR0|PER60_ARATH Peroxidase 60 OS=Arabidopsis thaliana GN=PER60 PE=1 SV=1//2.06095e-90
POPTR_0018s03620	1.70598	8.28514	11.4237	7.99095			-//-
POPTR_0001s09110	1.70883	70.6618	45.1232	45.859	sp|Q9SV07|ASAT1_ARATH	Acyl-CoA--sterol O-acyltransferase 1 OS=Arabidopsis thaliana GN=ASAT1 PE=1 SV=1//1.83208e-80	sp|Q9SV07|ASAT1_ARATH Acyl-CoA--sterol O-acyltransferase 1 OS=Arabidopsis thaliana GN=ASAT1 PE=1 SV=1//1.83208e-80
POPTR_0001s29020	1.71827	3.90422	5.54977	7.03579	sp|P02870|LEC_LENCU	Lectin OS=Lens culinaris PE=1 SV=2//3.51443e-07	sp|P02870|LEC_LENCU Lectin OS=Lens culinaris PE=1 SV=2//3.51443e-07
POPTR_0005s08310	1.72576	13.0134	10.2181	1.5891	sp|Q9ZU51|RHA2B_ARATH	Probable E3 ubiquitin-protein ligase RHA2B OS=Arabidopsis thaliana GN=RHA2B PE=1 SV=2//1.93679e-15	sp|Q9ZU51|RHA2B_ARATH Probable E3 ubiquitin-protein ligase RHA2B OS=Arabidopsis thaliana GN=RHA2B PE=1 SV=2//1.93679e-15
POPTR_0515s00220	1.72909	1.74124	2.90928	6.80251	sp|P17859|AMYA_VIGMU	Alpha-amylase OS=Vigna mungo GN=AMY1.1 PE=2 SV=1//2.51919e-15	sp|P17859|AMYA_VIGMU Alpha-amylase OS=Vigna mungo GN=AMY1.1 PE=2 SV=1//2.51919e-15
POPTR_0001s27060	1.7299	7.24632	3.01003	3.72075	sp|Q9FNA2|PAO1_ARATH	Polyamine oxidase 1 OS=Arabidopsis thaliana GN=PAO1 PE=1 SV=1//2.60627e-08	sp|Q9FNA2|PAO1_ARATH Polyamine oxidase 1 OS=Arabidopsis thaliana GN=PAO1 PE=1 SV=1//2.60627e-08
POPTR_0019s13670	1.73099	1.85538	2.26469	2.01299	sp|Q6AWW5|Y5262_ARATH	Ankyrin repeat-containing protein At5g02620 OS=Arabidopsis thaliana GN=At5g02620 PE=1 SV=1//1.9656e-09	sp|Q6AWW5|Y5262_ARATH Ankyrin repeat-containing protein At5g02620 OS=Arabidopsis thaliana GN=At5g02620 PE=1 SV=1//1.9656e-09
POPTR_0002s02460	1.73297	2.02837	3.3391	7.10159	sp|F4I0N3|Y1572_ARATH	WEB family protein At1g75720 OS=Arabidopsis thaliana GN=At1g75720 PE=2 SV=1//1.17953e-26	sp|F4I0N3|Y1572_ARATH WEB family protein At1g75720 OS=Arabidopsis thaliana GN=At1g75720 PE=2 SV=1//1.17953e-26
POPTR_0008s23160	1.73713	0.158421	0.278168	0	sp|Q9SSD1|TMM_ARATH	Protein TOO MANY MOUTHS OS=Arabidopsis thaliana GN=TMM PE=2 SV=1//3.43741e-56	sp|Q9SSD1|TMM_ARATH Protein TOO MANY MOUTHS OS=Arabidopsis thaliana GN=TMM PE=2 SV=1//3.43741e-56
POPTR_0001s10380	1.74012	7.14378	7.43698	2.14899			-//-
POPTR_0010s05450	1.74099	14.0215	10.8894	3.0928	sp|Q9S7N2|TAA1_ARATH	Tryptophan aminotransferase 1 OS=Arabidopsis thaliana GN=TAA1 PE=1 SV=1//2.33069e-179	sp|Q9S7N2|TAA1_ARATH Tryptophan aminotransferase 1 OS=Arabidopsis thaliana GN=TAA1 PE=1 SV=1//2.33069e-179
POPTR_0015s13380	1.74291	0.159707	0.151817	0.0649242	sp|Q9LYN8|EXS_ARATH	Leucine-rich repeat receptor protein kinase EXS OS=Arabidopsis thaliana GN=EXS PE=1 SV=1//0	sp|Q9LYN8|EXS_ARATH Leucine-rich repeat receptor protein kinase EXS OS=Arabidopsis thaliana GN=EXS PE=1 SV=1//0
POPTR_0003s00750	1.74381	16.2166	11.1784	17.0591			-//-
POPTR_0003s15300	1.74417	2.21072	4.25208	4.99737			-//-
POPTR_0001s31720	1.74904	7.11342	4.8543	0.384963	sp|Q6NQG7|ATL78_ARATH	RING-H2 finger protein ATL78 OS=Arabidopsis thaliana GN=ATL78 PE=2 SV=1//5.03764e-61	sp|Q6NQG7|ATL78_ARATH RING-H2 finger protein ATL78 OS=Arabidopsis thaliana GN=ATL78 PE=2 SV=1//5.03764e-61
POPTR_1353s00200	1.75317	1.88606	3.25088	3.211	sp|Q7Y0F6|SPX5_ORYSJ	SPX domain-containing protein 5 OS=Oryza sativa subsp. japonica GN=SPX5 PE=2 SV=1//1.41575e-31	sp|Q7Y0F6|SPX5_ORYSJ SPX domain-containing protein 5 OS=Oryza sativa subsp. japonica GN=SPX5 PE=2 SV=1//1.41575e-31
POPTR_0001s39950	1.75693	52.0231	106.376	121.967	sp|P43309|PPO_MALDO	Polyphenol oxidase, chloroplastic OS=Malus domestica PE=2 SV=1//0	sp|P43309|PPO_MALDO Polyphenol oxidase, chloroplastic OS=Malus domestica PE=2 SV=1//0
POPTR_0008s06740	1.75829	7.21365	7.97786	7.81761	sp|Q42569|C90A1_ARATH	Cytochrome P450 90A1 OS=Arabidopsis thaliana GN=CYP90A1 PE=2 SV=1//0	sp|Q42569|C90A1_ARATH Cytochrome P450 90A1 OS=Arabidopsis thaliana GN=CYP90A1 PE=2 SV=1//0
POPTR_0015s00850	1.76147	0.553497	0.277058	0.574447	sp|Q42602|C89A2_ARATH	Cytochrome P450 89A2 OS=Arabidopsis thaliana GN=CYP89A2 PE=2 SV=2//2.66864e-145	sp|Q42602|C89A2_ARATH Cytochrome P450 89A2 OS=Arabidopsis thaliana GN=CYP89A2 PE=2 SV=2//2.66864e-145
POPTR_0003s08160	1.76262	0.546504	0.346596	0.0907003	sp|Q9FIY7|SM3L3_ARATH	Putative SWI/SNF-related matrix-associated actin-dependent regulator of chromatin subfamily A member 3-like 3 OS=Arabidopsis thaliana GN=At5g43530 PE=3 SV=1//0	sp|Q9FIY7|SM3L3_ARATH Putative SWI/SNF-related matrix-associated actin-dependent regulator of chromatin subfamily A member 3-like 3 OS=Arabidopsis thaliana GN=At5g43530 PE=3 SV=1//0
POPTR_0006s18690	1.76483	0.736578	0.473716	0.0759814	sp|A6XNC6|UGFGT_MEDTR	Flavonoid 3-O-glucosyltransferase OS=Medicago truncatula GN=UGT78G1 PE=1 SV=1//1.47502e-31	sp|A6XNC6|UGFGT_MEDTR Flavonoid 3-O-glucosyltransferase OS=Medicago truncatula GN=UGT78G1 PE=1 SV=1//1.47502e-31
POPTR_0002s18680	1.76972	17.6501	10.2616	6.09506			-//-
POPTR_0011s03940	1.78148	5.40444	14.9724	4.46437	sp|Q9LSQ6|PBP1_ARATH	Calcium-binding protein PBP1 OS=Arabidopsis thaliana GN=PBP1 PE=1 SV=1//3.03303e-35	sp|Q9LSQ6|PBP1_ARATH Calcium-binding protein PBP1 OS=Arabidopsis thaliana GN=PBP1 PE=1 SV=1//3.03303e-35
POPTR_0009s12000	1.78362	4.88439	5.82491	4.98818	sp|Q8GY61|BH063_ARATH	Transcription factor bHLH63 OS=Arabidopsis thaliana GN=BHLH63 PE=2 SV=1//1.77999e-61	sp|Q8GY61|BH063_ARATH Transcription factor bHLH63 OS=Arabidopsis thaliana GN=BHLH63 PE=2 SV=1//1.77999e-61
POPTR_0015s01870	1.78618	4.18629	4.54076	8.77004			-//-
POPTR_0008s20490	1.78754	8.52966	14.801	25.5276			-//-
POPTR_0004s05250	1.79256	4.40258	5.76068	6.9672	sp|Q8GYB1|NUD15_ARATH	Nudix hydrolase 15, mitochondrial OS=Arabidopsis thaliana GN=NUDT15 PE=1 SV=2//7.4509e-90	sp|Q8GYB1|NUD15_ARATH Nudix hydrolase 15, mitochondrial OS=Arabidopsis thaliana GN=NUDT15 PE=1 SV=2//7.4509e-90
POPTR_0012s02950	1.79332	0.117944	0.336352	0.296212	sp|Q6AWY3|GRF6_ORYSJ	Growth-regulating factor 6 OS=Oryza sativa subsp. japonica GN=GRF6 PE=2 SV=2//3.35661e-19	sp|Q6AWY3|GRF6_ORYSJ Growth-regulating factor 6 OS=Oryza sativa subsp. japonica GN=GRF6 PE=2 SV=2//3.35661e-19
POPTR_0003s12140	1.79354	33.59	37.3202	13.2684	sp|Q9LUH3|LAL5_ARATH	MATE efflux family protein LAL5 OS=Arabidopsis thaliana GN=LAL5 PE=2 SV=1//1.30736e-71	sp|Q9LUH3|LAL5_ARATH MATE efflux family protein LAL5 OS=Arabidopsis thaliana GN=LAL5 PE=2 SV=1//1.30736e-71
POPTR_0001s25940	1.79468	0.606375	0.38039	0.249825	sp|Q9LY50|ACCR3_ARATH	Putative serine/threonine-protein kinase-like protein CCR3 OS=Arabidopsis thaliana GN=CCR3 PE=2 SV=1//0	sp|Q9LY50|ACCR3_ARATH Putative serine/threonine-protein kinase-like protein CCR3 OS=Arabidopsis thaliana GN=CCR3 PE=2 SV=1//0
POPTR_0013s04880	1.80179	18.3948	25.7708	62.081	sp|Q6K5Q0|GL21_ORYSJ	Putative germin-like protein 2-1 OS=Oryza sativa subsp. japonica GN=Os02g0491600 PE=3 SV=1//5.58117e-84	sp|Q6K5Q0|GL21_ORYSJ Putative germin-like protein 2-1 OS=Oryza sativa subsp. japonica GN=Os02g0491600 PE=3 SV=1//5.58117e-84
POPTR_0003s01940	1.80645	0.693239	0.57202	0.124746	sp|Q9ZP55|DRP4C_ARATH	Dynamin-related protein 4C OS=Arabidopsis thaliana GN=DRP4C PE=2 SV=1//0	sp|Q9ZP55|DRP4C_ARATH Dynamin-related protein 4C OS=Arabidopsis thaliana GN=DRP4C PE=2 SV=1//0
POPTR_0005s08960	1.8082	19.9982	35.7246	7.05841			-//-
POPTR_0017s09870	1.81441	6.36514	4.99939	6.31063	sp|Q9LI89|FBK70_ARATH	F-box/kelch-repeat protein At3g27150 OS=Arabidopsis thaliana GN=At3g27150 PE=2 SV=1//3.38899e-117	sp|Q9LI89|FBK70_ARATH F-box/kelch-repeat protein At3g27150 OS=Arabidopsis thaliana GN=At3g27150 PE=2 SV=1//3.38899e-117
POPTR_0009s04180	1.82044	1.34644	2.05649	2.18852	sp|Q8SKU2|TIC62_PEA	Protein TIC 62, chloroplastic OS=Pisum sativum GN=TIC62 PE=1 SV=2//6.63582e-17	sp|Q8SKU2|TIC62_PEA Protein TIC 62, chloroplastic OS=Pisum sativum GN=TIC62 PE=1 SV=2//6.63582e-17
POPTR_0002s11090	1.82137	0.951021	0.659181	0.132725	sp|Q8RJP2|RHIE_DICD3	Rhamnogalacturonate lyase OS=Dickeya dadantii (strain 3937) GN=rhiE PE=1 SV=1//1.46727e-32	sp|Q8RJP2|RHIE_DICD3 Rhamnogalacturonate lyase OS=Dickeya dadantii (strain 3937) GN=rhiE PE=1 SV=1//1.46727e-32
POPTR_0010s16150	1.82336	1.95976	4.01481	5.11266	sp|Q9ASW1|B3GTG_ARATH	Probable beta-1,3-galactosyltransferase 16 OS=Arabidopsis thaliana GN=B3GALT16 PE=2 SV=1//5.30555e-45	sp|Q9ASW1|B3GTG_ARATH Probable beta-1,3-galactosyltransferase 16 OS=Arabidopsis thaliana GN=B3GALT16 PE=2 SV=1//5.30555e-45
POPTR_0001s32000	1.82427	10.2466	17.6326	56.8205	sp|Q9ZWJ3|U85A2_ARATH	UDP-glycosyltransferase 85A2 OS=Arabidopsis thaliana GN=UGT85A2 PE=2 SV=1//4.63775e-58	sp|Q9ZWJ3|U85A2_ARATH UDP-glycosyltransferase 85A2 OS=Arabidopsis thaliana GN=UGT85A2 PE=2 SV=1//4.63775e-58
POPTR_0011s11140	1.82622	21.1769	25.8861	182.893	sp|P19873|ITH5_CUCMA	Inhibitor of trypsin and hageman factor OS=Cucurbita maxima PE=1 SV=1//4.53134e-20	sp|P19873|ITH5_CUCMA Inhibitor of trypsin and hageman factor OS=Cucurbita maxima PE=1 SV=1//4.53134e-20
POPTR_0013s07810	1.82762	8.76537	9.2903	11.7977	sp|Q09117|BSPB_POPDE	Bark storage protein B OS=Populus deltoides GN=BSP PE=1 SV=1//1.32135e-14	sp|Q09117|BSPB_POPDE Bark storage protein B OS=Populus deltoides GN=BSP PE=1 SV=1//1.32135e-14
POPTR_0009s14690	1.82946	33.6896	45.6709	36.6301			-//-
POPTR_0016s08160	1.84487	0	0	0.116882	sp|O80624|MAKR4_ARATH	Probable membrane-associated kinase regulator 4 OS=Arabidopsis thaliana GN=MAKR4 PE=2 SV=1//1.1765e-42	sp|O80624|MAKR4_ARATH Probable membrane-associated kinase regulator 4 OS=Arabidopsis thaliana GN=MAKR4 PE=2 SV=1//1.1765e-42
POPTR_0008s06860	1.84551	14.4521	10.0829	4.67028	sp|Q9LY50|ACCR3_ARATH	Putative serine/threonine-protein kinase-like protein CCR3 OS=Arabidopsis thaliana GN=CCR3 PE=2 SV=1//4.37951e-24	sp|Q9LY50|ACCR3_ARATH Putative serine/threonine-protein kinase-like protein CCR3 OS=Arabidopsis thaliana GN=CCR3 PE=2 SV=1//4.37951e-24
POPTR_0004s16310	1.85678	8.22251	8.95684	7.91368	sp|Q8IUS5|EPHX4_HUMAN	Epoxide hydrolase 4 OS=Homo sapiens GN=EPHX4 PE=2 SV=2//3.96912e-12	sp|Q8IUS5|EPHX4_HUMAN Epoxide hydrolase 4 OS=Homo sapiens GN=EPHX4 PE=2 SV=2//3.96912e-12
POPTR_0009s12120	1.86163	1.42517	3.01726	6.63654			-//-
POPTR_0006s06640	1.86176	74.3644	78.199	34.971	sp|P42849|UMEC_ARMRU	Umecyanin OS=Armoracia rusticana PE=1 SV=1//3.07065e-13	sp|P42849|UMEC_ARMRU Umecyanin OS=Armoracia rusticana PE=1 SV=1//3.07065e-13
POPTR_0009s14820	1.87005	2.50537	6.2835	8.80777	sp|Q6VAK4|HP1_ORYSJ	Histidine-containing phosphotransfer protein 1 OS=Oryza sativa subsp. japonica GN=HP1 PE=1 SV=1//1.09944e-17	sp|Q6VAK4|HP1_ORYSJ Histidine-containing phosphotransfer protein 1 OS=Oryza sativa subsp. japonica GN=HP1 PE=1 SV=1//1.09944e-17
POPTR_0001s03390	1.87098	57.8082	102.964	144.893	sp|Q9FZ36|M3K2_ARATH	Mitogen-activated protein kinase kinase kinase 2 OS=Arabidopsis thaliana GN=ANP2 PE=2 SV=1//4.14097e-34	sp|Q9FZ36|M3K2_ARATH Mitogen-activated protein kinase kinase kinase 2 OS=Arabidopsis thaliana GN=ANP2 PE=2 SV=1//4.14097e-34
POPTR_0010s07820	1.87474	0.538716	0.139763	0.458847	sp|Q7U1K1|MMAA4_MYCBO	Hydroxymycolate synthase MmaA4 OS=Mycobacterium bovis (strain ATCC BAA-935 / AF2122/97) GN=cmaA PE=1 SV=1//3.97663e-09	sp|Q7U1K1|MMAA4_MYCBO Hydroxymycolate synthase MmaA4 OS=Mycobacterium bovis (strain ATCC BAA-935 / AF2122/97) GN=cmaA PE=1 SV=1//3.97663e-09
POPTR_0015s10150	1.87887	2.83714	4.46111	8.41849			-//-
POPTR_0005s01560	1.88775	0.534761	0.523248	0.22819	sp|Q9FI80|PP425_ARATH	Pentatricopeptide repeat-containing protein At5g48910 OS=Arabidopsis thaliana GN=PCMP-H38 PE=2 SV=1//9.49241e-165	sp|Q9FI80|PP425_ARATH Pentatricopeptide repeat-containing protein At5g48910 OS=Arabidopsis thaliana GN=PCMP-H38 PE=2 SV=1//9.49241e-165
POPTR_0002s02220	1.88908	53.9673	89.7852	29.6252	sp|Q9FYB5|DNJ11_ARATH	Chaperone protein dnaJ 11, chloroplastic OS=Arabidopsis thaliana GN=ATJ11 PE=1 SV=2//1.16571e-25	sp|Q9FYB5|DNJ11_ARATH Chaperone protein dnaJ 11, chloroplastic OS=Arabidopsis thaliana GN=ATJ11 PE=1 SV=2//1.16571e-25
POPTR_0022s00330	1.89302	10.4371	29.1339	67.6278	sp|Q9P2J5|SYLC_HUMAN	Leucine--tRNA ligase, cytoplasmic OS=Homo sapiens GN=LARS PE=1 SV=2//0	sp|Q9P2J5|SYLC_HUMAN Leucine--tRNA ligase, cytoplasmic OS=Homo sapiens GN=LARS PE=1 SV=2//0
POPTR_0003s13220	1.89541	9.68542	9.97275	3.91437	sp|P31531|1A1C_SOYBN	1-aminocyclopropane-1-carboxylate synthase OS=Glycine max GN=ACS1 PE=2 SV=1//4.2062e-15	sp|P31531|1A1C_SOYBN 1-aminocyclopropane-1-carboxylate synthase OS=Glycine max GN=ACS1 PE=2 SV=1//4.2062e-15
POPTR_0006s09460	1.90246	101.403	195.044	51.2356	sp|P02519|HSP11_SOYBN	17.3 kDa class I heat shock protein OS=Glycine max GN=HSP17.3-B PE=3 SV=1//1.07364e-46	sp|P02519|HSP11_SOYBN 17.3 kDa class I heat shock protein OS=Glycine max GN=HSP17.3-B PE=3 SV=1//1.07364e-46
POPTR_0011s13600	1.90971	3.73454	4.69848	6.89063	sp|Q9FH36|GAUTC_ARATH	Probable galacturonosyltransferase 12 OS=Arabidopsis thaliana GN=GAUT12 PE=2 SV=1//1.56195e-29	sp|Q9FH36|GAUTC_ARATH Probable galacturonosyltransferase 12 OS=Arabidopsis thaliana GN=GAUT12 PE=2 SV=1//1.56195e-29
POPTR_0013s05220	1.91381	0.588153	0.289368	0.412878	sp|Q9ZVT9|C2GR1_ARATH	C2 and GRAM domain-containing protein At1g03370 OS=Arabidopsis thaliana GN=At1g03370 PE=2 SV=4//5.13916e-08	sp|Q9ZVT9|C2GR1_ARATH C2 and GRAM domain-containing protein At1g03370 OS=Arabidopsis thaliana GN=At1g03370 PE=2 SV=4//5.13916e-08
POPTR_0012s00740	1.91756	4.70681	4.79529	5.78357			-//-
POPTR_0001s21820	1.91807	3.57927	3.91409	3.12664			-//-
POPTR_0013s03900	1.91901	7.18627	9.72131	64.7367	sp|P02877|HEVE_HEVBR	Pro-hevein OS=Hevea brasiliensis GN=HEV1 PE=1 SV=2//1.35821e-07	sp|P02877|HEVE_HEVBR Pro-hevein OS=Hevea brasiliensis GN=HEV1 PE=1 SV=2//1.35821e-07
POPTR_0001s24010	1.91923	2.44772	2.99366	5.23849			-//-
POPTR_0016s13630	1.92201	0.922703	0.351199	0.128746	sp|F4KGN5|S40A2_ARATH	Solute carrier family 40 member 2 OS=Arabidopsis thaliana GN=IREG2 PE=2 SV=1//7.61193e-11	sp|F4KGN5|S40A2_ARATH Solute carrier family 40 member 2 OS=Arabidopsis thaliana GN=IREG2 PE=2 SV=1//7.61193e-11
POPTR_0001s16910	1.92588	0.843229	0.148089	0.09502	sp|Q9ZRA4|AB19A_PRUPE	Auxin-binding protein ABP19a OS=Prunus persica GN=ABP19A PE=3 SV=1//4.89683e-84	sp|Q9ZRA4|AB19A_PRUPE Auxin-binding protein ABP19a OS=Prunus persica GN=ABP19A PE=3 SV=1//4.89683e-84
POPTR_0008s08640	1.92931	9.88536	4.18895	0.846516	sp|P42813|RNS1_ARATH	Ribonuclease 1 OS=Arabidopsis thaliana GN=RNS1 PE=1 SV=1//2.53216e-61	sp|P42813|RNS1_ARATH Ribonuclease 1 OS=Arabidopsis thaliana GN=RNS1 PE=1 SV=1//2.53216e-61
POPTR_0005s18860	1.9296	0.576724	0.149508	0			-//-
POPTR_0001s05970	1.93596	1.98978	3.37034	7.46743			-//-
POPTR_0002s04930	1.93837	2.30969	2.49228	4.63724			-//-
POPTR_0001s01050	1.9458	0.815447	0.664788	0.259286	sp|D1BZ82|MSHA_XYLCX	D-inositol 3-phosphate glycosyltransferase OS=Xylanimonas cellulosilytica (strain DSM 15894 / CECT 5975 / LMG 20990 / XIL07) GN=mshA PE=3 SV=1//6.65434e-16	sp|D1BZ82|MSHA_XYLCX D-inositol 3-phosphate glycosyltransferase OS=Xylanimonas cellulosilytica (strain DSM 15894 / CECT 5975 / LMG 20990 / XIL07) GN=mshA PE=3 SV=1//6.65434e-16
POPTR_0015s05670	1.95251	0.584025	0.350916	0.0750248	sp|Q4R1I9|ANGLT_ROSHC	Anthocyanidin 5,3-O-glucosyltransferase OS=Rosa hybrid cultivar GN=RhGT1 PE=2 SV=1//6.02388e-131	sp|Q4R1I9|ANGLT_ROSHC Anthocyanidin 5,3-O-glucosyltransferase OS=Rosa hybrid cultivar GN=RhGT1 PE=2 SV=1//6.02388e-131
POPTR_0019s06950	1.95619	0.358267	0.665394	0.619496			-//-
POPTR_0001s28780	1.95744	16.3143	13.0591	4.39336			-//-
POPTR_0013s14560	1.96362	13.9748	25.2673	9.66001	sp|Q7XBH4|MYB4_ORYSJ	Myb-related protein Myb4 OS=Oryza sativa subsp. japonica GN=MYB4 PE=2 SV=2//5.69827e-09	sp|Q7XBH4|MYB4_ORYSJ Myb-related protein Myb4 OS=Oryza sativa subsp. japonica GN=MYB4 PE=2 SV=2//5.69827e-09
POPTR_0005s15830	1.96578	6.83806	6.18985	3.59719	sp|Q9SFE4|ERF12_ARATH	Ethylene-responsive transcription factor ERF012 OS=Arabidopsis thaliana GN=ERF012 PE=2 SV=1//1.20303e-37	sp|Q9SFE4|ERF12_ARATH Ethylene-responsive transcription factor ERF012 OS=Arabidopsis thaliana GN=ERF012 PE=2 SV=1//1.20303e-37
POPTR_0009s08060	1.96715	13.0443	17.9293	3.86986	sp|Q8LBW3|LBD12_ARATH	LOB domain-containing protein 12 OS=Arabidopsis thaliana GN=LBD12 PE=2 SV=2//1.14555e-75	sp|Q8LBW3|LBD12_ARATH LOB domain-containing protein 12 OS=Arabidopsis thaliana GN=LBD12 PE=2 SV=2//1.14555e-75
POPTR_0010s23370	1.97217	2.90557	2.10128	1.49384	sp|Q9SV36|ARK1_ARATH	Armadillo repeat-containing kinesin-like protein 1 OS=Arabidopsis thaliana GN=ARK1 PE=1 SV=2//0	sp|Q9SV36|ARK1_ARATH Armadillo repeat-containing kinesin-like protein 1 OS=Arabidopsis thaliana GN=ARK1 PE=1 SV=2//0
POPTR_0009s05980	1.97706	18.2529	25.5961	42.1475	sp|Q9SV07|ASAT1_ARATH	Acyl-CoA--sterol O-acyltransferase 1 OS=Arabidopsis thaliana GN=ASAT1 PE=1 SV=1//8.07882e-103	sp|Q9SV07|ASAT1_ARATH Acyl-CoA--sterol O-acyltransferase 1 OS=Arabidopsis thaliana GN=ASAT1 PE=1 SV=1//8.07882e-103
POPTR_0016s13870	1.98967	10.6301	6.04683	5.68349	sp|Q9LZX1|LOR15_ARATH	Protein LURP-one-related 15 OS=Arabidopsis thaliana GN=At5g01750 PE=1 SV=1//1.01975e-36	sp|Q9LZX1|LOR15_ARATH Protein LURP-one-related 15 OS=Arabidopsis thaliana GN=At5g01750 PE=1 SV=1//1.01975e-36
POPTR_0002s19260	1.99988	41.2276	42.3188	34.2461	sp|Q9XHM5|G2OX2_PEA	Gibberellin 2-beta-dioxygenase 2 OS=Pisum sativum GN=GA2OX2 PE=2 SV=1//4.01452e-30	sp|Q9XHM5|G2OX2_PEA Gibberellin 2-beta-dioxygenase 2 OS=Pisum sativum GN=GA2OX2 PE=2 SV=1//4.01452e-30
POPTR_0003s11250	2.00365	7.11528	10.2883	18.0054	sp|Q9FWX2|NAC7_ARATH	NAC domain-containing protein 7 OS=Arabidopsis thaliana GN=NAC007 PE=2 SV=2//9.97317e-28	sp|Q9FWX2|NAC7_ARATH NAC domain-containing protein 7 OS=Arabidopsis thaliana GN=NAC007 PE=2 SV=2//9.97317e-28
POPTR_0011s04130	2.00547	8.96766	11.9575	3.93054			-//-
POPTR_0001s13680	2.01308	8.26009	6.69246	1.24305			-//-
POPTR_0001s11170	2.0174	5.75338	7.87347	7.35152	sp|Q9XIN0|LHW_ARATH	Transcription factor LHW OS=Arabidopsis thaliana GN=LHW PE=1 SV=1//1.02399e-20	sp|Q9XIN0|LHW_ARATH Transcription factor LHW OS=Arabidopsis thaliana GN=LHW PE=1 SV=1//1.02399e-20
POPTR_0011s03340	2.01837	8.47845	7.08741	13.326	sp|Q9LRJ9|CRR38_ARATH	Cysteine-rich repeat secretory protein 38 OS=Arabidopsis thaliana GN=CRRSP38 PE=2 SV=1//2.17718e-25	sp|Q9LRJ9|CRR38_ARATH Cysteine-rich repeat secretory protein 38 OS=Arabidopsis thaliana GN=CRRSP38 PE=2 SV=1//2.17718e-25
POPTR_0016s14860	2.02887	11.2972	9.06576	9.20715			-//-
POPTR_0005s01330	2.02892	0.295924	0.281177	0.184016	sp|Q9SD53|Y3720_ARATH	UPF0481 protein At3g47200 OS=Arabidopsis thaliana GN=At3g47200 PE=1 SV=1//1.5644e-19	sp|Q9SD53|Y3720_ARATH UPF0481 protein At3g47200 OS=Arabidopsis thaliana GN=At3g47200 PE=1 SV=1//1.5644e-19
POPTR_0202s00230	2.03051	8.48733	40.5785	183.694	sp|Q2MY48|PAT03_SOLTU	Patatin-03 OS=Solanum tuberosum PE=2 SV=1//6.09949e-07	sp|Q2MY48|PAT03_SOLTU Patatin-03 OS=Solanum tuberosum PE=2 SV=1//6.09949e-07
POPTR_0001s13960	2.03105	2.23218	3.04949	2.9042	sp|Q9C7G0|MA658_ARATH	65-kDa microtubule-associated protein 8 OS=Arabidopsis thaliana GN=MAP65-8 PE=1 SV=2//0	sp|Q9C7G0|MA658_ARATH 65-kDa microtubule-associated protein 8 OS=Arabidopsis thaliana GN=MAP65-8 PE=1 SV=2//0
POPTR_0001s45490	2.03412	0.580133	0.591204	0.722156	sp|O65351|SUBL_ARATH	Subtilisin-like protease OS=Arabidopsis thaliana GN=ARA12 PE=1 SV=1//6.84433e-178	sp|O65351|SUBL_ARATH Subtilisin-like protease OS=Arabidopsis thaliana GN=ARA12 PE=1 SV=1//6.84433e-178
POPTR_0012s09230	2.03421	5.77625	9.76689	5.17052	sp|Q9SKB2|SBIR1_ARATH	Leucine-rich repeat receptor-like serine/threonine/tyrosine-protein kinase SOBIR1 OS=Arabidopsis thaliana GN=SOBIR1 PE=1 SV=1//0	sp|Q9SKB2|SBIR1_ARATH Leucine-rich repeat receptor-like serine/threonine/tyrosine-protein kinase SOBIR1 OS=Arabidopsis thaliana GN=SOBIR1 PE=1 SV=1//0
POPTR_0005s09220	2.03423	0.256978	0.209632	9.85862			-//-
POPTR_0002s13270	2.03512	2.86582	5.75876	8.61678	sp|Q8W468|ARI8_ARATH	Probable E3 ubiquitin-protein ligase ARI8 OS=Arabidopsis thaliana GN=ARI8 PE=2 SV=1//0	sp|Q8W468|ARI8_ARATH Probable E3 ubiquitin-protein ligase ARI8 OS=Arabidopsis thaliana GN=ARI8 PE=2 SV=1//0
POPTR_0167s00200	2.05135	0.686507	0.206167	0.27503			-//-
POPTR_0003s06870	2.05159	28.6998	60.6877	32.7534	sp|Q9SYG1|HS174_ARATH	17.4 kDa class III heat shock protein OS=Arabidopsis thaliana GN=HSP17.4B PE=2 SV=1//1.15909e-48	sp|Q9SYG1|HS174_ARATH 17.4 kDa class III heat shock protein OS=Arabidopsis thaliana GN=HSP17.4B PE=2 SV=1//1.15909e-48
POPTR_0019s14450	2.05501	1.06702	1.03611	2.05673	sp|Q8RWU5|FBL3_ARATH	F-box/LRR-repeat protein 3 OS=Arabidopsis thaliana GN=FBL3 PE=2 SV=1//0	sp|Q8RWU5|FBL3_ARATH F-box/LRR-repeat protein 3 OS=Arabidopsis thaliana GN=FBL3 PE=2 SV=1//0
POPTR_0011s07240	2.05508	0.606251	0.123517	0.0823872	sp|Q9FJ54|CIPKK_ARATH	CBL-interacting serine/threonine-protein kinase 20 OS=Arabidopsis thaliana GN=CIPK20 PE=1 SV=1//0	sp|Q9FJ54|CIPKK_ARATH CBL-interacting serine/threonine-protein kinase 20 OS=Arabidopsis thaliana GN=CIPK20 PE=1 SV=1//0
POPTR_0004s02630	2.06793	9.97836	6.01641	21.6543	sp|Q9LSQ6|PBP1_ARATH	Calcium-binding protein PBP1 OS=Arabidopsis thaliana GN=PBP1 PE=1 SV=1//7.3689e-36	sp|Q9LSQ6|PBP1_ARATH Calcium-binding protein PBP1 OS=Arabidopsis thaliana GN=PBP1 PE=1 SV=1//7.3689e-36
POPTR_0006s06550	2.06948	15.5319	26.145	16.211	sp|Q38829|IAA11_ARATH	Auxin-responsive protein IAA11 OS=Arabidopsis thaliana GN=IAA11 PE=1 SV=1//2.51696e-25	sp|Q38829|IAA11_ARATH Auxin-responsive protein IAA11 OS=Arabidopsis thaliana GN=IAA11 PE=1 SV=1//2.51696e-25
POPTR_0011s05310	2.06978	27.8444	28.3834	35.9781			-//-
POPTR_0001s31810	2.07233	5.66353	8.20551	4.47238	sp|Q9FMF7|DIT21_ARATH	Dicarboxylate transporter 2.1, chloroplastic OS=Arabidopsis thaliana GN=DIT2-1 PE=1 SV=1//0	sp|Q9FMF7|DIT21_ARATH Dicarboxylate transporter 2.1, chloroplastic OS=Arabidopsis thaliana GN=DIT2-1 PE=1 SV=1//0
POPTR_0003s15870	2.07396	24.0063	25.6717	19.9357			-//-
POPTR_0016s07980	2.07709	9.42713	10.4457	109.188	sp|Q6XNP7|HPI_HEVBR	Protease inhibitor HPI OS=Hevea brasiliensis GN=PI1 PE=1 SV=2//2.61309e-15	sp|Q6XNP7|HPI_HEVBR Protease inhibitor HPI OS=Hevea brasiliensis GN=PI1 PE=1 SV=2//2.61309e-15
POPTR_0015s12740	2.07984	0.683705	0.622432	0.266258			-//-
POPTR_0005s07910	2.08876	0.811209	0.262108	0			-//-
POPTR_0011s12770	2.08882	2.84642	3.9662	4.69166	sp|F6H2F8|TRM51_VITVI	tRNA (guanine(37)-N1)-methyltransferase 1 OS=Vitis vinifera GN=VIT_19s0014g03930 PE=3 SV=1//8.15723e-70	sp|F6H2F8|TRM51_VITVI tRNA (guanine(37)-N1)-methyltransferase 1 OS=Vitis vinifera GN=VIT_19s0014g03930 PE=3 SV=1//8.15723e-70
POPTR_0005s16970	2.08983	6.75865	4.99117	3.41703			-//-
POPTR_0013s07700	2.09432	0.523739	0.314449	0.104911	sp|Q500U8|TKPR1_ARATH	Tetraketide alpha-pyrone reductase 1 OS=Arabidopsis thaliana GN=TKPR1 PE=2 SV=1//1.05471e-34	sp|Q500U8|TKPR1_ARATH Tetraketide alpha-pyrone reductase 1 OS=Arabidopsis thaliana GN=TKPR1 PE=2 SV=1//1.05471e-34
POPTR_0008s04290	2.09721	40.7537	55.4859	21.7452			-//-
POPTR_0006s02740	2.09727	0.364408	0.480047	0.841568			-//-
POPTR_0008s22360	2.09787	1.73277	1.27087	0.526631	sp|C6L7U1|LIN1_LOTJA	Putative E3 ubiquitin-protein ligase LIN-1 OS=Lotus japonicus GN=CERBERUS PE=2 SV=2//6.49634e-15	sp|C6L7U1|LIN1_LOTJA Putative E3 ubiquitin-protein ligase LIN-1 OS=Lotus japonicus GN=CERBERUS PE=2 SV=2//6.49634e-15
POPTR_0010s06930	2.10202	8.0754	6.25838	8.22751	sp|Q7Y0F2|NRX12_ORYSJ	Probable nucleoredoxin 1-2 OS=Oryza sativa subsp. japonica GN=Os03g0405900 PE=2 SV=1//9.68999e-27	sp|Q7Y0F2|NRX12_ORYSJ Probable nucleoredoxin 1-2 OS=Oryza sativa subsp. japonica GN=Os03g0405900 PE=2 SV=1//9.68999e-27
POPTR_0013s09600	2.11104	7.42609	17.7112	6.04451	sp|P30236|HSP41_SOYBN	22.0 kDa class IV heat shock protein OS=Glycine max GN=HSP22.0 PE=3 SV=1//6.98266e-78	sp|P30236|HSP41_SOYBN 22.0 kDa class IV heat shock protein OS=Glycine max GN=HSP22.0 PE=3 SV=1//6.98266e-78
POPTR_0016s05770	2.11587	6.28105	6.47458	7.58196	sp|Q9ZSK5|ZOG_PHALU	Zeatin O-glucosyltransferase OS=Phaseolus lunatus GN=ZOG1 PE=2 SV=1//7.92054e-170	sp|Q9ZSK5|ZOG_PHALU Zeatin O-glucosyltransferase OS=Phaseolus lunatus GN=ZOG1 PE=2 SV=1//7.92054e-170
POPTR_0016s03810	2.13171	0.402669	0.0717813	0.283741	sp|Q9FLE8|Y5986_ARATH	Uncharacterized protein At5g39865 OS=Arabidopsis thaliana GN=At5g39865 PE=1 SV=1//1.19709e-44	sp|Q9FLE8|Y5986_ARATH Uncharacterized protein At5g39865 OS=Arabidopsis thaliana GN=At5g39865 PE=1 SV=1//1.19709e-44
POPTR_0001s23870	2.13418	0.286098	0.326753	0.31857			-//-
POPTR_0009s07140	2.13867	0.803041	0.624936	0.81761	sp|Q9SY02|PP301_ARATH	Pentatricopeptide repeat-containing protein At4g02750 OS=Arabidopsis thaliana GN=PCMP-H24 PE=2 SV=1//1.81074e-06	sp|Q9SY02|PP301_ARATH Pentatricopeptide repeat-containing protein At4g02750 OS=Arabidopsis thaliana GN=PCMP-H24 PE=2 SV=1//1.81074e-06
POPTR_0011s10440	2.13986	0.4417	0.472679	0.30325	sp|Q803A0|JADE1_DANRE	Protein Jade-1 OS=Danio rerio GN=phf17 PE=2 SV=1//2.01565e-31	sp|Q803A0|JADE1_DANRE Protein Jade-1 OS=Danio rerio GN=phf17 PE=2 SV=1//2.01565e-31
POPTR_0002s11080	2.14843	2.15807	2.09247	8.45378	sp|Q8RJP2|RHIE_DICD3	Rhamnogalacturonate lyase OS=Dickeya dadantii (strain 3937) GN=rhiE PE=1 SV=1//1.1216e-23	sp|Q8RJP2|RHIE_DICD3 Rhamnogalacturonate lyase OS=Dickeya dadantii (strain 3937) GN=rhiE PE=1 SV=1//1.1216e-23
POPTR_0001s43280	2.15219	4.98844	8.11652	10.7094	sp|O81832|Y4729_ARATH	G-type lectin S-receptor-like serine/threonine-protein kinase At4g27290 OS=Arabidopsis thaliana GN=At4g27290 PE=2 SV=4//4.22596e-153	sp|O81832|Y4729_ARATH G-type lectin S-receptor-like serine/threonine-protein kinase At4g27290 OS=Arabidopsis thaliana GN=At4g27290 PE=2 SV=4//4.22596e-153
POPTR_0011s11850	2.15843	98.5615	159.952	251.401	sp|Q05047|C72A1_CATRO	Secologanin synthase OS=Catharanthus roseus GN=CYP72A1 PE=2 SV=1//2.37888e-16	sp|Q05047|C72A1_CATRO Secologanin synthase OS=Catharanthus roseus GN=CYP72A1 PE=2 SV=1//2.37888e-16
POPTR_0016s05010	2.16758	12.9626	19.2531	39.3175	sp|Q05091|PGIP_PYRCO	Polygalacturonase inhibitor OS=Pyrus communis GN=PGIP PE=1 SV=1//6.33946e-134	sp|Q05091|PGIP_PYRCO Polygalacturonase inhibitor OS=Pyrus communis GN=PGIP PE=1 SV=1//6.33946e-134
POPTR_0003s04840	2.17363	9.25398	10.7274	6.50049			-//-
POPTR_0008s20650	2.17497	0.294211	0.610753	0.201107	sp|Q94ID2|IPT5_ARATH	Adenylate isopentenyltransferase 5, chloroplastic OS=Arabidopsis thaliana GN=IPT5 PE=1 SV=2//2.97643e-131	sp|Q94ID2|IPT5_ARATH Adenylate isopentenyltransferase 5, chloroplastic OS=Arabidopsis thaliana GN=IPT5 PE=1 SV=2//2.97643e-131
POPTR_0010s14170	2.1779	3.00548	2.8857	2.45328	sp|Q8GVE8|CAPP4_ARATH	Phosphoenolpyruvate carboxylase 4 OS=Arabidopsis thaliana GN=PPC4 PE=2 SV=1//0	sp|Q8GVE8|CAPP4_ARATH Phosphoenolpyruvate carboxylase 4 OS=Arabidopsis thaliana GN=PPC4 PE=2 SV=1//0
POPTR_0005s05430	2.17853	23.9279	21.1051	49.0224	sp|O23320|CML8_ARATH	Calmodulin-like protein 8 OS=Arabidopsis thaliana GN=CML8 PE=2 SV=1//2.41146e-06	sp|O23320|CML8_ARATH Calmodulin-like protein 8 OS=Arabidopsis thaliana GN=CML8 PE=2 SV=1//2.41146e-06
POPTR_0005s01860	2.18176	1.86602	2.66069	8.26222			-//-
POPTR_0006s06330	2.18656	0.490629	0.0665841	0	sp|Q3E9A4|GLYT5_ARATH	Probable glycosyltransferase At5g20260 OS=Arabidopsis thaliana GN=At5g20260 PE=3 SV=3//0	sp|Q3E9A4|GLYT5_ARATH Probable glycosyltransferase At5g20260 OS=Arabidopsis thaliana GN=At5g20260 PE=3 SV=3//0
POPTR_0002s18210	2.19078	0.479493	0.303752	0	sp|Q8S8N4|Y2685_ARATH	Probably inactive receptor-like protein kinase At2g46850 OS=Arabidopsis thaliana GN=At2g46850 PE=2 SV=1//0	sp|Q8S8N4|Y2685_ARATH Probably inactive receptor-like protein kinase At2g46850 OS=Arabidopsis thaliana GN=At2g46850 PE=2 SV=1//0
POPTR_0017s13450	2.19326	1.80608	5.25899	14.0098	sp|Q5Z8T3|MIOX_ORYSJ	Probable inositol oxygenase OS=Oryza sativa subsp. japonica GN=Os06g0561000 PE=2 SV=1//4.62555e-06	sp|Q5Z8T3|MIOX_ORYSJ Probable inositol oxygenase OS=Oryza sativa subsp. japonica GN=Os06g0561000 PE=2 SV=1//4.62555e-06
POPTR_0007s13330	2.19932	4.91246	6.29287	1.46778	sp|Q9P6Q3|BCS1_SCHPO	Probable mitochondrial chaperone bcs1 OS=Schizosaccharomyces pombe (strain 972 / ATCC 24843) GN=SPAC644.07 PE=2 SV=1//4.57241e-28	sp|Q9P6Q3|BCS1_SCHPO Probable mitochondrial chaperone bcs1 OS=Schizosaccharomyces pombe (strain 972 / ATCC 24843) GN=SPAC644.07 PE=2 SV=1//4.57241e-28
POPTR_0010s11130	2.20117	2.32652	4.44958	6.42871	sp|Q9LKW9|NHX7_ARATH	Sodium/hydrogen exchanger 7 OS=Arabidopsis thaliana GN=NHX7 PE=1 SV=1//2.04086e-12	sp|Q9LKW9|NHX7_ARATH Sodium/hydrogen exchanger 7 OS=Arabidopsis thaliana GN=NHX7 PE=1 SV=1//2.04086e-12
POPTR_0002s10050	2.20305	4.04361	2.93688	2.17756	sp|Q8W486|Y1491_ARATH	Uncharacterized protein At1g04910 OS=Arabidopsis thaliana GN=At1g04910 PE=1 SV=1//7.36774e-07	sp|Q8W486|Y1491_ARATH Uncharacterized protein At1g04910 OS=Arabidopsis thaliana GN=At1g04910 PE=1 SV=1//7.36774e-07
POPTR_0014s09860	2.20509	187.17	181.929	48.3048	sp|P46897|ATHB7_ARATH	Homeobox-leucine zipper protein ATHB-7 OS=Arabidopsis thaliana GN=ATHB-7 PE=2 SV=2//1.17562e-12	sp|P46897|ATHB7_ARATH Homeobox-leucine zipper protein ATHB-7 OS=Arabidopsis thaliana GN=ATHB-7 PE=2 SV=2//1.17562e-12
POPTR_0005s25680	2.2068	7.0383	9.4061	17.0034			-//-
POPTR_0008s17450	2.20818	0.270976	0.123722	0.0793541			-//-
POPTR_0004s18760	2.21278	0.834702	0.68038	0			-//-
POPTR_0012s02710	2.21319	0	0.223576	0.191348	sp|Q9ZWC5|SCL18_ARATH	Scarecrow-like protein 18 OS=Arabidopsis thaliana GN=SCL18 PE=2 SV=1//5.6897e-140	sp|Q9ZWC5|SCL18_ARATH Scarecrow-like protein 18 OS=Arabidopsis thaliana GN=SCL18 PE=2 SV=1//5.6897e-140
POPTR_0002s10250	2.21462	6.50712	7.95379	10.1601	sp|Q9LYT3|TT12_ARATH	Protein TRANSPARENT TESTA 12 OS=Arabidopsis thaliana GN=TT12 PE=2 SV=1//2.45965e-06	sp|Q9LYT3|TT12_ARATH Protein TRANSPARENT TESTA 12 OS=Arabidopsis thaliana GN=TT12 PE=2 SV=1//2.45965e-06
POPTR_0009s09790	2.21653	5.80934	8.71286	16.8175			-//-
POPTR_0005s10230	2.21872	6.5955	8.0046	12.503	sp|O14197|YDQ4_SCHPO	Uncharacterized transporter C5D6.04 OS=Schizosaccharomyces pombe (strain 972 / ATCC 24843) GN=SPAC5D6.04 PE=2 SV=1//1.29306e-07	sp|O14197|YDQ4_SCHPO Uncharacterized transporter C5D6.04 OS=Schizosaccharomyces pombe (strain 972 / ATCC 24843) GN=SPAC5D6.04 PE=2 SV=1//1.29306e-07
POPTR_0004s21220	2.22181	4.1862	6.02787	11.0031			-//-
POPTR_0002s04120	2.22278	1.08202	0.617529	0.221831	sp|Q9SJW9|CDT1A_ARATH	CDT1-like protein a, chloroplastic OS=Arabidopsis thaliana GN=CDT1A PE=1 SV=1//1.39509e-102	sp|Q9SJW9|CDT1A_ARATH CDT1-like protein a, chloroplastic OS=Arabidopsis thaliana GN=CDT1A PE=1 SV=1//1.39509e-102
POPTR_0001s03010	2.22645	7.07668	14.2764	11.8602	sp|Q850K7|EXLB1_ORYSJ	Expansin-like B1 OS=Oryza sativa subsp. japonica GN=EXLB1 PE=2 SV=2//1.56461e-09	sp|Q850K7|EXLB1_ORYSJ Expansin-like B1 OS=Oryza sativa subsp. japonica GN=EXLB1 PE=2 SV=2//1.56461e-09
POPTR_0019s12110	2.22776	0.70316	0.292641	0.214559	sp|Q8LPR5|TCP4_ARATH	Transcription factor TCP4 OS=Arabidopsis thaliana GN=TCP4 PE=2 SV=1//2.03313e-64	sp|Q8LPR5|TCP4_ARATH Transcription factor TCP4 OS=Arabidopsis thaliana GN=TCP4 PE=2 SV=1//2.03313e-64
POPTR_0001s27430	2.22972	2.92079	6.25099	3.49033	sp|Q9LXV2|MYB46_ARATH	Transcription factor MYB46 OS=Arabidopsis thaliana GN=MYB46 PE=2 SV=1//1.38387e-09	sp|Q9LXV2|MYB46_ARATH Transcription factor MYB46 OS=Arabidopsis thaliana GN=MYB46 PE=2 SV=1//1.38387e-09
POPTR_0001s13610	2.23111	24.7641	27.2128	50.5677	sp|Q9FYA2|WRK75_ARATH	Probable WRKY transcription factor 75 OS=Arabidopsis thaliana GN=WRKY75 PE=2 SV=1//2.24373e-25	sp|Q9FYA2|WRK75_ARATH Probable WRKY transcription factor 75 OS=Arabidopsis thaliana GN=WRKY75 PE=2 SV=1//2.24373e-25
POPTR_0001s13580	2.23662	3.44248	4.62224	3.20302	sp|Q52RG7|SGPL_ORYSJ	Sphingosine-1-phosphate lyase OS=Oryza sativa subsp. japonica GN=SPL PE=2 SV=2//7.8861e-11	sp|Q52RG7|SGPL_ORYSJ Sphingosine-1-phosphate lyase OS=Oryza sativa subsp. japonica GN=SPL PE=2 SV=2//7.8861e-11
POPTR_0418s00220	2.238	2.78578	3.08402	5.13829	sp|Q3ECH2|Y1670_ARATH	Probable receptor-like protein kinase At1g67000 OS=Arabidopsis thaliana GN=At1g67000 PE=2 SV=2//7.88278e-13	sp|Q3ECH2|Y1670_ARATH Probable receptor-like protein kinase At1g67000 OS=Arabidopsis thaliana GN=At1g67000 PE=2 SV=2//7.88278e-13
POPTR_0015s12810	2.23982	1.11529	1.04252	0.82037	sp|Q9FF86|DCR_ARATH	BAHD acyltransferase DCR OS=Arabidopsis thaliana GN=DCR PE=2 SV=1//0	sp|Q9FF86|DCR_ARATH BAHD acyltransferase DCR OS=Arabidopsis thaliana GN=DCR PE=2 SV=1//0
POPTR_0001s13600	2.24297	17.2549	14.8518	38.4407	sp|Q9FYA2|WRK75_ARATH	Probable WRKY transcription factor 75 OS=Arabidopsis thaliana GN=WRKY75 PE=2 SV=1//1.89228e-16	sp|Q9FYA2|WRK75_ARATH Probable WRKY transcription factor 75 OS=Arabidopsis thaliana GN=WRKY75 PE=2 SV=1//1.89228e-16
POPTR_0001s24560	2.25292	14.7515	21.8263	8.72454	sp|P27880|HSP12_MEDSA	18.2 kDa class I heat shock protein OS=Medicago sativa GN=HSP18.2 PE=2 SV=1//5.59344e-62	sp|P27880|HSP12_MEDSA 18.2 kDa class I heat shock protein OS=Medicago sativa GN=HSP18.2 PE=2 SV=1//5.59344e-62
POPTR_0729s00200	2.25631	13.272	28.1425	37.1714			-//-
POPTR_0010s20850	2.25799	0.204518	0.0898294	0	sp|Q39224|SRG1_ARATH	Protein SRG1 OS=Arabidopsis thaliana GN=SRG1 PE=2 SV=1//8.65264e-81	sp|Q39224|SRG1_ARATH Protein SRG1 OS=Arabidopsis thaliana GN=SRG1 PE=2 SV=1//8.65264e-81
POPTR_0013s12190	2.25864	3.54475	2.81043	0.120213	sp|Q9LET0|BH107_ARATH	Putative transcription factor bHLH107 OS=Arabidopsis thaliana GN=BHLH107 PE=2 SV=1//7.512e-28	sp|Q9LET0|BH107_ARATH Putative transcription factor bHLH107 OS=Arabidopsis thaliana GN=BHLH107 PE=2 SV=1//7.512e-28
POPTR_0011s11750	2.26123	7.63445	3.18592	0.801627			-//-
POPTR_0001s46090	2.26291	7.93163	5.55156	1.12502			-//-
POPTR_0001s17610	2.26447	0.124378	0	0.157684	sp|Q9C6I4|G2OX7_ARATH	Gibberellin 2-beta-dioxygenase 7 OS=Arabidopsis thaliana GN=GA2OX7 PE=1 SV=1//4.69979e-11	sp|Q9C6I4|G2OX7_ARATH Gibberellin 2-beta-dioxygenase 7 OS=Arabidopsis thaliana GN=GA2OX7 PE=1 SV=1//4.69979e-11
POPTR_0006s00970	2.26781	0.391698	0.117678	0			-//-
POPTR_0008s04530	2.27098	67.4996	74.5048	58.2671			-//-
POPTR_0002s16660	2.27757	7.31257	5.07038	0.780522			-//-
POPTR_0011s03310	2.28381	15.9839	17.5855	34.9935	sp|Q9LRJ9|CRR38_ARATH	Cysteine-rich repeat secretory protein 38 OS=Arabidopsis thaliana GN=CRRSP38 PE=2 SV=1//2.29005e-26	sp|Q9LRJ9|CRR38_ARATH Cysteine-rich repeat secretory protein 38 OS=Arabidopsis thaliana GN=CRRSP38 PE=2 SV=1//2.29005e-26
POPTR_0003s10530	2.28527	0.537408	3.18219	14.5992	sp|Q94B74|NUDT2_ARATH	Nudix hydrolase 2 OS=Arabidopsis thaliana GN=NUDT2 PE=1 SV=1//2.76833e-111	sp|Q94B74|NUDT2_ARATH Nudix hydrolase 2 OS=Arabidopsis thaliana GN=NUDT2 PE=1 SV=1//2.76833e-111
POPTR_0014s01530	2.29514	0.364442	1.86072	4.80308			-//-
POPTR_0098s00280	2.30038	2.33547	1.20546	0.780335	sp|Q9SK82|U85A1_ARATH	UDP-glycosyltransferase 85A1 OS=Arabidopsis thaliana GN=UGT85A1 PE=1 SV=1//5.09748e-39	sp|Q9SK82|U85A1_ARATH UDP-glycosyltransferase 85A1 OS=Arabidopsis thaliana GN=UGT85A1 PE=1 SV=1//5.09748e-39
POPTR_0005s17230	2.30076	17.3393	16.5382	17.7097			-//-
POPTR_0009s07540	2.30342	603.723	526.5	300.1			-//-
POPTR_0009s08980	2.30444	9.41462	6.99274	4.38666			-//-
POPTR_0004s02040	2.31334	21.9101	33.8421	124.947	sp|O50001|PRU1_PRUAR	Major allergen Pru ar 1 OS=Prunus armeniaca PE=1 SV=1//1.40817e-54	sp|O50001|PRU1_PRUAR Major allergen Pru ar 1 OS=Prunus armeniaca PE=1 SV=1//1.40817e-54
POPTR_0001s03530	2.31837	6.2024	7.52742	3.98601	sp|Q9SAH3|Y1887_ARATH	Putative receptor-like protein kinase At1g80870 OS=Arabidopsis thaliana GN=At1g80870 PE=1 SV=1//2.10942e-63	sp|Q9SAH3|Y1887_ARATH Putative receptor-like protein kinase At1g80870 OS=Arabidopsis thaliana GN=At1g80870 PE=1 SV=1//2.10942e-63
POPTR_0005s08720	2.32616	6.4254	35.1861	18.4607	sp|Q93WU9|WRK51_ARATH	Probable WRKY transcription factor 51 OS=Arabidopsis thaliana GN=WRKY51 PE=2 SV=1//1.75623e-12	sp|Q93WU9|WRK51_ARATH Probable WRKY transcription factor 51 OS=Arabidopsis thaliana GN=WRKY51 PE=2 SV=1//1.75623e-12
POPTR_0005s12940	2.33137	32.2798	54.944	88.7093	sp|O64825|LYK4_ARATH	LysM domain receptor-like kinase 4 OS=Arabidopsis thaliana GN=LYK4 PE=1 SV=1//3.35265e-172	sp|O64825|LYK4_ARATH LysM domain receptor-like kinase 4 OS=Arabidopsis thaliana GN=LYK4 PE=1 SV=1//3.35265e-172
POPTR_0018s00410	2.33472	1.1576	0.666655	0.155552			-//-
POPTR_0001s04330	2.33751	11.4236	13.4601	10.2148			-//-
POPTR_0006s18550	2.3395	0	0	0	sp|Q38857|XTH22_ARATH	Xyloglucan endotransglucosylase/hydrolase protein 22 OS=Arabidopsis thaliana GN=XTH22 PE=1 SV=1//8.37005e-20	sp|Q38857|XTH22_ARATH Xyloglucan endotransglucosylase/hydrolase protein 22 OS=Arabidopsis thaliana GN=XTH22 PE=1 SV=1//8.37005e-20
POPTR_0008s06790	2.34181	1.87018	2.97648	3.85493	sp|Q9SRM5|CPR49_ARATH	GDSL esterase/lipase CPRD49 OS=Arabidopsis thaliana GN=CPRD49 PE=2 SV=1//2.60884e-103	sp|Q9SRM5|CPR49_ARATH GDSL esterase/lipase CPRD49 OS=Arabidopsis thaliana GN=CPRD49 PE=2 SV=1//2.60884e-103
POPTR_0003s22310	2.34359	0.63471	0.268036	0.0860078	sp|Q00874|DR100_ARATH	DNA-damage-repair/toleration protein DRT100 OS=Arabidopsis thaliana GN=DRT100 PE=2 SV=2//9.25255e-137	sp|Q00874|DR100_ARATH DNA-damage-repair/toleration protein DRT100 OS=Arabidopsis thaliana GN=DRT100 PE=2 SV=2//9.25255e-137
POPTR_0001s46670	2.35128	19.7506	39.6391	92.5963	sp|Q9SVG4|RETOL_ARATH	Reticuline oxidase-like protein OS=Arabidopsis thaliana GN=At4g20830 PE=1 SV=2//3.58737e-77	sp|Q9SVG4|RETOL_ARATH Reticuline oxidase-like protein OS=Arabidopsis thaliana GN=At4g20830 PE=1 SV=2//3.58737e-77
POPTR_0011s04060	2.35798	0	0.545931	0.353753	sp|Q9ZR04|CCD61_ARATH	Putative cyclin-D6-1 OS=Arabidopsis thaliana GN=CYCD6-1 PE=2 SV=1//3.87816e-11	sp|Q9ZR04|CCD61_ARATH Putative cyclin-D6-1 OS=Arabidopsis thaliana GN=CYCD6-1 PE=2 SV=1//3.87816e-11
POPTR_0007s12930	2.36291	0.826866	0	0	sp|Q8LC79|GAT18_ARATH	GATA transcription factor 18 OS=Arabidopsis thaliana GN=GATA18 PE=2 SV=2//1.52455e-61	sp|Q8LC79|GAT18_ARATH GATA transcription factor 18 OS=Arabidopsis thaliana GN=GATA18 PE=2 SV=2//1.52455e-61
POPTR_0009s13440	2.36559	154.619	298.588	126.718	sp|Q9FYB5|DNJ11_ARATH	Chaperone protein dnaJ 11, chloroplastic OS=Arabidopsis thaliana GN=ATJ11 PE=1 SV=2//1.60445e-28	sp|Q9FYB5|DNJ11_ARATH Chaperone protein dnaJ 11, chloroplastic OS=Arabidopsis thaliana GN=ATJ11 PE=1 SV=2//1.60445e-28
POPTR_0015s05660	2.37235	0.587548	0.117678	0	sp|Q4R1I9|ANGLT_ROSHC	Anthocyanidin 5,3-O-glucosyltransferase OS=Rosa hybrid cultivar GN=RhGT1 PE=2 SV=1//2.44786e-130	sp|Q4R1I9|ANGLT_ROSHC Anthocyanidin 5,3-O-glucosyltransferase OS=Rosa hybrid cultivar GN=RhGT1 PE=2 SV=1//2.44786e-130
POPTR_0018s06560	2.37386	5.40205	2.22932	3.91279	sp|Q94C25|Y5005_ARATH	Probable receptor-like protein kinase At5g20050 OS=Arabidopsis thaliana GN=At5g20050 PE=2 SV=1//8.27317e-20	sp|Q94C25|Y5005_ARATH Probable receptor-like protein kinase At5g20050 OS=Arabidopsis thaliana GN=At5g20050 PE=2 SV=1//8.27317e-20
POPTR_0020s00530	2.37557	0.691501	0.691139	0.129165	sp|Q3EAR7|GLYT2_ARATH	Probable glycosyltransferase At3g42180 OS=Arabidopsis thaliana GN=At3g42180 PE=2 SV=2//5.12716e-13	sp|Q3EAR7|GLYT2_ARATH Probable glycosyltransferase At3g42180 OS=Arabidopsis thaliana GN=At3g42180 PE=2 SV=2//5.12716e-13
POPTR_0003s15520	2.37662	0.448791	0.365781	0.119658	sp|Q7VG78|GUAA_HELHP	Probable GMP synthase [glutamine-hydrolyzing] OS=Helicobacter hepaticus (strain ATCC 51449 / 3B1) GN=guaA PE=3 SV=1//3.54471e-45	sp|Q7VG78|GUAA_HELHP Probable GMP synthase [glutamine-hydrolyzing] OS=Helicobacter hepaticus (strain ATCC 51449 / 3B1) GN=guaA PE=3 SV=1//3.54471e-45
POPTR_0001s42710	2.38423	0.966822	1.0006	0.887755	sp|O81635|ATK4_ARATH	Kinesin-4 OS=Arabidopsis thaliana GN=ATK4 PE=1 SV=2//7.83286e-54	sp|O81635|ATK4_ARATH Kinesin-4 OS=Arabidopsis thaliana GN=ATK4 PE=1 SV=2//7.83286e-54
POPTR_0003s08570	2.38724	8.0873	11.1041	4.30416			-//-
POPTR_0002s21760	2.39023	14.8873	13.882	22.8649	sp|Q9ZVN4|Y1500_ARATH	Probable tyrosine-protein phosphatase At1g05000 OS=Arabidopsis thaliana GN=At1g05000 PE=1 SV=1//3.30467e-32	sp|Q9ZVN4|Y1500_ARATH Probable tyrosine-protein phosphatase At1g05000 OS=Arabidopsis thaliana GN=At1g05000 PE=1 SV=1//3.30467e-32
POPTR_0007s13320	2.40035	7.99733	8.18103	6.50465	sp|Q9P6Q3|BCS1_SCHPO	Probable mitochondrial chaperone bcs1 OS=Schizosaccharomyces pombe (strain 972 / ATCC 24843) GN=SPAC644.07 PE=2 SV=1//2.67524e-32	sp|Q9P6Q3|BCS1_SCHPO Probable mitochondrial chaperone bcs1 OS=Schizosaccharomyces pombe (strain 972 / ATCC 24843) GN=SPAC644.07 PE=2 SV=1//2.67524e-32
POPTR_0016s08700	2.40546	2.22609	2.96142	2.52511			-//-
POPTR_0013s14850	2.41375	65.5109	91.2324	56.9688			-//-
POPTR_1215s00210	2.41817	0.933098	0.933997	0	sp|Q9SD53|Y3720_ARATH	UPF0481 protein At3g47200 OS=Arabidopsis thaliana GN=At3g47200 PE=1 SV=1//2.54264e-29	sp|Q9SD53|Y3720_ARATH UPF0481 protein At3g47200 OS=Arabidopsis thaliana GN=At3g47200 PE=1 SV=1//2.54264e-29
POPTR_0005s12960	2.42107	4.27555	1.44862	0.454957	sp|O22808|LYK5_ARATH	Protein LYK5 OS=Arabidopsis thaliana GN=LYK5 PE=1 SV=1//2.46231e-10	sp|O22808|LYK5_ARATH Protein LYK5 OS=Arabidopsis thaliana GN=LYK5 PE=1 SV=1//2.46231e-10
POPTR_0001s01040	2.42588	3.72641	4.63401	3.38337	sp|Q6CGU8|MCH1_YARLI	Probable transporter MCH1 OS=Yarrowia lipolytica (strain CLIB 122 / E 150) GN=MCH1 PE=3 SV=1//9.98206e-08	sp|Q6CGU8|MCH1_YARLI Probable transporter MCH1 OS=Yarrowia lipolytica (strain CLIB 122 / E 150) GN=MCH1 PE=3 SV=1//9.98206e-08
POPTR_0005s23710	2.43583	5.94023	6.83696	3.64326	sp|Q9LY77|ACA12_ARATH	Calcium-transporting ATPase 12, plasma membrane-type OS=Arabidopsis thaliana GN=ACA12 PE=2 SV=1//0	sp|Q9LY77|ACA12_ARATH Calcium-transporting ATPase 12, plasma membrane-type OS=Arabidopsis thaliana GN=ACA12 PE=2 SV=1//0
POPTR_0009s05160	2.43616	4.0536	4.09952	2.38218			-//-
POPTR_0005s24320	2.43704	24.2698	14.3554	8.42132	sp|Q9SLB7|LBD16_ARATH	LOB domain-containing protein 16 OS=Arabidopsis thaliana GN=LBD16 PE=2 SV=1//4.73062e-65	sp|Q9SLB7|LBD16_ARATH LOB domain-containing protein 16 OS=Arabidopsis thaliana GN=LBD16 PE=2 SV=1//4.73062e-65
POPTR_0010s07040	2.4433	0.966866	0.285378	0.615273	sp|Q54YW1|ELMOA_DICDI	ELMO domain-containing protein A OS=Dictyostelium discoideum GN=elmoA PE=1 SV=1//1.16117e-23	sp|Q54YW1|ELMOA_DICDI ELMO domain-containing protein A OS=Dictyostelium discoideum GN=elmoA PE=1 SV=1//1.16117e-23
POPTR_0008s19010	2.45995	6.77451	9.35387	5.07423	sp|Q9C9V6|Y1790_ARATH	BTB/POZ domain-containing protein At1g67900 OS=Arabidopsis thaliana GN=At1g67900 PE=1 SV=1//0	sp|Q9C9V6|Y1790_ARATH BTB/POZ domain-containing protein At1g67900 OS=Arabidopsis thaliana GN=At1g67900 PE=1 SV=1//0
POPTR_0016s01610	2.46172	2.85047	6.78694	7.7516	sp|Q66PF3|UFOG3_FRAAN	Putative UDP-glucose flavonoid 3-O-glucosyltransferase 3 OS=Fragaria ananassa GN=GT3 PE=2 SV=1//5.39574e-138	sp|Q66PF3|UFOG3_FRAAN Putative UDP-glucose flavonoid 3-O-glucosyltransferase 3 OS=Fragaria ananassa GN=GT3 PE=2 SV=1//5.39574e-138
POPTR_0007s07460	2.46306	0.496767	0.506134	0.332408	sp|Q9FYE2|PKS4_ARATH	Protein PHYTOCHROME KINASE SUBSTRATE 4 OS=Arabidopsis thaliana GN=PKS4 PE=1 SV=1//1.47821e-21	sp|Q9FYE2|PKS4_ARATH Protein PHYTOCHROME KINASE SUBSTRATE 4 OS=Arabidopsis thaliana GN=PKS4 PE=1 SV=1//1.47821e-21
POPTR_0003s19070	2.46642	0.140468	0.200214	0.0856546	sp|Q9SWH5|FUT1_ARATH	Galactoside 2-alpha-L-fucosyltransferase OS=Arabidopsis thaliana GN=FUT1 PE=1 SV=2//0	sp|Q9SWH5|FUT1_ARATH Galactoside 2-alpha-L-fucosyltransferase OS=Arabidopsis thaliana GN=FUT1 PE=1 SV=2//0
POPTR_0018s00840	2.47253	1.08101	0.41585	0.270343	sp|Q9SVQ1|YUC2_ARATH	Flavin-containing monooxygenase YUCCA2 OS=Arabidopsis thaliana GN=YUC2 PE=2 SV=1//1.28597e-09	sp|Q9SVQ1|YUC2_ARATH Flavin-containing monooxygenase YUCCA2 OS=Arabidopsis thaliana GN=YUC2 PE=2 SV=1//1.28597e-09
POPTR_0010s10950	2.47981	0.966782	0.290337	0.333376	sp|Q9ZWA6|MGP_ARATH	Zinc finger protein MAGPIE OS=Arabidopsis thaliana GN=MGP PE=1 SV=1//5.74041e-64	sp|Q9ZWA6|MGP_ARATH Zinc finger protein MAGPIE OS=Arabidopsis thaliana GN=MGP PE=1 SV=1//5.74041e-64
POPTR_0017s02910	2.48607	0.442443	0.485529	0.513356	sp|Q2V4B2|PQL3_ARATH	PsbQ-like protein 3, chloroplastic OS=Arabidopsis thaliana GN=PQL3 PE=2 SV=1//1.41341e-14	sp|Q2V4B2|PQL3_ARATH PsbQ-like protein 3, chloroplastic OS=Arabidopsis thaliana GN=PQL3 PE=2 SV=1//1.41341e-14
POPTR_0002s06170	2.48746	3.60145	3.581	1.68343	sp|Q7Y1V5|C78AB_ORYSJ	Cytochrome P450 78A11 OS=Oryza sativa subsp. japonica GN=CYP78A11 PE=1 SV=2//0	sp|Q7Y1V5|C78AB_ORYSJ Cytochrome P450 78A11 OS=Oryza sativa subsp. japonica GN=CYP78A11 PE=1 SV=2//0
POPTR_0008s10620	2.49056	27.5772	35.4914	39.7626	sp|Q9FGX2|BZIP1_ARATH	Basic leucine zipper 1 OS=Arabidopsis thaliana GN=BZIP1 PE=1 SV=1//9.49558e-15	sp|Q9FGX2|BZIP1_ARATH Basic leucine zipper 1 OS=Arabidopsis thaliana GN=BZIP1 PE=1 SV=1//9.49558e-15
POPTR_0014s07680	2.49226	4.87289	6.34432	16.8956	sp|Q9LD43|ACCA_ARATH	Acetyl-coenzyme A carboxylase carboxyl transferase subunit alpha, chloroplastic OS=Arabidopsis thaliana GN=CAC3 PE=1 SV=1//0	sp|Q9LD43|ACCA_ARATH Acetyl-coenzyme A carboxylase carboxyl transferase subunit alpha, chloroplastic OS=Arabidopsis thaliana GN=CAC3 PE=1 SV=1//0
POPTR_0012s14110	2.49516	27.3769	24.6316	31.3225	sp|Q9FLI3|P2C75_ARATH	Probable protein phosphatase 2C 75 OS=Arabidopsis thaliana GN=AHG1 PE=2 SV=1//3.14712e-13	sp|Q9FLI3|P2C75_ARATH Probable protein phosphatase 2C 75 OS=Arabidopsis thaliana GN=AHG1 PE=2 SV=1//3.14712e-13
POPTR_0014s11030	2.506	1.3806	1.40959	3.88556	sp|Q8LC45|XTH33_ARATH	Probable xyloglucan endotransglucosylase/hydrolase protein 33 OS=Arabidopsis thaliana GN=XTH33 PE=2 SV=2//1.20348e-124	sp|Q8LC45|XTH33_ARATH Probable xyloglucan endotransglucosylase/hydrolase protein 33 OS=Arabidopsis thaliana GN=XTH33 PE=2 SV=2//1.20348e-124
POPTR_0002s04210	2.5072	26.9809	13.1026	6.09728	sp|Q9SLB7|LBD16_ARATH	LOB domain-containing protein 16 OS=Arabidopsis thaliana GN=LBD16 PE=2 SV=1//6.56486e-52	sp|Q9SLB7|LBD16_ARATH LOB domain-containing protein 16 OS=Arabidopsis thaliana GN=LBD16 PE=2 SV=1//6.56486e-52
POPTR_0011s03250	2.50781	19.3796	18.1295	36.1739	sp|Q9LRJ9|CRR38_ARATH	Cysteine-rich repeat secretory protein 38 OS=Arabidopsis thaliana GN=CRRSP38 PE=2 SV=1//1.21113e-11	sp|Q9LRJ9|CRR38_ARATH Cysteine-rich repeat secretory protein 38 OS=Arabidopsis thaliana GN=CRRSP38 PE=2 SV=1//1.21113e-11
POPTR_0003s04470	2.50975	0.897744	0.558533	0.793066	sp|Q9ZWA6|MGP_ARATH	Zinc finger protein MAGPIE OS=Arabidopsis thaliana GN=MGP PE=1 SV=1//5.86151e-107	sp|Q9ZWA6|MGP_ARATH Zinc finger protein MAGPIE OS=Arabidopsis thaliana GN=MGP PE=1 SV=1//5.86151e-107
POPTR_0006s11180	2.51108	1.83533	1.1448	3.01215	sp|C0LGD7|Y1684_ARATH	Probable LRR receptor-like serine/threonine-protein kinase At1g06840 OS=Arabidopsis thaliana GN=At1g06840 PE=1 SV=2//0	sp|C0LGD7|Y1684_ARATH Probable LRR receptor-like serine/threonine-protein kinase At1g06840 OS=Arabidopsis thaliana GN=At1g06840 PE=1 SV=2//0
POPTR_0005s20770	2.51291	8.24446	14.2019	36.6728	sp|Q54M22|ODBA_DICDI	2-oxoisovalerate dehydrogenase subunit alpha, mitochondrial OS=Dictyostelium discoideum GN=bkdA PE=3 SV=1//2.35217e-131	sp|Q54M22|ODBA_DICDI 2-oxoisovalerate dehydrogenase subunit alpha, mitochondrial OS=Dictyostelium discoideum GN=bkdA PE=3 SV=1//2.35217e-131
POPTR_0010s12050	2.51511	0.738877	0.778528	1.01889			-//-
POPTR_0018s11970	2.5163	4.00449	3.60942	3.56819	sp|Q2HJ19|F108A_BOVIN	Abhydrolase domain-containing protein FAM108A OS=Bos taurus GN=FAM108A PE=2 SV=1//3.09239e-36	sp|Q2HJ19|F108A_BOVIN Abhydrolase domain-containing protein FAM108A OS=Bos taurus GN=FAM108A PE=2 SV=1//3.09239e-36
POPTR_0001s11430	2.5203	1.51149	0.336115	0.071879	sp|P05522|GUN1_PERAE	Endoglucanase 1 OS=Persea americana GN=CEL1 PE=2 SV=1//0	sp|P05522|GUN1_PERAE Endoglucanase 1 OS=Persea americana GN=CEL1 PE=2 SV=1//0
POPTR_0018s03930	2.52325	2.03613	2.78768	4.84846	sp|Q5M7P6|ADCK1_XENTR	Uncharacterized aarF domain-containing protein kinase 1 OS=Xenopus tropicalis GN=adck1 PE=2 SV=1//3.04378e-39	sp|Q5M7P6|ADCK1_XENTR Uncharacterized aarF domain-containing protein kinase 1 OS=Xenopus tropicalis GN=adck1 PE=2 SV=1//3.04378e-39
POPTR_0011s09730	2.53322	4.38699	8.9546	2.14508			-//-
POPTR_0003s18790	2.53498	29.8059	10.8352	4.7265	sp|Q8L5A7|SOT15_ARATH	Cytosolic sulfotransferase 15 OS=Arabidopsis thaliana GN=SOT15 PE=1 SV=1//1.09342e-25	sp|Q8L5A7|SOT15_ARATH Cytosolic sulfotransferase 15 OS=Arabidopsis thaliana GN=SOT15 PE=1 SV=1//1.09342e-25
POPTR_0011s13480	2.53936	0.652061	0.875017	0.112285			-//-
POPTR_0014s16390	2.54246	1.30959	1.14992	0.675745	sp|Q9SZ10|PP338_ARATH	Pentatricopeptide repeat-containing protein At4g26680, mitochondrial OS=Arabidopsis thaliana GN=At4g26680 PE=2 SV=1//0	sp|Q9SZ10|PP338_ARATH Pentatricopeptide repeat-containing protein At4g26680, mitochondrial OS=Arabidopsis thaliana GN=At4g26680 PE=2 SV=1//0
POPTR_0001s11510	2.5441	1.37736	0.589226	0.128515	sp|Q6R3L0|YSL1_ARATH	Metal-nicotianamine transporter YSL1 OS=Arabidopsis thaliana GN=YSL1 PE=2 SV=2//0	sp|Q6R3L0|YSL1_ARATH Metal-nicotianamine transporter YSL1 OS=Arabidopsis thaliana GN=YSL1 PE=2 SV=2//0
POPTR_0011s04560	2.54462	9.47411	6.95729	3.18199			-//-
POPTR_0002s20950	2.54561	0.246374	0.865374	1.19639	sp|Q9ZWA6|MGP_ARATH	Zinc finger protein MAGPIE OS=Arabidopsis thaliana GN=MGP PE=1 SV=1//6.47735e-89	sp|Q9ZWA6|MGP_ARATH Zinc finger protein MAGPIE OS=Arabidopsis thaliana GN=MGP PE=1 SV=1//6.47735e-89
POPTR_0015s01540	2.54829	10.5423	6.8331	5.70993	sp|O81223|CNBL4_ARATH	Calcineurin B-like protein 4 OS=Arabidopsis thaliana GN=CBL4 PE=1 SV=3//1.12949e-107	sp|O81223|CNBL4_ARATH Calcineurin B-like protein 4 OS=Arabidopsis thaliana GN=CBL4 PE=1 SV=3//1.12949e-107
POPTR_0001s17580	2.54926	0	0.204517	0.131175	sp|Q9C6I4|G2OX7_ARATH	Gibberellin 2-beta-dioxygenase 7 OS=Arabidopsis thaliana GN=GA2OX7 PE=1 SV=1//1.18474e-16	sp|Q9C6I4|G2OX7_ARATH Gibberellin 2-beta-dioxygenase 7 OS=Arabidopsis thaliana GN=GA2OX7 PE=1 SV=1//1.18474e-16
POPTR_0002s19980	2.55216	1.13551	0.797607	0.649901			-//-
POPTR_0012s11280	2.55345	76.9904	100.329	58.7218			-//-
POPTR_0001s34550	2.55407	10.6865	8.86707	6.88493	sp|O49726|PUP9_ARATH	Probable purine permease 9 OS=Arabidopsis thaliana GN=PUP9 PE=2 SV=2//2.05611e-140	sp|O49726|PUP9_ARATH Probable purine permease 9 OS=Arabidopsis thaliana GN=PUP9 PE=2 SV=2//2.05611e-140
POPTR_0014s00570	2.56264	5.55024	7.54953	2.97097	sp|Q43143|PMEU1_SOLLC	Pectinesterase/pectinesterase inhibitor U1 OS=Solanum lycopersicum GN=PMEU1 PE=2 SV=1//3.10527e-18	sp|Q43143|PMEU1_SOLLC Pectinesterase/pectinesterase inhibitor U1 OS=Solanum lycopersicum GN=PMEU1 PE=2 SV=1//3.10527e-18
POPTR_0013s00210	2.56545	4.83206	4.58597	1.98861			-//-
POPTR_0004s15820	2.56628	5.73374	7.24847	5.21817			-//-
POPTR_0014s04130	2.56824	0.55029	0.341419	0.266367	sp|Q9M156|U72B1_ARATH	UDP-glycosyltransferase 72B1 OS=Arabidopsis thaliana GN=UGT72B1 PE=1 SV=1//6.02358e-129	sp|Q9M156|U72B1_ARATH UDP-glycosyltransferase 72B1 OS=Arabidopsis thaliana GN=UGT72B1 PE=1 SV=1//6.02358e-129
POPTR_0001s08380	2.57327	7.88627	2.01538	1.79186	sp|Q9STJ6|BH126_ARATH	Transcription factor bHLH126 OS=Arabidopsis thaliana GN=BHLH126 PE=2 SV=1//6.02065e-33	sp|Q9STJ6|BH126_ARATH Transcription factor bHLH126 OS=Arabidopsis thaliana GN=BHLH126 PE=2 SV=1//6.02065e-33
POPTR_0004s11590	2.57377	7.47642	5.69409	5.2187			-//-
POPTR_0010s25330	2.57461	0.718963	0.227932	0.177827			-//-
POPTR_0005s02940	2.57487	0.202124	0.0640543	0.167584	sp|P37122|C76A2_SOLME	Cytochrome P450 76A2 OS=Solanum melongena GN=CYP76A2 PE=2 SV=1//1.9956e-146	sp|P37122|C76A2_SOLME Cytochrome P450 76A2 OS=Solanum melongena GN=CYP76A2 PE=2 SV=1//1.9956e-146
POPTR_0009s03390	2.57616	0.512725	0.0406647	0.052164			-//-
POPTR_0001s12320	2.58547	1.93312	0.53023	0.628581	sp|Q7VG78|GUAA_HELHP	Probable GMP synthase [glutamine-hydrolyzing] OS=Helicobacter hepaticus (strain ATCC 51449 / 3B1) GN=guaA PE=3 SV=1//1.0961e-46	sp|Q7VG78|GUAA_HELHP Probable GMP synthase [glutamine-hydrolyzing] OS=Helicobacter hepaticus (strain ATCC 51449 / 3B1) GN=guaA PE=3 SV=1//1.0961e-46
POPTR_0009s14090	2.58642	3.07799	3.27784	8.72439	sp|Q96MC6|HIAT1_HUMAN	Hippocampus abundant transcript 1 protein OS=Homo sapiens GN=HIAT1 PE=2 SV=2//6.5947e-16	sp|Q96MC6|HIAT1_HUMAN Hippocampus abundant transcript 1 protein OS=Homo sapiens GN=HIAT1 PE=2 SV=2//6.5947e-16
POPTR_0001s24890	2.5989	20.0898	28.4898	6.81018	sp|P0C883|SCL33_ARATH	Scarecrow-like protein 33 OS=Arabidopsis thaliana GN=SCL33 PE=3 SV=1//0	sp|P0C883|SCL33_ARATH Scarecrow-like protein 33 OS=Arabidopsis thaliana GN=SCL33 PE=3 SV=1//0
POPTR_0005s12730	2.59965	2.0746	1.75116	0.152741	sp|O23210|SCL15_ARATH	Scarecrow-like protein 15 OS=Arabidopsis thaliana GN=SCL15 PE=2 SV=3//1.6195e-157	sp|O23210|SCL15_ARATH Scarecrow-like protein 15 OS=Arabidopsis thaliana GN=SCL15 PE=2 SV=3//1.6195e-157
POPTR_0001s21760	2.60369	12.1372	6.96479	4.8626			-//-
POPTR_0004s15500	2.60752	1.22999	0.369525	1.95231			-//-
POPTR_0002s25410	2.62468	1.0913	0.979923	1.16147	sp|Q8GZM7|PIF1_ARATH	Transcription factor PIF1 OS=Arabidopsis thaliana GN=PIF1 PE=1 SV=1//5.62951e-10	sp|Q8GZM7|PIF1_ARATH Transcription factor PIF1 OS=Arabidopsis thaliana GN=PIF1 PE=1 SV=1//5.62951e-10
POPTR_0011s04260	2.62514	33.5228	28.6231	5.8547	sp|O65416|SKI27_ARATH	F-box protein SKIP27 OS=Arabidopsis thaliana GN=SKIP27 PE=1 SV=2//7.27796e-10	sp|O65416|SKI27_ARATH F-box protein SKIP27 OS=Arabidopsis thaliana GN=SKIP27 PE=1 SV=2//7.27796e-10
POPTR_0017s13820	2.62675	0.548924	0	0.899757			-//-
POPTR_0006s00920	2.63156	6.74452	8.99262	6.96	sp|Q2V6K0|UFOG6_FRAAN	UDP-glucose flavonoid 3-O-glucosyltransferase 6 OS=Fragaria ananassa GN=GT6 PE=1 SV=1//1.56373e-170	sp|Q2V6K0|UFOG6_FRAAN UDP-glucose flavonoid 3-O-glucosyltransferase 6 OS=Fragaria ananassa GN=GT6 PE=1 SV=1//1.56373e-170
POPTR_0013s07800	2.63848	8.63724	14.1323	20.8724	sp|Q09117|BSPB_POPDE	Bark storage protein B OS=Populus deltoides GN=BSP PE=1 SV=1//3.77308e-23	sp|Q09117|BSPB_POPDE Bark storage protein B OS=Populus deltoides GN=BSP PE=1 SV=1//3.77308e-23
POPTR_0001s11420	2.63921	0.719956	1.26471	0.304233			-//-
POPTR_0001s03140	2.6394	2.31252	2.8755	5.02577			-//-
POPTR_0019s13580	2.64245	0.578201	0.341322	0.151796			-//-
POPTR_0011s14440	2.66265	2.46373	4.38513	0.172076	sp|Q9C9H7|RLP12_ARATH	Receptor-like protein 12 OS=Arabidopsis thaliana GN=RLP12 PE=2 SV=2//7.61303e-18	sp|Q9C9H7|RLP12_ARATH Receptor-like protein 12 OS=Arabidopsis thaliana GN=RLP12 PE=2 SV=2//7.61303e-18
POPTR_0001s37210	2.6638	2.18158	2.73263	1.45413	sp|Q9FJ57|TRN1_ARATH	Protein TORNADO 1 OS=Arabidopsis thaliana GN=TRN1 PE=2 SV=1//0	sp|Q9FJ57|TRN1_ARATH Protein TORNADO 1 OS=Arabidopsis thaliana GN=TRN1 PE=2 SV=1//0
POPTR_0007s14240	2.67603	0.363097	0.258959	0.169476			-//-
POPTR_0003s02950	2.67921	1.06552	0.924353	1.3293	sp|Q8LGU1|AB8C_ARATH	ABC transporter C family member 8 OS=Arabidopsis thaliana GN=ABCC8 PE=2 SV=3//4.69959e-08	sp|Q8LGU1|AB8C_ARATH ABC transporter C family member 8 OS=Arabidopsis thaliana GN=ABCC8 PE=2 SV=3//4.69959e-08
POPTR_0013s01310	2.68706	11.5448	15.7616	9.44518	sp|Q9LZM4|WAKLQ_ARATH	Wall-associated receptor kinase-like 20 OS=Arabidopsis thaliana GN=WAKL20 PE=2 SV=1//2.60058e-37	sp|Q9LZM4|WAKLQ_ARATH Wall-associated receptor kinase-like 20 OS=Arabidopsis thaliana GN=WAKL20 PE=2 SV=1//2.60058e-37
POPTR_0006s12970	2.68796	49.1342	74.7648	32.5163			-//-
POPTR_0001s45800	2.6942	11.0255	17.1519	1.57464	sp|Q9FGJ6|ATL79_ARATH	RING-H2 finger protein ATL79 OS=Arabidopsis thaliana GN=ATL79 PE=2 SV=1//1.58583e-35	sp|Q9FGJ6|ATL79_ARATH RING-H2 finger protein ATL79 OS=Arabidopsis thaliana GN=ATL79 PE=2 SV=1//1.58583e-35
POPTR_0004s15320	2.69752	7.8934	6.70591	10.441	sp|Q39111|GAOX2_ARATH	Gibberellin 20 oxidase 2 OS=Arabidopsis thaliana GN=20ox2 PE=2 SV=1//1.55164e-18	sp|Q39111|GAOX2_ARATH Gibberellin 20 oxidase 2 OS=Arabidopsis thaliana GN=20ox2 PE=2 SV=1//1.55164e-18
POPTR_0006s10450	2.69808	10.6119	7.79159	3.92774			-//-
POPTR_0014s14300	2.69842	397.313	580.562	428.251	sp|O23406|U75D1_ARATH	UDP-glycosyltransferase 75D1 OS=Arabidopsis thaliana GN=UGT75D1 PE=2 SV=2//1.33709e-144	sp|O23406|U75D1_ARATH UDP-glycosyltransferase 75D1 OS=Arabidopsis thaliana GN=UGT75D1 PE=2 SV=2//1.33709e-144
POPTR_0001s08220	2.70703	0.126369	0.360237	0.30823			-//-
POPTR_0001s03420	2.70706	2.83096	3.77223	2.80103	sp|P26413|HSP70_SOYBN	Heat shock 70 kDa protein OS=Glycine max GN=HSP70 PE=3 SV=1//0	sp|P26413|HSP70_SOYBN Heat shock 70 kDa protein OS=Glycine max GN=HSP70 PE=3 SV=1//0
POPTR_0010s14180	2.71497	16.1662	14.5433	3.96333	sp|Q7XA72|AB21G_ARATH	ABC transporter G family member 21 OS=Arabidopsis thaliana GN=ABCG21 PE=2 SV=2//0	sp|Q7XA72|AB21G_ARATH ABC transporter G family member 21 OS=Arabidopsis thaliana GN=ABCG21 PE=2 SV=2//0
POPTR_0001s41830	2.73126	1.09271	1.11806	4.72721	sp|Q94AS9|CNGC4_ARATH	Cyclic nucleotide-gated ion channel 4 OS=Arabidopsis thaliana GN=CNGC4 PE=2 SV=2//0	sp|Q94AS9|CNGC4_ARATH Cyclic nucleotide-gated ion channel 4 OS=Arabidopsis thaliana GN=CNGC4 PE=2 SV=2//0
POPTR_0006s01250	2.73339	13.6639	19.0403	6.48549			-//-
POPTR_0007s05640	2.73442	0.19849	0.339978	0.886947	sp|Q9SIN1|TTL3_ARATH	Inactive TPR repeat-containing thioredoxin TTL3 OS=Arabidopsis thaliana GN=TTL3 PE=1 SV=2//3.38293e-94	sp|Q9SIN1|TTL3_ARATH Inactive TPR repeat-containing thioredoxin TTL3 OS=Arabidopsis thaliana GN=TTL3 PE=1 SV=2//3.38293e-94
POPTR_0012s02440	2.73793	0.490135	0.40008	0.410636	sp|Q01QR6|RL9_SOLUE	50S ribosomal protein L9 OS=Solibacter usitatus (strain Ellin6076) GN=rplI PE=3 SV=1//1.67293e-12	sp|Q01QR6|RL9_SOLUE 50S ribosomal protein L9 OS=Solibacter usitatus (strain Ellin6076) GN=rplI PE=3 SV=1//1.67293e-12
POPTR_0015s09480	2.74589	0.33198	0.178813	0.280782	sp|Q8VY13|FRO8_ARATH	Ferric reduction oxidase 8, mitochondrial OS=Arabidopsis thaliana GN=FRO8 PE=2 SV=1//0	sp|Q8VY13|FRO8_ARATH Ferric reduction oxidase 8, mitochondrial OS=Arabidopsis thaliana GN=FRO8 PE=2 SV=1//0
POPTR_0010s17460	2.75273	3.53407	5.58067	3.19575			-//-
POPTR_0005s25140	2.75555	29.3931	24.136	6.08468			-//-
POPTR_0019s08600	2.75936	1.71997	1.6774	0.48455	sp|Q9SG96|ATL72_ARATH	RING-H2 finger protein ATL72 OS=Arabidopsis thaliana GN=ATL72 PE=2 SV=1//2.8707e-43	sp|Q9SG96|ATL72_ARATH RING-H2 finger protein ATL72 OS=Arabidopsis thaliana GN=ATL72 PE=2 SV=1//2.8707e-43
POPTR_0011s10740	2.76153	3.23337	5.05078	6.33728			-//-
POPTR_0001s21210	2.77243	4.31035	6.68391	8.52186	sp|F4I171|MD15A_ARATH	Mediator of RNA polymerase II transcription subunit 15a OS=Arabidopsis thaliana GN=MED15A PE=1 SV=1//5.40258e-07	sp|F4I171|MD15A_ARATH Mediator of RNA polymerase II transcription subunit 15a OS=Arabidopsis thaliana GN=MED15A PE=1 SV=1//5.40258e-07
POPTR_0010s16820	2.77331	2.32067	3.45025	3.62224	sp|Q8L608|HPSE2_ARATH	Heparanase-like protein 2 OS=Arabidopsis thaliana GN=At5g61250 PE=2 SV=1//0	sp|Q8L608|HPSE2_ARATH Heparanase-like protein 2 OS=Arabidopsis thaliana GN=At5g61250 PE=2 SV=1//0
POPTR_0006s22270	2.77662	0.55688	0.235457	0.471338	sp|F1SWA0|ZERSY_ZINZE	Zerumbone synthase OS=Zingiber zerumbet GN=ZSD1 PE=1 SV=1//4.8236e-85	sp|F1SWA0|ZERSY_ZINZE Zerumbone synthase OS=Zingiber zerumbet GN=ZSD1 PE=1 SV=1//4.8236e-85
POPTR_0008s17940	2.78042	47.2762	106.632	534.778	sp|P17244|G3P_CRIGR	Glyceraldehyde-3-phosphate dehydrogenase OS=Cricetulus griseus GN=GAPDH PE=2 SV=2//1.66831e-06	sp|P17244|G3P_CRIGR Glyceraldehyde-3-phosphate dehydrogenase OS=Cricetulus griseus GN=GAPDH PE=2 SV=2//1.66831e-06
POPTR_0004s19870	2.79031	3.25967	2.81311	3.50842	sp|Q9SD53|Y3720_ARATH	UPF0481 protein At3g47200 OS=Arabidopsis thaliana GN=At3g47200 PE=1 SV=1//4.71464e-16	sp|Q9SD53|Y3720_ARATH UPF0481 protein At3g47200 OS=Arabidopsis thaliana GN=At3g47200 PE=1 SV=1//4.71464e-16
POPTR_0001s29970	2.79599	1.04403	1.32426	0.25487	sp|Q8LGA1|CCD41_ARATH	Cyclin-D4-1 OS=Arabidopsis thaliana GN=CYCD4-1 PE=1 SV=2//7.10267e-31	sp|Q8LGA1|CCD41_ARATH Cyclin-D4-1 OS=Arabidopsis thaliana GN=CYCD4-1 PE=1 SV=2//7.10267e-31
POPTR_0005s13010	2.7981	20.376	19.0169	27.5363			-//-
POPTR_0018s09950	2.80508	0.324207	0	0			-//-
POPTR_0008s03190	2.81227	8.2837	9.028	4.77994	sp|O49841|RAC2A_ARATH	Ras-related protein RABC2a OS=Arabidopsis thaliana GN=RABC2A PE=1 SV=1//1.89788e-95	sp|O49841|RAC2A_ARATH Ras-related protein RABC2a OS=Arabidopsis thaliana GN=RABC2A PE=1 SV=1//1.89788e-95
POPTR_0014s03250	2.81325	6.46409	9.16475	22.1524	sp|Q3YJT0|PT2K4_SOLTU	Patatin-2-Kuras 4 OS=Solanum tuberosum GN=pat2-k4 PE=2 SV=1//2.70578e-104	sp|Q3YJT0|PT2K4_SOLTU Patatin-2-Kuras 4 OS=Solanum tuberosum GN=pat2-k4 PE=2 SV=1//2.70578e-104
POPTR_0013s11250	2.81555	0	0.33834	0			-//-
POPTR_0002s18910	2.82528	6.06848	1.17238	2.49424			-//-
POPTR_0008s22520	2.82691	16.3661	9.34327	10.6242	sp|O82248|NFYB5_ARATH	Nuclear transcription factor Y subunit B-5 OS=Arabidopsis thaliana GN=NFYB5 PE=2 SV=1//5.21826e-54	sp|O82248|NFYB5_ARATH Nuclear transcription factor Y subunit B-5 OS=Arabidopsis thaliana GN=NFYB5 PE=2 SV=1//5.21826e-54
POPTR_0001s30990	2.82826	1.91195	1.79542	0.379536	sp|Q8W3M4|Y4744_ARATH	Uncharacterized protein At4g06744 OS=Arabidopsis thaliana GN=At4g06744 PE=2 SV=1//1.02642e-138； serine-threonine protein kinase, plant-type, putative; leucine-rich repeat receptor-like protein kinase [Ricinus communis]	sp|Q8W3M4|Y4744_ARATH Uncharacterized protein At4g06744 OS=Arabidopsis thaliana GN=At4g06744 PE=2 SV=1//1.02642e-138； serine-threonine protein kinase, plant-type, putative; leucine-rich repeat receptor-like protein kinase [Ricinus communis]
POPTR_0018s06850	2.82903	2.63388	2.66482	2.11394	sp|Q8RWW0|ALE2_ARATH	Receptor-like serine/threonine-protein kinase ALE2 OS=Arabidopsis thaliana GN=ALE2 PE=1 SV=1//2.90605e-30	sp|Q8RWW0|ALE2_ARATH Receptor-like serine/threonine-protein kinase ALE2 OS=Arabidopsis thaliana GN=ALE2 PE=1 SV=1//2.90605e-30
POPTR_0001s34270	2.83583	6.47989	4.41187	3.58079	sp|Q9LZ66|SIR_ARATH	Sulfite reductase [ferredoxin], chloroplastic OS=Arabidopsis thaliana GN=SIR PE=1 SV=1//1.06625e-37	sp|Q9LZ66|SIR_ARATH Sulfite reductase [ferredoxin], chloroplastic OS=Arabidopsis thaliana GN=SIR PE=1 SV=1//1.06625e-37
POPTR_0015s15280	2.85133	31.8098	21.9715	5.69501	sp|Q2MY58|PATA3_SOLTU	Patatin group A-3 OS=Solanum tuberosum PE=2 SV=1//4.35881e-20	sp|Q2MY58|PATA3_SOLTU Patatin group A-3 OS=Solanum tuberosum PE=2 SV=1//4.35881e-20
POPTR_0004s08970	2.85264	0.856455	0.0888476	0.113972	sp|Q94ID7|GGPPS_HEVBR	Geranylgeranyl pyrophosphate synthase, chloroplastic OS=Hevea brasiliensis GN=GGPS PE=1 SV=1//2.69399e-154	sp|Q94ID7|GGPPS_HEVBR Geranylgeranyl pyrophosphate synthase, chloroplastic OS=Hevea brasiliensis GN=GGPS PE=1 SV=1//2.69399e-154
POPTR_0009s02550	2.85491	3.14083	2.6982	1.35793	sp|P43298|TMK1_ARATH	Probable receptor protein kinase TMK1 OS=Arabidopsis thaliana GN=TMK1 PE=2 SV=1//1.20247e-45	sp|P43298|TMK1_ARATH Probable receptor protein kinase TMK1 OS=Arabidopsis thaliana GN=TMK1 PE=2 SV=1//1.20247e-45
POPTR_0010s10350	2.85656	3.24123	6.85864	10.1619	sp|Q70XY1|PSBB_AMBTC	Photosystem II CP47 chlorophyll apoprotein OS=Amborella trichopoda GN=psbB PE=3 SV=1//1.12432e-45	sp|Q70XY1|PSBB_AMBTC Photosystem II CP47 chlorophyll apoprotein OS=Amborella trichopoda GN=psbB PE=3 SV=1//1.12432e-45
POPTR_0001s08260	2.85888	1.18304	1.65094	1.00153	sp|C0LGE4|Y1124_ARATH	Probable LRR receptor-like serine/threonine-protein kinase At1g12460 OS=Arabidopsis thaliana GN=At1g12460 PE=1 SV=1//0	sp|C0LGE4|Y1124_ARATH Probable LRR receptor-like serine/threonine-protein kinase At1g12460 OS=Arabidopsis thaliana GN=At1g12460 PE=1 SV=1//0
POPTR_0010s20240	2.86166	5.19547	6.3081	7.08944			-//-
POPTR_0007s10060	2.87695	2.2919	4.29328	3.83278	sp|Q66GP0|Y5738_ARATH	BTB/POZ domain-containing protein At5g67385 OS=Arabidopsis thaliana GN=At5g67385 PE=2 SV=2//7.29935e-49	sp|Q66GP0|Y5738_ARATH BTB/POZ domain-containing protein At5g67385 OS=Arabidopsis thaliana GN=At5g67385 PE=2 SV=2//7.29935e-49
POPTR_0005s15280	2.8823	3.88651	5.62864	5.65452			-//-
POPTR_0015s08930	2.88321	6.92289	10.7233	21.5129			-//-
POPTR_0017s12000	2.88464	20.6269	24.4584	50.0208	sp|P47082|AVT1_YEAST	Vacuolar amino acid transporter 1 OS=Saccharomyces cerevisiae (strain ATCC 204508 / S288c) GN=AVT1 PE=1 SV=1//6.83002e-30	sp|P47082|AVT1_YEAST Vacuolar amino acid transporter 1 OS=Saccharomyces cerevisiae (strain ATCC 204508 / S288c) GN=AVT1 PE=1 SV=1//6.83002e-30
POPTR_0002s08090	2.88488	0.731994	0.142554	0.431508	sp|Q8H4H5|NRAM5_ORYSJ	Metal transporter Nramp5 OS=Oryza sativa subsp. japonica GN=NRAMP5 PE=2 SV=1//0	sp|Q8H4H5|NRAM5_ORYSJ Metal transporter Nramp5 OS=Oryza sativa subsp. japonica GN=NRAMP5 PE=2 SV=1//0
POPTR_0008s16910	2.89128	1.32415	0.98409	0.138854			-//-
POPTR_0001s12060	2.8982	10.5673	18.0731	26.3179			-//-
POPTR_0001s25280	2.90108	4.07194	2.34812	0.570805	sp|Q94AB5|U7E12_ARATH	UDP-glycosyltransferase 76E12 OS=Arabidopsis thaliana GN=UGT76E12 PE=2 SV=1//7.20308e-153	sp|Q94AB5|U7E12_ARATH UDP-glycosyltransferase 76E12 OS=Arabidopsis thaliana GN=UGT76E12 PE=2 SV=1//7.20308e-153
POPTR_0005s16590	2.90843	6.82858	6.3919	11.3911	sp|Q5B5X8|EXGA_EMENI	Probable glucan 1,3-beta-glucosidase A OS=Emericella nidulans (strain FGSC A4 / ATCC 38163 / CBS 112.46 / NRRL 194 / M139) GN=exgA PE=3 SV=2//1.51456e-21	sp|Q5B5X8|EXGA_EMENI Probable glucan 1,3-beta-glucosidase A OS=Emericella nidulans (strain FGSC A4 / ATCC 38163 / CBS 112.46 / NRRL 194 / M139) GN=exgA PE=3 SV=2//1.51456e-21
POPTR_0009s11040	2.90973	8.13893	6.79269	13.3268	sp|Q8S9K8|MES10_ARATH	Methylesterase 10 OS=Arabidopsis thaliana GN=MES10 PE=2 SV=1//1.43946e-59	sp|Q8S9K8|MES10_ARATH Methylesterase 10 OS=Arabidopsis thaliana GN=MES10 PE=2 SV=1//1.43946e-59
POPTR_0016s08740	2.91224	1.03638	1.08709	0.526687	sp|Q9FZD4|PPR59_ARATH	Putative pentatricopeptide repeat-containing protein At1g26500 OS=Arabidopsis thaliana GN=At1g26500 PE=3 SV=1//0	sp|Q9FZD4|PPR59_ARATH Putative pentatricopeptide repeat-containing protein At1g26500 OS=Arabidopsis thaliana GN=At1g26500 PE=3 SV=1//0
POPTR_0003s04050	2.91308	1.26611	1.04688	0.447242	sp|P09122|DPO3X_BACSU	DNA polymerase III subunit gamma/tau OS=Bacillus subtilis (strain 168) GN=dnaX PE=3 SV=3//7.35639e-47	sp|P09122|DPO3X_BACSU DNA polymerase III subunit gamma/tau OS=Bacillus subtilis (strain 168) GN=dnaX PE=3 SV=3//7.35639e-47
POPTR_0012s05520	2.92205	0.90182	1.33707	0.171544	sp|Q41651|CYPB_VICFA	Peptidyl-prolyl cis-trans isomerase, chloroplastic OS=Vicia faba PE=1 SV=1//6.4035e-16	sp|Q41651|CYPB_VICFA Peptidyl-prolyl cis-trans isomerase, chloroplastic OS=Vicia faba PE=1 SV=1//6.4035e-16
POPTR_0003s03950	2.92322	0.845047	1.54595	0.964799	sp|Q9FVX2|PP129_ARATH	Pentatricopeptide repeat-containing protein At1g77360, mitochondrial OS=Arabidopsis thaliana GN=At1g77360 PE=2 SV=2//1.2459e-52	sp|Q9FVX2|PP129_ARATH Pentatricopeptide repeat-containing protein At1g77360, mitochondrial OS=Arabidopsis thaliana GN=At1g77360 PE=2 SV=2//1.2459e-52
POPTR_0014s06150	2.92354	0.610073	0.316572	0	sp|Q9M202|ZAT9_ARATH	Zinc finger protein ZAT9 OS=Arabidopsis thaliana GN=ZAT9 PE=2 SV=1//2.02045e-06	sp|Q9M202|ZAT9_ARATH Zinc finger protein ZAT9 OS=Arabidopsis thaliana GN=ZAT9 PE=2 SV=1//2.02045e-06
POPTR_0006s27950	2.9274	195.773	321.614	186.147	sp|Q9C5T4|WRK18_ARATH	WRKY transcription factor 18 OS=Arabidopsis thaliana GN=WRKY18 PE=1 SV=2//3.53462e-75	sp|Q9C5T4|WRK18_ARATH WRKY transcription factor 18 OS=Arabidopsis thaliana GN=WRKY18 PE=1 SV=2//3.53462e-75
POPTR_0005s19220	2.92771	1.10722	0.811168	1.21406	sp|Q38914|ANT_ARATH	AP2-like ethylene-responsive transcription factor ANT OS=Arabidopsis thaliana GN=ANT PE=1 SV=2//3.65209e-08	sp|Q38914|ANT_ARATH AP2-like ethylene-responsive transcription factor ANT OS=Arabidopsis thaliana GN=ANT PE=1 SV=2//3.65209e-08
POPTR_0013s04630	2.92891	1.2687	0.745933	0.290615	sp|Q9FRS6|PXL1_ARATH	Leucine-rich repeat receptor-like protein kinase PXL1 OS=Arabidopsis thaliana GN=PXL1 PE=2 SV=1//5.01488e-51	sp|Q9FRS6|PXL1_ARATH Leucine-rich repeat receptor-like protein kinase PXL1 OS=Arabidopsis thaliana GN=PXL1 PE=2 SV=1//5.01488e-51
POPTR_0016s05060	2.93579	0.906092	0.553954	0.158007	sp|Q42798|C93A1_SOYBN	Cytochrome P450 93A1 OS=Glycine max GN=CYP93A1 PE=2 SV=1//1.02754e-42	sp|Q42798|C93A1_SOYBN Cytochrome P450 93A1 OS=Glycine max GN=CYP93A1 PE=2 SV=1//1.02754e-42
POPTR_0003s11460	2.94024	3.13469	3.36799	2.73985	sp|Q8RY65|NIK2_ARATH	Protein NSP-INTERACTING KINASE 2 OS=Arabidopsis thaliana GN=NIK2 PE=1 SV=1//1.85197e-16	sp|Q8RY65|NIK2_ARATH Protein NSP-INTERACTING KINASE 2 OS=Arabidopsis thaliana GN=NIK2 PE=1 SV=1//1.85197e-16
POPTR_0004s09950	2.96398	0.651401	0.531059	0.233104	sp|Q9ZW95|C7352_ARATH	Cytokinin hydroxylase OS=Arabidopsis thaliana GN=CYP735A2 PE=1 SV=1//2.25652e-16	sp|Q9ZW95|C7352_ARATH Cytokinin hydroxylase OS=Arabidopsis thaliana GN=CYP735A2 PE=1 SV=1//2.25652e-16
POPTR_0015s07660	2.96615	31.6739	11.9439	6.72953	sp|Q94K41|SDR3B_ARATH	Short-chain dehydrogenase reductase 3b OS=Arabidopsis thaliana GN=SDR3b PE=2 SV=1//1.93426e-82	sp|Q94K41|SDR3B_ARATH Short-chain dehydrogenase reductase 3b OS=Arabidopsis thaliana GN=SDR3b PE=2 SV=1//1.93426e-82
POPTR_0005s02950	2.97157	0.134749	0.192064	0.246503	sp|P37122|C76A2_SOLME	Cytochrome P450 76A2 OS=Solanum melongena GN=CYP76A2 PE=2 SV=1//6.99796e-146	sp|P37122|C76A2_SOLME Cytochrome P450 76A2 OS=Solanum melongena GN=CYP76A2 PE=2 SV=1//6.99796e-146
POPTR_0005s05470	2.97208	22.8751	24.3238	38.3223	sp|Q99090|CPRF2_PETCR	Light-inducible protein CPRF2 OS=Petroselinum crispum GN=CPRF2 PE=2 SV=2//3.79714e-121	sp|Q99090|CPRF2_PETCR Light-inducible protein CPRF2 OS=Petroselinum crispum GN=CPRF2 PE=2 SV=2//3.79714e-121
POPTR_0001s23680	2.97488	6.8345	7.28654	3.74316	sp|P46665|HAT14_ARATH	Homeobox-leucine zipper protein HAT14 OS=Arabidopsis thaliana GN=HAT14 PE=2 SV=3//6.5622e-84	sp|P46665|HAT14_ARATH Homeobox-leucine zipper protein HAT14 OS=Arabidopsis thaliana GN=HAT14 PE=2 SV=3//6.5622e-84
POPTR_0003s13300	2.97679	15.8336	26.1314	4.66027	sp|A0MFL4|LOR17_ARATH	Protein LURP-one-related 17 OS=Arabidopsis thaliana GN=At5g41590 PE=2 SV=2//2.91213e-22	sp|A0MFL4|LOR17_ARATH Protein LURP-one-related 17 OS=Arabidopsis thaliana GN=At5g41590 PE=2 SV=2//2.91213e-22
POPTR_0002s04200	2.99548	23.9788	18.7195	8.51254	sp|Q9SLB6|LBD17_ARATH	LOB domain-containing protein 17 OS=Arabidopsis thaliana GN=LBD17 PE=2 SV=1//1.70322e-56	sp|Q9SLB6|LBD17_ARATH LOB domain-containing protein 17 OS=Arabidopsis thaliana GN=LBD17 PE=2 SV=1//1.70322e-56
POPTR_0008s12940	2.99679	2.02754	2.62362	0.790888	sp|Q9SXS2|SUT33_ARATH	Probable sulfate transporter 3.3 OS=Arabidopsis thaliana GN=SULTR3;3 PE=2 SV=2//4.24656e-08	sp|Q9SXS2|SUT33_ARATH Probable sulfate transporter 3.3 OS=Arabidopsis thaliana GN=SULTR3;3 PE=2 SV=2//4.24656e-08
POPTR_0005s11070	3.00004	12.1565	9.1977	3.86544	sp|Q43872|PER64_ARATH	Peroxidase 64 OS=Arabidopsis thaliana GN=PER64 PE=1 SV=1//7.63266e-154	sp|Q43872|PER64_ARATH Peroxidase 64 OS=Arabidopsis thaliana GN=PER64 PE=1 SV=1//7.63266e-154
POPTR_0012s01170	3.00527	1.19822	1.14001	0.551629			-//-
POPTR_0010s06230	3.0083	0.882001	0.201351	0.521686	sp|Q8L9C4|KCR1_ARATH	Very-long-chain 3-oxoacyl-CoA reductase 1 OS=Arabidopsis thaliana GN=KCR1 PE=1 SV=1//3.7332e-72	sp|Q8L9C4|KCR1_ARATH Very-long-chain 3-oxoacyl-CoA reductase 1 OS=Arabidopsis thaliana GN=KCR1 PE=1 SV=1//3.7332e-72
POPTR_0014s01610	3.0091	102.246	65.6592	37.1046			-//-
POPTR_0006s07870	3.0126	1.69874	0.833964	0.818484	sp|Q6BE23|OXSC_CUCPE	Probable oxidosqualene cyclase OS=Cucurbita pepo GN=CPR PE=2 SV=1//1.28274e-12	sp|Q6BE23|OXSC_CUCPE Probable oxidosqualene cyclase OS=Cucurbita pepo GN=CPR PE=2 SV=1//1.28274e-12
POPTR_0005s25380	3.02535	11.2626	7.55669	11.8256	sp|Q67YU0|CKX5_ARATH	Cytokinin dehydrogenase 5 OS=Arabidopsis thaliana GN=CKX5 PE=2 SV=1//1.52079e-14	sp|Q67YU0|CKX5_ARATH Cytokinin dehydrogenase 5 OS=Arabidopsis thaliana GN=CKX5 PE=2 SV=1//1.52079e-14
POPTR_0010s06940	3.02553	11.5166	10.6634	19.6817	sp|Q7Y0F2|NRX12_ORYSJ	Probable nucleoredoxin 1-2 OS=Oryza sativa subsp. japonica GN=Os03g0405900 PE=2 SV=1//2.75391e-27	sp|Q7Y0F2|NRX12_ORYSJ Probable nucleoredoxin 1-2 OS=Oryza sativa subsp. japonica GN=Os03g0405900 PE=2 SV=1//2.75391e-27
POPTR_0001s00270	3.02868	8.16054	7.07252	10.139	sp|Q9SUW0|TPPG_ARATH	Probable trehalose-phosphate phosphatase G OS=Arabidopsis thaliana GN=TPPG PE=2 SV=1//6.97013e-25	sp|Q9SUW0|TPPG_ARATH Probable trehalose-phosphate phosphatase G OS=Arabidopsis thaliana GN=TPPG PE=2 SV=1//6.97013e-25
POPTR_0017s11830	3.02893	1.34962	0.648303	0.312073	sp|Q9ZVH0|FEZ_ARATH	Protein FEZ OS=Arabidopsis thaliana GN=FEZ PE=2 SV=1//1.49463e-95	sp|Q9ZVH0|FEZ_ARATH Protein FEZ OS=Arabidopsis thaliana GN=FEZ PE=2 SV=1//1.49463e-95
POPTR_0005s00790	3.02955	0	0.140366	0.187179			-//-
POPTR_0001s13430	3.03054	0.513442	0.127379	0	sp|O54922|EXOC7_RAT	Exocyst complex component 7 OS=Rattus norvegicus GN=Exoc7 PE=2 SV=1//8.37455e-18	sp|O54922|EXOC7_RAT Exocyst complex component 7 OS=Rattus norvegicus GN=Exoc7 PE=2 SV=1//8.37455e-18
POPTR_0009s07890	3.0312	0.315728	0.300013	0.133425	sp|Q700D9|MYBF_ARATH	Putative Myb family transcription factor At1g14600 OS=Arabidopsis thaliana GN=At1g14600 PE=2 SV=2//6.79092e-08	sp|Q700D9|MYBF_ARATH Putative Myb family transcription factor At1g14600 OS=Arabidopsis thaliana GN=At1g14600 PE=2 SV=2//6.79092e-08
POPTR_0001s09770	3.03369	3.43251	3.45141	11.363	sp|O49814|BCH2_CAPAN	Beta-carotene hydroxylase 2, chloroplastic (Fragment) OS=Capsicum annuum GN=CA2 PE=2 SV=1//6.82331e-29	sp|O49814|BCH2_CAPAN Beta-carotene hydroxylase 2, chloroplastic (Fragment) OS=Capsicum annuum GN=CA2 PE=2 SV=1//6.82331e-29
POPTR_0005s27690	3.03459	0.791603	0.618738	0.246062			-//-
POPTR_0017s13870	3.03693	9.18618	14.6877	28.56			-//-
POPTR_0002s01300	3.04376	0.868282	0.876887	0.590927			-//-
POPTR_0003s03360	3.06167	3.00355	3.45471	1.95002			-//-
POPTR_0006s20850	3.06401	1.28341	0.267869	2.68107	sp|Q41328|PTI1_SOLLC	Pto-interacting protein 1 OS=Solanum lycopersicum GN=PTI1 PE=1 SV=2//8.85578e-06	sp|Q41328|PTI1_SOLLC Pto-interacting protein 1 OS=Solanum lycopersicum GN=PTI1 PE=1 SV=2//8.85578e-06
POPTR_0006s28730	3.06906	0.720678	0.34286	0.538461	sp|Q9ZQG4|U73B5_ARATH	UDP-glycosyltransferase 73B5 OS=Arabidopsis thaliana GN=UGT73B5 PE=2 SV=1//9.73079e-101	sp|Q9ZQG4|U73B5_ARATH UDP-glycosyltransferase 73B5 OS=Arabidopsis thaliana GN=UGT73B5 PE=2 SV=1//9.73079e-101
POPTR_0018s01440	3.07092	4.9262	5.44305	4.52533			-//-
POPTR_0008s20330	3.07376	1.68771	1.12549	0.160438	sp|Q96471|DCAM_IPONI	S-adenosylmethionine decarboxylase proenzyme OS=Ipomoea nil GN=SAMDC PE=3 SV=1//1.07667e-81	sp|Q96471|DCAM_IPONI S-adenosylmethionine decarboxylase proenzyme OS=Ipomoea nil GN=SAMDC PE=3 SV=1//1.07667e-81
POPTR_0001s12030	3.0755	4.12802	12.3893	5.7088			-//-
POPTR_0007s05260	3.07892	2.27561	2.02206	0.203533			-//-
POPTR_0018s10060	3.08165	1.30196	0.116137	0.148978			-//-
POPTR_0001s28310	3.09095	96.2351	66.1085	59.1555			-//-
POPTR_0002s26160	3.09103	14.9626	17.9373	9.92294	sp|Q1A173|RADL6_ARATH	Protein RADIALIS-like 6 OS=Arabidopsis thaliana GN=RL6 PE=2 SV=1//1.64948e-26	sp|Q1A173|RADL6_ARATH Protein RADIALIS-like 6 OS=Arabidopsis thaliana GN=RL6 PE=2 SV=1//1.64948e-26
POPTR_0019s03830	3.09635	0.598238	0.159535	0.081872	sp|Q9FRS6|PXL1_ARATH	Leucine-rich repeat receptor-like protein kinase PXL1 OS=Arabidopsis thaliana GN=PXL1 PE=2 SV=1//5.39692e-51	sp|Q9FRS6|PXL1_ARATH Leucine-rich repeat receptor-like protein kinase PXL1 OS=Arabidopsis thaliana GN=PXL1 PE=2 SV=1//5.39692e-51
POPTR_0008s11830	3.09797	21.3979	35.3677	51.24			-//-
POPTR_0011s07340	3.09808	0.844862	0.408736	0.423733			-//-
POPTR_0001s45690	3.10025	3.99975	2.90373	10.4385	sp|Q9SV68|QORH_ARATH	Putative quinone-oxidoreductase homolog, chloroplastic OS=Arabidopsis thaliana GN=At4g13010 PE=2 SV=1//2.94212e-163	sp|Q9SV68|QORH_ARATH Putative quinone-oxidoreductase homolog, chloroplastic OS=Arabidopsis thaliana GN=At4g13010 PE=2 SV=1//2.94212e-163
POPTR_0018s10490	3.10044	8.05979	8.72433	2.91487	sp|P81370|TLP_ACTDE	Thaumatin-like protein OS=Actinidia deliciosa GN=tlp PE=1 SV=2//3.97561e-15	sp|P81370|TLP_ACTDE Thaumatin-like protein OS=Actinidia deliciosa GN=tlp PE=1 SV=2//3.97561e-15
POPTR_0017s01880	3.10601	1.89412	3.06819	3.99834	sp|Q9CPU4|MGST3_MOUSE	Microsomal glutathione S-transferase 3 OS=Mus musculus GN=Mgst3 PE=1 SV=1//4.22283e-07	sp|Q9CPU4|MGST3_MOUSE Microsomal glutathione S-transferase 3 OS=Mus musculus GN=Mgst3 PE=1 SV=1//4.22283e-07
POPTR_0001s09210	3.10601	0.978859	0.94227	0.790935	sp|Q9SH30|HMA5_ARATH	Putative copper-transporting ATPase HMA5 OS=Arabidopsis thaliana GN=HMA5 PE=2 SV=2//0	sp|Q9SH30|HMA5_ARATH Putative copper-transporting ATPase HMA5 OS=Arabidopsis thaliana GN=HMA5 PE=2 SV=2//0
POPTR_0012s06920	3.10605	2.2679	0.709168	0.99196	sp|Q9FF12|GSXL9_ARATH	Flavin-containing monooxygenase FMO GS-OX-like 9 OS=Arabidopsis thaliana GN=At5g07800 PE=2 SV=1//0	sp|Q9FF12|GSXL9_ARATH Flavin-containing monooxygenase FMO GS-OX-like 9 OS=Arabidopsis thaliana GN=At5g07800 PE=2 SV=1//0
POPTR_0004s10270	3.11306	0.940264	0.875572	0.707806			-//-
POPTR_0007s06480	3.11625	2.29405	0.92445	0	sp|O23310|NFYB3_ARATH	Nuclear transcription factor Y subunit B-3 OS=Arabidopsis thaliana GN=NFYB3 PE=2 SV=1//1.29664e-57	sp|O23310|NFYB3_ARATH Nuclear transcription factor Y subunit B-3 OS=Arabidopsis thaliana GN=NFYB3 PE=2 SV=1//1.29664e-57
POPTR_0012s00940	3.11696	1.5705	0.601538	1.50038	sp|Q4R1I9|ANGLT_ROSHC	Anthocyanidin 5,3-O-glucosyltransferase OS=Rosa hybrid cultivar GN=RhGT1 PE=2 SV=1//1.04832e-130	sp|Q4R1I9|ANGLT_ROSHC Anthocyanidin 5,3-O-glucosyltransferase OS=Rosa hybrid cultivar GN=RhGT1 PE=2 SV=1//1.04832e-130
POPTR_0009s15770	3.11829	31.4723	42.1627	50.1382	sp|Q9FG13|CXE15_ARATH	Probable carboxylesterase 15 OS=Arabidopsis thaliana GN=CXE15 PE=2 SV=1//2.50145e-101	sp|Q9FG13|CXE15_ARATH Probable carboxylesterase 15 OS=Arabidopsis thaliana GN=CXE15 PE=2 SV=1//2.50145e-101
POPTR_0008s20680	3.12019	1.38991	1.20621	0.476464			-//-
POPTR_0010s24110	3.12215	2.4244	3.74216	5.69306	sp|Q05609|CTR1_ARATH	Serine/threonine-protein kinase CTR1 OS=Arabidopsis thaliana GN=CTR1 PE=1 SV=1//0	sp|Q05609|CTR1_ARATH Serine/threonine-protein kinase CTR1 OS=Arabidopsis thaliana GN=CTR1 PE=1 SV=1//0
POPTR_0005s02100	3.12901	1.62359	0.990692	0.710022	sp|O81635|ATK4_ARATH	Kinesin-4 OS=Arabidopsis thaliana GN=ATK4 PE=1 SV=2//0	sp|O81635|ATK4_ARATH Kinesin-4 OS=Arabidopsis thaliana GN=ATK4 PE=1 SV=2//0
POPTR_0010s13620	3.12981	4.5993	4.88738	2.50621	sp|Q9SX20|PTR18_ARATH	Probable nitrite transporter At1g68570 OS=Arabidopsis thaliana GN=At1g68570 PE=2 SV=1//8.05864e-35	sp|Q9SX20|PTR18_ARATH Probable nitrite transporter At1g68570 OS=Arabidopsis thaliana GN=At1g68570 PE=2 SV=1//8.05864e-35
POPTR_0007s13580	3.13283	1.06416	0.427606	0.33366	sp|Q6J163|5NG4_PINTA	Auxin-induced protein 5NG4 OS=Pinus taeda PE=2 SV=1//6.68425e-12	sp|Q6J163|5NG4_PINTA Auxin-induced protein 5NG4 OS=Pinus taeda PE=2 SV=1//6.68425e-12
POPTR_0015s03860	3.13716	6.95119	38.3436	17.6917			-//-
POPTR_0008s11450	3.13847	0.726428	1.13114	0.986717	sp|Q6NMF0|CLE13_ARATH	CLAVATA3/ESR (CLE)-related protein 13 OS=Arabidopsis thaliana GN=CLE13 PE=2 SV=1//9.44507e-11	sp|Q6NMF0|CLE13_ARATH CLAVATA3/ESR (CLE)-related protein 13 OS=Arabidopsis thaliana GN=CLE13 PE=2 SV=1//9.44507e-11
POPTR_0001s25200	3.15071	27.7956	24.964	8.5621	sp|Q9LNW3|P2C03_ARATH	Protein phosphatase 2C 3 OS=Arabidopsis thaliana GN=AIP1 PE=1 SV=1//9.04259e-129	sp|Q9LNW3|P2C03_ARATH Protein phosphatase 2C 3 OS=Arabidopsis thaliana GN=AIP1 PE=1 SV=1//9.04259e-129
POPTR_0003s05610	3.15292	0.174509	0.248735	0	sp|Q39103|G3OX1_ARATH	Gibberellin 3-beta-dioxygenase 1 OS=Arabidopsis thaliana GN=GA4 PE=1 SV=2//1.84075e-55	sp|Q39103|G3OX1_ARATH Gibberellin 3-beta-dioxygenase 1 OS=Arabidopsis thaliana GN=GA4 PE=1 SV=2//1.84075e-55
POPTR_0003s05850	3.15363	2.02474	0.911906	0.596798			-//-
POPTR_0012s02940	3.15523	0.924583	0.496221	0.496524	sp|Q8LPG9|IQD14_ARATH	Protein IQ-DOMAIN 14 OS=Arabidopsis thaliana GN=IQD14 PE=1 SV=1//4.52495e-12	sp|Q8LPG9|IQD14_ARATH Protein IQ-DOMAIN 14 OS=Arabidopsis thaliana GN=IQD14 PE=1 SV=1//4.52495e-12
POPTR_0002s18240	3.15654	2.61074	2.34711	1.62164	sp|Q8LMR2|DCL1_ORYSJ	Endoribonuclease Dicer homolog 1 OS=Oryza sativa subsp. japonica GN=DCL1 PE=3 SV=1//1.86818e-09	sp|Q8LMR2|DCL1_ORYSJ Endoribonuclease Dicer homolog 1 OS=Oryza sativa subsp. japonica GN=DCL1 PE=3 SV=1//1.86818e-09
POPTR_0006s13640	3.16044	3.99903	4.47246	9.93749	sp|Q9SMZ4|AASS_ARATH	Alpha-aminoadipic semialdehyde synthase OS=Arabidopsis thaliana GN=LKR/SDH PE=1 SV=1//1.6088e-09	sp|Q9SMZ4|AASS_ARATH Alpha-aminoadipic semialdehyde synthase OS=Arabidopsis thaliana GN=LKR/SDH PE=1 SV=1//1.6088e-09
POPTR_0006s10770	3.16859	3.37114	3.92749	6.62889	sp|P46643|AAT1_ARATH	Aspartate aminotransferase, mitochondrial OS=Arabidopsis thaliana GN=ASP1 PE=1 SV=1//0	sp|P46643|AAT1_ARATH Aspartate aminotransferase, mitochondrial OS=Arabidopsis thaliana GN=ASP1 PE=1 SV=1//0
POPTR_0018s08280	3.17035	23.1676	21.3785	4.03011	sp|Q9LRB7|EL5_ORYSJ	E3 ubiquitin-protein ligase EL5 OS=Oryza sativa subsp. japonica GN=EL5.1 PE=1 SV=1//1.62281e-09	sp|Q9LRB7|EL5_ORYSJ E3 ubiquitin-protein ligase EL5 OS=Oryza sativa subsp. japonica GN=EL5.1 PE=1 SV=1//1.62281e-09
POPTR_0004s05720	3.18072	3.38536	5.38977	2.43001	sp|C0LGK9|Y2242_ARATH	Probable LRR receptor-like serine/threonine-protein kinase At2g24230 OS=Arabidopsis thaliana GN=At2g24230 PE=2 SV=1//4.51891e-06	sp|C0LGK9|Y2242_ARATH Probable LRR receptor-like serine/threonine-protein kinase At2g24230 OS=Arabidopsis thaliana GN=At2g24230 PE=2 SV=1//4.51891e-06
POPTR_0015s00610	3.18544	23.7406	14.4848	16.779			-//-
POPTR_0006s23080	3.20476	87.1136	94.3933	92.4647	sp|O54922|EXOC7_RAT	Exocyst complex component 7 OS=Rattus norvegicus GN=Exoc7 PE=2 SV=1//6.00417e-10	sp|O54922|EXOC7_RAT Exocyst complex component 7 OS=Rattus norvegicus GN=Exoc7 PE=2 SV=1//6.00417e-10
POPTR_0001s02470	3.20954	2.67598	3.98144	2.64963			-//-
POPTR_0018s12710	3.21757	0.308412	0	0.126855			-//-
POPTR_0001s29430	3.23582	0.48442	0.212687	0.420196			-//-
POPTR_2786s00200	3.24104	24.0109	76.9846	327.783	sp|P15478|PATT5_SOLTU	Patatin-T5 OS=Solanum tuberosum PE=1 SV=1//1.89712e-18	sp|P15478|PATT5_SOLTU Patatin-T5 OS=Solanum tuberosum PE=1 SV=1//1.89712e-18
POPTR_0176s00240	3.24287	10.3831	12.5202	10.5456	sp|A2X254|SPX2_ORYSI	SPX domain-containing protein 2 OS=Oryza sativa subsp. indica GN=SPX2 PE=4 SV=1//2.7087e-32	sp|A2X254|SPX2_ORYSI SPX domain-containing protein 2 OS=Oryza sativa subsp. indica GN=SPX2 PE=4 SV=1//2.7087e-32
POPTR_0005s25580	3.25045	2.43487	0.631116	0.303741	sp|Q9C9H7|RLP12_ARATH	Receptor-like protein 12 OS=Arabidopsis thaliana GN=RLP12 PE=2 SV=2//3.31783e-13	sp|Q9C9H7|RLP12_ARATH Receptor-like protein 12 OS=Arabidopsis thaliana GN=RLP12 PE=2 SV=2//3.31783e-13
POPTR_0015s10400	3.25274	36.0399	45.121	69.9606	sp|P17815|MASY_RICCO	Malate synthase, glyoxysomal OS=Ricinus communis PE=2 SV=1//1.60384e-22	sp|P17815|MASY_RICCO Malate synthase, glyoxysomal OS=Ricinus communis PE=2 SV=1//1.60384e-22
POPTR_0014s07470	3.25915	123.192	212.569	80.9285	sp|Q58FX0|BAP2_ARATH	BON1-associated protein 2 OS=Arabidopsis thaliana GN=BAP2 PE=1 SV=1//1.57903e-29	sp|Q58FX0|BAP2_ARATH BON1-associated protein 2 OS=Arabidopsis thaliana GN=BAP2 PE=1 SV=1//1.57903e-29
POPTR_0013s06370	3.26231	1.76284	0.702995	0.687584	sp|Q8S1X7|GT15_ORYSJ	Probable glucuronosyltransferase Os01g0926700 OS=Oryza sativa subsp. japonica GN=Os01g0926700 PE=2 SV=1//7.17283e-20	sp|Q8S1X7|GT15_ORYSJ Probable glucuronosyltransferase Os01g0926700 OS=Oryza sativa subsp. japonica GN=Os01g0926700 PE=2 SV=1//7.17283e-20
POPTR_0004s24240	3.26754	16.2271	22.9183	15.2648			-//-
POPTR_0004s14940	3.27399	0.550083	0	0			-//-
POPTR_0016s14290	3.27601	2.5281	1.37552	0	sp|Q43019|NLTP3_PRUDU	Non-specific lipid-transfer protein 3 OS=Prunus dulcis PE=2 SV=1//7.68264e-37	sp|Q43019|NLTP3_PRUDU Non-specific lipid-transfer protein 3 OS=Prunus dulcis PE=2 SV=1//7.68264e-37
POPTR_0013s07230	3.27721	23.6543	30.9842	56.7222	sp|Q8GT20|BEBT_TOBAC	Benzyl alcohol O-benzoyltransferase OS=Nicotiana tabacum GN=HSR201 PE=1 SV=1//4.30744e-64	sp|Q8GT20|BEBT_TOBAC Benzyl alcohol O-benzoyltransferase OS=Nicotiana tabacum GN=HSR201 PE=1 SV=1//4.30744e-64
POPTR_0016s07990	3.27932	8.01753	15.8317	158.319	sp|P19873|ITH5_CUCMA	Inhibitor of trypsin and hageman factor OS=Cucurbita maxima PE=1 SV=1//1.20058e-15	sp|P19873|ITH5_CUCMA Inhibitor of trypsin and hageman factor OS=Cucurbita maxima PE=1 SV=1//1.20058e-15
POPTR_0008s17390	3.28018	4.00623	3.56609	2.99377	sp|P54144|AMT11_ARATH	Ammonium transporter 1 member 1 OS=Arabidopsis thaliana GN=AMT1-1 PE=1 SV=1//0	sp|P54144|AMT11_ARATH Ammonium transporter 1 member 1 OS=Arabidopsis thaliana GN=AMT1-1 PE=1 SV=1//0
POPTR_0017s07510	3.28282	142.14	194.824	123.225	sp|Q9SB52|PUMP4_ARATH	Mitochondrial uncoupling protein 4 OS=Arabidopsis thaliana GN=PUMP4 PE=2 SV=1//1.13915e-148	sp|Q9SB52|PUMP4_ARATH Mitochondrial uncoupling protein 4 OS=Arabidopsis thaliana GN=PUMP4 PE=2 SV=1//1.13915e-148
POPTR_0001s26180	3.28313	5.93932	9.98444	8.29373	sp|P27880|HSP12_MEDSA	18.2 kDa class I heat shock protein OS=Medicago sativa GN=HSP18.2 PE=2 SV=1//5.3808e-50	sp|P27880|HSP12_MEDSA 18.2 kDa class I heat shock protein OS=Medicago sativa GN=HSP18.2 PE=2 SV=1//5.3808e-50
POPTR_0012s04970	3.28575	2.21215	0.801371	0.388185			-//-
POPTR_0010s05170	3.28743	103.818	145.924	94.772	sp|Q9XGN4|GOLS1_AJURE	Galactinol synthase 1 OS=Ajuga reptans GN=GOLS1 PE=1 SV=1//4.29678e-13	sp|Q9XGN4|GOLS1_AJURE Galactinol synthase 1 OS=Ajuga reptans GN=GOLS1 PE=1 SV=1//4.29678e-13
POPTR_0001s10440	3.28853	9.31164	6.33953	3.3186			-//-
POPTR_0002s06130	3.29912	6.31144	16.5163	12.7262	sp|Q38911|XTH15_ARATH	Probable xyloglucan endotransglucosylase/hydrolase protein 15 OS=Arabidopsis thaliana GN=XTH15 PE=1 SV=1//2.51697e-30	sp|Q38911|XTH15_ARATH Probable xyloglucan endotransglucosylase/hydrolase protein 15 OS=Arabidopsis thaliana GN=XTH15 PE=1 SV=1//2.51697e-30
POPTR_0009s14810	3.30242	1.89064	0.567949	0.0910781			-//-
POPTR_0005s05080	3.3053	1.21133	0.71897	0.851936	sp|Q9FQ04|XRN4_ARATH	5&apos;-3&apos; exoribonuclease 4 OS=Arabidopsis thaliana GN=XRN4 PE=2 SV=1//4.19542e-17	sp|Q9FQ04|XRN4_ARATH 5&apos;-3&apos; exoribonuclease 4 OS=Arabidopsis thaliana GN=XRN4 PE=2 SV=1//4.19542e-17
POPTR_0007s12480	3.30741	3.11713	2.45487	0.518122	sp|O23210|SCL15_ARATH	Scarecrow-like protein 15 OS=Arabidopsis thaliana GN=SCL15 PE=2 SV=3//2.93541e-139	sp|O23210|SCL15_ARATH Scarecrow-like protein 15 OS=Arabidopsis thaliana GN=SCL15 PE=2 SV=3//2.93541e-139
POPTR_0003s11740	3.31274	1.48151	0.898607	0.611455	sp|C0LGE4|Y1124_ARATH	Probable LRR receptor-like serine/threonine-protein kinase At1g12460 OS=Arabidopsis thaliana GN=At1g12460 PE=1 SV=1//0	sp|C0LGE4|Y1124_ARATH Probable LRR receptor-like serine/threonine-protein kinase At1g12460 OS=Arabidopsis thaliana GN=At1g12460 PE=1 SV=1//0
POPTR_0006s00840	3.32067	9.59131	5.17436	1.15216	sp|Q6L8G0|ZIP5_ORYSJ	Zinc transporter 5 OS=Oryza sativa subsp. japonica GN=ZIP5 PE=2 SV=1//5.81514e-110	sp|Q6L8G0|ZIP5_ORYSJ Zinc transporter 5 OS=Oryza sativa subsp. japonica GN=ZIP5 PE=2 SV=1//5.81514e-110
POPTR_0010s15080	3.33192	1.66461	1.32263	1.03428			-//-
POPTR_0001s23840	3.33377	3.80697	3.97153	1.43802			-//-
POPTR_0008s01850	3.34766	7.38846	4.17242	0.386567	sp|P42730|CLPB1_ARATH	Chaperone protein ClpB1 OS=Arabidopsis thaliana GN=CLPB1 PE=1 SV=2//2.12259e-10	sp|P42730|CLPB1_ARATH Chaperone protein ClpB1 OS=Arabidopsis thaliana GN=CLPB1 PE=1 SV=2//2.12259e-10
POPTR_0019s02650	3.35216	4.73087	6.56415	5.56589	sp|Q39117|TGT2_ARATH	Trihelix transcription factor GT-2 OS=Arabidopsis thaliana GN=GT-2 PE=2 SV=1//7.814e-15	sp|Q39117|TGT2_ARATH Trihelix transcription factor GT-2 OS=Arabidopsis thaliana GN=GT-2 PE=2 SV=1//7.814e-15
POPTR_0016s04830	3.3525	6.40976	4.09366	8.05071	sp|Q8GUN5|PHL1_ARATH	Protein PHR1-LIKE 1 OS=Arabidopsis thaliana GN=PHL1 PE=1 SV=1//1.95563e-50	sp|Q8GUN5|PHL1_ARATH Protein PHR1-LIKE 1 OS=Arabidopsis thaliana GN=PHL1 PE=1 SV=1//1.95563e-50
POPTR_0006s27300	3.35324	0.743003	0.498808	0.537643			-//-
POPTR_0018s00850	3.36496	4.10794	2.10663	0.371065	sp|Q08298|RD22_ARATH	Dehydration-responsive protein RD22 OS=Arabidopsis thaliana GN=RD22 PE=2 SV=1//6.68427e-15	sp|Q08298|RD22_ARATH Dehydration-responsive protein RD22 OS=Arabidopsis thaliana GN=RD22 PE=2 SV=1//6.68427e-15
POPTR_0007s14770	3.37221	7.15005	12.1309	13.1732	sp|Q9SY57|P2A10_ARATH	Protein PHLOEM PROTEIN 2-LIKE A10 OS=Arabidopsis thaliana GN=PP2A10 PE=2 SV=1//2.82006e-26	sp|Q9SY57|P2A10_ARATH Protein PHLOEM PROTEIN 2-LIKE A10 OS=Arabidopsis thaliana GN=PP2A10 PE=2 SV=1//2.82006e-26
POPTR_0007s04220	3.37353	18.8636	17.6808	18.3683	sp|Q9FXA4|PUB26_ARATH	U-box domain-containing protein 26 OS=Arabidopsis thaliana GN=PUB26 PE=2 SV=1//1.29865e-40	sp|Q9FXA4|PUB26_ARATH U-box domain-containing protein 26 OS=Arabidopsis thaliana GN=PUB26 PE=2 SV=1//1.29865e-40
POPTR_0001s11780	3.37407	414.236	649.98	270.942	sp|Q8VY90|EF105_ARATH	Ethylene-responsive transcription factor ERF105 OS=Arabidopsis thaliana GN=ERF105 PE=2 SV=1//1.31953e-54	sp|Q8VY90|EF105_ARATH Ethylene-responsive transcription factor ERF105 OS=Arabidopsis thaliana GN=ERF105 PE=2 SV=1//1.31953e-54
POPTR_0010s10900	3.37498	6.27641	13.6778	9.28958	sp|Q66GP4|PP379_ARATH	Pentatricopeptide repeat-containing protein At5g13770, chloroplastic OS=Arabidopsis thaliana GN=At5g13770 PE=2 SV=1//0	sp|Q66GP4|PP379_ARATH Pentatricopeptide repeat-containing protein At5g13770, chloroplastic OS=Arabidopsis thaliana GN=At5g13770 PE=2 SV=1//0
POPTR_0007s10910	3.38007	10.3143	7.8738	2.50747			-//-
POPTR_0011s15340	3.38628	5.39156	3.34889	5.8238	sp|Q96330|FLS1_ARATH	Flavonol synthase/flavanone 3-hydroxylase OS=Arabidopsis thaliana GN=FLS1 PE=1 SV=1//2.95081e-55	sp|Q96330|FLS1_ARATH Flavonol synthase/flavanone 3-hydroxylase OS=Arabidopsis thaliana GN=FLS1 PE=1 SV=1//2.95081e-55
POPTR_0006s24190	3.38796	3.37256	5.19984	1.47107			-//-
POPTR_0012s14620	3.39029	1.54615	1.88658	0.15932	sp|Q9STY3|PME33_ARATH	Probable pectinesterase/pectinesterase inhibitor 33 OS=Arabidopsis thaliana GN=PME33 PE=2 SV=1//0	sp|Q9STY3|PME33_ARATH Probable pectinesterase/pectinesterase inhibitor 33 OS=Arabidopsis thaliana GN=PME33 PE=2 SV=1//0
POPTR_0009s12220	3.39178	1.00552	0.424965	0.839477	sp|Q10137|SEC14_SCHPO	Sec14 cytosolic factor OS=Schizosaccharomyces pombe (strain 972 / ATCC 24843) GN=sec14 PE=2 SV=1//1.38237e-63	sp|Q10137|SEC14_SCHPO Sec14 cytosolic factor OS=Schizosaccharomyces pombe (strain 972 / ATCC 24843) GN=sec14 PE=2 SV=1//1.38237e-63
POPTR_0002s20370	3.39718	8.12797	12.3523	8.64294	sp|Q43143|PMEU1_SOLLC	Pectinesterase/pectinesterase inhibitor U1 OS=Solanum lycopersicum GN=PMEU1 PE=2 SV=1//1.61402e-09	sp|Q43143|PMEU1_SOLLC Pectinesterase/pectinesterase inhibitor U1 OS=Solanum lycopersicum GN=PMEU1 PE=2 SV=1//1.61402e-09
POPTR_0004s21320	3.40016	0.453205	0.369897	0.645337			-//-
POPTR_0005s05250	3.4035	1.03688	1.08375	0.111188			-//-
POPTR_0007s00260	3.40375	0.382166	0	0			-//-
POPTR_0001s05580	3.41313	1.05083	1.58954	1.29844	sp|Q5YGP7|PLET2_ARATH	AP2-like ethylene-responsive transcription factor PLT2 OS=Arabidopsis thaliana GN=PLT2 PE=2 SV=1//0	sp|Q5YGP7|PLET2_ARATH AP2-like ethylene-responsive transcription factor PLT2 OS=Arabidopsis thaliana GN=PLT2 PE=2 SV=1//0
POPTR_0003s16040	3.41506	1.66787	1.88919	0.917004	sp|Q9FZJ1|IRX10_ARATH	Probable beta-1,4-xylosyltransferase IRX10 OS=Arabidopsis thaliana GN=IRX10 PE=2 SV=1//6.08522e-43	sp|Q9FZJ1|IRX10_ARATH Probable beta-1,4-xylosyltransferase IRX10 OS=Arabidopsis thaliana GN=IRX10 PE=2 SV=1//6.08522e-43
POPTR_0004s09750	3.42313	0.740152	1.08244	1.16655			-//-
POPTR_0015s13430	3.4234	1.06914	0.530807	0.347253	sp|O26351|Y249_METTH	Uncharacterized protein MTH_249 OS=Methanothermobacter thermautotrophicus (strain ATCC 29096 / DSM 1053 / JCM 10044 / NBRC 100330 / Delta H) GN=MTH_249 PE=3 SV=1//2.82392e-22	sp|O26351|Y249_METTH Uncharacterized protein MTH_249 OS=Methanothermobacter thermautotrophicus (strain ATCC 29096 / DSM 1053 / JCM 10044 / NBRC 100330 / Delta H) GN=MTH_249 PE=3 SV=1//2.82392e-22
POPTR_0010s19530	3.4271	38.8031	42.8298	28.9632	sp|P51091|LDOX_MALDO	Leucoanthocyanidin dioxygenase OS=Malus domestica GN=ANS PE=2 SV=1//6.75737e-77	sp|P51091|LDOX_MALDO Leucoanthocyanidin dioxygenase OS=Malus domestica GN=ANS PE=2 SV=1//6.75737e-77
[truncated: 2,505 more rows]
