# Supplementary material for: Transcriptomic analysis reveals importance of ROS and phytohormones in response to short-term salinity stress in Populus tomentosa
Source: Front Plant Sci. 2015 Sep 15;6:678. doi: 10.3389/fpls.2015.00678 (PMC4569970; doi:10.3389/fpls.2015.00678)
Supplement: Supplementary Table S8 — Differentially expressed genes for Hierarchical clustering including DEGs, figure, and David analysis. [file Table8.XLSX]

## Sheet: A. RPKM from 4 group
		NaCl treatments
cluster	geneID	0h	6h	12h	24h	Accession	Blast.swiss.prot
Group 1_up	POPTR_0006s09460	1.9	101.4	195	51.2	sp|P02519|HSP11_SOYBN	17.3 kDa class I heat shock protein OS=Glycine max GN=HSP17.3-B PE=3 SV=1//1.07364e-46
Group 1_up	POPTR_0003s06870	2.1	28.7	60.7	32.8	sp|Q9SYG1|HS174_ARATH	17.4 kDa class III heat shock protein OS=Arabidopsis thaliana GN=HSP17.4B PE=2 SV=1//1.15909e-48
Group 1_up	POPTR_0010s20300	7.8	73.7	156.6	108.2	sp|P27880|HSP12_MEDSA	18.2 kDa class I heat shock protein OS=Medicago sativa GN=HSP18.2 PE=2 SV=1//4.33844e-66
Group 1_up	POPTR_0001s24560	2.3	14.8	21.8	8.7	sp|P27880|HSP12_MEDSA	18.2 kDa class I heat shock protein OS=Medicago sativa GN=HSP18.2 PE=2 SV=1//5.59344e-62
Group 1_up	POPTR_0008s06260	4	28.3	37.3	20.2	sp|P05478|HSP16_SOYBN	18.5 kDa class I heat shock protein OS=Glycine max GN=HSP18.5-C PE=3 SV=1//2.18567e-65
Group 1_up	POPTR_0001s19320	1.2	32.9	44.5	18	sp|Q9SSQ8|HS26M_ARATH	26.5 kDa heat shock protein, mitochondrial OS=Arabidopsis thaliana GN=HSP26.5 PE=2 SV=1//2.5427e-47
Group 1_up	POPTR_0016s04570	0.1	20	32.3	20.3	sp|Q01417|PM1_SOYBN	18 kDa seed maturation protein OS=Glycine max GN=GMPM1 PE=2 SV=1//1.43088e-31
Group 1_up	POPTR_0013s04220	3.8	68.5	67.1	32.5	sp|Q84MB3|ACCH1_ARATH	1-aminocyclopropane-1-carboxylate oxidase homolog 1 OS=Arabidopsis thaliana GN=At1g06620 PE=2 SV=1//1.53276e-121
Group 1_up	POPTR_0010s14180	2.7	16.2	14.5	4	sp|Q7XA72|AB21G_ARATH	ABC transporter G family member 21 OS=Arabidopsis thaliana GN=ABCG21 PE=2 SV=2//0
Group 1_up	POPTR_0009s14430	3.8	23.8	45.2	28.3	sp|P29031|CHIB_POPTR	Acidic endochitinase WIN6.2B OS=Populus trichocarpa PE=2 SV=2//2.83988e-106
Group 1_up	POPTR_0009s14380	16.4	69.3	93.2	40.7	sp|P29031|CHIB_POPTR	Acidic endochitinase WIN6.2B OS=Populus trichocarpa PE=2 SV=2//7.03471e-72
Group 1_up	POPTR_0009s14420	7	37.1	48.8	21.3	sp|P29031|CHIB_POPTR	Acidic endochitinase WIN6.2B OS=Populus trichocarpa PE=2 SV=2//8.98397e-83
Group 1_up	POPTR_0001s09110	1.7	70.7	45.1	45.9	sp|Q9SV07|ASAT1_ARATH	Acyl-CoA--sterol O-acyltransferase 1 OS=Arabidopsis thaliana GN=ASAT1 PE=1 SV=1//1.83208e-80
Group 1_up	POPTR_0014s18630	4.2	47	49.5	45.5	sp|A2XAZ3|ADHX_ORYSI	Alcohol dehydrogenase class-3 OS=Oryza sativa subsp. indica GN=ADHIII PE=3 SV=1//0
Group 1_up	POPTR_0002s13220	40.3	186	140.2	54.7	sp|P48417|CP74_LINUS	Allene oxide synthase, chloroplastic OS=Linum usitatissimum GN=CYP74A PE=1 SV=1//0
Group 1_up	POPTR_0001s06210	10.4	87.1	62.2	65.8	sp|Q9SE45|ANXD3_ARATH	Annexin D3 OS=Arabidopsis thaliana GN=ANN3 PE=2 SV=2//1.04383e-12
Group 1_up	POPTR_0001s06220	18.2	255.5	157.7	98.4	sp|Q9ZVJ6|ANXD4_ARATH	Annexin D4 OS=Arabidopsis thaliana GN=ANN4 PE=2 SV=1//1.31032e-124
Group 1_up	POPTR_0016s01890	1.5	18.7	27.8	23.3	sp|Q40284|UFOG1_MANES	Anthocyanidin 3-O-glucosyltransferase 1 OS=Manihot esculenta GN=GT1 PE=2 SV=1//3.08392e-174
Group 1_up	POPTR_0001s15870	0.6	15.1	19.2	11.7	sp|Q766C3|NEP1_NEPGR	Aspartic proteinase nepenthesin-1 OS=Nepenthes gracilis GN=nep1 PE=1 SV=1//1.30029e-29
Group 1_up	POPTR_0015s01840	1	17.1	28.4	16.8	sp|Q9C8N7|ARFV_ARATH	Auxin response factor 22 OS=Arabidopsis thaliana GN=ARF22 PE=2 SV=2//5.91743e-07
Group 1_up	POPTR_0005s23970	0.8	27	17.9	4	sp|O24542|AX22D_VIGRR	Auxin-induced protein 22D OS=Vigna radiata var. radiata GN=AUX22D PE=2 SV=1//1.40129e-09
Group 1_up	POPTR_0006s06550	2.1	15.5	26.1	16.2	sp|Q38829|IAA11_ARATH	Auxin-responsive protein IAA11 OS=Arabidopsis thaliana GN=IAA11 PE=1 SV=1//2.51696e-25
Group 1_up	POPTR_0014s10730	0.8	14.7	20.2	11.2	sp|Q9M1R4|IAA30_ARATH	Auxin-responsive protein IAA30 OS=Arabidopsis thaliana GN=IAA30 PE=2 SV=1//2.0252e-43
Group 1_up	POPTR_0005s05550	15.6	86.2	106.5	60.7	sp|P33077|IAA4_ARATH	Auxin-responsive protein IAA4 OS=Arabidopsis thaliana GN=IAA4 PE=1 SV=2//1.05331e-11
Group 1_up	POPTR_0013s10370	4	25.6	31.3	17.2	sp|Q07469|BSPA_POPDE	Bark storage protein A OS=Populus deltoides GN=BSPA PE=2 SV=1//6.79432e-43
Group 1_up	POPTR_0013s10350	5.7	48.5	56.1	24.4	sp|Q09117|BSPB_POPDE	Bark storage protein B OS=Populus deltoides GN=BSP PE=1 SV=1//2.23979e-167
Group 1_up	POPTR_0397s00220	0.3	31.8	29.7	21.3	sp|P13917|7SB1_SOYBN	Basic 7S globulin OS=Glycine max GN=BG PE=1 SV=2//1.1052e-38
Group 1_up	POPTR_0008s10620	2.5	27.6	35.5	39.8	sp|Q9FGX2|BZIP1_ARATH	Basic leucine zipper 1 OS=Arabidopsis thaliana GN=BZIP1 PE=1 SV=1//9.49558e-15
Group 1_up	POPTR_0005s23570	3.5	14.1	23.5	12.7	sp|Q94A20|BI1L_ARATH	BI1-like protein OS=Arabidopsis thaliana GN=At4g15470 PE=2 SV=1//1.28331e-07
Group 1_up	POPTR_0014s07470	3.3	123.2	212.6	80.9	sp|Q58FX0|BAP2_ARATH	BON1-associated protein 2 OS=Arabidopsis thaliana GN=BAP2 PE=1 SV=1//1.57903e-29
Group 1_up	POPTR_0007s12300	9.1	94	54.6	49.6	sp|Q3UMR5|MCU_MOUSE	Calcium uniporter protein, mitochondrial OS=Mus musculus GN=Mcu PE=2 SV=2//4.12421e-10
Group 1_up	POPTR_0002s00350	0.9	80	124.6	103.3	sp|Q9FIH9|CML37_ARATH	Calcium-binding protein CML37 OS=Arabidopsis thaliana GN=CML37 PE=2 SV=1//2.84585e-45
Group 1_up	POPTR_0013s14730	11.4	169.7	352.2	221.3	sp|Q9LSQ6|PBP1_ARATH	Calcium-binding protein PBP1 OS=Arabidopsis thaliana GN=PBP1 PE=1 SV=1//1.55551e-42
Group 1_up	POPTR_0019s14300	6.1	138.2	207	108.6	sp|Q9LSQ6|PBP1_ARATH	Calcium-binding protein PBP1 OS=Arabidopsis thaliana GN=PBP1 PE=1 SV=1//9.16946e-44
Group 1_up	POPTR_0015s13770	4.3	44.1	29.1	19.2	sp|Q0ZPV7|CXE1_ACTER	Carboxylesterase 1 OS=Actinidia eriantha GN=CXE1 PE=1 SV=1//2.3373e-118
Group 1_up	POPTR_0003s18030	5.2	22.3	46.6	14.3	sp|Q8W1D5|CIPKP_ARATH	CBL-interacting serine/threonine-protein kinase 25 OS=Arabidopsis thaliana GN=CIPK25 PE=2 SV=1//9.97653e-153
Group 1_up	POPTR_0015s13370	1.7	35.4	68	31.5	sp|Q9XH44|CET1_TOBAC	CEN-like protein 1 OS=Nicotiana tabacum GN=CET1 PE=2 SV=1//9.0552e-25
Group 1_up	POPTR_0002s02220	1.9	54	89.8	29.6	sp|Q9FYB5|DNJ11_ARATH	Chaperone protein dnaJ 11, chloroplastic OS=Arabidopsis thaliana GN=ATJ11 PE=1 SV=2//1.16571e-25
Group 1_up	POPTR_0007s03990	5.6	71.3	65.4	36.5	sp|Q9FYB5|DNJ11_ARATH	Chaperone protein dnaJ 11, chloroplastic OS=Arabidopsis thaliana GN=ATJ11 PE=1 SV=2//1.33891e-17
Group 1_up	POPTR_0009s13440	2.4	154.6	298.6	126.7	sp|Q9FYB5|DNJ11_ARATH	Chaperone protein dnaJ 11, chloroplastic OS=Arabidopsis thaliana GN=ATJ11 PE=1 SV=2//1.60445e-28
Group 1_up	POPTR_0002s02240	31.9	224	194.1	50.5	sp|Q9FYB5|DNJ11_ARATH	Chaperone protein dnaJ 11, chloroplastic OS=Arabidopsis thaliana GN=ATJ11 PE=1 SV=2//2.26607e-26
Group 1_up	POPTR_0004s17810	1.4	119.7	332.6	118.5	sp|Q9FYB5|DNJ11_ARATH	Chaperone protein dnaJ 11, chloroplastic OS=Arabidopsis thaliana GN=ATJ11 PE=1 SV=2//4.61342e-28
Group 1_up	POPTR_0005s26220	27.9	225.8	237.3	49.8	sp|Q9FYB5|DNJ11_ARATH	Chaperone protein dnaJ 11, chloroplastic OS=Arabidopsis thaliana GN=ATJ11 PE=1 SV=2//6.54846e-25
Group 1_up	POPTR_0014s10740	4.6	255	436.7	377.5	sp|Q5NB11|CHI10_ORYSJ	Chitinase 10 OS=Oryza sativa subsp. japonica GN=Cht10 PE=2 SV=1//6.71337e-52
Group 1_up	POPTR_0001s33920	6	41.2	23.5	28.1	sp|P92942|CLCB_ARATH	Chloride channel protein CLC-b OS=Arabidopsis thaliana GN=CLC-B PE=1 SV=1//0
Group 1_up	POPTR_0005s23590	0.1	20.7	33.7	35	sp|Q94LX1|CLH1_CITUN	Chlorophyllase-1, chloroplastic OS=Citrus unshiu PE=2 SV=1//7.8298e-81
Group 1_up	POPTR_0017s06750	0	30.9	46.8	60.8	sp|Q9LRJ9|CRR38_ARATH	Cysteine-rich repeat secretory protein 38 OS=Arabidopsis thaliana GN=CRRSP38 PE=2 SV=1//1.16836e-69
Group 1_up	POPTR_0015s13020	0.1	20.8	21.4	21.2	sp|O48786|C734A_ARATH	Cytochrome P450 734A1 OS=Arabidopsis thaliana GN=CYP734A1 PE=2 SV=1//1.01263e-24
Group 1_up	POPTR_0002s04340	1.3	162.9	172.3	51.7	sp|O81117|C94A1_VICSA	Cytochrome P450 94A1 OS=Vicia sativa GN=CYP94A1 PE=2 SV=2//0
Group 1_up	POPTR_0012s09880	0.9	31	25.2	18	sp|O81117|C94A1_VICSA	Cytochrome P450 94A1 OS=Vicia sativa GN=CYP94A1 PE=2 SV=2//5.80277e-138
Group 1_up	POPTR_0004s19620	4.7	597.3	556.4	217.3	sp|O81117|C94A1_VICSA	Cytochrome P450 94A1 OS=Vicia sativa GN=CYP94A1 PE=2 SV=2//9.83048e-124
Group 1_up	POPTR_0002s03190	1.4	21.2	14	7.3	sp|Q67YU0|CKX5_ARATH	Cytokinin dehydrogenase 5 OS=Arabidopsis thaliana GN=CKX5 PE=2 SV=1//0
Group 1_up	POPTR_0003s18810	10.9	62.9	36	14.9	sp|Q8L5A7|SOT15_ARATH	Cytosolic sulfotransferase 15 OS=Arabidopsis thaliana GN=SOT15 PE=1 SV=1//1.01126e-106
Group 1_up	POPTR_0003s18790	2.5	29.8	10.8	4.7	sp|Q8L5A7|SOT15_ARATH	Cytosolic sulfotransferase 15 OS=Arabidopsis thaliana GN=SOT15 PE=1 SV=1//1.09342e-25
Group 1_up	POPTR_0003s18820	9.1	82.1	82.9	41.7	sp|Q8L5A7|SOT15_ARATH	Cytosolic sulfotransferase 15 OS=Arabidopsis thaliana GN=SOT15 PE=1 SV=1//1.15281e-93
Group 1_up	POPTR_0003s18770	3.9	33.4	28.2	16.9	sp|Q8L5A7|SOT15_ARATH	Cytosolic sulfotransferase 15 OS=Arabidopsis thaliana GN=SOT15 PE=1 SV=1//1.56646e-96
Group 1_up	POPTR_0003s18760	39.6	196	151	80.4	sp|Q8L5A7|SOT15_ARATH	Cytosolic sulfotransferase 15 OS=Arabidopsis thaliana GN=SOT15 PE=1 SV=1//4.26477e-13
Group 1_up	POPTR_0001s08710	0	122.2	158.1	48.8	sp|Q9SYS6|DRE1C_ARATH	Dehydration-responsive element-binding protein 1C OS=Arabidopsis thaliana GN=DREB1C PE=2 SV=2//3.91274e-52
Group 1_up	POPTR_0012s13870	0.6	76.4	53.2	30.9	sp|Q9FJ93|DRE1D_ARATH	Dehydration-responsive element-binding protein 1D OS=Arabidopsis thaliana GN=DREB1D PE=2 SV=1//3.49759e-59
Group 1_up	POPTR_0001s31970	0.8	16.4	11.3	14.5	sp|Q56Y11|DDPS2_ARATH	Dehydrodolichyl diphosphate synthase 2 OS=Arabidopsis thaliana GN=At5g58770 PE=2 SV=2//3.75621e-97
Group 1_up	POPTR_0015s08810	9.9	60.7	35.4	16.7	sp|Q9FM03|DOF56_ARATH	Dof zinc finger protein DOF5.6 OS=Arabidopsis thaliana GN=DOF5.6 PE=2 SV=2//1.89983e-54
Group 1_up	POPTR_0014s05250	4.2	23.2	18.4	20.6	sp|Q9LY41|ATL4_ARATH	E3 ubiquitin-protein ligase ATL4 OS=Arabidopsis thaliana GN=ATL4 PE=1 SV=1//1.8548e-39
Group 1_up	POPTR_0018s08280	3.2	23.2	21.4	4	sp|Q9LRB7|EL5_ORYSJ	E3 ubiquitin-protein ligase EL5 OS=Oryza sativa subsp. japonica GN=EL5.1 PE=1 SV=1//1.62281e-09
Group 1_up	POPTR_0002s17510	20	99.7	81.1	92.8	sp|Q84TG3|PUB23_ARATH	E3 ubiquitin-protein ligase PUB23 OS=Arabidopsis thaliana GN=PUB23 PE=1 SV=1//1.18088e-63
Group 1_up	POPTR_0006s21920	0.2	17.2	14.9	14.7	sp|Q84TG3|PUB23_ARATH	E3 ubiquitin-protein ligase PUB23 OS=Arabidopsis thaliana GN=PUB23 PE=1 SV=1//1.84372e-39
Group 1_up	POPTR_0003s13080	9.6	32.2	31.3	7.3	sp|Q9SUS5|RHA1B_ARATH	E3 ubiquitin-protein ligase RHA1B OS=Arabidopsis thaliana GN=RHA1B PE=2 SV=1//1.5488e-30
Group 1_up	POPTR_0002s16340	9.7	643.6	1106.3	597.1	sp|Q9SUS5|RHA1B_ARATH	E3 ubiquitin-protein ligase RHA1B OS=Arabidopsis thaliana GN=RHA1B PE=2 SV=1//6.48701e-29
Group 1_up	POPTR_0014s08360	20.7	461.9	646.1	288.6	sp|Q9SUS5|RHA1B_ARATH	E3 ubiquitin-protein ligase RHA1B OS=Arabidopsis thaliana GN=RHA1B PE=2 SV=1//9.22238e-27
Group 1_up	POPTR_0011s12140	0.5	53.3	36.6	20.3	sp|Q8GUK7|RMA3_ARATH	E3 ubiquitin-protein ligase RMA3 OS=Arabidopsis thaliana GN=RMA3 PE=1 SV=1//7.75801e-48
Group 1_up	POPTR_0010s21060	3.8	37.3	36.1	34.6	sp|Q0JHU5|ERG1_ORYSJ	Elicitor-responsive protein 1 OS=Oryza sativa subsp. japonica GN=ERG1 PE=2 SV=1//7.11633e-09
Group 1_up	POPTR_0790s00210	4.9	25.1	39.7	17.5	sp|Q41596|CHI1_THECC	Endochitinase 1 OS=Theobroma cacao GN=CHIA1 PE=2 SV=1//1.76979e-10
Group 1_up	POPTR_0010s13340	0.9	42	27.3	11.9	sp|Q9C9G4|ENDO2_ARATH	Endonuclease 2 OS=Arabidopsis thaliana GN=ENDO2 PE=2 SV=1//1.55537e-30
Group 1_up	POPTR_0011s11150	14.2	241.4	191.1	123.1	sp|Q39688|EP1G_DAUCA	Epidermis-specific secreted glycoprotein EP1 OS=Daucus carota GN=EP1 PE=1 SV=1//5.49382e-111
Group 1_up	POPTR_0014s04610	0	695.2	783.5	207.8	sp|Q8L9K1|ERF99_ARATH	Ethylene-responsive transcription factor 13 OS=Arabidopsis thaliana GN=ERF13 PE=2 SV=2//2.44954e-39
Group 1_up	POPTR_0014s04640	0	972.7	1216	317	sp|Q8L9K1|ERF99_ARATH	Ethylene-responsive transcription factor 13 OS=Arabidopsis thaliana GN=ERF13 PE=2 SV=2//3.40736e-47
Group 1_up	POPTR_0014s04630	0	232.8	311.9	84.1	sp|Q8L9K1|ERF99_ARATH	Ethylene-responsive transcription factor 13 OS=Arabidopsis thaliana GN=ERF13 PE=2 SV=2//4.29516e-48
Group 1_up	POPTR_0014s04600	0.6	1297.8	1871.4	598.3	sp|Q8L9K1|ERF99_ARATH	Ethylene-responsive transcription factor 13 OS=Arabidopsis thaliana GN=ERF13 PE=2 SV=2//8.40277e-61
Group 1_up	POPTR_0002s04020	11.2	146.5	306.6	91.9	sp|Q8LDC8|ERF92_ARATH	Ethylene-responsive transcription factor 1B OS=Arabidopsis thaliana GN=ERF1B PE=1 SV=2//1.54749e-40
Group 1_up	POPTR_0013s04240	0.8	282.4	212	90.6	sp|Q8LDC8|ERF92_ARATH	Ethylene-responsive transcription factor 1B OS=Arabidopsis thaliana GN=ERF1B PE=1 SV=2//1.95204e-48
Group 1_up	POPTR_0005s24460	5.3	41.3	45	16.6	sp|Q8LDC8|ERF92_ARATH	Ethylene-responsive transcription factor 1B OS=Arabidopsis thaliana GN=ERF1B PE=1 SV=2//3.87446e-47
Group 1_up	POPTR_0008s16610	0.1	17.4	44.2	6.6	sp|Q8LDC8|ERF92_ARATH	Ethylene-responsive transcription factor 1B OS=Arabidopsis thaliana GN=ERF1B PE=1 SV=2//8.74468e-62
Group 1_up	POPTR_0004s04720	27.3	212	141.1	72.8	sp|Q9FE67|ERF80_ARATH	Ethylene-responsive transcription factor 9 OS=Arabidopsis thaliana GN=ERF9 PE=2 SV=1//1.73851e-22
Group 1_up	POPTR_0002s16900	1.6	84.3	69.2	34.1	sp|Q9SUE3|CRF4_ARATH	Ethylene-responsive transcription factor CRF4 OS=Arabidopsis thaliana GN=CRF4 PE=1 SV=2//2.26187e-44
Group 1_up	POPTR_0014s09020	0.4	93.4	80.3	40.5	sp|O82339|CRF5_ARATH	Ethylene-responsive transcription factor CRF5 OS=Arabidopsis thaliana GN=CRF5 PE=1 SV=1//3.09498e-46
Group 1_up	POPTR_0002s08610	0.7	31.8	49.2	23.1	sp|Q9CAP4|ERF13_ARATH	Ethylene-responsive transcription factor ERF013 OS=Arabidopsis thaliana GN=ERF013 PE=2 SV=1//3.48964e-33
Group 1_up	POPTR_0006s23480	0.1	77	85.2	30.7	sp|Q84QC2|ERF17_ARATH	Ethylene-responsive transcription factor ERF017 OS=Arabidopsis thaliana GN=ERF017 PE=2 SV=1//8.30805e-52
Group 1_up	POPTR_0003s05300	0	38.1	62.6	26.3	sp|Q9C9I2|ERF21_ARATH	Ethylene-responsive transcription factor ERF021 OS=Arabidopsis thaliana GN=ERF021 PE=2 SV=1//1.47553e-43
Group 1_up	POPTR_0014s05500	5.3	33.3	18.1	5.9	sp|Q8LBQ7|ERF34_ARATH	Ethylene-responsive transcription factor ERF034 OS=Arabidopsis thaliana GN=ERF034 PE=2 SV=2//1.07488e-60
Group 1_up	POPTR_0003s13910	1.6	53.3	28.7	8.9	sp|Q9C7W2|ERF61_ARATH	Ethylene-responsive transcription factor ERF061 OS=Arabidopsis thaliana GN=ERF061 PE=2 SV=1//3.50022e-48
Group 1_up	POPTR_0010s08310	0.3	20.9	27.9	12	sp|Q9LTC5|ERF98_ARATH	Ethylene-responsive transcription factor ERF098 OS=Arabidopsis thaliana GN=ERF098 PE=1 SV=1//1.03733e-19
Group 1_up	POPTR_0001s11780	3.4	414.2	650	270.9	sp|Q8VY90|EF105_ARATH	Ethylene-responsive transcription factor ERF105 OS=Arabidopsis thaliana GN=ERF105 PE=2 SV=1//1.31953e-54
Group 1_up	POPTR_0008s04860	0.4	69	58.2	65.9	sp|O54922|EXOC7_RAT	Exocyst complex component 7 OS=Rattus norvegicus GN=Exoc7 PE=2 SV=1//2.81014e-14
Group 1_up	POPTR_0006s23080	3.2	87.1	94.4	92.5	sp|O54922|EXOC7_RAT	Exocyst complex component 7 OS=Rattus norvegicus GN=Exoc7 PE=2 SV=1//6.00417e-10
Group 1_up	POPTR_0010s26050	0.5	14.2	39.8	16.4	sp|Q9FLS0|FB253_ARATH	F-box protein At5g07610 OS=Arabidopsis thaliana GN=At5g07610 PE=2 SV=1//3.68698e-38
Group 1_up	POPTR_0018s13270	0.4	11.7	22.1	14.9	sp|Q9FLS0|FB253_ARATH	F-box protein At5g07610 OS=Arabidopsis thaliana GN=At5g07610 PE=2 SV=1//5.63525e-08
Group 1_up	POPTR_0001s18120	1.4	25.8	93.5	33.2	sp|Q9FLS0|FB253_ARATH	F-box protein At5g07610 OS=Arabidopsis thaliana GN=At5g07610 PE=2 SV=1//9.86314e-07
Group 1_up	POPTR_0011s04260	2.6	33.5	28.6	5.9	sp|O65416|SKI27_ARATH	F-box protein SKIP27 OS=Arabidopsis thaliana GN=SKIP27 PE=1 SV=2//7.27796e-10
Group 1_up	POPTR_0003s21260	4.3	65.3	78	19.6	sp|O80582|FBK46_ARATH	F-box/kelch-repeat protein At2g44130 OS=Arabidopsis thaliana GN=At2g44130 PE=2 SV=2//3.3878e-51
Group 1_up	POPTR_0017s00480	27.7	83.9	87	21.4	sp|Q9M1Y1|SKI20_ARATH	F-box/kelch-repeat protein SKIP20 OS=Arabidopsis thaliana GN=SKIP20 PE=1 SV=1//6.37002e-88
Group 1_up	POPTR_0005s11700	3.8	47.6	41.7	44.2	sp|Q4PSN6|FBW1_ARATH	F-box/WD-40 repeat-containing protein 1 OS=Arabidopsis thaliana GN=FBW1 PE=2 SV=1//1.3629e-12
Group 1_up	POPTR_0010s05170	3.3	103.8	145.9	94.8	sp|Q9XGN4|GOLS1_AJURE	Galactinol synthase 1 OS=Ajuga reptans GN=GOLS1 PE=1 SV=1//4.29678e-13
Group 1_up	POPTR_0011s09200	12.9	132.6	121.3	77.8	sp|Q9FIA1|GDL87_ARATH	GDSL esterase/lipase At5g55050 OS=Arabidopsis thaliana GN=At5g55050 PE=2 SV=1//1.85149e-14
Group 1_up	POPTR_0815s00200	4.6	21.9	31.7	19	sp|Q6XKE6|POLG_PVCV2	Genome polyprotein OS=Petunia vein clearing virus (isolate Hohn) PE=3 SV=1//2.55007e-15
Group 1_up	POPTR_0007s12330	6	33.9	23.1	8.2	sp|Q94ID7|GGPPS_HEVBR	Geranylgeranyl pyrophosphate synthase, chloroplastic OS=Hevea brasiliensis GN=GGPS PE=1 SV=1//0
Group 1_up	POPTR_0002s19260	2	41.2	42.3	34.2	sp|Q9XHM5|G2OX2_PEA	Gibberellin 2-beta-dioxygenase 2 OS=Pisum sativum GN=GA2OX2 PE=2 SV=1//4.01452e-30
Group 1_up	POPTR_0004s04940	5.5	102.2	75.6	39.7	sp|Q9SGP6|GRXC9_ARATH	Glutaredoxin-C9 OS=Arabidopsis thaliana GN=GRXC9 PE=1 SV=1//1.47665e-18
Group 1_up	POPTR_0011s05130	1.3	11.5	15.9	10.4	sp|Q96320|HSFB1_ARATH	Heat stress transcription factor B-1 OS=Arabidopsis thaliana GN=HSFB1 PE=2 SV=2//6.14513e-17
Group 1_up	POPTR_0015s04050	4.9	134.5	152.7	124.1	sp|Q39108|GGR_ARATH	Heterodimeric geranylgeranyl pyrophosphate synthase small subunit, chloroplastic OS=Arabidopsis thaliana GN=GGR PE=1 SV=2//1.20841e-29
Group 1_up	POPTR_0005s17390	13.4	68.5	91.3	81.6	sp|P46667|ATHB5_ARATH	Homeobox-leucine zipper protein ATHB-5 OS=Arabidopsis thaliana GN=ATHB-5 PE=1 SV=1//3.22932e-37
Group 1_up	POPTR_0014s09860	2.2	187.2	181.9	48.3	sp|P46897|ATHB7_ARATH	Homeobox-leucine zipper protein ATHB-7 OS=Arabidopsis thaliana GN=ATHB-7 PE=2 SV=2//1.17562e-12
Group 1_up	POPTR_0002s17680	10.4	68.6	83.6	38.7	sp|P46897|ATHB7_ARATH	Homeobox-leucine zipper protein ATHB-7 OS=Arabidopsis thaliana GN=ATHB-7 PE=2 SV=2//1.49193e-09
Group 1_up	POPTR_0011s16390	4.9	61.4	35.7	39.3	sp|Q33DQ2|THCAI_CANSA	Inactive tetrahydrocannabinolic acid synthase OS=Cannabis sativa PE=3 SV=1//5.07044e-09
Group 1_up	POPTR_0005s08050	3.9	191	133.7	55.1	sp|Q40271|INO1_MESCR	Inositol-3-phosphate synthase OS=Mesembryanthemum crystallinum PE=2 SV=1//2.27066e-16
Group 1_up	POPTR_0005s12410	0.1	20.9	24.7	18.2	sp|P13940|LEA29_GOSHI	Late embryogenesis abundant protein D-29 OS=Gossypium hirsutum PE=3 SV=1//7.61308e-11
Group 1_up	POPTR_0010s19530	3.4	38.8	42.8	29	sp|P51091|LDOX_MALDO	Leucoanthocyanidin dioxygenase OS=Malus domestica GN=ANS PE=2 SV=1//6.75737e-77
Group 1_up	POPTR_0008s04350	0.9	15.3	25.6	7.6	sp|Q9LQR0|LBD1_ARATH	LOB domain-containing protein 1 OS=Arabidopsis thaliana GN=LBD1 PE=2 SV=1//1.81463e-22
Group 1_up	POPTR_0005s24320	2.4	24.3	14.4	8.4	sp|Q9SLB7|LBD16_ARATH	LOB domain-containing protein 16 OS=Arabidopsis thaliana GN=LBD16 PE=2 SV=1//4.73062e-65
Group 1_up	POPTR_0002s04210	2.5	27	13.1	6.1	sp|Q9SLB7|LBD16_ARATH	LOB domain-containing protein 16 OS=Arabidopsis thaliana GN=LBD16 PE=2 SV=1//6.56486e-52
Group 1_up	POPTR_0002s04200	3	24	18.7	8.5	sp|Q9SLB6|LBD17_ARATH	LOB domain-containing protein 17 OS=Arabidopsis thaliana GN=LBD17 PE=2 SV=1//1.70322e-56
Group 1_up	POPTR_0016s03110	1.1	79.5	116.5	102.3	sp|Q9LSL5|LRK92_ARATH	L-type lectin-domain containing receptor kinase IX.2 OS=Arabidopsis thaliana GN=LECRK92 PE=2 SV=1//1.34454e-77
Group 1_up	POPTR_0009s14540	4.7	29.2	20.1	19.8	sp|O23006|LYM2_ARATH	LysM domain-containing GPI-anchored protein 2 OS=Arabidopsis thaliana GN=LYM2 PE=1 SV=1//4.51699e-65
Group 1_up	POPTR_0003s12140	1.8	33.6	37.3	13.3	sp|Q9LUH3|LAL5_ARATH	MATE efflux family protein LAL5 OS=Arabidopsis thaliana GN=LAL5 PE=2 SV=1//1.30736e-71
Group 1_up	POPTR_0011s07830	6.5	53.9	34.5	35.4	sp|Q2EF88|YSL3_ARATH	Metal-nicotianamine transporter YSL3 OS=Arabidopsis thaliana GN=YSL3 PE=2 SV=1//2.35056e-67
Group 1_up	POPTR_0004s06640	65.1	591.4	586.5	418.1	sp|P13087|MIRA_RICDU	Miraculin OS=Richadella dulcifica PE=1 SV=3//1.33951e-51
Group 1_up	POPTR_0017s07510	3.3	142.1	194.8	123.2	sp|Q9SB52|PUMP4_ARATH	Mitochondrial uncoupling protein 4 OS=Arabidopsis thaliana GN=PUMP4 PE=2 SV=1//1.13915e-148
Group 1_up	POPTR_0015s05400	19.2	355.4	385.3	117	sp|Q8RXG3|M2K5_ARATH	Mitogen-activated protein kinase kinase 5 OS=Arabidopsis thaliana GN=MKK5 PE=1 SV=2//3.95761e-96
Group 1_up	POPTR_0005s18240	1	1282.2	1981.5	1416.6	sp|O22042|M3K3_ARATH	Mitogen-activated protein kinase kinase kinase 3 OS=Arabidopsis thaliana GN=ANP3 PE=1 SV=1//1.05452e-48
Group 1_up	POPTR_0011s04120	4.3	30	43.8	28.7	sp|Q7XBH4|MYB4_ORYSJ	Myb-related protein Myb4 OS=Oryza sativa subsp. japonica GN=MYB4 PE=2 SV=2//2.39141e-08
Group 1_up	POPTR_0013s14560	2	14	25.3	9.7	sp|Q7XBH4|MYB4_ORYSJ	Myb-related protein Myb4 OS=Oryza sativa subsp. japonica GN=MYB4 PE=2 SV=2//5.69827e-09
Group 1_up	POPTR_0003s08830	3.7	31.8	23.8	17.5	sp|Q7GCL7|NAC74_ORYSJ	NAC domain-containing protein 74 OS=Oryza sativa subsp. japonica GN=NAC74 PE=2 SV=1//3.78795e-55
Group 1_up	POPTR_0005s21260	0.2	162	150.4	39.2	sp|Q5NE24|NSP2_MEDTR	Nodulation-signaling pathway 2 protein OS=Medicago truncatula GN=NSP2 PE=1 SV=1//2.5243e-51
Group 1_up	POPTR_0016s14270	4.7	26	39	17.3	sp|Q9M5X8|NLTP_PRUAV	Non-specific lipid-transfer protein OS=Prunus avium PE=1 SV=1//1.08686e-33
Group 1_up	POPTR_0010s15220	6.6	46.7	37.3	13	sp|Q0WMZ5|OP162_ARATH	Outer envelope pore protein 16-2, chloroplastic OS=Arabidopsis thaliana GN=OEP162 PE=1 SV=1//1.71838e-75
Group 1_up	POPTR_0015s15280	2.9	31.8	22	5.7	sp|Q2MY58|PATA3_SOLTU	Patatin group A-3 OS=Solanum tuberosum PE=2 SV=1//4.35881e-20
Group 1_up	POPTR_0019s15190	16.2	161.6	137.9	51	sp|O04682|PTI6_SOLLC	Pathogenesis-related genes transcriptional activator PTI6 OS=Solanum lycopersicum GN=PTI6 PE=2 SV=1//2.96154e-40
Group 1_up	POPTR_0008s14240	5.9	30.5	34.2	17.3	sp|Q66GP4|PP379_ARATH	Pentatricopeptide repeat-containing protein At5g13770, chloroplastic OS=Arabidopsis thaliana GN=At5g13770 PE=2 SV=1//0
Group 1_up	POPTR_0012s00700	7.7	55.1	63.6	52	sp|A7QEU4|PER5_VITVI	Peroxidase 5 OS=Vitis vinifera GN=GSVIVT00037159001 PE=1 SV=2//1.41246e-17
Group 1_up	POPTR_0005s24000	7	35.7	33.9	35.5	sp|Q3EBR6|PLA16_ARATH	Phospholipase A1-Igamma2, chloroplastic OS=Arabidopsis thaliana GN=At2g30550 PE=1 SV=2//0
Group 1_up	POPTR_0010s11740	4.2	88.8	72.4	36.1	sp|Q9FYK2|CML25_ARATH	Probable calcium-binding protein CML25 OS=Arabidopsis thaliana GN=CML25 PE=2 SV=1//4.46984e-08
Group 1_up	POPTR_0017s12100	7.3	260.7	337.7	137.9	sp|Q93Z27|CML45_ARATH	Probable calcium-binding protein CML45 OS=Arabidopsis thaliana GN=CML45 PE=1 SV=1//1.56005e-39
Group 1_up	POPTR_0009s15770	3.1	31.5	42.2	50.1	sp|Q9FG13|CXE15_ARATH	Probable carboxylesterase 15 OS=Arabidopsis thaliana GN=CXE15 PE=2 SV=1//2.50145e-101
Group 1_up	POPTR_0001s06970	8.6	186.5	180.4	45.3	sp|Q9SX25|CXE6_ARATH	Probable carboxylesterase 6 OS=Arabidopsis thaliana GN=CXE6 PE=2 SV=1//1.5978e-52
Group 1_up	POPTR_0008s11720	0	19.8	29.7	8.2	sp|Q9SX25|CXE6_ARATH	Probable carboxylesterase 6 OS=Arabidopsis thaliana GN=CXE6 PE=2 SV=1//1.75114e-114
Group 1_up	POPTR_0009s16310	14.8	114.5	133.8	114.9	sp|Q9FMS6|CAF1K_ARATH	Probable CCR4-associated factor 1 homolog 11 OS=Arabidopsis thaliana GN=CAF1-11 PE=2 SV=1//3.86994e-134
Group 1_up	POPTR_0010s14370	0	25.7	44.6	17.5	sp|Q9ZU51|RHA2B_ARATH	Probable E3 ubiquitin-protein ligase RHA2B OS=Arabidopsis thaliana GN=RHA2B PE=1 SV=2//5.9644e-10
Group 1_up	POPTR_0002s00630	1.4	26.6	50.4	13.8	sp|O80795|Y1652_ARATH	Probable inactive receptor-like protein kinase At1g65250 OS=Arabidopsis thaliana GN=At1g65250 PE=2 SV=1//7.65234e-07
Group 1_up	POPTR_0007s10350	5	166.8	222.5	259.2	sp|O82333|GH31_ARATH	Probable indole-3-acetic acid-amido synthetase GH3.1 OS=Arabidopsis thaliana GN=GH3.1 PE=2 SV=1//2.01377e-10
Group 1_up	POPTR_0005s12120	0.7	22.4	66.1	32.3	sp|Q9P6Q3|BCS1_SCHPO	Probable mitochondrial chaperone bcs1 OS=Schizosaccharomyces pombe (strain 972 / ATCC 24843) GN=SPAC644.07 PE=2 SV=1//3.51723e-34
Group 1_up	POPTR_0018s10140	0.7	18	36.7	27.2	sp|Q54DY9|BCS1B_DICDI	Probable mitochondrial chaperone BCS1-B OS=Dictyostelium discoideum GN=bcsl1b PE=3 SV=1//1.71505e-09
Group 1_up	POPTR_0001s04450	47.1	278	237.9	167.5	sp|Q9LHN7|PHSC_ARATH	Probable polyamine transporter At3g13620 OS=Arabidopsis thaliana GN=At3g13620 PE=2 SV=1//0
Group 1_up	POPTR_0001s39000	0.9	124	208.2	71.4	sp|Q9LVQ8|P2C80_ARATH	Probable protein phosphatase 2C 80 OS=Arabidopsis thaliana GN=At5g66720 PE=2 SV=1//3.17564e-58
Group 1_up	POPTR_0008s09140	1.4	19.3	7.8	9.5	sp|Q9ZQ70|WRKY3_ARATH	Probable WRKY transcription factor 3 OS=Arabidopsis thaliana GN=WRKY3 PE=2 SV=1//9.35346e-22
Group 1_up	POPTR_0018s02470	7.5	66	91.5	93	sp|Q9SAH7|WRK40_ARATH	Probable WRKY transcription factor 40 OS=Arabidopsis thaliana GN=WRKY40 PE=1 SV=1//1.67171e-82
Group 1_up	POPTR_0003s13840	0.2	166.4	269.1	274.9	sp|Q8H0Y8|WRK41_ARATH	Probable WRKY transcription factor 41 OS=Arabidopsis thaliana GN=WRKY41 PE=2 SV=2//6.72079e-15
Group 1_up	POPTR_0016s14490	5.1	60.6	266.6	96.4	sp|Q9LY00|WRK70_ARATH	Probable WRKY transcription factor 70 OS=Arabidopsis thaliana GN=WRKY70 PE=2 SV=1//1.58896e-17
Group 1_up	POPTR_0013s09470	0.1	13.8	50.7	11.4	sp|Q9LY00|WRK70_ARATH	Probable WRKY transcription factor 70 OS=Arabidopsis thaliana GN=WRKY70 PE=2 SV=1//3.40149e-28
Group 1_up	POPTR_0013s03890	26.9	111.6	147.7	68	sp|P02877|HEVE_HEVBR	Pro-hevein OS=Hevea brasiliensis GN=HEV1 PE=1 SV=2//2.0006e-103
Group 1_up	POPTR_0003s13300	3	15.8	26.1	4.7	sp|A0MFL4|LOR17_ARATH	Protein LURP-one-related 17 OS=Arabidopsis thaliana GN=At5g41590 PE=2 SV=2//2.91213e-22
Group 1_up	POPTR_0001s09160	0	175.7	198.8	143.1	sp|Q9SH27|LOR4_ARATH	Protein LURP-one-related 4 OS=Arabidopsis thaliana GN=At1g63410 PE=3 SV=1//4.20309e-39
Group 1_up	POPTR_0001s09150	0	27.6	17.6	14.3	sp|Q9SH27|LOR4_ARATH	Protein LURP-one-related 4 OS=Arabidopsis thaliana GN=At1g63410 PE=3 SV=1//9.07776e-55
Group 1_up	POPTR_0001s25200	3.2	27.8	25	8.6	sp|Q9LNW3|P2C03_ARATH	Protein phosphatase 2C 3 OS=Arabidopsis thaliana GN=AIP1 PE=1 SV=1//9.04259e-129
Group 1_up	POPTR_0011s02260	0.3	274.3	253.6	113.1	sp|Q8LBM2|TIF5A_ARATH	Protein TIFY 5A OS=Arabidopsis thaliana GN=TIFY5A PE=1 SV=1//3.62516e-13
Group 1_up	POPTR_0012s10390	0.8	15.8	21.3	20.3	sp|Q2RNG2|GLND_RHORT	Protein-PII uridylyltransferase OS=Rhodospirillum rubrum (strain ATCC 11170 / NCIB 8255) GN=glnD PE=3 SV=1//3.32074e-07
Group 1_up	POPTR_0002s10520	10.1	57	44	22.9	sp|Q9S7C9|ESCA_ARATH	Putative DNA-binding protein ESCAROLA OS=Arabidopsis thaliana GN=ESC PE=2 SV=1//6.17461e-19
Group 1_up	POPTR_0018s11090	3.9	261.1	366.9	142.3	sp|Q12288|YL126_YEAST	Putative glutamine amidotransferase YLR126C OS=Saccharomyces cerevisiae (strain ATCC 204508 / S288c) GN=YLR126C PE=1 SV=1//6.01844e-19
Group 1_up	POPTR_0009s14370	0.9	18.2	41.3	9.5	sp|Q9FIW5|NAC94_ARATH	Putative NAC domain-containing protein 94 OS=Arabidopsis thaliana GN=ANAC094 PE=2 SV=1//1.15292e-50
Group 1_up	POPTR_0003s06450	1.2	14.7	34.4	8.8	sp|Q9CAH1|Y1725_ARATH	Putative receptor-like protein kinase At1g72540 OS=Arabidopsis thaliana GN=At1g72540 PE=2 SV=1//1.564e-176
Group 1_up	POPTR_0017s09530	1.6	16.1	20.2	6.7	sp|P0CH01|AT21A_ARATH	Putative RING-H2 finger protein ATL21A OS=Arabidopsis thaliana GN=ATL21A PE=3 SV=1//5.49194e-13
Group 1_up	POPTR_0016s01870	6.7	54	72.6	60	sp|Q66PF3|UFOG3_FRAAN	Putative UDP-glucose flavonoid 3-O-glucosyltransferase 3 OS=Fragaria ananassa GN=GT3 PE=2 SV=1//0
Group 1_up	POPTR_0016s01810	6.6	62.5	78.4	72.4	sp|Q66PF3|UFOG3_FRAAN	Putative UDP-glucose flavonoid 3-O-glucosyltransferase 3 OS=Fragaria ananassa GN=GT3 PE=2 SV=1//4.42407e-178
Group 1_up	POPTR_0016s01860	6.7	45.3	65.6	60.3	sp|Q66PF3|UFOG3_FRAAN	Putative UDP-glucose flavonoid 3-O-glucosyltransferase 3 OS=Fragaria ananassa GN=GT3 PE=2 SV=1//8.58332e-177
Group 1_up	POPTR_0008s00810	0.1	18	39.1	7.1	sp|P93194|RPK1_IPONI	Receptor-like protein kinase OS=Ipomoea nil GN=INRPK1 PE=2 SV=2//0
Group 1_up	POPTR_0017s00610	1.5	23.4	18.6	15	sp|P84786|RIP_DRIMA	Ribosome-inactivating protein charybdin OS=Drimia maritima PE=1 SV=1//2.13681e-24
Group 1_up	POPTR_0018s10710	4.3	84.3	69.2	72.7	sp|Q9ZV51|ATL56_ARATH	RING-H2 finger protein ATL56 OS=Arabidopsis thaliana GN=ATL56 PE=2 SV=1//1.53729e-24
Group 1_up	POPTR_0005s11530	1.7	38.1	47.1	37.8	sp|Q9LZV8|ATL74_ARATH	RING-H2 finger protein ATL74 OS=Arabidopsis thaliana GN=ATL74 PE=2 SV=1//7.31811e-12
Group 1_up	POPTR_0001s31710	7	90.1	108.8	12.8	sp|Q6NQG7|ATL78_ARATH	RING-H2 finger protein ATL78 OS=Arabidopsis thaliana GN=ATL78 PE=2 SV=1//2.98975e-86
Group 1_up	POPTR_0001s24890	2.6	20.1	28.5	6.8	sp|P0C883|SCL33_ARATH	Scarecrow-like protein 33 OS=Arabidopsis thaliana GN=SCL33 PE=3 SV=1//0
Group 1_up	POPTR_0007s10930	4.6	619.5	587	306.7	sp|Q01389|BCK1_YEAST	Serine/threonine-protein kinase BCK1/SLK1/SSP31 OS=Saccharomyces cerevisiae (strain ATCC 204508 / S288c) GN=BCK1 PE=1 SV=1//1.16486e-40
Group 1_up	POPTR_0015s07660	3	31.7	11.9	6.7	sp|Q94K41|SDR3B_ARATH	Short-chain dehydrogenase reductase 3b OS=Arabidopsis thaliana GN=SDR3b PE=2 SV=1//1.93426e-82
Group 1_up	POPTR_0001s19180	31.7	230.2	190.2	168.7	sp|P15490|VSPA_SOYBN	Stem 28 kDa glycoprotein OS=Glycine max GN=VSPA PE=2 SV=1//5.09991e-19
Group 1_up	POPTR_0010s09280	3.9	14.4	25.3	8.5	sp|Q9SV13|SUT31_ARATH	Sulfate transporter 3.1 OS=Arabidopsis thaliana GN=SULTR3;1 PE=2 SV=1//0
Group 1_up	POPTR_0011s16260	0.3	28.4	15.9	10.6	sp|Q8GTB6|THCAS_CANSA	Tetrahydrocannabinolic acid synthase OS=Cannabis sativa PE=1 SV=1//1.31304e-164
Group 1_up	POPTR_0001s46760	67.9	386.5	360.2	365.6	sp|Q8GTB6|THCAS_CANSA	Tetrahydrocannabinolic acid synthase OS=Cannabis sativa PE=1 SV=1//2.12711e-160
Group 1_up	POPTR_0011s16400	11.6	126.5	90.4	77.3	sp|Q8GTB6|THCAS_CANSA	Tetrahydrocannabinolic acid synthase OS=Cannabis sativa PE=1 SV=1//5.9867e-161
Group 1_up	POPTR_0011s13320	3.5	16.1	19.2	4	sp|Q8GXT3|BH123_ARATH	Transcription factor bHLH123 OS=Arabidopsis thaliana GN=BHLH123 PE=2 SV=1//6.93048e-17
Group 1_up	POPTR_0014s09950	0.8	9.7	18.6	10.3	sp|O23090|BH014_ARATH	Transcription factor bHLH14 OS=Arabidopsis thaliana GN=BHLH14 PE=2 SV=1//8.10377e-76
Group 1_up	POPTR_0009s08500	4.3	45.6	27.7	7.8	sp|Q9T072|BH025_ARATH	Transcription factor bHLH25 OS=Arabidopsis thaliana GN=BHLH25 PE=2 SV=2//6.26462e-61
Group 1_up	POPTR_0019s14120	0.4	41.7	92.3	49.4	sp|Q9S9K9|MYB3_ARATH	Transcription factor MYB3 OS=Arabidopsis thaliana GN=MYB3 PE=1 SV=1//2.77992e-12
Group 1_up	POPTR_0002s13030	4.9	166.5	154.3	70.9	sp|Q9FDW1|MYB44_ARATH	Transcription factor MYB44 OS=Arabidopsis thaliana GN=MYB44 PE=2 SV=1//1.22816e-47
Group 1_up	POPTR_0004s11720	0.4	23	25.4	11.3	sp|Q9LX82|MYB48_ARATH	Transcription factor MYB48 OS=Arabidopsis thaliana GN=MYB48 PE=2 SV=1//1.82315e-47
Group 1_up	POPTR_0002s20760	0.2	41.3	67.5	41	sp|O82245|TSPO_ARATH	Translocator protein homolog OS=Arabidopsis thaliana GN=TSPO PE=1 SV=1//1.97089e-53
Group 1_up	POPTR_0015s05380	0.1	56.7	47.2	19.5	sp|Q5PNY6|PUB21_ARATH	U-box domain-containing protein 21 OS=Arabidopsis thaliana GN=PUB21 PE=2 SV=1//1.0075e-103
Group 1_up	POPTR_0007s04220	3.4	18.9	17.7	18.4	sp|Q9FXA4|PUB26_ARATH	U-box domain-containing protein 26 OS=Arabidopsis thaliana GN=PUB26 PE=2 SV=1//1.29865e-40
Group 1_up	POPTR_0009s10310	8.2	140	103.3	21.9	sp|Q9FXA4|PUB26_ARATH	U-box domain-containing protein 26 OS=Arabidopsis thaliana GN=PUB26 PE=2 SV=1//6.64009e-178
Group 1_up	POPTR_0006s00930	9.6	40.7	61.1	45.7	sp|Q2V6K0|UFOG6_FRAAN	UDP-glucose flavonoid 3-O-glucosyltransferase 6 OS=Fragaria ananassa GN=GT6 PE=1 SV=1//7.54074e-146
Group 1_up	POPTR_0003s02090	0	39.6	67.4	82.7	sp|Q2V6J9|UFOG7_FRAAN	UDP-glucose flavonoid 3-O-glucosyltransferase 7 OS=Fragaria ananassa GN=GT7 PE=1 SV=1//6.39204e-09
Group 1_up	POPTR_0009s10180	0.2	39	108	70.9	sp|Q8W491|U73B3_ARATH	UDP-glycosyltransferase 73B3 OS=Arabidopsis thaliana GN=UGT73B3 PE=2 SV=1//0
Group 1_up	POPTR_0014s14300	2.7	397.3	580.6	428.3	sp|O23406|U75D1_ARATH	UDP-glycosyltransferase 75D1 OS=Arabidopsis thaliana GN=UGT75D1 PE=2 SV=2//1.33709e-144
Group 1_up	POPTR_0017s00850	31.7	175.9	248.5	96.8	sp|Q9LK73|U88A1_ARATH	UDP-glycosyltransferase 88A1 OS=Arabidopsis thaliana GN=UGT88A1 PE=2 SV=1//1.41354e-85
Group 1_up	POPTR_0006s06640	1.9	74.4	78.2	35	sp|P42849|UMEC_ARMRU	Umecyanin OS=Armoracia rusticana PE=1 SV=1//3.07065e-13
Group 1_up	POPTR_0003s05570	5.9	35.2	25.7	6.8	sp|Q9SND9|Y3028_ARATH	Uncharacterized acetyltransferase At3g50280 OS=Arabidopsis thaliana GN=At3g50280 PE=1 SV=1//1.35282e-49
Group 1_up	POPTR_0003s16360	4	342.2	269.2	239.8	sp|Q5UNY4|YL728_MIMIV	Uncharacterized protein L728 OS=Acanthamoeba polyphaga mimivirus GN=MIMI_L728 PE=4 SV=1//1.18853e-60
Group 1_up	POPTR_0004s19640	0.3	38.2	156	67	sp|Q9SD53|Y3720_ARATH	UPF0481 protein At3g47200 OS=Arabidopsis thaliana GN=At3g47200 PE=1 SV=1//1.36939e-21
Group 1_up	POPTR_0007s10640	6.4	32.5	28.8	23.3	sp|Q9SD53|Y3720_ARATH	UPF0481 protein At3g47200 OS=Arabidopsis thaliana GN=At3g47200 PE=1 SV=1//1.67701e-56
Group 1_up	POPTR_0001s05530	0.4	28.5	38.3	33.1	sp|Q9SD53|Y3720_ARATH	UPF0481 protein At3g47200 OS=Arabidopsis thaliana GN=At3g47200 PE=1 SV=1//2.32971e-35
Group 1_up	POPTR_0006s27950	2.9	195.8	321.6	186.1	sp|Q9C5T4|WRK18_ARATH	WRKY transcription factor 18 OS=Arabidopsis thaliana GN=WRKY18 PE=1 SV=2//3.53462e-75
Group 1_up	POPTR_0006s04680	1.3	28	29.5	17.6	sp|Q9ZSK5|ZOG_PHALU	Zeatin O-glucosyltransferase OS=Phaseolus lunatus GN=ZOG1 PE=2 SV=1//7.94082e-171
Group 1_up	POPTR_0001s33080	0.1	53.2	70.2	69.1	sp|O22800|COL14_ARATH	Zinc finger protein CONSTANS-LIKE 14 OS=Arabidopsis thaliana GN=COL14 PE=2 SV=2//5.68188e-37
Group 1_up	POPTR_0008s05110	13.5	182.3	261.6	288	sp|Q9SLD4|ZAT11_ARATH	Zinc finger protein ZAT11 OS=Arabidopsis thaliana GN=ZAT11 PE=2 SV=1//1.21389e-33
Group 1_up	POPTR_0009s03280	0.7	196.5	341.2	258.1	sp|Q42410|ZAT12_ARATH	Zinc finger protein ZAT12 OS=Arabidopsis thaliana GN=ZAT12 PE=2 SV=1//8.34342e-34
Group 1_up	POPTR_0010s20380	0	18.6	16.5	16.9
Group 1_up	POPTR_0001s03630	0	19.5	23.7	18.8
Group 1_up	POPTR_0004s22990	0	15.7	44.2	19.4
Group 1_up	POPTR_0015s01820	0	35.1	61.5	28.3
Group 1_up	POPTR_0001s38750	0	29	27.2	32.5
Group 1_up	POPTR_0025s00490	0	38.5	60.4	34.6
Group 1_up	POPTR_0025s00480	0	30.1	36.8	38.1
Group 1_up	POPTR_0010s11750	0	145	105.6	48.8
Group 1_up	POPTR_1183s00200	0	25.8	39.3	51.8
Group 1_up	POPTR_0009s08250	0.1	76.1	148.8	189.2
Group 1_up	POPTR_0013s13340	0.1	80.1	165.9	116.8
Group 1_up	POPTR_0012s09610	0.1	80.9	108.5	69.7
Group 1_up	POPTR_0004s04580	0.2	26.2	41.4	26.2
Group 1_up	POPTR_0010s23480	0.4	110.2	106.1	34.5
Group 1_up	POPTR_0601s00200	0.4	60.6	141.5	65.6
Group 1_up	POPTR_0001s04540	0.4	374.5	411.8	201
Group 1_up	POPTR_0672s00210	0.6	24.7	66.9	22
Group 1_up	POPTR_0004s21170	0.6	29.2	20	9.5
Group 1_up	POPTR_0015s10390	0.6	260.9	385.9	138.5
Group 1_up	POPTR_0001s20600	0.7	24.5	26.5	19.9
Group 1_up	POPTR_0002s07700	0.7	65.4	115.5	50.7
Group 1_up	POPTR_0014s16490	0.8	25	35.3	10.1
Group 1_up	POPTR_0002s00420	0.8	114.3	139.9	83.9
Group 1_up	POPTR_0001s23380	0.8	447.1	866.6	833.1
Group 1_up	POPTR_0001s36080	0.9	709.8	943.7	1136
Group 1_up	POPTR_0004s11190	1.1	168	430	283.9
Group 1_up	POPTR_0001s04550	1.2	350.3	428.1	171.2
Group 1_up	POPTR_0005s27760	1.3	18.9	31.2	15.1
Group 1_up	POPTR_0006s07310	1.3	132.8	145.3	78.4
Group 1_up	POPTR_0013s05870	1.3	10.6	12.7	11.5
Group 1_up	POPTR_0017s11350	1.5	61.6	125.3	19.7
Group 1_up	POPTR_0005s13580	1.6	26.8	17.2	23
Group 1_up	POPTR_0002s18680	1.8	17.7	10.3	6.1
Group 1_up	POPTR_0005s08960	1.8	20	35.7	7.1
Group 1_up	POPTR_0009s14690	1.8	33.7	45.7	36.6
Group 1_up	POPTR_0003s15870	2.1	24	25.7	19.9
Group 1_up	POPTR_0008s04290	2.1	40.8	55.5	21.7
Group 1_up	POPTR_0008s04530	2.3	67.5	74.5	58.3
Group 1_up	POPTR_0005s17230	2.3	17.3	16.5	17.7
Group 1_up	POPTR_0009s07540	2.3	603.7	526.5	300.1
Group 1_up	POPTR_0013s14850	2.4	65.5	91.2	57
Group 1_up	POPTR_0012s11280	2.6	77	100.3	58.7
Group 1_up	POPTR_0006s12970	2.7	49.1	74.8	32.5
Group 1_up	POPTR_0006s01250	2.7	13.7	19	6.5
Group 1_up	POPTR_0005s25140	2.8	29.4	24.1	6.1
Group 1_up	POPTR_0014s01610	3	102.2	65.7	37.1
Group 1_up	POPTR_0001s28310	3.1	96.2	66.1	59.2
Group 1_up	POPTR_0015s00610	3.2	23.7	14.5	16.8
Group 1_up	POPTR_0004s24240	3.3	16.2	22.9	15.3
Group 1_up	POPTR_0003s06620	3.5	22	33	11.6
Group 1_up	POPTR_0014s11850	3.7	28.2	22.3	5.6
Group 1_up	POPTR_0008s02850	3.9	19.7	17	6
Group 1_up	POPTR_0014s03800	4	119.5	155.3	128.5
Group 1_up	POPTR_0014s13080	4	47.9	44.8	22.4
Group 1_up	POPTR_0004s04420	4.2	75.7	108.7	26.6
Group 1_up	POPTR_0007s11470	4.3	29.3	33.1	16.3
Group 1_up	POPTR_0010s14850	4.3	70	47.5	45.9
Group 1_up	POPTR_0016s05270	4.4	100.9	73.6	82.1
Group 1_up	POPTR_0011s10860	4.6	114.1	122.8	114.6
Group 1_up	POPTR_0005s17200	4.7	35.1	39.6	27.7
Group 1_up	POPTR_0011s03050	5.1	41.9	31.7	17.7
Group 1_up	POPTR_0001s16370	5.1	258.5	245.6	88.9
Group 1_up	POPTR_0010s15820	5.3	30.9	31.8	31.4
Group 1_up	POPTR_0014s05260	5.4	31.9	24.2	26.2
Group 1_up	POPTR_0011s10830	5.4	78.2	87.6	65
Group 1_up	POPTR_0005s07760	5.6	61.1	102.6	18.9
Group 1_up	POPTR_0014s04950	7.2	126.2	162.4	103.8
Group 1_up	POPTR_0002s05170	7.3	62.6	74.2	23.3
Group 1_up	POPTR_0008s00830	7.4	68.1	157.3	43.3
Group 1_up	POPTR_0011s15480	8.8	80.8	71.5	52.2
Group 1_up	POPTR_0002s09900	9	53	59.6	65.7
Group 1_up	POPTR_0001s04780	10.3	319.1	336.3	59.5
Group 1_up	POPTR_0004s03330	12	68.7	135.9	82.5
Group 1_up	POPTR_0010s25750	12.6	270.4	658.4	208.2
Group 1_up	POPTR_0015s00280	12.7	143.9	138.2	110.8
Group 1_up	POPTR_0006s14000	12.9	61	55.4	56.5
Group 1_up	POPTR_0001s36270	15	303.9	259.7	305
Group 1_up	POPTR_0006s27540	16.9	169.8	202.1	148.8
Group 1_up	POPTR_0011s14280	17.1	379.9	448.7	226
Group 1_up	POPTR_0004s15090	18.6	188.4	274.6	89.5
Group 1_up	POPTR_0011s04460	22	148.8	175.8	41.2
Group 1_up	POPTR_0014s13610	23.8	269.3	255.6	54.3
Group 1_up	POPTR_0007s06150	27	152.5	56.9	34.9
Group 1_up	POPTR_0001s23360	38.7	505.8	642.8	626.1
		NaCl treatments
cluster	geneID	0h	6h	12h	24h	Accession	Blast.swiss.prot
Group 2_up	POPTR_0002s15770	7.5	19.1	32.9	101.2	sp|Q9M2E2|SDR1_ARATH	(+)-neomenthol dehydrogenase OS=Arabidopsis thaliana GN=SDR1 PE=1 SV=1//1.97272e-123
Group 2_up	POPTR_0004s24370	0.8	17.4	30.7	114.2	sp|Q9M2E2|SDR1_ARATH	(+)-neomenthol dehydrogenase OS=Arabidopsis thaliana GN=SDR1 PE=1 SV=1//2.09392e-92
Group 2_up	POPTR_0019s11060	4.5	5	15.3	27.3	sp|P02519|HSP11_SOYBN	17.3 kDa class I heat shock protein OS=Glycine max GN=HSP17.3-B PE=3 SV=1//3.55123e-67
Group 2_up	POPTR_0010s18260	0.8	15	40.7	58.4	sp|P02519|HSP11_SOYBN	17.3 kDa class I heat shock protein OS=Glycine max GN=HSP17.3-B PE=3 SV=1//4.9768e-27
Group 2_up	POPTR_0009s15020	0.5	15.5	40.3	106.9	sp|P02519|HSP11_SOYBN	17.3 kDa class I heat shock protein OS=Glycine max GN=HSP17.3-B PE=3 SV=1//5.19636e-64
Group 2_up	POPTR_0001s35990	7	56.9	115.8	102.4	sp|O82012|HSP12_SOLPE	17.6 kDa class I heat shock protein OS=Solanum peruvianum PE=2 SV=1//7.77727e-28
Group 2_up	POPTR_0004s19840	0.4	13.7	48.5	109.1	sp|P05478|HSP16_SOYBN	18.5 kDa class I heat shock protein OS=Glycine max GN=HSP18.5-C PE=3 SV=1//4.34571e-79
Group 2_up	POPTR_0005s20770	2.5	8.2	14.2	36.7	sp|Q54M22|ODBA_DICDI	2-oxoisovalerate dehydrogenase subunit alpha, mitochondrial OS=Dictyostelium discoideum GN=bkdA PE=3 SV=1//2.35217e-131
Group 2_up	POPTR_0015s04710	0.9	134.3	377.7	718.3	sp|Q9SRX2|RL191_ARATH	60S ribosomal protein L19-1 OS=Arabidopsis thaliana GN=RPL19A PE=2 SV=1//8.71587e-63
Group 2_up	POPTR_0012s01160	0.5	3.7	18.4	57.4	sp|P29024|CHIA_PHAAN	Acidic endochitinase OS=Phaseolus angularis PE=2 SV=1//2.48656e-133
Group 2_up	POPTR_0004s18870	30.4	251.1	291.2	560.7	sp|P29031|CHIB_POPTR	Acidic endochitinase WIN6.2B OS=Populus trichocarpa PE=2 SV=2//5.49413e-88
Group 2_up	POPTR_0009s05980	2	18.3	25.6	42.1	sp|Q9SV07|ASAT1_ARATH	Acyl-CoA--sterol O-acyltransferase 1 OS=Arabidopsis thaliana GN=ASAT1 PE=1 SV=1//8.07882e-103
Group 2_up	POPTR_0007s03630	1.7	10.8	34.8	172.4	sp|P29421|IAAS_ORYSJ	Alpha-amylase/subtilisin inhibitor OS=Oryza sativa subsp. japonica GN=RASI PE=1 SV=2//2.84257e-08
Group 2_up	POPTR_0019s02560	20.4	159.3	209.1	619.8	sp|P29421|IAAS_ORYSJ	Alpha-amylase/subtilisin inhibitor OS=Oryza sativa subsp. japonica GN=RASI PE=1 SV=2//6.48112e-14
Group 2_up	POPTR_0011s04440	0.9	14	31.4	55.9	sp|Q8GWA1|NDA1_ARATH	Alternative NAD(P)H dehydrogenase 1, mitochondrial OS=Arabidopsis thaliana GN=NDA1 PE=2 SV=1//1.21206e-82
Group 2_up	POPTR_0005s11100	0.3	16.7	25.2	49.3	sp|P93004|PIP27_ARATH	Aquaporin PIP2-7 OS=Arabidopsis thaliana GN=PIP2-7 PE=1 SV=2//2.40547e-11
Group 2_up	POPTR_0002s09270	6.7	24	26	43.8	sp|Q9LX20|ASPL1_ARATH	Aspartic proteinase-like protein 1 OS=Arabidopsis thaliana GN=At5g10080 PE=1 SV=1//7.5833e-08
Group 2_up	POPTR_0006s27130	5.3	18.8	41.8	63.1	sp|Q93WC4|IAA29_ARATH	Auxin-responsive protein IAA29 OS=Arabidopsis thaliana GN=IAA29 PE=2 SV=2//6.82681e-13
Group 2_up	POPTR_0012s02100	1.3	9.7	10.6	14.8	sp|O82595|NGA4_ARATH	B3 domain-containing transcription factor NGA4 OS=Arabidopsis thaliana GN=NGA4 PE=2 SV=2//7.93601e-08
Group 2_up	POPTR_0013s07800	2.6	8.6	14.1	20.9	sp|Q09117|BSPB_POPDE	Bark storage protein B OS=Populus deltoides GN=BSP PE=1 SV=1//3.77308e-23
Group 2_up	POPTR_0001s29530	1.1	10.1	17.6	55.3	sp|P11670|PRB1_TOBAC	Basic form of pathogenesis-related protein 1 OS=Nicotiana tabacum PE=3 SV=1//6.72429e-60
Group 2_up	POPTR_0013s07230	3.3	23.7	31	56.7	sp|Q8GT20|BEBT_TOBAC	Benzyl alcohol O-benzoyltransferase OS=Nicotiana tabacum GN=HSR201 PE=1 SV=1//4.30744e-64
Group 2_up	POPTR_0017s06840	12.6	76	149.4	460.9	sp|P10538|AMYB_SOYBN	Beta-amylase OS=Glycine max GN=BMY1 PE=1 SV=3//3.74057e-50
Group 2_up	POPTR_0009s13850	15.2	132.6	133.4	170.4	sp|Q41001|BCP_PEA	Blue copper protein OS=Pisum sativum PE=2 SV=1//7.07743e-23
Group 2_up	POPTR_0002s13360	8.5	184.3	241.5	392.7	sp|Q9FIH9|CML37_ARATH	Calcium-binding protein CML37 OS=Arabidopsis thaliana GN=CML37 PE=2 SV=1//3.24463e-24
Group 2_up	POPTR_0001s34030	0.2	79.1	174.5	308.2	sp|Q9SRE6|CML38_ARATH	Calcium-binding protein CML38 OS=Arabidopsis thaliana GN=CML38 PE=2 SV=1//3.54147e-31
Group 2_up	POPTR_0004s02630	2.1	10	6	21.7	sp|Q9LSQ6|PBP1_ARATH	Calcium-binding protein PBP1 OS=Arabidopsis thaliana GN=PBP1 PE=1 SV=1//7.3689e-36
Group 2_up	POPTR_0016s06700	1.6	6.9	12.8	20.2	sp|Q38870|CDPK2_ARATH	Calcium-dependent protein kinase 2 OS=Arabidopsis thaliana GN=CPK2 PE=1 SV=1//2.67447e-60
Group 2_up	POPTR_0002s04810	0.3	35.7	91.6	119.4	sp|P04464|CALM_WHEAT	Calmodulin OS=Triticum aestivum PE=1 SV=3//8.69244e-07
Group 2_up	POPTR_0005s23720	0.9	5.8	13.3	25.9	sp|Q9LIK5|CML11_ARATH	Calmodulin-like protein 11 OS=Arabidopsis thaliana GN=CML11 PE=2 SV=1//7.7113e-32
Group 2_up	POPTR_0005s05430	2.2	23.9	21.1	49	sp|O23320|CML8_ARATH	Calmodulin-like protein 8 OS=Arabidopsis thaliana GN=CML8 PE=2 SV=1//2.41146e-06
Group 2_up	POPTR_0011s16550	0.1	68.8	105.9	244.3	sp|A6P6V9|CBDAS_CANSA	Cannabidiolic acid synthase OS=Cannabis sativa GN=CBDAS PE=1 SV=1//0
Group 2_up	POPTR_0011s16140	0.3	9.3	28.6	112.8	sp|A6P6W0|CASL1_CANSA	Cannabidiolic acid synthase-like 1 OS=Cannabis sativa GN=CBDAS2 PE=2 SV=1//3.55606e-175
Group 2_up	POPTR_0005s17860	4.7	34.4	38.5	120.1	sp|P27140|CAHC_ARATH	Carbonic anhydrase, chloroplastic OS=Arabidopsis thaliana GN=CA1 PE=1 SV=2//6.51163e-32
Group 2_up	POPTR_0016s14040	23.3	194.7	244.6	366.2	sp|P22195|PER1_ARAHY	Cationic peroxidase 1 OS=Arachis hypogaea GN=PNC1 PE=1 SV=2//2.41498e-122
Group 2_up	POPTR_0006s10760	0.3	20.6	39.9	66	sp|P22195|PER1_ARAHY	Cationic peroxidase 1 OS=Arachis hypogaea GN=PNC1 PE=1 SV=2//2.45275e-128
Group 2_up	POPTR_0010s08560	0.3	17.8	45.4	197.1	sp|Q8VYR4|CSLG2_ARATH	Cellulose synthase-like protein G2 OS=Arabidopsis thaliana GN=CSLG2 PE=2 SV=1//1.9434e-07
Group 2_up	POPTR_0002s23690	0.3	9.8	17.5	22.8	sp|Q8L5T9|CYT2_ARATH	Cysteine proteinase inhibitor 2 OS=Arabidopsis thaliana GN=CYS2 PE=2 SV=2//6.44504e-24
Group 2_up	POPTR_0011s03250	2.5	19.4	18.1	36.2	sp|Q9LRJ9|CRR38_ARATH	Cysteine-rich repeat secretory protein 38 OS=Arabidopsis thaliana GN=CRRSP38 PE=2 SV=1//1.21113e-11
Group 2_up	POPTR_0011s03310	2.3	16	17.6	35	sp|Q9LRJ9|CRR38_ARATH	Cysteine-rich repeat secretory protein 38 OS=Arabidopsis thaliana GN=CRRSP38 PE=2 SV=1//2.29005e-26
Group 2_up	POPTR_0017s06760	0	61.7	83	131.4	sp|Q9LRJ9|CRR38_ARATH	Cysteine-rich repeat secretory protein 38 OS=Arabidopsis thaliana GN=CRRSP38 PE=2 SV=1//2.44592e-70
Group 2_up	POPTR_0006s10510	0.5	13.7	30.9	32.9	sp|A2WL19|DRE2A_ORYSI	Dehydration-responsive element-binding protein 2A OS=Oryza sativa subsp. indica GN=DREB2A PE=3 SV=2//9.77337e-20
Group 2_up	POPTR_0001s38900	9.2	17.2	41.5	170.3	sp|P22242|DRPE_CRAPL	Desiccation-related protein PCC13-62 OS=Craterostigma plantagineum PE=2 SV=1//5.15548e-20
Group 2_up	POPTR_0019s02570	7.6	101.5	197.5	499.9	sp|P16347|IAAS_WHEAT	Endogenous alpha-amylase/subtilisin inhibitor OS=Triticum aestivum PE=1 SV=1//4.07674e-15
Group 2_up	POPTR_0007s03650	17.9	76.5	221.9	772.8	sp|P16347|IAAS_WHEAT	Endogenous alpha-amylase/subtilisin inhibitor OS=Triticum aestivum PE=1 SV=1//7.1299e-15
Group 2_up	POPTR_0001s40180	1	5.3	12.1	38.4	sp|Q39688|EP1G_DAUCA	Epidermis-specific secreted glycoprotein EP1 OS=Daucus carota GN=EP1 PE=1 SV=1//1.87868e-124
Group 2_up	POPTR_0003s08140	52.1	136.1	189	317.1	sp|O23547|EXLB1_ARATH	Expansin-like B1 OS=Arabidopsis thaliana GN=EXLB1 PE=2 SV=2//1.721e-07
Group 2_up	POPTR_0001s03010	2.2	7.1	14.3	11.9	sp|Q850K7|EXLB1_ORYSJ	Expansin-like B1 OS=Oryza sativa subsp. japonica GN=EXLB1 PE=2 SV=2//1.56461e-09
Group 2_up	POPTR_0006s28280	6.5	27.9	56.8	50	sp|Q3E6P4|FB95_ARATH	F-box protein At2g02240 OS=Arabidopsis thaliana GN=At2g02240 PE=2 SV=1//2.68745e-74
Group 2_up	POPTR_0006s18580	4.3	31	33.9	50.1	sp|Q9SU30|CPR30_ARATH	F-box protein CPR30 OS=Arabidopsis thaliana GN=CPR30 PE=1 SV=2//7.67445e-12
Group 2_up	POPTR_0017s08480	0.2	14.4	22.2	31.6	sp|Q8GXC7|FBK50_ARATH	F-box/kelch-repeat protein At3g06240 OS=Arabidopsis thaliana GN=At3g06240 PE=2 SV=1//2.90093e-35
Group 2_up	POPTR_0013s06120	1.6	44.4	65.9	184.4	sp|Q9FLN0|GLIP1_ARATH	GDSL esterase/lipase 1 OS=Arabidopsis thaliana GN=GLIP1 PE=1 SV=1//1.40397e-12
Group 2_up	POPTR_0017s02520	0	9.6	18.4	57.6	sp|Q9FLN0|GLIP1_ARATH	GDSL esterase/lipase 1 OS=Arabidopsis thaliana GN=GLIP1 PE=1 SV=1//9.38187e-17
Group 2_up	POPTR_0003s10610	9.8	129.2	127.5	158.8	sp|O04705|GAO1D_WHEAT	Gibberellin 20 oxidase 1-D OS=Triticum aestivum GN=GA20ox1D PE=1 SV=1//1.0979e-33
Group 2_up	POPTR_0010s08610	5.4	22.2	35.7	127.3	sp|P24076|BGIA_MOMCH	Glu S.griseus protease inhibitor OS=Momordica charantia PE=1 SV=1//1.24022e-18
Group 2_up	POPTR_0770s00230	10.7	46.4	58.1	233.6	sp|P24076|BGIA_MOMCH	Glu S.griseus protease inhibitor OS=Momordica charantia PE=1 SV=1//4.34992e-18
Group 2_up	POPTR_0001s26210	0.6	5.4	9.7	113.7	sp|P52407|E13B_HEVBR	Glucan endo-1,3-beta-glucosidase, basic vacuolar isoform OS=Hevea brasiliensis GN=HGN1 PE=1 SV=2//1.18021e-132
Group 2_up	POPTR_0010s11070	0.1	13.3	27.3	53.8	sp|Q9ZPS3|DCE4_ARATH	Glutamate decarboxylase 4 OS=Arabidopsis thaliana GN=GAD4 PE=2 SV=1//0
Group 2_up	POPTR_0012s11500	5.3	34.8	51.2	106	sp|Q38946|DHE2_ARATH	Glutamate dehydrogenase 2 OS=Arabidopsis thaliana GN=GDH2 PE=1 SV=1//0
Group 2_up	POPTR_0008s17940	2.8	47.3	106.6	534.8	sp|P17244|G3P_CRIGR	Glyceraldehyde-3-phosphate dehydrogenase OS=Cricetulus griseus GN=GAPDH PE=2 SV=2//1.66831e-06
Group 2_up	POPTR_0011s03910	0.3	10.6	13	29	sp|Q9SXB8|Y1133_ARATH	G-type lectin S-receptor-like serine/threonine-protein kinase At1g11330 OS=Arabidopsis thaliana GN=At1g11330 PE=1 SV=3//6.03245e-10
Group 2_up	POPTR_0009s02650	0	26.9	49.6	102.8	sp|P46254|HS22M_PEA	Heat shock 22 kDa protein, mitochondrial OS=Pisum sativum GN=HSP22 PE=2 SV=1//5.22804e-30
Group 2_up	POPTR_0003s10860	3.7	32.3	36.4	98.6	sp|P46254|HS22M_PEA	Heat shock 22 kDa protein, mitochondrial OS=Pisum sativum GN=HSP22 PE=2 SV=1//6.48623e-61
Group 2_up	POPTR_0001s03410	0.6	13.2	26.1	39.3	sp|P09189|HSP7C_PETHY	Heat shock cognate 70 kDa protein OS=Petunia hybrida GN=HSP70 PE=2 SV=1//0
Group 2_up	POPTR_0004s07190	0.9	15.3	26.5	29.7	sp|P51819|HSP83_IPONI	Heat shock protein 83 OS=Ipomoea nil GN=HSP83A PE=2 SV=1//1.8342e-17
Group 2_up	POPTR_0004s05570	22.1	8.7	53	24.5	sp|Q9SZN7|HIP26_ARATH	Heavy metal-associated isoprenylated plant protein 26 OS=Arabidopsis thaliana GN=HIPP26 PE=1 SV=1//3.439e-15
Group 2_up	POPTR_0006s07100	0.4	32.7	93.3	143.3	sp|P46665|HAT14_ARATH	Homeobox-leucine zipper protein HAT14 OS=Arabidopsis thaliana GN=HAT14 PE=2 SV=3//1.5163e-21
Group 2_up	POPTR_0016s07990	3.3	8	15.8	158.3	sp|P19873|ITH5_CUCMA	Inhibitor of trypsin and hageman factor OS=Cucurbita maxima PE=1 SV=1//1.20058e-15
Group 2_up	POPTR_0005s24230	14.5	33.5	79.1	706.5	sp|P19873|ITH5_CUCMA	Inhibitor of trypsin and hageman factor OS=Cucurbita maxima PE=1 SV=1//3.67009e-18
Group 2_up	POPTR_0011s11140	1.8	21.2	25.9	182.9	sp|P19873|ITH5_CUCMA	Inhibitor of trypsin and hageman factor OS=Cucurbita maxima PE=1 SV=1//4.53134e-20
Group 2_up	POPTR_0008s20130	4.6	32.7	54.5	73.9	sp|Q67YC0|PPSP1_ARATH	Inorganic pyrophosphatase 1 OS=Arabidopsis thaliana GN=PS2 PE=1 SV=1//1.54158e-133
Group 2_up	POPTR_0005s18730	4.5	25.4	34.5	109.5	sp|P93147|C81E1_GLYEC	Isoflavone 2&amp;apos;-hydroxylase OS=Glycyrrhiza echinata GN=CYP81E1 PE=1 SV=2//6.07708e-175
Group 2_up	POPTR_0005s18740	7.1	34.8	74	234.4	sp|P93147|C81E1_GLYEC	Isoflavone 2&amp;apos;-hydroxylase OS=Glycyrrhiza echinata GN=CYP81E1 PE=1 SV=2//6.77709e-170
Group 2_up	POPTR_0007s11780	0.2	6.7	13.7	53.9	sp|P52578|IFRH_SOLTU	Isoflavone reductase homolog OS=Solanum tuberosum PE=2 SV=1//1.5242e-141
Group 2_up	POPTR_0223s00200	0.7	6.8	14.8	30.1	sp|Q9FZ59|PEPR2_ARATH	Leucine-rich repeat receptor-like protein kinase PEPR2 OS=Arabidopsis thaliana GN=PEPR2 PE=1 SV=1//1.47368e-17
Group 2_up	POPTR_0022s00330	1.9	10.4	29.1	67.6	sp|Q9P2J5|SYLC_HUMAN	Leucine--tRNA ligase, cytoplasmic OS=Homo sapiens GN=LARS PE=1 SV=2//0
Group 2_up	POPTR_0005s05470	3	22.9	24.3	38.3	sp|Q99090|CPRF2_PETCR	Light-inducible protein CPRF2 OS=Petroselinum crispum GN=CPRF2 PE=2 SV=2//3.79714e-121
Group 2_up	POPTR_0014s02750	0.7	14.5	27.4	58.2	sp|P19515|LIP_RHIMI	Lipase OS=Rhizomucor miehei PE=1 SV=2//9.2332e-10
Group 2_up	POPTR_0012s13180	0	20.5	49.6	96.8	sp|Q04980|LTI65_ARATH	Low-temperature-induced 65 kDa protein OS=Arabidopsis thaliana GN=LTI65 PE=2 SV=2//2.15808e-29
Group 2_up	POPTR_0223s00210	0.5	7.3	14.3	31.8	sp|Q42371|ERECT_ARATH	LRR receptor-like serine/threonine-protein kinase ERECTA OS=Arabidopsis thaliana GN=ERECTA PE=1 SV=1//8.0968e-06
Group 2_up	POPTR_0007s14990	1.5	10.5	13.3	22.7	sp|Q9LXA5|LRK91_ARATH	L-type lectin-domain containing receptor kinase IX.1 OS=Arabidopsis thaliana GN=LECRK91 PE=2 SV=1//0
Group 2_up	POPTR_0007s14980	1.6	14.7	23.6	30.1	sp|Q9LXA5|LRK91_ARATH	L-type lectin-domain containing receptor kinase IX.1 OS=Arabidopsis thaliana GN=LECRK91 PE=2 SV=1//0
Group 2_up	POPTR_0005s12940	2.3	32.3	54.9	88.7	sp|O64825|LYK4_ARATH	LysM domain receptor-like kinase 4 OS=Arabidopsis thaliana GN=LYK4 PE=1 SV=1//3.35265e-172
Group 2_up	POPTR_0004s02040	2.3	21.9	33.8	124.9	sp|O50001|PRU1_PRUAR	Major allergen Pru ar 1 OS=Prunus armeniaca PE=1 SV=1//1.40817e-54
Group 2_up	POPTR_0016s04580	0.5	21.1	26.4	53.2	sp|O50001|PRU1_PRUAR	Major allergen Pru ar 1 OS=Prunus armeniaca PE=1 SV=1//1.45062e-53
Group 2_up	POPTR_0008s23030	17.6	100.7	217.9	1103.4	sp|O50001|PRU1_PRUAR	Major allergen Pru ar 1 OS=Prunus armeniaca PE=1 SV=1//3.97359e-16
Group 2_up	POPTR_0015s10400	3.3	36	45.1	70	sp|P17815|MASY_RICCO	Malate synthase, glyoxysomal OS=Ricinus communis PE=2 SV=1//1.60384e-22
Group 2_up	POPTR_0013s08290	0	11.3	15	26	sp|P83304|LEC_PARPC	Mannose/glucose-specific lectin (Fragment) OS=Parkia platycephala PE=1 SV=1//1.37755e-16
Group 2_up	POPTR_0003s18600	0.3	14.7	22.7	36.4	sp|Q9SGU9|MGL_ARATH	Methionine gamma-lyase OS=Arabidopsis thaliana GN=MGL PE=1 SV=1//0
Group 2_up	POPTR_0007s03640	1.2	5	13.5	59.9	sp|P13087|MIRA_RICDU	Miraculin OS=Richadella dulcifica PE=1 SV=3//4.50269e-13
Group 2_up	POPTR_0001s03390	1.9	57.8	103	144.9	sp|Q9FZ36|M3K2_ARATH	Mitogen-activated protein kinase kinase kinase 2 OS=Arabidopsis thaliana GN=ANP2 PE=2 SV=1//4.14097e-34
Group 2_up	POPTR_0003s11250	2	7.1	10.3	18	sp|Q9FWX2|NAC7_ARATH	NAC domain-containing protein 7 OS=Arabidopsis thaliana GN=NAC007 PE=2 SV=2//9.97317e-28
Group 2_up	POPTR_0016s07690	6.9	2.5	20.1	6.6	sp|Q9FMR3|NAC90_ARATH	NAC domain-containing protein 90 OS=Arabidopsis thaliana GN=NAC090 PE=2 SV=1//1.64465e-07
Group 2_up	POPTR_0013s05080	1.7	31.6	36.3	63.2	sp|Q8H4S4|NAC10_ORYSJ	NAC transcription factor ONAC010 OS=Oryza sativa subsp. japonica GN=ONAC010 PE=2 SV=1//1.21757e-79
Group 2_up	POPTR_0260s00200	5.2	2.4	6.4	27.5	sp|Q04050|NU4M_BRACM	NADH-ubiquinone oxidoreductase chain 4 OS=Brassica campestris GN=ND4 PE=3 SV=1//1.9537e-34
Group 2_up	POPTR_0005s26630	1.4	11.2	12.2	25.2	sp|Q9FKX5|NIPL1_ARATH	NEP1-interacting protein-like 1 OS=Arabidopsis thaliana GN=ATL27 PE=2 SV=1//3.2777e-07
Group 2_up	POPTR_0014s17750	0.4	6	21.7	22.1	sp|Q9LQL2|PTR14_ARATH	Nitrate transporter 1.5 OS=Arabidopsis thaliana GN=NRT1.5 PE=1 SV=2//0
Group 2_up	POPTR_0008s13360	0.5	12	11.6	17.7	sp|Q9ZU95|NUD17_ARATH	Nudix hydrolase 17, mitochondrial OS=Arabidopsis thaliana GN=NUDT17 PE=2 SV=1//7.05385e-25
Group 2_up	POPTR_0002s12980	1.5	7.7	8.5	30.9	sp|Q2MY58|PATA3_SOLTU	Patatin group A-3 OS=Solanum tuberosum PE=2 SV=1//1.50442e-101
Group 2_up	POPTR_0202s00230	2	8.5	40.6	183.7	sp|Q2MY48|PAT03_SOLTU	Patatin-03 OS=Solanum tuberosum PE=2 SV=1//6.09949e-07
Group 2_up	POPTR_1581s00200	0.4	4.1	14.9	91.1	sp|Q2MY40|PAT11_SOLTU	Patatin-11 OS=Solanum tuberosum PE=2 SV=1//4.11457e-104
Group 2_up	POPTR_0014s03250	2.8	6.5	9.2	22.2	sp|Q3YJT0|PT2K4_SOLTU	Patatin-2-Kuras 4 OS=Solanum tuberosum GN=pat2-k4 PE=2 SV=1//2.70578e-104
Group 2_up	POPTR_2786s00200	3.2	24	77	327.8	sp|P15478|PATT5_SOLTU	Patatin-T5 OS=Solanum tuberosum PE=1 SV=1//1.89712e-18
Group 2_up	POPTR_0003s21610	20.4	290.3	440.3	1308.9	sp|Q9LEH3|PER15_IPOBA	Peroxidase 15 OS=Ipomoea batatas GN=pod PE=1 SV=1//4.76547e-09
Group 2_up	POPTR_0016s05010	2.2	13	19.3	39.3	sp|Q05091|PGIP_PYRCO	Polygalacturonase inhibitor OS=Pyrus communis GN=PGIP PE=1 SV=1//6.33946e-134
Group 2_up	POPTR_0001s39950	1.8	52	106.4	122	sp|P43309|PPO_MALDO	Polyphenol oxidase, chloroplastic OS=Malus domestica PE=2 SV=1//0
Group 2_up	POPTR_0006s13160	5.4	13.3	15.8	35.8	sp|Q1EC66|UBQ3_ARATH	Polyubiquitin 3 OS=Arabidopsis thaliana GN=UBQ3 PE=1 SV=1//0
Group 2_up	POPTR_0010s23790	8.9	20.8	31.1	51.2	sp|D4N501|DIOX2_PAPSO	Probable 2-oxoglutarate/Fe(II)-dependent dioxygenase OS=Papaver somniferum GN=DIOX2 PE=2 SV=1//2.09587e-06
Group 2_up	POPTR_0006s21330	5.7	55.9	62.5	79.4	sp|Q9FG13|CXE15_ARATH	Probable carboxylesterase 15 OS=Arabidopsis thaliana GN=CXE15 PE=2 SV=1//1.2606e-33
Group 2_up	POPTR_0002s17120	4.1	12.7	25.4	24.1	sp|Q9LNJ0|CNG10_ARATH	Probable cyclic nucleotide-gated ion channel 10 OS=Arabidopsis thaliana GN=CNGC10 PE=2 SV=2//0
Group 2_up	POPTR_0010s07070	12.8	402.4	836.2	1305.8	sp|P32110|GSTX6_SOYBN	Probable glutathione S-transferase OS=Glycine max GN=HSP26-A PE=2 SV=1//1.35952e-08
Group 2_up	POPTR_0019s15100	0.1	73	93.8	184.3	sp|P25317|GSTXA_TOBAC	Probable glutathione S-transferase parA OS=Nicotiana tabacum GN=PARA PE=2 SV=1//1.4804e-111
Group 2_up	POPTR_0019s15090	0.1	151.8	173.4	362.2	sp|P25317|GSTXA_TOBAC	Probable glutathione S-transferase parA OS=Nicotiana tabacum GN=PARA PE=2 SV=1//4.73515e-112
Group 2_up	POPTR_0001s32590	5.7	41.6	46.1	91.1	sp|Q8GYF4|PHT15_ARATH	Probable inorganic phosphate transporter 1-5 OS=Arabidopsis thaliana GN=PHT1-5 PE=2 SV=2//0
Group 2_up	POPTR_0005s27740	0.2	10.9	22.7	20.4	sp|Q9S735|PHT19_ARATH	Probable inorganic phosphate transporter 1-9 OS=Arabidopsis thaliana GN=PHT1-9 PE=2 SV=1//7.72945e-86
Group 2_up	POPTR_0001s11460	4.5	15.2	12.1	30.7	sp|C0LGH2|Y1561_ARATH	Probable LRR receptor-like serine/threonine-protein kinase At1g56130 OS=Arabidopsis thaliana GN=At1g56130 PE=1 SV=2//9.33771e-06
Group 2_up	POPTR_0005s04200	6.3	52.8	54.1	68.7	sp|P93050|RKF3_ARATH	Probable LRR receptor-like serine/threonine-protein kinase RKF3 OS=Arabidopsis thaliana GN=RKF3 PE=1 SV=1//0
Group 2_up	POPTR_0009s15800	13.5	70.6	129	194.8	sp|Q6NQD9|MD19B_ARATH	Probable mediator of RNA polymerase II transcription subunit 19b OS=Arabidopsis thaliana GN=MED19B PE=2 SV=1//3.38783e-42
Group 2_up	POPTR_0018s00450	3.5	68.8	68.2	114.1	sp|Q9M817|PTR6_ARATH	Probable peptide transporter At1g52190 OS=Arabidopsis thaliana GN=At1g52190 PE=1 SV=1//0
Group 2_up	POPTR_0018s00470	0.9	18.3	18.8	32	sp|Q9M817|PTR6_ARATH	Probable peptide transporter At1g52190 OS=Arabidopsis thaliana GN=At1g52190 PE=1 SV=1//5.10138e-19
Group 2_up	POPTR_0018s03100	0.5	24.6	42.6	95.5	sp|Q67UX7|P2C10_ORYSJ	Probable protein phosphatase 2C 10 OS=Oryza sativa subsp. japonica GN=Os02g0149800 PE=2 SV=1//4.42777e-15
Group 2_up	POPTR_0018s14770	11	42.2	71.3	69	sp|Q0JAA0|P2C44_ORYSJ	Probable protein phosphatase 2C 44 OS=Oryza sativa subsp. japonica GN=Os04g0609600 PE=2 SV=1//2.52096e-145
Group 2_up	POPTR_0012s14100	6.2	36.8	28.8	40.5	sp|Q9FLI3|P2C75_ARATH	Probable protein phosphatase 2C 75 OS=Arabidopsis thaliana GN=AHG1 PE=2 SV=1//2.58009e-24
Group 2_up	POPTR_0012s14110	2.5	27.4	24.6	31.3	sp|Q9FLI3|P2C75_ARATH	Probable protein phosphatase 2C 75 OS=Arabidopsis thaliana GN=AHG1 PE=2 SV=1//3.14712e-13
Group 2_up	POPTR_0003s11190	8.4	45.7	35.2	78.2	sp|Q9SU39|TPPF_ARATH	Probable trehalose-phosphate phosphatase F OS=Arabidopsis thaliana GN=TPPF PE=2 SV=1//8.65697e-167
Group 2_up	POPTR_0002s21760	2.4	14.9	13.9	22.9	sp|Q9ZVN4|Y1500_ARATH	Probable tyrosine-protein phosphatase At1g05000 OS=Arabidopsis thaliana GN=At1g05000 PE=1 SV=1//3.30467e-32
Group 2_up	POPTR_0012s01380	0.6	25.7	51.7	66.2	sp|Q9FL62|WRK30_ARATH	Probable WRKY transcription factor 30 OS=Arabidopsis thaliana GN=WRKY30 PE=2 SV=1//2.17982e-12
Group 2_up	POPTR_0001s10490	1.2	40.8	76.2	104.1	sp|Q8H0Y8|WRK41_ARATH	Probable WRKY transcription factor 41 OS=Arabidopsis thaliana GN=WRKY41 PE=2 SV=2//3.06539e-13
Group 2_up	POPTR_0005s08720	2.3	6.4	35.2	18.5	sp|Q93WU9|WRK51_ARATH	Probable WRKY transcription factor 51 OS=Arabidopsis thaliana GN=WRKY51 PE=2 SV=1//1.75623e-12
Group 2_up	POPTR_0001s13600	2.2	17.3	14.9	38.4	sp|Q9FYA2|WRK75_ARATH	Probable WRKY transcription factor 75 OS=Arabidopsis thaliana GN=WRKY75 PE=2 SV=1//1.89228e-16
Group 2_up	POPTR_0001s13610	2.2	24.8	27.2	50.6	sp|Q9FYA2|WRK75_ARATH	Probable WRKY transcription factor 75 OS=Arabidopsis thaliana GN=WRKY75 PE=2 SV=1//2.24373e-25
Group 2_up	POPTR_0013s03900	1.9	7.2	9.7	64.7	sp|P02877|HEVE_HEVBR	Pro-hevein OS=Hevea brasiliensis GN=HEV1 PE=1 SV=2//1.35821e-07
Group 2_up	POPTR_0016s07980	2.1	9.4	10.4	109.2	sp|Q6XNP7|HPI_HEVBR	Protease inhibitor HPI OS=Hevea brasiliensis GN=PI1 PE=1 SV=2//2.61309e-15
Group 2_up	POPTR_0006s22880	1.5	5.9	7.3	61.6	sp|Q6XNP7|HPI_HEVBR	Protease inhibitor HPI OS=Hevea brasiliensis GN=PI1 PE=1 SV=2//9.87127e-16
Group 2_up	POPTR_0017s02270	0.4	16	39.9	142.5	sp|Q681K7|GEX1_ARATH	Protein GAMETE EXPRESSED 1 OS=Arabidopsis thaliana GN=GEX1 PE=1 SV=1//2.2371e-09
Group 2_up	POPTR_0003s12530	0.2	50.4	175.2	350.4	sp|Q9LUM1|LOR11_ARATH	Protein LURP-one-related 11 OS=Arabidopsis thaliana GN=At3g14260 PE=2 SV=1//5.16554e-38
Group 2_up	POPTR_0010s13050	7.1	51.7	28.9	50.3	sp|P49865|NTPR_ENTHA	Protein NtpR OS=Enterococcus hirae (strain ATCC 9790 / DSM 20160 / JCM 8729 / LMG 6399 / NBRC 3181 / NCIMB 6459 / NCDO 1258) GN=ntpR PE=4 SV=2//1.03979e-22
Group 2_up	POPTR_0002s04350	5.8	26.3	18.4	34.6	sp|P82381|ICI_LINUS	Proteinase inhibitor OS=Linum usitatissimum PE=1 SV=1//2.0315e-24
Group 2_up	POPTR_0009s03360	82.9	142.5	118.2	580.8	sp|P82381|ICI_LINUS	Proteinase inhibitor OS=Linum usitatissimum PE=1 SV=1//5.40231e-19
Group 2_up	POPTR_0003s02480	11	9.6	21.3	60.1	sp|Q8S340|PPA22_ARATH	Purple acid phosphatase 22 OS=Arabidopsis thaliana GN=PAP22 PE=2 SV=1//0
Group 2_up	POPTR_0013s04910	9.8	168.8	234.1	472	sp|Q6K5Q0|GL21_ORYSJ	Putative germin-like protein 2-1 OS=Oryza sativa subsp. japonica GN=Os02g0491600 PE=3 SV=1//2.46542e-85
Group 2_up	POPTR_0013s04920	8.4	104.2	131.7	274.9	sp|Q6K5Q0|GL21_ORYSJ	Putative germin-like protein 2-1 OS=Oryza sativa subsp. japonica GN=Os02g0491600 PE=3 SV=1//4.68616e-85
Group 2_up	POPTR_0013s04880	1.8	18.4	25.8	62.1	sp|Q6K5Q0|GL21_ORYSJ	Putative germin-like protein 2-1 OS=Oryza sativa subsp. japonica GN=Os02g0491600 PE=3 SV=1//5.58117e-84
Group 2_up	POPTR_0013s04870	12.6	181.7	248.8	469.6	sp|Q6K5Q0|GL21_ORYSJ	Putative germin-like protein 2-1 OS=Oryza sativa subsp. japonica GN=Os02g0491600 PE=3 SV=1//7.68586e-84
Group 2_up	POPTR_0012s12790	6	97.5	141.7	210.8	sp|Q9C615|SYP24_ARATH	Putative syntaxin-24 OS=Arabidopsis thaliana GN=SYP24 PE=3 SV=1//6.27497e-07
Group 2_up	POPTR_0003s01870	0.1	39.8	163.5	333	sp|P0C897|Y3264_ARATH	Putative UPF0481 protein At3g02645 OS=Arabidopsis thaliana GN=At3g02645 PE=3 SV=1//8.73249e-147
Group 2_up	POPTR_0001s46660	11.4	93.8	174.5	353.6	sp|Q9SVG4|RETOL_ARATH	Reticuline oxidase-like protein OS=Arabidopsis thaliana GN=At4g20830 PE=1 SV=2//1.25898e-175
Group 2_up	POPTR_0001s46670	2.4	19.8	39.6	92.6	sp|Q9SVG4|RETOL_ARATH	Reticuline oxidase-like protein OS=Arabidopsis thaliana GN=At4g20830 PE=1 SV=2//3.58737e-77
Group 2_up	POPTR_0001s46680	1.5	14.6	22.3	56.4	sp|Q9SVG4|RETOL_ARATH	Reticuline oxidase-like protein OS=Arabidopsis thaliana GN=At4g20830 PE=1 SV=2//8.82744e-171
Group 2_up	POPTR_0002s21490	4.8	32.1	24.3	95.4	sp|Q69KJ0|RTL3_ORYSJ	Ribonuclease 3-like protein 3 OS=Oryza sativa subsp. japonica GN=Os06g0358800 PE=2 SV=1//1.91728e-08
Group 2_up	POPTR_0009s11070	5.6	17.9	22.1	63.5	sp|Q6RYA0|SABP2_TOBAC	Salicylic acid-binding protein 2 OS=Nicotiana tabacum GN=SABP2 PE=1 SV=1//1.42442e-58
Group 2_up	POPTR_0131s00230	0.6	45.9	76.1	125.7	sp|Q05047|C72A1_CATRO	Secologanin synthase OS=Catharanthus roseus GN=CYP72A1 PE=2 SV=1//1.39899e-09
Group 2_up	POPTR_0011s11850	2.2	98.6	160	251.4	sp|Q05047|C72A1_CATRO	Secologanin synthase OS=Catharanthus roseus GN=CYP72A1 PE=2 SV=1//2.37888e-16
Group 2_up	POPTR_0001s41340	10.9	53.4	81.5	140.9	sp|P24805|TSJT1_TOBAC	Stem-specific protein TSJT1 OS=Nicotiana tabacum GN=TSJT1 PE=2 SV=1//2.38719e-31
Group 2_up	POPTR_0001s46910	1.1	197.8	241.8	439.4	sp|Q8GTB6|THCAS_CANSA	Tetrahydrocannabinolic acid synthase OS=Cannabis sativa PE=1 SV=1//0
Group 2_up	POPTR_0001s09000	1.2	7	7.9	26.7	sp|P81370|TLP_ACTDE	Thaumatin-like protein OS=Actinidia deliciosa GN=tlp PE=1 SV=2//2.57181e-112
Group 2_up	POPTR_0001s44220	8.1	18	28.7	60.6	sp|Q8LDI5|CXXS1_ARATH	Thioredoxin-like protein CXXS1 OS=Arabidopsis thaliana GN=CXXS1 PE=2 SV=2//8.85542e-18
Group 2_up	POPTR_0017s12860	0.2	70.6	162.1	368.2	sp|Q9SS44|TF2B2_ARATH	Transcription initiation factor IIB-2 OS=Arabidopsis thaliana GN=TFIIB2 PE=2 SV=1//5.32762e-08
Group 2_up	POPTR_0003s21430	0.6	219.7	244.9	337.6	sp|Q3T130|TM45B_BOVIN	Transmembrane protein 45B OS=Bos taurus GN=TMEM45B PE=2 SV=1//4.86041e-07
Group 2_up	POPTR_0011s05850	7.3	29.8	50.5	99.2	sp|B6VJS4|ROMT_VITVI	Trans-resveratrol di-O-methyltransferase OS=Vitis vinifera GN=ROMT PE=1 SV=2//3.64216e-32
Group 2_up	POPTR_0011s05860	1.5	4.8	10.9	52.1	sp|B6VJS4|ROMT_VITVI	Trans-resveratrol di-O-methyltransferase OS=Vitis vinifera GN=ROMT PE=1 SV=2//7.51602e-33
Group 2_up	POPTR_0016s12470	1.4	19	46.9	60.5	sp|Q9SDW0|TGT3A_ARATH	Trihelix transcription factor GT-3a OS=Arabidopsis thaliana GN=GT-3A PE=1 SV=1//3.10096e-51
Group 2_up	POPTR_0011s00530	0	33	43	60.2	sp|O50046|TRPB_CAMAC	Tryptophan synthase beta chain 2, chloroplastic OS=Camptotheca acuminata GN=TSB PE=2 SV=1//0
Group 2_up	POPTR_0001s31040	0.1	21.6	48.4	52.6	sp|Q2V6J9|UFOG7_FRAAN	UDP-glucose flavonoid 3-O-glucosyltransferase 7 OS=Fragaria ananassa GN=GT7 PE=1 SV=1//0
Group 2_up	POPTR_0001s31120	0.2	32.6	77	70.3	sp|Q2V6J9|UFOG7_FRAAN	UDP-glucose flavonoid 3-O-glucosyltransferase 7 OS=Fragaria ananassa GN=GT7 PE=1 SV=1//0
Group 2_up	POPTR_0027s00310	1	10.1	13.6	19.6	sp|Q8VZE9|U73B1_ARATH	UDP-glycosyltransferase 73B1 OS=Arabidopsis thaliana GN=UGT73B1 PE=2 SV=1//1.3015e-09
Group 2_up	POPTR_0006s12220	0.4	10.4	26.4	40.1	sp|Q9SCP6|U73D1_ARATH	UDP-glycosyltransferase 73D1 OS=Arabidopsis thaliana GN=UGT73D1 PE=3 SV=1//0
Group 2_up	POPTR_0006s05450	0.1	36.4	64.1	105.3	sp|O23406|U75D1_ARATH	UDP-glycosyltransferase 75D1 OS=Arabidopsis thaliana GN=UGT75D1 PE=2 SV=2//3.92044e-148
Group 2_up	POPTR_0016s05290	1.1	5.5	31.9	25.6	sp|O23406|U75D1_ARATH	UDP-glycosyltransferase 75D1 OS=Arabidopsis thaliana GN=UGT75D1 PE=2 SV=2//8.95553e-131
Group 2_up	POPTR_0001s32000	1.8	10.2	17.6	56.8	sp|Q9ZWJ3|U85A2_ARATH	UDP-glycosyltransferase 85A2 OS=Arabidopsis thaliana GN=UGT85A2 PE=2 SV=1//4.63775e-58
Group 2_up	POPTR_0016s13250	0.6	13	13.5	19.1	sp|Q9LMF0|U85A5_ARATH	UDP-glycosyltransferase 85A5 OS=Arabidopsis thaliana GN=UGT85A5 PE=2 SV=1//3.72496e-46
Group 2_up	POPTR_0017s12000	2.9	20.6	24.5	50	sp|P47082|AVT1_YEAST	Vacuolar amino acid transporter 1 OS=Saccharomyces cerevisiae (strain ATCC 204508 / S288c) GN=AVT1 PE=1 SV=1//6.83002e-30
Group 2_up	POPTR_0011s14170	1.2	150.1	448.9	546.1	sp|Q67YE6|SAP12_ARATH	Zinc finger AN1 domain-containing stress-associated protein 12 OS=Arabidopsis thaliana GN=SAP12 PE=2 SV=2//4.24874e-07
Group 2_up	POPTR_0014s13800	0	18.7	12.1	19.5
Group 2_up	POPTR_0015s02260	0	18.1	20.1	33.1
Group 2_up	POPTR_0003s06820	0.3	8.7	8.1	35.5
Group 2_up	POPTR_0013s13950	0.4	121.2	131.6	193.5
Group 2_up	POPTR_0002s05850	0.4	18.7	14.7	36
Group 2_up	POPTR_0005s20640	0.4	26.1	66.1	94.7
Group 2_up	POPTR_0001s04630	0.5	53.3	57.2	75.2
Group 2_up	POPTR_0021s00780	0.5	14.9	9.8	19.9
Group 2_up	POPTR_0012s05230	0.6	9.6	11.6	21.6
Group 2_up	POPTR_0001s09990	0.7	12.8	24	23.4
Group 2_up	POPTR_0011s02500	0.8	4.9	11.2	55.4
Group 2_up	POPTR_0018s03750	0.8	6	11.4	27.5
Group 2_up	POPTR_0010s07470	0.9	14.1	22.4	27.8
Group 2_up	POPTR_0017s03340	1.1	17.1	31.6	82.2
Group 2_up	POPTR_0015s12060	1.2	58.8	141.5	158.6
Group 2_up	POPTR_0002s07710	1.2	269.6	667.1	1284.4
Group 2_up	POPTR_0005s11450	1.4	27.3	24.3	39.7
Group 2_up	POPTR_0003s00750	1.7	16.2	11.2	17.1
Group 2_up	POPTR_0008s20490	1.8	8.5	14.8	25.5
Group 2_up	POPTR_0011s05310	2.1	27.8	28.4	36
Group 2_up	POPTR_0005s25680	2.2	7	9.4	17
Group 2_up	POPTR_0729s00200	2.3	13.3	28.1	37.2
Group 2_up	POPTR_0005s13010	2.8	20.4	19	27.5
Group 2_up	POPTR_0015s08930	2.9	6.9	10.7	21.5
Group 2_up	POPTR_0001s12060	2.9	10.6	18.1	26.3
Group 2_up	POPTR_0017s13870	3	9.2	14.7	28.6
Group 2_up	POPTR_0008s11830	3.1	21.4	35.4	51.2
Group 2_up	POPTR_0015s03860	3.1	7	38.3	17.7
Group 2_up	POPTR_0004s13520	3.9	12.7	20	31.3
Group 2_up	POPTR_0018s13170	4.3	17.9	33.7	70.6
Group 2_up	POPTR_0005s16200	4.4	12.7	23.3	26.1
Group 2_up	POPTR_1856s00200	4.7	10.2	30.2	12.8
Group 2_up	POPTR_0001s42200	5	10.9	21.8	81.9
Group 2_up	POPTR_0001s13550	5.1	20.3	30.8	40.4
Group 2_up	POPTR_0011s07430	5.5	4	29.4	48.5
Group 2_up	POPTR_0003s15190	5.6	25.8	23.8	38.7
Group 2_up	POPTR_0008s16310	6	22.2	96.2	291.7
Group 2_up	POPTR_0001s19500	6.5	29.4	28	45.7
Group 2_up	POPTR_0009s15790	7.2	44	55.8	105.4
Group 2_up	POPTR_0014s16960	8.8	72.8	126.3	144.1
Group 2_up	POPTR_0019s10980	9.4	34.3	59.7	231.6
Group 2_up	POPTR_0017s02440	14.8	93.3	145.4	152.6
Group 2_up	POPTR_0003s05980	16.5	52.9	83.4	306
Group 2_up	POPTR_0003s05970	17.4	58.6	111.6	496.2
Group 2_up	POPTR_0014s16940	18.8	154.3	260.1	300.6
Group 2_up	POPTR_0002s09220	38.1	135.5	219.8	260
Group 2_up	POPTR_0017s07690	43.9	145.3	242.9	214.3
Group 2_up	POPTR_0014s10460	306.7	822.9	731.4	1817.4
		NaCl treatments
cluster	geneID	0h	6h	12h	24h	Accession	Blast.swiss.prot
Group 3_down	POPTR_0006s15610	36.8	4.8	1.7	22.1	sp|Q9ZUN4|ACCO1_ARATH	1-aminocyclopropane-1-carboxylate oxidase 1 OS=Arabidopsis thaliana GN=ACO1 PE=2 SV=1//3.92392e-09
Group 3_down	POPTR_0008s07340	63.2	5.8	1.7	4.5	sp|O80920|PYL4_ARATH	Abscisic acid receptor PYL4 OS=Arabidopsis thaliana GN=PYL4 PE=1 SV=1//7.97513e-74
Group 3_down	POPTR_0010s19120	51	11.3	5.9	8	sp|Q8S8E3|PYL6_ARATH	Abscisic acid receptor PYL6 OS=Arabidopsis thaliana GN=PYL6 PE=1 SV=1//2.75325e-76
Group 3_down	POPTR_0001s10160	69.2	5.4	4.1	6	sp|P13240|DR206_PEA	Disease resistance response protein 206 OS=Pisum sativum GN=PI206 PE=2 SV=2//8.46842e-51
Group 3_down	POPTR_0005s10050	26.5	4.9	10.4	25.9	sp|Q8LBW3|LBD12_ARATH	LOB domain-containing protein 12 OS=Arabidopsis thaliana GN=LBD12 PE=2 SV=2//2.27244e-14
Group 3_down	POPTR_0015s02170	56.8	14.8	9.5	12.2	sp|Q9FLJ2|NC100_ARATH	NAC domain-containing protein 100 OS=Arabidopsis thaliana GN=NAC100 PE=2 SV=1//1.12668e-153
Group 3_down	POPTR_0003s08710	55	9.3	6.7	6.6	sp|Q9LQL2|PTR14_ARATH	Nitrate transporter 1.5 OS=Arabidopsis thaliana GN=NRT1.5 PE=1 SV=2//1.00366e-35
Group 3_down	POPTR_0001s12390	364.8	76.1	74.5	79.1	sp|Q96262|PCAP1_ARATH	Plasma membrane-associated cation-binding protein 1 OS=Arabidopsis thaliana GN=PCAP1 PE=1 SV=1//4.1383e-39
Group 3_down	POPTR_0004s16360	31.6	5.7	3	5.3	sp|Q9SIJ9|PME11_ARATH	Putative pectinesterase 11 OS=Arabidopsis thaliana GN=PME11 PE=2 SV=1//2.5327e-111
Group 3_down	POPTR_0019s13940	34.3	5.8	2.8	3.6
Group 3_down	POPTR_0001s21160	38	8	7.7	8.6
Group 3_down	POPTR_0010s06200	42.3	4.9	3.1	4.2
Group 3_down	POPTR_0014s09070	43.5	2.8	6.9	6.5
Group 3_down	POPTR_0012s05800	49.4	9.7	8.9	12.9
Group 3_down	POPTR_0016s04080	50.6	8.2	5.1	9.5
Group 3_down	POPTR_0006s01870	64.3	7.7	5.3	5.9
Group 3_down	POPTR_0007s06110	173.4	22.6	24.8	22.1
		NaCl treatments
cluster	geneID	0h	6h	12h	24h	Accession	Blast.swiss.prot
Group 4_down	POPTR_0018s01890	111.9	36.1	16.8	5.5	sp|P14009|14KD_DAUCA	14 kDa proline-rich protein DC2.15 OS=Daucus carota PE=2 SV=1//1.0897e-29
Group 4_down	POPTR_0001s15850	2409.4	1536.5	666.3	313	sp|P14009|14KD_DAUCA	14 kDa proline-rich protein DC2.15 OS=Daucus carota PE=2 SV=1//3.70573e-31
Group 4_down	POPTR_0001s00400	137.9	36.8	14.2	4.6	sp|P14009|14KD_DAUCA	14 kDa proline-rich protein DC2.15 OS=Daucus carota PE=2 SV=1//4.3962e-31
Group 4_down	POPTR_0003s11070	1593.7	1018.3	502.9	187.3	sp|P14009|14KD_DAUCA	14 kDa proline-rich protein DC2.15 OS=Daucus carota PE=2 SV=1//6.4588e-09
Group 4_down	POPTR_0005s20530	57.3	28.2	9.6	5.5	sp|Q0WPW4|ACCO5_ARATH	1-aminocyclopropane-1-carboxylate oxidase 5 OS=Arabidopsis thaliana GN=At1g77330 PE=2 SV=1//8.26645e-09
Group 4_down	POPTR_0010s11950	147.1	36.6	20.2	5.2	sp|P17407|21KD_DAUCA	21 kDa protein OS=Daucus carota PE=2 SV=1//4.90054e-37
Group 4_down	POPTR_0015s14640	19.3	72.8	40.6	13.3	sp|P17407|21KD_DAUCA	21 kDa protein OS=Daucus carota PE=2 SV=1//5.45444e-65
Group 4_down	POPTR_0016s01720	1121.6	741	433.7	180.6	sp|Q00451|PRF1_SOLLC	36.4 kDa proline-rich protein OS=Solanum lycopersicum GN=TPRP-F1 PE=2 SV=1//1.5252e-25
Group 4_down	POPTR_0003s11060	231.9	63.1	43.2	14.6	sp|Q00451|PRF1_SOLLC	36.4 kDa proline-rich protein OS=Solanum lycopersicum GN=TPRP-F1 PE=2 SV=1//3.25834e-20
Group 4_down	POPTR_0006s01020	69.6	32.4	38.9	9.9	sp|Q00451|PRF1_SOLLC	36.4 kDa proline-rich protein OS=Solanum lycopersicum GN=TPRP-F1 PE=2 SV=1//4.85935e-15
Group 4_down	POPTR_0006s06430	233.5	135.7	49.4	9.6	sp|Q00451|PRF1_SOLLC	36.4 kDa proline-rich protein OS=Solanum lycopersicum GN=TPRP-F1 PE=2 SV=1//7.02913e-17
Group 4_down	POPTR_0011s14810	24.2	11.4	9.3	3	sp|Q41438|HMDH3_SOLTU	3-hydroxy-3-methylglutaryl-coenzyme A reductase 3 OS=Solanum tuberosum GN=HMG3 PE=2 SV=1//0
Group 4_down	POPTR_0133s00270	30.6	8.3	5.9	1.9	sp|Q2JTA0|FABZ_SYNJA	3-hydroxyacyl-[acyl-carrier-protein] dehydratase FabZ OS=Synechococcus sp. (strain JA-3-3Ab) GN=fabZ PE=3 SV=1//3.61198e-24
Group 4_down	POPTR_0008s15990	20.6	11.4	9.2	1.5	sp|O48780|KCS11_ARATH	3-ketoacyl-CoA synthase 11 OS=Arabidopsis thaliana GN=KCS11 PE=1 SV=1//2.21674e-114
Group 4_down	POPTR_0002s12170	194.5	44.5	52	12.5	sp|Q9STX2|VEP1_ARATH	3-oxo-Delta(4,5)-steroid 5-beta-reductase OS=Arabidopsis thaliana GN=VEP1 PE=1 SV=1//0
Group 4_down	POPTR_0003s13440	293	123.3	100.2	34.4	sp|Q9STX2|VEP1_ARATH	3-oxo-Delta(4,5)-steroid 5-beta-reductase OS=Arabidopsis thaliana GN=VEP1 PE=1 SV=1//0
Group 4_down	POPTR_0014s01980	125.4	36.1	44.7	15.5	sp|Q9STX2|VEP1_ARATH	3-oxo-Delta(4,5)-steroid 5-beta-reductase OS=Arabidopsis thaliana GN=VEP1 PE=1 SV=1//6.22669e-17
Group 4_down	POPTR_0013s06710	43.9	15.5	17.3	5.1	sp|O80360|RK3_TOBAC	50S ribosomal protein L3, chloroplastic (Fragment) OS=Nicotiana tabacum GN=RPL3 PE=2 SV=1//1.45574e-52
Group 4_down	POPTR_0013s06700	61.3	22.6	24.1	7.9	sp|O80360|RK3_TOBAC	50S ribosomal protein L3, chloroplastic (Fragment) OS=Nicotiana tabacum GN=RPL3 PE=2 SV=1//2.39537e-64
Group 4_down	POPTR_0016s08310	63.8	22.5	18.1	5.7	sp|P41127|RL131_ARATH	60S ribosomal protein L13-1 OS=Arabidopsis thaliana GN=RPL13B PE=1 SV=1//1.25733e-117
Group 4_down	POPTR_0001s34370	194.7	62.2	40.4	27.9	sp|P49211|RL321_ARATH	60S ribosomal protein L32-1 OS=Arabidopsis thaliana GN=RPL32A PE=2 SV=2//2.1934e-18
Group 4_down	POPTR_0017s03520	63.4	27.4	15.9	11.8	sp|Q50EK6|C72B1_PINTA	Abietadienol/abietadienal oxidase OS=Pinus taeda GN=CYP720B1 PE=1 SV=1//2.4362e-139
Group 4_down	POPTR_0006s24670	23.6	13.8	6.2	4	sp|O80992|PYL2_ARATH	Abscisic acid receptor PYL2 OS=Arabidopsis thaliana GN=PYL2 PE=1 SV=1//2.74793e-88
Group 4_down	POPTR_0006s10500	107.1	23.9	7.5	8.5	sp|O80920|PYL4_ARATH	Abscisic acid receptor PYL4 OS=Arabidopsis thaliana GN=PYL4 PE=1 SV=1//1.6723e-80
Group 4_down	POPTR_0010s07700	74.1	22.1	9.3	7.5	sp|P27061|PPA1_SOLLC	Acid phosphatase 1 OS=Solanum lycopersicum GN=APS1 PE=2 SV=1//1.57834e-58
Group 4_down	POPTR_0005s25390	47.6	29.7	9.5	2.5	sp|P82859|LECA_CASCR	Agglutinin OS=Castanea crenata PE=1 SV=1//3.21995e-08
Group 4_down	POPTR_0019s04030	283.8	68.6	23.4	12.2	sp|O04161|AMT12_SOLLC	Ammonium transporter 1 member 2 OS=Solanum lycopersicum GN=AMT1-2 PE=2 SV=1//0
Group 4_down	POPTR_0013s04710	38.3	8.8	4.7	1.4	sp|O04161|AMT12_SOLLC	Ammonium transporter 1 member 2 OS=Solanum lycopersicum GN=AMT1-2 PE=2 SV=1//1.53402e-71
Group 4_down	POPTR_0003s19970	39.1	15.8	11	5.6	sp|P51074|ANX4_FRAAN	Annexin-like protein RJ4 OS=Fragaria ananassa PE=2 SV=2//1.65196e-167
Group 4_down	POPTR_0013s12310	81.7	6.6	2.6	2.3	sp|P51094|UFOG_VITVI	Anthocyanidin 3-O-glucosyltransferase 2 OS=Vitis vinifera GN=UFGT PE=1 SV=2//0
Group 4_down	POPTR_0016s12070	43.9	126.2	33.5	13.4	sp|Q6EU94|PIP11_ORYSJ	Aquaporin PIP1-1 OS=Oryza sativa subsp. japonica GN=PIP1-1 PE=2 SV=1//8.99712e-20
Group 4_down	POPTR_0001s10310	95.1	27.2	18.8	7.9	sp|O82337|AGP16_ARATH	Arabinogalactan peptide 16 OS=Arabidopsis thaliana GN=AGP16 PE=1 SV=1//1.10833e-06
Group 4_down	POPTR_0002s10480	373.6	65.3	36.1	12.8	sp|Q766C3|NEP1_NEPGR	Aspartic proteinase nepenthesin-1 OS=Nepenthes gracilis GN=nep1 PE=1 SV=1//3.19283e-45
Group 4_down	POPTR_0003s19490	76.2	28.8	29.2	12.9	sp|Q766C3|NEP1_NEPGR	Aspartic proteinase nepenthesin-1 OS=Nepenthes gracilis GN=nep1 PE=1 SV=1//4.33142e-08
Group 4_down	POPTR_0004s08340	17.9	47.6	34	1.7	sp|Q9LZL3|PCS1L_ARATH	Aspartic proteinase PCS1 OS=Arabidopsis thaliana GN=PCS1 PE=2 SV=1//1.30726e-69
Group 4_down	POPTR_0017s02710	14	14.2	5.2	2.1	sp|Q9LZL3|PCS1L_ARATH	Aspartic proteinase PCS1 OS=Arabidopsis thaliana GN=PCS1 PE=2 SV=1//3.1106e-62
Group 4_down	POPTR_0004s01470	70.8	26.8	33.9	7.4	sp|P29790|ATPG_TOBAC	ATP synthase gamma chain, chloroplastic OS=Nicotiana tabacum GN=ATPC PE=1 SV=1//0
Group 4_down	POPTR_0006s27170	67.7	21.6	20.4	10.4	sp|P31853|ATPX_SPIOL	ATP synthase subunit b&amp;apos;, chloroplastic OS=Spinacia oleracea GN=ATPG PE=1 SV=2//2.17174e-66
Group 4_down	POPTR_0006s01610	46	29.8	23.3	6.2	sp|Q94BT2|AIR12_ARATH	Auxin-induced in root cultures protein 12 OS=Arabidopsis thaliana GN=AIR12 PE=1 SV=3//2.44914e-13
Group 4_down	POPTR_0019s01610	36.4	13.6	10	1.9	sp|P33083|AX6B_SOYBN	Auxin-induced protein 6B OS=Glycine max PE=2 SV=1//1.0147e-11
Group 4_down	POPTR_0002s04580	49.1	30.9	19.5	8.1	sp|P13089|AUX28_SOYBN	Auxin-induced protein AUX28 OS=Glycine max GN=AUX28 PE=2 SV=1//1.75852e-06
Group 4_down	POPTR_0006s29280	30.5	8.5	6	1.9	sp|P33082|AXX15_SOYBN	Auxin-induced protein X15 OS=Glycine max PE=2 SV=1//2.68606e-15
Group 4_down	POPTR_0010s06650	34	9.7	6.3	3.7	sp|Q9FI40|BAHD1_ARATH	BAHD acyltransferase At5g47980 OS=Arabidopsis thaliana GN=BAHD1 PE=2 SV=1//6.00424e-83
Group 4_down	POPTR_0010s06640	32.6	11	6.4	5.2	sp|Q9FI40|BAHD1_ARATH	BAHD acyltransferase At5g47980 OS=Arabidopsis thaliana GN=BAHD1 PE=2 SV=1//6.42463e-84
Group 4_down	POPTR_0009s08640	201	60.3	21.6	6.3	sp|P11670|PRB1_TOBAC	Basic form of pathogenesis-related protein 1 OS=Nicotiana tabacum PE=3 SV=1//5.07746e-43
Group 4_down	POPTR_0004s08030	36.6	8.4	6.6	3.9	sp|Q9SS01|AAE20_ARATH	Benzoate--CoA ligase, peroxisomal OS=Arabidopsis thaliana GN=AAE20 PE=1 SV=1//2.45404e-21
Group 4_down	POPTR_0019s06040	64.1	13.8	9	4.1	sp|Q8GT20|BEBT_TOBAC	Benzyl alcohol O-benzoyltransferase OS=Nicotiana tabacum GN=HSR201 PE=1 SV=1//0
Group 4_down	POPTR_0001s45160	38.7	18.2	8.7	3.6	sp|Q8GT20|BEBT_TOBAC	Benzyl alcohol O-benzoyltransferase OS=Nicotiana tabacum GN=HSR201 PE=1 SV=1//3.04746e-166
Group 4_down	POPTR_0005s20970	13	18.5	18	3.3	sp|Q8L9J7|SWET1_ARATH	Bidirectional sugar transporter SWEET1 OS=Arabidopsis thaliana GN=SWEET1 PE=1 SV=1//1.0897e-08
Group 4_down	POPTR_0002s23730	157	39.7	21.8	8.6	sp|P35694|BRU1_SOYBN	Brassinosteroid-regulated protein BRU1 OS=Glycine max PE=2 SV=1//2.75089e-160
Group 4_down	POPTR_0007s12160	32.3	16.1	15	3.7	sp|Q9SVM0|Y3078_ARATH	BTB/POZ domain-containing protein At3g50780 OS=Arabidopsis thaliana GN=At3g50780 PE=2 SV=1//5.879e-140
Group 4_down	POPTR_0009s11720	44.8	8.8	10.6	4.9	sp|Q942D4|BURP3_ORYSJ	BURP domain-containing protein 3 OS=Oryza sativa subsp. japonica GN=BURP3 PE=2 SV=1//1.18006e-46
Group 4_down	POPTR_0016s03410	230.6	53.6	17.8	11.9	sp|Q9C8D4|AAE11_ARATH	Butyrate--CoA ligase AAE11, peroxisomal OS=Arabidopsis thaliana GN=AAE11 PE=1 SV=1//7.24162e-18
Group 4_down	POPTR_0015s00550	430.3	330.7	149.6	88.5	sp|Q43047|COMT3_POPKI	Caffeic acid 3-O-methyltransferase 3 OS=Populus kitakamiensis GN=HOMT3 PE=3 SV=1//8.68588e-88
Group 4_down	POPTR_0015s12070	208	65.7	47.3	36.7	sp|Q39817|CALX_SOYBN	Calnexin homolog OS=Glycine max PE=2 SV=1//0
Group 4_down	POPTR_0012s01320	81.3	16.4	5.1	2.6	sp|B9I534|CASP1_POPTR	Casparian strip membrane protein POPTRDRAFT_569472 OS=Populus trichocarpa GN=POPTRDRAFT_569472 PE=3 SV=1//4.49216e-17
Group 4_down	POPTR_0006s22510	60.3	16.4	9.8	4.9	sp|B9HBX2|CASP4_POPTR	Casparian strip membrane protein POPTRDRAFT_763057 OS=Populus trichocarpa GN=POPTRDRAFT_763057 PE=2 SV=1//1.78073e-16
Group 4_down	POPTR_0006s20030	161.4	41	27.1	27.6	sp|O65554|CIPK6_ARATH	CBL-interacting serine/threonine-protein kinase 6 OS=Arabidopsis thaliana GN=CIPK6 PE=1 SV=1//0
Group 4_down	POPTR_0010s07350	23.5	8.6	7	2.5	sp|F4HWQ8|CVIF1_ARATH	Cell wall / vacuolar inhibitor of fructosidase 1 OS=Arabidopsis thaliana GN=C/VIF1 PE=1 SV=1//3.45048e-38
Group 4_down	POPTR_0016s00350	37.2	20.2	11.1	1.1	sp|O49603|CVIF2_ARATH	Cell wall / vacuolar inhibitor of fructosidase 2 OS=Arabidopsis thaliana GN=C/VIF2 PE=1 SV=1//3.41121e-17
Group 4_down	POPTR_0003s17540	85.9	33	19.4	11.7	sp|P48386|CHS1_CAMSI	Chalcone synthase 1 OS=Camellia sinensis GN=CHS1 PE=2 SV=1//0
Group 4_down	POPTR_0014s14200	1885	475.8	295	219.7	sp|Q9XJ57|CHS2_CITSI	Chalcone synthase 2 OS=Citrus sinensis GN=CHS2 PE=2 SV=1//1.27172e-22
Group 4_down	POPTR_0001s47360	50.4	16.3	15.6	6.3	sp|Q9FYB5|DNJ11_ARATH	Chaperone protein dnaJ 11, chloroplastic OS=Arabidopsis thaliana GN=ATJ11 PE=1 SV=2//9.92631e-19
Group 4_down	POPTR_0002s22220	292.7	123.4	115.9	50	sp|P27518|CB21_GOSHI	Chlorophyll a-b binding protein 151, chloroplastic OS=Gossypium hirsutum GN=CAB-151 PE=2 SV=2//5.68227e-15
Group 4_down	POPTR_0014s16300	145.5	49.3	43.6	13.6	sp|P27518|CB21_GOSHI	Chlorophyll a-b binding protein 151, chloroplastic OS=Gossypium hirsutum GN=CAB-151 PE=2 SV=2//6.40771e-17
Group 4_down	POPTR_0001s13800	54.6	17.9	14.8	9.7	sp|P10708|CB12_SOLLC	Chlorophyll a-b binding protein 7, chloroplastic OS=Solanum lycopersicum GN=CAB7 PE=3 SV=1//8.66492e-160
Group 4_down	POPTR_0005s26070	291	162.7	71.6	15.8	sp|P27490|CB28_PEA	Chlorophyll a-b binding protein 8, chloroplastic OS=Pisum sativum GN=CAB8 PE=1 SV=1//1.71523e-33
Group 4_down	POPTR_0014s17070	407.5	159.7	93.4	45.4	sp|P27522|CB13_SOLLC	Chlorophyll a-b binding protein 8, chloroplastic OS=Solanum lycopersicum GN=CAB8 PE=3 SV=1//8.9528e-105
Group 4_down	POPTR_0003s01450	114.1	41.6	29.5	10.7	sp|P27524|CB4A_SOLLC	Chlorophyll a-b binding protein CP24 10A, chloroplastic OS=Solanum lycopersicum GN=CAP10A PE=3 SV=1//2.2469e-142
Group 4_down	POPTR_0015s07340	132.4	44.7	38.5	25.2	sp|Q9SQL2|CB24_PEA	Chlorophyll a-b binding protein P4, chloroplastic OS=Pisum sativum GN=lhcA-P4 PE=1 SV=1//4.49485e-150
Group 4_down	POPTR_0002s24250	67.4	28.1	18.2	5.1	sp|Q84W98|CLE41_ARATH	CLAVATA3/ESR (CLE)-related protein 41 OS=Arabidopsis thaliana GN=CLE41 PE=1 SV=1//1.96831e-07
Group 4_down	POPTR_0015s07120	46.4	22.4	13	6.1	sp|Q9LFW3|COBL4_ARATH	COBRA-like protein 4 OS=Arabidopsis thaliana GN=COBL4 PE=2 SV=2//6.05295e-15
Group 4_down	POPTR_0010s20030	72.1	14.2	11.6	4.3	sp|O04197|COI1_ARATH	Coronatine-insensitive protein 1 OS=Arabidopsis thaliana GN=COI1 PE=1 SV=1//0
Group 4_down	POPTR_0014s04930	25.9	7.2	5.1	2.3	sp|O80513|CCU41_ARATH	Cyclin-U4-1 OS=Arabidopsis thaliana GN=CYCU4-1 PE=1 SV=1//2.62831e-94
Group 4_down	POPTR_0011s07310	40.8	4.7	4.1	2.9	sp|P43297|RD21A_ARATH	Cysteine proteinase RD21a OS=Arabidopsis thaliana GN=RD21A PE=1 SV=1//6.52738e-11
Group 4_down	POPTR_0006s14370	177	65.7	58	23.7	sp|P24465|C71A1_PERAE	Cytochrome P450 71A1 OS=Persea americana GN=CYP71A1 PE=1 SV=2//1.22611e-122
Group 4_down	POPTR_0018s05370	129.3	39	41.6	22.6	sp|P24465|C71A1_PERAE	Cytochrome P450 71A1 OS=Persea americana GN=CYP71A1 PE=1 SV=2//1.77669e-125
Group 4_down	POPTR_0001s16800	189	51.9	45.6	23.8	sp|P24465|C71A1_PERAE	Cytochrome P450 71A1 OS=Persea americana GN=CYP71A1 PE=1 SV=2//2.18063e-133
Group 4_down	POPTR_0010s14950	78	15.8	5.4	4.8	sp|O48786|C734A_ARATH	Cytochrome P450 734A1 OS=Arabidopsis thaliana GN=CYP734A1 PE=2 SV=1//1.87012e-07
Group 4_down	POPTR_0014s04250	191.8	55.7	41.6	31.2	sp|O48786|C734A_ARATH	Cytochrome P450 734A1 OS=Arabidopsis thaliana GN=CYP734A1 PE=2 SV=1//9.63858e-07
Group 4_down	POPTR_0006s05710	133.8	10.1	2.5	2.2	sp|Q42798|C93A1_SOYBN	Cytochrome P450 93A1 OS=Glycine max GN=CYP93A1 PE=2 SV=1//0
Group 4_down	POPTR_0006s05690	56.9	25.5	12.5	11	sp|Q42798|C93A1_SOYBN	Cytochrome P450 93A1 OS=Glycine max GN=CYP93A1 PE=2 SV=1//2.96144e-105
Group 4_down	POPTR_0006s05670	213	87.9	35.9	31.7	sp|Q42798|C93A1_SOYBN	Cytochrome P450 93A1 OS=Glycine max GN=CYP93A1 PE=2 SV=1//4.52933e-146
Group 4_down	POPTR_0003s19260	27	19.3	5.4	4	sp|Q8L5A7|SOT15_ARATH	Cytosolic sulfotransferase 15 OS=Arabidopsis thaliana GN=SOT15 PE=1 SV=1//9.47768e-134
Group 4_down	POPTR_0009s09950	51.4	21.9	12.9	7.4	sp|O04130|SERA_ARATH	D-3-phosphoglycerate dehydrogenase, chloroplastic OS=Arabidopsis thaliana GN=At1g17745 PE=1 SV=2//0
Group 4_down	POPTR_0019s00760	99.9	40.7	17.3	5.5	sp|Q07502|DEF_SOYBN	Defensin-like protein OS=Glycine max PE=3 SV=1//1.09383e-10
Group 4_down	POPTR_0018s00270	76	32.7	17.2	5.6	sp|Q9LYD3|DREB3_ARATH	Dehydration-responsive element-binding protein 3 OS=Arabidopsis thaliana GN=DREB3 PE=2 SV=1//2.5029e-66
Group 4_down	POPTR_0019s00670	151.1	33.9	26.1	4.9	sp|Q08298|RD22_ARATH	Dehydration-responsive protein RD22 OS=Arabidopsis thaliana GN=RD22 PE=2 SV=1//1.63371e-13
Group 4_down	POPTR_0019s00660	359.5	83.1	39.6	10.5	sp|Q08298|RD22_ARATH	Dehydration-responsive protein RD22 OS=Arabidopsis thaliana GN=RD22 PE=2 SV=1//9.84424e-61
Group 4_down	POPTR_0004s08890	31.2	10.9	11.8	2.8	sp|Q84TQ7|GAI_GOSHI	DELLA protein GAI OS=Gossypium hirsutum GN=GAI PE=2 SV=1//0
Group 4_down	POPTR_0006s24460	66.5	23.8	22.2	9.2	sp|Q43469|SLD1_HELAN	Delta(8)-fatty-acid desaturase OS=Helianthus annuus GN=sld1 PE=1 SV=1//0
Group 4_down	POPTR_0003s13420	111.7	14.6	8.3	4.9	sp|P13240|DR206_PEA	Disease resistance response protein 206 OS=Pisum sativum GN=PI206 PE=2 SV=2//3.48022e-64
Group 4_down	POPTR_0010s21860	79.5	13.7	6.3	2.9	sp|P13240|DR206_PEA	Disease resistance response protein 206 OS=Pisum sativum GN=PI206 PE=2 SV=2//3.77652e-08
Group 4_down	POPTR_0003s21450	58.7	31	20.4	5	sp|P13240|DR206_PEA	Disease resistance response protein 206 OS=Pisum sativum GN=PI206 PE=2 SV=2//4.86883e-15
Group 4_down	POPTR_0010s21870	75.8	12.2	5.6	1.6	sp|P13240|DR206_PEA	Disease resistance response protein 206 OS=Pisum sativum GN=PI206 PE=2 SV=2//8.53949e-10
Group 4_down	POPTR_0013s07370	29.6	12	8.5	3.5	sp|Q9CWP8|DPOD4_MOUSE	DNA polymerase delta subunit 4 OS=Mus musculus GN=Pold4 PE=2 SV=1//1.73169e-10
Group 4_down	POPTR_0001s05520	44.3	44.4	19.1	2.2	sp|Q00874|DR100_ARATH	DNA-damage-repair/toleration protein DRT100 OS=Arabidopsis thaliana GN=DRT100 PE=2 SV=2//2.77075e-137
Group 4_down	POPTR_0009s06880	66.4	18.9	12.7	3.3	sp|Q00874|DR100_ARATH	DNA-damage-repair/toleration protein DRT100 OS=Arabidopsis thaliana GN=DRT100 PE=2 SV=2//9.20199e-166
Group 4_down	POPTR_0002s13100	17.1	26	23.9	2.8	sp|Q9SX97|DOF16_ARATH	Dof zinc finger protein DOF1.6 OS=Arabidopsis thaliana GN=DOF1.6 PE=2 SV=1//8.98985e-24
Group 4_down	POPTR_0005s13990	16.9	24.4	26.9	4.7	sp|Q39088|DOF34_ARATH	Dof zinc finger protein DOF3.4 OS=Arabidopsis thaliana GN=DOF3.4 PE=1 SV=2//5.96127e-06
Group 4_down	POPTR_0015s03520	36.1	27.7	22.6	6.2	sp|Q8LDR0|DOF54_ARATH	Dof zinc finger protein DOF5.4 OS=Arabidopsis thaliana GN=DOF5.4 PE=2 SV=2//1.44492e-41
Group 4_down	POPTR_0001s11240	61.4	6.7	4	1	sp|Q9SK27|ENL1_ARATH	Early nodulin-like protein 1 OS=Arabidopsis thaliana GN=At2g25060 PE=1 SV=2//7.90435e-13
Group 4_down	POPTR_0019s09740	81.3	26	14.7	5.9	sp|Q9C9H5|GUN9_ARATH	Endoglucanase 9 OS=Arabidopsis thaliana GN=CEL3 PE=1 SV=1//4.79966e-14
Group 4_down	POPTR_0004s04700	42.9	34.6	18.4	6.5	sp|Q94ID6|ERF81_ARATH	Ethylene-responsive transcription factor 12 OS=Arabidopsis thaliana GN=ERF12 PE=2 SV=1//1.20587e-37
Group 4_down	POPTR_0011s05570	15.5	34.7	35.9	7.1	sp|Q94ID6|ERF81_ARATH	Ethylene-responsive transcription factor 12 OS=Arabidopsis thaliana GN=ERF12 PE=2 SV=1//2.26462e-36
Group 4_down	POPTR_0002s01950	26.8	21.6	15.1	1.2	sp|Q9LNU3|EXP11_ARATH	Expansin-A11 OS=Arabidopsis thaliana GN=EXPA11 PE=2 SV=1//7.62894e-143
Group 4_down	POPTR_0006s08630	48.5	37.3	45.4	9.9	sp|O80932|EXPA3_ARATH	Expansin-A3 OS=Arabidopsis thaliana GN=EXPA3 PE=2 SV=1//1.53112e-10
Group 4_down	POPTR_0001s24760	93.6	24.8	20	1.9	sp|Q38865|EXPA6_ARATH	Expansin-A6 OS=Arabidopsis thaliana GN=EXPA6 PE=2 SV=2//1.10225e-09
Group 4_down	POPTR_0009s03710	84	24	12.9	6.2	sp|Q38865|EXPA6_ARATH	Expansin-A6 OS=Arabidopsis thaliana GN=EXPA6 PE=2 SV=2//5.52724e-10
Group 4_down	POPTR_0016s09010	53.9	16.3	15.3	1.8	sp|Q8LEJ6|FLA11_ARATH	Fasciclin-like arabinogalactan protein 11 OS=Arabidopsis thaliana GN=FLA11 PE=2 SV=2//4.96122e-61
Group 4_down	POPTR_0006s13120	60.1	27.8	20.2	1.2	sp|Q8LEJ6|FLA11_ARATH	Fasciclin-like arabinogalactan protein 11 OS=Arabidopsis thaliana GN=FLA11 PE=2 SV=2//8.75416e-61
Group 4_down	POPTR_0015s14570	164.3	64.9	56	6.7	sp|Q8LEE9|FLA12_ARATH	Fasciclin-like arabinogalactan protein 12 OS=Arabidopsis thaliana GN=FLA12 PE=2 SV=2//2.04969e-62
Group 4_down	POPTR_0001s32800	31.4	14.7	14.1	4	sp|Q8LEE9|FLA12_ARATH	Fasciclin-like arabinogalactan protein 12 OS=Arabidopsis thaliana GN=FLA12 PE=2 SV=2//2.05934e-55
Group 4_down	POPTR_0013s12490	123.3	48.2	21.2	6.9	sp|Q9FFH6|FLA13_ARATH	Fasciclin-like arabinogalactan protein 13 OS=Arabidopsis thaliana GN=FLA13 PE=1 SV=1//3.91526e-54
Group 4_down	POPTR_0019s12310	215.8	55.9	22.2	13.2	sp|Q9FFH6|FLA13_ARATH	Fasciclin-like arabinogalactan protein 13 OS=Arabidopsis thaliana GN=FLA13 PE=1 SV=1//8.80234e-51
Group 4_down	POPTR_0014s06740	179.3	54	52.8	28.3	sp|O22126|FLA8_ARATH	Fasciclin-like arabinogalactan protein 8 OS=Arabidopsis thaliana GN=FLA8 PE=1 SV=1//6.18468e-169
Group 4_down	POPTR_0004s22810	209	76.8	61	13.4	sp|Q9ZTS2|FER_CAPAN	Ferredoxin, chloroplastic OS=Capsicum annuum GN=AP1 PE=1 SV=1//1.72846e-65
Group 4_down	POPTR_0001s47450	109.8	22.9	28.6	6.7	sp|Q9ZTS2|FER_CAPAN	Ferredoxin, chloroplastic OS=Capsicum annuum GN=AP1 PE=1 SV=1//9.73771e-53
Group 4_down	POPTR_0014s08390	195.4	46.5	5.7	5.6	sp|Q9FLW2|FRO5_ARATH	Ferric reduction oxidase 5 OS=Arabidopsis thaliana GN=FRO5 PE=2 SV=1//1.95249e-10
Group 4_down	POPTR_0005s10070	384	276	17	38.2	sp|Q9LHN8|F6H1_ARATH	Feruloyl CoA ortho-hydroxylase 1 OS=Arabidopsis thaliana GN=F6&amp;apos;H1 PE=1 SV=1//2.38463e-104
Group 4_down	POPTR_0003s06510	136.5	29.8	35	16.5	sp|O04790|C75A7_EUSER	Flavonoid 3&amp;apos;,5&amp;apos;-hydroxylase OS=Eustoma exaltatum subsp. russellianum GN=CYP75A7 PE=2 SV=1//6.37846e-35
Group 4_down	POPTR_0004s14680	87.3	15.6	7.2	2	sp|Q9ZWQ9|FLS_CITUN	Flavonol synthase/flavanone 3-hydroxylase OS=Citrus unshiu GN=FLS PE=1 SV=1//0
Group 4_down	POPTR_0034s00300	54.1	58.8	57.6	5.3	sp|Q0E1D7|FLP3_ORYSJ	Flowering-promoting factor 1-like protein 3 OS=Oryza sativa subsp. japonica GN=Os02g0460200 PE=2 SV=1//1.59479e-48
Group 4_down	POPTR_0006s25410	17.1	10.3	8.5	1.5	sp|P69781|GAT12_ARATH	GATA transcription factor 12 OS=Arabidopsis thaliana GN=GATA12 PE=2 SV=1//4.88397e-77
Group 4_down	POPTR_0007s11810	26.2	14.2	11	3.3	sp|O80470|GDL38_ARATH	GDSL esterase/lipase At2g23540 OS=Arabidopsis thaliana GN=At2g23540 PE=2 SV=1//1.09091e-25
Group 4_down	POPTR_0011s07650	36.1	12.5	5.4	7.8	sp|Q6NMR9|GDL84_ARATH	GDSL esterase/lipase At5g45920 OS=Arabidopsis thaliana GN=At5g45920 PE=2 SV=1//5.25134e-52
Group 4_down	POPTR_0016s12310	23.2	10.1	7.3	1.1	sp|Q9SRM5|CPR49_ARATH	GDSL esterase/lipase CPRD49 OS=Arabidopsis thaliana GN=CPRD49 PE=2 SV=1//8.88762e-102
Group 4_down	POPTR_0013s00240	877	392.4	182.7	112.9	sp|Q6I544|GL52_ORYSJ	Germin-like protein 5-1 OS=Oryza sativa subsp. japonica GN=Os05g0277500 PE=2 SV=1//3.50317e-94
Group 4_down	POPTR_0001s17620	119.7	43.9	19.5	13.5	sp|O04706|GAO1B_WHEAT	Gibberellin 20 oxidase 1-B OS=Triticum aestivum GN=GA20ox1B PE=2 SV=1//5.36607e-19
Group 4_down	POPTR_0001s17630	310.2	72.8	26.5	29.7	sp|O04705|GAO1D_WHEAT	Gibberellin 20 oxidase 1-D OS=Triticum aestivum GN=GA20ox1D PE=1 SV=1//4.32431e-23
Group 4_down	POPTR_0011s15560	27.5	8.5	9.2	4.2	sp|Q8L868|E1311_ARATH	Glucan endo-1,3-beta-glucosidase 11 OS=Arabidopsis thaliana GN=At1g32860 PE=1 SV=1//3.14348e-173
Group 4_down	POPTR_0002s00860	41.4	12.9	12.4	6	sp|Q8VYE5|E1312_ARATH	Glucan endo-1,3-beta-glucosidase 12 OS=Arabidopsis thaliana GN=At4g29360 PE=1 SV=1//1.81102e-109
Group 4_down	POPTR_0010s16640	107.3	57.6	49.9	17.1	sp|Q9FNQ2|E13L2_ARATH	Glucan endo-1,3-beta-glucosidase-like protein 2 OS=Arabidopsis thaliana GN=At5g61130 PE=1 SV=1//4.09858e-22
Group 4_down	POPTR_0013s10240	115.4	31.3	22.9	6.9	sp|Q9LQ32|GXM3_ARATH	Glucuronoxylan 4-O-methyltransferase 3 OS=Arabidopsis thaliana GN=GXM3 PE=1 SV=1//1.82198e-122
Group 4_down	POPTR_0004s08380	104.2	39.9	22.3	11.5	sp|P51118|GLNA1_VITVI	Glutamine synthetase cytosolic isozyme 1 OS=Vitis vinifera GN=GS1-1 PE=2 SV=1//0
Group 4_down	POPTR_0018s13330	109.5	43.8	28.5	12	sp|Q8LFQ6|GRXC4_ARATH	Glutaredoxin-C4 OS=Arabidopsis thaliana GN=GRXC4 PE=2 SV=2//2.05006e-10
Group 4_down	POPTR_0006s24340	117.6	27.9	32.7	18.6	sp|Q8L9S3|GRXC6_ARATH	Glutaredoxin-C6 OS=Arabidopsis thaliana GN=GRXC6 PE=2 SV=2//3.10643e-56
Group 4_down	POPTR_0017s02090	659.8	115.6	92.1	65.6	sp|Q9FE46|GSTFC_ARATH	Glutathione S-transferase F12 OS=Arabidopsis thaliana GN=GSTF12 PE=1 SV=1//1.30396e-85
Group 4_down	POPTR_0010s03960	64.6	48	16.2	4.3	sp|Q9FUS8|GSTUH_ARATH	Glutathione S-transferase U17 OS=Arabidopsis thaliana GN=GSTU17 PE=2 SV=1//3.60166e-101
Group 4_down	POPTR_0002s22600	81.1	26.3	21.1	7.4	sp|P09672|G3PA_SINAL	Glyceraldehyde-3-phosphate dehydrogenase A, chloroplastic (Fragment) OS=Sinapis alba GN=GAPA PE=2 SV=1//1.08259e-31
Group 4_down	POPTR_0014s13660	75.9	15.7	13.6	4	sp|P09672|G3PA_SINAL	Glyceraldehyde-3-phosphate dehydrogenase A, chloroplastic (Fragment) OS=Sinapis alba GN=GAPA PE=2 SV=1//1.30351e-31
Group 4_down	POPTR_0014s01320	25.6	10	7.2	2.8	sp|Q6AWY3|GRF6_ORYSJ	Growth-regulating factor 6 OS=Oryza sativa subsp. japonica GN=GRF6 PE=2 SV=2//1.12762e-102
Group 4_down	POPTR_0005s14720	59	7.5	3.1	2.2	sp|Q9SZN7|HIP26_ARATH	Heavy metal-associated isoprenylated plant protein 26 OS=Arabidopsis thaliana GN=HIPP26 PE=1 SV=1//1.51511e-19
Group 4_down	POPTR_0008s20710	35.3	12.7	8.3	2.7	sp|Q9SZN7|HIP26_ARATH	Heavy metal-associated isoprenylated plant protein 26 OS=Arabidopsis thaliana GN=HIPP26 PE=1 SV=1//3.35837e-08
Group 4_down	POPTR_0007s06000	7.1	23.8	13.3	3.5	sp|Q9SZN7|HIP26_ARATH	Heavy metal-associated isoprenylated plant protein 26 OS=Arabidopsis thaliana GN=HIPP26 PE=1 SV=1//8.50304e-07
Group 4_down	POPTR_0015s09670	205.6	51.7	20.3	19.7	sp|Q9FGS5|NRT31_ARATH	High-affinity nitrate transporter 3.1 OS=Arabidopsis thaliana GN=NRT3.1 PE=1 SV=1//9.20389e-54
Group 4_down	POPTR_0003s22120	28.5	14.9	8.6	3.6	sp|P68428|H32_WHEAT	Histone H3.2 OS=Triticum aestivum PE=1 SV=2//3.1345e-78
Group 4_down	POPTR_0007s14000	22.2	14.1	6.9	3.7	sp|P0CG89|H4_SOYBN	Histone H4 OS=Glycine max PE=3 SV=1//9.93121e-46
Group 4_down	POPTR_0002s11390	29.2	6.6	6.5	2.8	sp|O04135|KNAP2_MALDO	Homeobox protein knotted-1-like 2 OS=Malus domestica PE=2 SV=1//1.50436e-73
Group 4_down	POPTR_0002s11400	42.5	9.1	8.4	4.2	sp|O04135|KNAP2_MALDO	Homeobox protein knotted-1-like 2 OS=Malus domestica PE=2 SV=1//5.41493e-83
Group 4_down	POPTR_0005s25030	101.1	72.5	33.4	16.6	sp|E1U332|ALL12_OLEEU	Isoflavone reductase-like protein OS=Olea europaea PE=1 SV=1//2.46049e-173
Group 4_down	POPTR_0010s12110	697.5	402.2	191.3	123.3	sp|P85524|KIRO_ACTDE	Kirola OS=Actinidia deliciosa PE=1 SV=1//9.36177e-11
Group 4_down	POPTR_0016s09930	36.4	20.5	9.2	3.9	sp|Q9SR40|LAC7_ARATH	Laccase-7 OS=Arabidopsis thaliana GN=LAC7 PE=2 SV=1//1.15935e-18
Group 4_down	POPTR_0006s25330	29.4	11.4	6	2.5	sp|P59082|LFS_ALLCE	Lachrymatory-factor synthase OS=Allium cepa GN=LFS PE=1 SV=1//2.65439e-17
Group 4_down	POPTR_0007s11600	52.5	21.3	18.2	8.9	sp|P29162|ASOL_TOBAC	L-ascorbate oxidase homolog OS=Nicotiana tabacum PE=2 SV=1//0
Group 4_down	POPTR_0019s11800	164.7	81.2	98.4	27.9	sp|P80691|LSPI_CARPA	Latex serine proteinase inhibitor OS=Carica papaya PE=1 SV=1//1.23102e-08
Group 4_down	POPTR_0007s14500	71.2	23.8	18.6	8.9	sp|O49545|BAME1_ARATH	Leucine-rich repeat receptor-like serine/threonine-protein kinase BAM1 OS=Arabidopsis thaliana GN=BAM1 PE=1 SV=1//0
Group 4_down	POPTR_0008s11540	59.6	18.5	14	10.8	sp|Q84V83|LAR_DESUN	Leucoanthocyanidin reductase OS=Desmodium uncinatum GN=LAR PE=1 SV=1//8.17886e-07
Group 4_down	POPTR_0013s02800	68.8	12.1	2.5	1.2	sp|P93149|C93B1_GLYEC	Licodione synthase OS=Glycyrrhiza echinata GN=CYP93B1 PE=1 SV=2//2.68713e-59
Group 4_down	POPTR_0004s09920	93.4	22	10.7	10.5	sp|Q9M886|LBD41_ARATH	LOB domain-containing protein 41 OS=Arabidopsis thaliana GN=LBD41 PE=2 SV=1//1.59982e-89
Group 4_down	POPTR_0006s04960	34.5	10.9	4.8	1.7	sp|Q9FNB0|CHLH_ARATH	Magnesium-chelatase subunit ChlH, chloroplastic OS=Arabidopsis thaliana GN=CHLH PE=1 SV=1//1.58849e-66
Group 4_down	POPTR_0001s41630	98.1	23.6	9.9	6	sp|O65200|PYRC1_PYRCO	Major allergen Pyr c 1 OS=Pyrus communis GN=PYRC1 PE=1 SV=1//3.03996e-09
Group 4_down	POPTR_0004s03290	284.8	116.1	43.8	38.5	sp|P43177|BEV1D_BETPN	Major pollen allergen Bet v 1-D/H OS=Betula pendula GN=BETV1D PE=1 SV=2//2.05523e-26
Group 4_down	POPTR_0004s03300	357.7	124.1	41.7	29.6	sp|P43177|BEV1D_BETPN	Major pollen allergen Bet v 1-D/H OS=Betula pendula GN=BETV1D PE=1 SV=2//3.15448e-27
Group 4_down	POPTR_0005s20350	62	13.6	1.6	5	sp|Q8H4H5|NRAM5_ORYSJ	Metal transporter Nramp5 OS=Oryza sativa subsp. japonica GN=NRAMP5 PE=2 SV=1//2.92088e-17
Group 4_down	POPTR_0005s20320	72.4	15.7	2.3	6.5	sp|Q8H4H5|NRAM5_ORYSJ	Metal transporter Nramp5 OS=Oryza sativa subsp. japonica GN=NRAMP5 PE=2 SV=1//4.96206e-16
Group 4_down	POPTR_0019s13150	4152.6	1059	133.2	285.5	sp|P43390|MT2_ACTDE	Metallothionein-like protein type 2 OS=Actinidia deliciosa GN=pKIWI504 PE=2 SV=1//2.49425e-20
Group 4_down	POPTR_0001s07670	367.4	88.3	33.8	50.4	sp|P43390|MT2_ACTDE	Metallothionein-like protein type 2 OS=Actinidia deliciosa GN=pKIWI504 PE=2 SV=1//3.76533e-06
Group 4_down	POPTR_0019s08980	182.2	72.9	31.7	30.4	sp|Q9SG92|MES17_ARATH	Methylesterase 17 OS=Arabidopsis thaliana GN=MES17 PE=1 SV=1//4.88638e-120
Group 4_down	POPTR_0017s03410	29.5	58.1	69.2	9.7	sp|P13087|MIRA_RICDU	Miraculin OS=Richadella dulcifica PE=1 SV=3//3.16112e-48
Group 4_down	POPTR_0015s10900	25.2	7.3	3.6	5	sp|Q8IU29|MOCOS_BOMMO	Molybdenum cofactor sulfurase OS=Bombyx mori GN=mal PE=2 SV=1//2.20416e-06
Group 4_down	POPTR_0005s01730	45.4	43.2	12.8	8.2	sp|Q9XGI7|NAS_SOLLC	Nicotianamine synthase OS=Solanum lycopersicum GN=CHLN PE=2 SV=1//3.41432e-137
Group 4_down	POPTR_0004s20440	137.5	57.3	5.1	11.2	sp|Q9XGI7|NAS_SOLLC	Nicotianamine synthase OS=Solanum lycopersicum GN=CHLN PE=2 SV=1//4.10959e-98
Group 4_down	POPTR_0005s15900	9.1	62.7	16.8	5.9	sp|Q5NE24|NSP2_MEDTR	Nodulation-signaling pathway 2 protein OS=Medicago truncatula GN=NSP2 PE=1 SV=1//0
Group 4_down	POPTR_0005s15210	35.6	11.3	8.3	3.9	sp|P82353|NLTP2_PRUAR	Non-specific lipid-transfer protein 2 OS=Prunus armeniaca PE=1 SV=1//2.044e-21
Group 4_down	POPTR_0012s05050	45.6	11.7	8.5	1	sp|P82353|NLTP2_PRUAR	Non-specific lipid-transfer protein 2 OS=Prunus armeniaca PE=1 SV=1//6.06651e-22
Group 4_down	POPTR_0015s03910	109	21.4	17.1	4.8	sp|P82353|NLTP2_PRUAR	Non-specific lipid-transfer protein 2 OS=Prunus armeniaca PE=1 SV=1//9.13953e-22
Group 4_down	POPTR_0005s23340	50.2	14.3	7.9	2	sp|Q9ZQI8|NLTL2_ARATH	Non-specific lipid-transfer protein-like protein At2g13820 OS=Arabidopsis thaliana GN=At2g13820 PE=1 SV=1//3.21813e-14
Group 4_down	POPTR_0001s04590	54.8	30.6	17	10.1	sp|Q8VYI9|NLTL5_ARATH	Non-specific lipid-transfer protein-like protein At5g64080 OS=Arabidopsis thaliana GN=At5g64080 PE=1 SV=1//1.17648e-06
Group 4_down	POPTR_0004s05280	230.3	71.6	21.5	10.1	sp|Q94CD1|HHT1_ARATH	Omega-hydroxypalmitate O-feruloyl transferase OS=Arabidopsis thaliana GN=HHT1 PE=1 SV=1//2.77542e-12
Group 4_down	POPTR_0001s24430	47.9	11.4	7.5	2.8	sp|Q41350|OLP1_SOLLC	Osmotin-like protein OS=Solanum lycopersicum PE=1 SV=1//3.58859e-129
Group 4_down	POPTR_0009s03410	430.8	187.8	136.4	31.4	sp|Q41350|OLP1_SOLLC	Osmotin-like protein OS=Solanum lycopersicum PE=1 SV=1//4.56736e-23
Group 4_down	POPTR_0016s13540	28.9	10.9	8	3.1	sp|Q9SCU1|PATL6_ARATH	Patellin-6 OS=Arabidopsis thaliana GN=PATL6 PE=2 SV=1//0
Group 4_down	POPTR_0004s17890	51.5	15.5	11.8	2	sp|P28493|PR5_ARATH	Pathogenesis-related protein 5 OS=Arabidopsis thaliana GN=At1g75040 PE=1 SV=1//2.79414e-80
Group 4_down	POPTR_0002s18620	59.2	14.8	9.1	6.7	sp|Q41651|CYPB_VICFA	Peptidyl-prolyl cis-trans isomerase, chloroplastic OS=Vicia faba PE=1 SV=1//4.88503e-18
Group 4_down	POPTR_0006s13190	276.9	198	90	18	sp|Q42580|PER21_ARATH	Peroxidase 21 OS=Arabidopsis thaliana GN=PER21 PE=1 SV=1//2.96511e-172
Group 4_down	POPTR_0011s00280	384.1	166.1	59	23.3	sp|Q43735|PER27_ARATH	Peroxidase 27 OS=Arabidopsis thaliana GN=PER27 PE=1 SV=1//3.19776e-12
Group 4_down	POPTR_1748s00200	102.2	41.1	14.7	8.4	sp|Q43735|PER27_ARATH	Peroxidase 27 OS=Arabidopsis thaliana GN=PER27 PE=1 SV=1//3.66537e-13
Group 4_down	POPTR_0019s09150	177.1	65.8	25.7	8.8	sp|Q43735|PER27_ARATH	Peroxidase 27 OS=Arabidopsis thaliana GN=PER27 PE=1 SV=1//6.89141e-12
Group 4_down	POPTR_0007s02580	387.5	137.8	85.3	41.9	sp|O23044|PER3_ARATH	Peroxidase 3 OS=Arabidopsis thaliana GN=PER3 PE=2 SV=1//3.40343e-172
Group 4_down	POPTR_0012s03980	141.7	52.8	29.8	6.4	sp|O23044|PER3_ARATH	Peroxidase 3 OS=Arabidopsis thaliana GN=PER3 PE=2 SV=1//7.29472e-09
Group 4_down	POPTR_0001s34660	31.6	8.5	6.8	2.5	sp|Q9LHA7|PER31_ARATH	Peroxidase 31 OS=Arabidopsis thaliana GN=PER31 PE=2 SV=1//6.32633e-155
Group 4_down	POPTR_0013s15250	90.7	40.5	19.6	6.1	sp|A7NY33|PER4_VITVI	Peroxidase 4 OS=Vitis vinifera GN=GSVIVT00023967001 PE=1 SV=1//3.97382e-16
Group 4_down	POPTR_0002s03260	50.5	16.9	9	4.1	sp|Q96512|PER9_ARATH	Peroxidase 9 OS=Arabidopsis thaliana GN=PER9 PE=1 SV=1//1.27546e-168
Group 4_down	POPTR_0003s21660	132.8	35.3	15.2	9.3	sp|Q42517|PERN_ARMRU	Peroxidase N OS=Armoracia rusticana GN=HRPN PE=2 SV=1//2.63686e-147
Group 4_down	POPTR_0018s07400	40	15.7	9.5	3.4	sp|Q6QPJ6|PRXQ_POPJC	Peroxiredoxin Q, chloroplastic OS=Populus jackii GN=PRXQ PE=1 SV=1//5.59557e-114
Group 4_down	POPTR_0005s06420	47.8	17.1	9	3.9	sp|P49107|PSAN_ARATH	Photosystem I reaction center subunit N, chloroplastic OS=Arabidopsis thaliana GN=PSAN PE=1 SV=2//1.74193e-71
Group 4_down	POPTR_0011s17170	39.7	8.2	8.3	1.3	sp|Q9S7N7|PSAG_ARATH	Photosystem I reaction center subunit V, chloroplastic OS=Arabidopsis thaliana GN=PSAG PE=1 SV=1//2.2397e-64
Group 4_down	POPTR_0001s47590	132.6	56.5	53.2	17.7	sp|Q9S7N7|PSAG_ARATH	Photosystem I reaction center subunit V, chloroplastic OS=Arabidopsis thaliana GN=PSAG PE=1 SV=1//5.92621e-65
Group 4_down	POPTR_0001s26410	273.3	69.7	48.6	17.3	sp|B3EWI4|PST2_PETHY	Photosystem II 5 kDa protein, chloroplastic OS=Petunia hybrida PE=1 SV=1//1.08501e-14
Group 4_down	POPTR_0008s18230	56.5	15.8	15.4	4.2	sp|P80470|PSBY_SPIOL	Photosystem II core complex proteins psbY, chloroplastic OS=Spinacia oleracea GN=PSBY PE=1 SV=2//1.27176e-08
Group 4_down	POPTR_0010s06190	67.9	23.8	18.9	6.7	sp|P80470|PSBY_SPIOL	Photosystem II core complex proteins psbY, chloroplastic OS=Spinacia oleracea GN=PSBY PE=1 SV=2//9.38114e-34
Group 4_down	POPTR_0005s24030	196.7	61.7	56.2	21.1	sp|Q41387|PSBW_SPIOL	Photosystem II reaction center W protein, chloroplastic OS=Spinacia oleracea GN=psbW PE=1 SV=1//4.77523e-28
Group 4_down	POPTR_0005s08000	87.3	15.3	10.4	3.4	sp|P33050|PSC13_MAIZE	Pollen-specific protein C13 OS=Zea mays GN=MGS1 PE=2 SV=1//1.99441e-20
Group 4_down	POPTR_0002s11880	19.6	8.8	6.4	2.5	sp|P29675|SF3_HELAN	Pollen-specific protein SF3 OS=Helianthus annuus GN=SF3 PE=2 SV=1//3.29982e-06
Group 4_down	POPTR_0001s35180	139.6	13.6	7.7	6.9	sp|Q949Z1|PGLR4_ARATH	Polygalacturonase At1g48100 OS=Arabidopsis thaliana GN=At1g48100 PE=2 SV=1//2.14041e-107
Group 4_down	POPTR_0003s07550	41	14.5	6.2	3.5	sp|P33560|TIP_ANTMA	Probable aquaporin TIP-type OS=Antirrhinum majus GN=DIP PE=2 SV=1//1.69389e-122
Group 4_down	POPTR_0001s15700	549.5	440.9	159.3	94	sp|P21653|TIP1_TOBAC	Probable aquaporin TIP-type RB7-5A OS=Nicotiana tabacum PE=2 SV=1//3.15334e-15
Group 4_down	POPTR_0004s15010	130	60.8	41.7	17.6	sp|Q9LMA7|CXE1_ARATH	Probable carboxylesterase 1 OS=Arabidopsis thaliana GN=CXE1 PE=2 SV=1//6.69811e-72
Group 4_down	POPTR_0009s10750	95.3	7.4	5.7	1.4	sp|Q9SMM9|CXE13_ARATH	Probable carboxylesterase 13 OS=Arabidopsis thaliana GN=CXE13 PE=2 SV=1//9.85736e-66
Group 4_down	POPTR_0004s15040	69.1	11.6	6.4	1.2	sp|Q9FX94|CXE5_ARATH	Probable carboxylesterase 5 OS=Arabidopsis thaliana GN=CXE5 PE=2 SV=1//2.38525e-74
Group 4_down	POPTR_0013s02050	69	23	9.4	3.9	sp|Q69V23|CESA3_ORYSJ	Probable cellulose synthase A catalytic subunit 3 [UDP-forming] OS=Oryza sativa subsp. japonica GN=CESA3 PE=2 SV=1//0
Group 4_down	POPTR_0002s01990	127.5	43.6	28.2	17	sp|Q7XWU3|CADH6_ORYSJ	Probable cinnamyl alcohol dehydrogenase 6 OS=Oryza sativa subsp. japonica GN=CAD6 PE=2 SV=2//3.70172e-14
Group 4_down	POPTR_0004s16920	46.6	10	8.7	2.9	sp|Q944G9|ALFC2_ARATH	Probable fructose-bisphosphate aldolase 2, chloroplastic OS=Arabidopsis thaliana GN=FBA2 PE=1 SV=2//0
Group 4_down	POPTR_0014s03980	32.2	41.1	32.4	8	sp|Q9LN68|GATL1_ARATH	Probable galacturonosyltransferase-like 1 OS=Arabidopsis thaliana GN=GATL1 PE=2 SV=1//5.62044e-168
Group 4_down	POPTR_0010s04780	33.8	6.4	8.8	3.8	sp|O04536|GATL9_ARATH	Probable galacturonosyltransferase-like 9 OS=Arabidopsis thaliana GN=GATL9 PE=2 SV=1//0
Group 4_down	POPTR_0878s00210	38.3	14.6	15.4	5.4	sp|Q03666|GSTX4_TOBAC	Probable glutathione S-transferase OS=Nicotiana tabacum PE=2 SV=1//2.53748e-107
Group 4_down	POPTR_0006s11840	57.5	16.5	12.8	2.7	sp|Q9M9C5|Y1680_ARATH	Probable leucine-rich repeat receptor-like protein kinase At1g68400 OS=Arabidopsis thaliana GN=At1g68400 PE=2 SV=1//1.83127e-142
Group 4_down	POPTR_0016s14690	27.6	8.6	2.3	4.4	sp|C0LGD7|Y1684_ARATH	Probable LRR receptor-like serine/threonine-protein kinase At1g06840 OS=Arabidopsis thaliana GN=At1g06840 PE=1 SV=2//0
Group 4_down	POPTR_0003s17450	63.9	23.3	16	2.8	sp|Q940Q1|PLY1_ARATH	Probable pectate lyase 1 OS=Arabidopsis thaliana GN=At1g04680 PE=2 SV=2//2.64375e-12
Group 4_down	POPTR_0015s09930	101.4	62.2	39.9	8.6	sp|Q93Z25|PLY22_ARATH	Probable pectate lyase 22 OS=Arabidopsis thaliana GN=At5g63180 PE=2 SV=1//1.60951e-16
Group 4_down	POPTR_0008s01180	23.3	6.8	7.6	2.3	sp|Q94CB1|PME25_ARATH	Probable pectinesterase/pectinesterase inhibitor 25 OS=Arabidopsis thaliana GN=PME25 PE=2 SV=1//0
Group 4_down	POPTR_0012s02170	71.5	21.9	14.1	5.1	sp|Q9M3B0|PME34_ARATH	Probable pectinesterase/pectinesterase inhibitor 34 OS=Arabidopsis thaliana GN=PME34 PE=2 SV=1//0
Group 4_down	POPTR_0015s01610	88.2	27.3	19.6	6.5	sp|Q9M3B0|PME34_ARATH	Probable pectinesterase/pectinesterase inhibitor 34 OS=Arabidopsis thaliana GN=PME34 PE=2 SV=1//8.64013e-08
Group 4_down	POPTR_0007s04020	61.1	20	9.4	4.1	sp|Q9LXD9|PME51_ARATH	Probable pectinesterase/pectinesterase inhibitor 51 OS=Arabidopsis thaliana GN=PME51 PE=2 SV=1//0
Group 4_down	POPTR_0003s00860	6.8	27.3	12.4	4	sp|Q93VV5|PTR16_ARATH	Probable peptide/nitrate transporter At1g59740 OS=Arabidopsis thaliana GN=At1g59740 PE=2 SV=1//1.51757e-07
Group 4_down	POPTR_0006s15580	22.6	11.3	10.4	2.9	sp|Q9SU79|PAO5_ARATH	Probable polyamine oxidase 5 OS=Arabidopsis thaliana GN=PAO5 PE=2 SV=1//0
Group 4_down	POPTR_0001s45900	44.9	63.3	31.2	10.1	sp|B3LFC0|Y1332_ARATH	Probable receptor-like protein kinase At1g33260 OS=Arabidopsis thaliana GN=At1g33260 PE=2 SV=1//2.51799e-105
Group 4_down	POPTR_0008s13560	103.5	42	18.5	11.6	sp|Q9FKR0|MT878_ARATH	Probable S-adenosylmethionine-dependent methyltransferase At5g38780 OS=Arabidopsis thaliana GN=At5g38780 PE=2 SV=1//6.07184e-50
Group 4_down	POPTR_0014s14310	47.3	18.4	11.4	4.9	sp|Q8LG58|XTH16_ARATH	Probable xyloglucan endotransglucosylase/hydrolase protein 16 OS=Arabidopsis thaliana GN=XTH16 PE=2 SV=2//4.66155e-31
Group 4_down	POPTR_0009s01210	258.3	60.6	23.5	8.4	sp|P93046|XTH31_ARATH	Probable xyloglucan endotransglucosylase/hydrolase protein 31 OS=Arabidopsis thaliana GN=XTH31 PE=2 SV=2//7.22469e-09
Group 4_down	POPTR_0007s14570	25.5	12.6	6.1	3.2	sp|Q8LF99|XTH6_ARATH	Probable xyloglucan endotransglucosylase/hydrolase protein 6 OS=Arabidopsis thaliana GN=XTH6 PE=2 SV=2//5.6495e-164
Group 4_down	POPTR_0015s15730	146.8	20.8	1.8	1.5	sp|Q8W245|ZIP10_ARATH	Probable zinc transporter 10 OS=Arabidopsis thaliana GN=ZIP10 PE=2 SV=2//2.73055e-153
Group 4_down	POPTR_0010s13830	37.6	10.5	9.1	1.5	sp|Q9LS40|ASPG1_ARATH	Protein ASPARTIC PROTEASE IN GUARD CELL 1 OS=Arabidopsis thaliana GN=ASPG1 PE=1 SV=1//0
Group 4_down	POPTR_0015s02540	56.4	22.2	18.1	1.7	sp|Q9LS40|ASPG1_ARATH	Protein ASPARTIC PROTEASE IN GUARD CELL 1 OS=Arabidopsis thaliana GN=ASPG1 PE=1 SV=1//0
Group 4_down	POPTR_0001s03320	27.4	12	5.3	3	sp|Q9LS40|ASPG1_ARATH	Protein ASPARTIC PROTEASE IN GUARD CELL 1 OS=Arabidopsis thaliana GN=ASPG1 PE=1 SV=1//2.96186e-55
Group 4_down	POPTR_0018s02960	284.8	88.6	55.7	17.7	sp|Q9LS40|ASPG1_ARATH	Protein ASPARTIC PROTEASE IN GUARD CELL 1 OS=Arabidopsis thaliana GN=ASPG1 PE=1 SV=1//4.11967e-53
Group 4_down	POPTR_0002s17270	110.1	38.1	45.6	8	sp|Q9LS40|ASPG1_ARATH	Protein ASPARTIC PROTEASE IN GUARD CELL 1 OS=Arabidopsis thaliana GN=ASPG1 PE=1 SV=1//5.81022e-121
Group 4_down	POPTR_0007s04120	100.4	9.4	6	1.4	sp|Q9LHE3|ASPG2_ARATH	Protein ASPARTIC PROTEASE IN GUARD CELL 2 OS=Arabidopsis thaliana GN=ASPG2 PE=2 SV=1//0
Group 4_down	POPTR_0011s05640	110	80.8	69	7.7	sp|Q01197|E6_GOSHI	Protein E6 OS=Gossypium hirsutum GN=E6 PE=2 SV=1//6.05982e-14
Group 4_down	POPTR_0006s18790	127.8	61.5	62.4	8.5	sp|Q9FHH5|GDU3_ARATH	Protein GLUTAMINE DUMPER 3 OS=Arabidopsis thaliana GN=GDU3 PE=2 SV=1//1.43531e-19
Group 4_down	POPTR_0011s14320	12.3	11.3	13.3	2.3	sp|O64682|PID_ARATH	Protein kinase PINOID OS=Arabidopsis thaliana GN=PID PE=1 SV=1//1.19085e-95
Group 4_down	POPTR_0006s11410	40	27.1	22.7	6.9	sp|Q9ZVI6|LOR8_ARATH	Protein LURP-one-related 8 OS=Arabidopsis thaliana GN=At2g38640 PE=2 SV=1//3.45298e-20
Group 4_down	POPTR_0015s15500	87	53.1	38.7	13.9	sp|Q9SA16|P2A09_ARATH	Protein PHLOEM PROTEIN 2-LIKE A9 OS=Arabidopsis thaliana GN=PP2A9 PE=2 SV=1//2.93664e-24
Group 4_down	POPTR_0005s14640	27.3	16.7	16.7	1.7	sp|P47926|RSI1_SOLLC	Protein RSI-1 OS=Solanum lycopersicum GN=RSI-1 PE=2 SV=1//3.78117e-36
Group 4_down	POPTR_0017s05450	46.6	10	3.7	2.8	sp|Q9SZF7|SHR_ARATH	Protein SHORT-ROOT OS=Arabidopsis thaliana GN=SHR PE=1 SV=1//6.90509e-134
Group 4_down	POPTR_0009s02780	49.2	16.3	7.9	7	sp|Q39224|SRG1_ARATH	Protein SRG1 OS=Arabidopsis thaliana GN=SRG1 PE=2 SV=1//1.23123e-09
Group 4_down	POPTR_0002s08010	54.2	23.1	18.1	9.3	sp|Q28TS0|TOLB_JANSC	Protein TolB OS=Jannaschia sp. (strain CCS1) GN=tolB PE=3 SV=1//1.24601e-17
Group 4_down	POPTR_0001s02380	30.4	8.7	7.5	2.3	sp|Q9FIQ5|TRN2_ARATH	Protein TORNADO 2 OS=Arabidopsis thaliana GN=TRN2 PE=1 SV=1//1.76814e-125
Group 4_down	POPTR_0014s09710	23	9.4	3	3.5	sp|Q9T096|YIPL6_ARATH	Protein yippee-like At4g27745 OS=Arabidopsis thaliana GN=At4g27745 PE=3 SV=2//7.23476e-48
Group 4_down	POPTR_0001s41370	57.4	12.6	15.8	9.8	sp|Q41249|PORA_CUCSA	Protochlorophyllide reductase, chloroplastic OS=Cucumis sativus GN=PORA PE=2 SV=1//1.53663e-21
Group 4_down	POPTR_0005s12190	19.8	12.3	6.2	3	sp|Q5UR45|YL572_MIMIV	Putative AAA family ATPase L572 OS=Acanthamoeba polyphaga mimivirus GN=MIMI_L572 PE=3 SV=1//1.16856e-14
Group 4_down	POPTR_0002s21430	19.8	11	6.2	3.1	sp|Q7XUU0|CSLH3_ORYSJ	Putative cellulose synthase-like protein H3 OS=Oryza sativa subsp. japonica GN=CSLH3 PE=3 SV=3//1.07225e-88
Group 4_down	POPTR_0003s11680	139.4	100.3	49.1	27.2	sp|Q9S7C9|ESCA_ARATH	Putative DNA-binding protein ESCAROLA OS=Arabidopsis thaliana GN=ESC PE=2 SV=1//2.96508e-45
Group 4_down	POPTR_0013s04170	109	65	41.6	18	sp|Q9S7C9|ESCA_ARATH	Putative DNA-binding protein ESCAROLA OS=Arabidopsis thaliana GN=ESC PE=2 SV=1//3.04518e-24
Group 4_down	POPTR_0002s00560	36.2	11.4	8	4.5	sp|Q9S7C9|ESCA_ARATH	Putative DNA-binding protein ESCAROLA OS=Arabidopsis thaliana GN=ESC PE=2 SV=1//4.48324e-50
Group 4_down	POPTR_0002s18550	48.2	134.3	117.5	16	sp|Q9ZSI1|EXP17_ARATH	Putative expansin-A17 OS=Arabidopsis thaliana GN=EXPA17 PE=2 SV=1//1.02645e-136
Group 4_down	POPTR_0014s06170	105.5	39.1	29	8.5	sp|Q9SHY6|EXPB2_ARATH	Putative expansin-B2 OS=Arabidopsis thaliana GN=EXPB2 PE=2 SV=2//7.01393e-10
Group 4_down	POPTR_0014s14740	1350.2	511.1	201.7	56.6	sp|Q8W453|DIR1_ARATH	Putative lipid-transfer protein DIR1 OS=Arabidopsis thaliana GN=DIR1 PE=1 SV=1//3.03877e-16
Group 4_down	POPTR_0009s11560	517.1	453.1	187.3	46.1	sp|Q8W453|DIR1_ARATH	Putative lipid-transfer protein DIR1 OS=Arabidopsis thaliana GN=DIR1 PE=1 SV=1//3.89884e-11
Group 4_down	POPTR_0002s25240	725.7	190.2	67.1	32.2	sp|Q8W453|DIR1_ARATH	Putative lipid-transfer protein DIR1 OS=Arabidopsis thaliana GN=DIR1 PE=1 SV=1//4.32504e-16
Group 4_down	POPTR_0013s07260	21.8	11.9	13.2	2.8	sp|Q14FA0|YCF1_POPAL	Putative membrane protein ycf1 OS=Populus alba GN=ycf1 PE=3 SV=1//1.93142e-88
Group 4_down	POPTR_0009s15110	81.7	14.4	8.3	1.9	sp|Q8LA14|PSK6_ARATH	Putative phytosulfokines 6 OS=Arabidopsis thaliana GN=PSK6 PE=2 SV=2//4.82322e-12
Group 4_down	POPTR_0008s00310	201.5	67.5	48.6	42	sp|Q42806|KPYC_SOYBN	Pyruvate kinase, cytosolic isozyme OS=Glycine max PE=2 SV=1//0
Group 4_down	POPTR_0017s08210	34.8	10.2	7	4.1	sp|O48837|LRKS2_ARATH	Receptor like protein kinase S.2 OS=Arabidopsis thaliana GN=LECRKS2 PE=2 SV=2//6.68966e-35
Group 4_down	POPTR_0001s13940	160.1	74.8	46	28.6	sp|Q9FYF7|Y1736_ARATH	REF/SRPP-like protein At1g67360 OS=Arabidopsis thaliana GN=At1g67360 PE=2 SV=1//1.54469e-27
Group 4_down	POPTR_0014s12590	76	17.3	10.7	7.7	sp|Q8RUD6|STR19_ARATH	Rhodanese-like domain-containing protein 19, mitochondrial OS=Arabidopsis thaliana GN=STR19 PE=2 SV=1//4.84107e-06
Group 4_down	POPTR_0017s09610	45.8	9	6.6	3.2	sp|P49730|RIR2_TOBAC	Ribonucleoside-diphosphate reductase small chain OS=Nicotiana tabacum PE=2 SV=1//0
Group 4_down	POPTR_0005s15660	823.5	307.6	357	116	sp|P16032|RBS1_MESCR	Ribulose bisphosphate carboxylase small chain 1, chloroplastic OS=Mesembryanthemum crystallinum GN=RBCS-1 PE=2 SV=2//2.02129e-15
Group 4_down	POPTR_0014s04270	33.8	11.1	7.3	3.6	sp|P0C035|ATL60_ARATH	RING-H2 finger protein ATL60 OS=Arabidopsis thaliana GN=ATL60 PE=2 SV=1//3.21009e-17
Group 4_down	POPTR_0006s26330	24.7	5.5	5.7	2.7	sp|Q93YV6|2A5I_ARATH	Serine/threonine protein phosphatase 2A 57 kDa regulatory subunit B&amp;apos; iota isoform OS=Arabidopsis thaliana GN=B&amp;apos;IOTA PE=2 SV=1//3.52717e-52
Group 4_down	POPTR_0002s02430	50.3	9.6	4.9	2.3	sp|Q93X17|SNAK2_SOLTU	Snakin-2 OS=Solanum tuberosum GN=SN2 PE=1 SV=1//5.38573e-27
Group 4_down	POPTR_0003s16010	86.3	30.4	20.5	7.4	sp|Q9SAA9|CP511_ARATH	Sterol 14-demethylase OS=Arabidopsis thaliana GN=CYP51G1 PE=1 SV=1//0
Group 4_down	POPTR_0001s16390	41.2	9.6	8.9	1.9	sp|O65351|SUBL_ARATH	Subtilisin-like protease OS=Arabidopsis thaliana GN=ARA12 PE=1 SV=1//0
Group 4_down	POPTR_0004s17960	72.8	37.4	29.9	10.5	sp|O65351|SUBL_ARATH	Subtilisin-like protease OS=Arabidopsis thaliana GN=ARA12 PE=1 SV=1//0
Group 4_down	POPTR_0014s01910	107.4	30.1	23.7	4.7	sp|O65351|SUBL_ARATH	Subtilisin-like protease OS=Arabidopsis thaliana GN=ARA12 PE=1 SV=1//0
Group 4_down	POPTR_0002s12130	109.4	20.7	13.7	3.3	sp|O65351|SUBL_ARATH	Subtilisin-like protease OS=Arabidopsis thaliana GN=ARA12 PE=1 SV=1//0
Group 4_down	POPTR_0003s06940	66.4	42.7	39	8.8	sp|O65351|SUBL_ARATH	Subtilisin-like protease OS=Arabidopsis thaliana GN=ARA12 PE=1 SV=1//5.53311e-49
Group 4_down	POPTR_0015s05820	94.1	38.6	24.6	7	sp|Q8GTB6|THCAS_CANSA	Tetrahydrocannabinolic acid synthase OS=Cannabis sativa PE=1 SV=1//1.16161e-167
Group 4_down	POPTR_0001s46770	62.3	100.8	37.9	10.1	sp|Q8GTB6|THCAS_CANSA	Tetrahydrocannabinolic acid synthase OS=Cannabis sativa PE=1 SV=1//1.16213e-144
Group 4_down	POPTR_0011s16200	24.3	16.3	16.6	3.3	sp|Q8GTB6|THCAS_CANSA	Tetrahydrocannabinolic acid synthase OS=Cannabis sativa PE=1 SV=1//3.42831e-153
Group 4_down	POPTR_0001s02320	33	7.8	6.7	4	sp|Q9CA28|TKPR2_ARATH	Tetraketide alpha-pyrone reductase 2 OS=Arabidopsis thaliana GN=TKPR2 PE=2 SV=1//1.26076e-24
Group 4_down	POPTR_0004s05480	34.9	19.9	6.3	5.7	sp|O80674|BH106_ARATH	Transcription factor bHLH106 OS=Arabidopsis thaliana GN=BHLH106 PE=2 SV=1//8.19094e-19
Group 4_down	POPTR_0010s15720	86.1	49	32.5	7.5	sp|Q9LSN7|BH147_ARATH	Transcription factor bHLH147 OS=Arabidopsis thaliana GN=BHLH147 PE=1 SV=1//5.69128e-50
Group 4_down	POPTR_0007s04950	36.7	17.1	7	2.4	sp|Q9C7T4|BH096_ARATH	Transcription factor bHLH96 OS=Arabidopsis thaliana GN=BHLH96 PE=2 SV=1//6.83499e-50
Group 4_down	POPTR_0010s20040	25.4	18.5	18.1	2.6	sp|Q8S9H7|DIV_ANTMA	Transcription factor DIVARICATA OS=Antirrhinum majus GN=DIVARICATA PE=2 SV=1//4.68911e-36
Group 4_down	POPTR_0016s11980	45.8	10.9	8.4	3.8	sp|Q8S9H7|DIV_ANTMA	Transcription factor DIVARICATA OS=Antirrhinum majus GN=DIVARICATA PE=2 SV=1//7.39833e-112
Group 4_down	POPTR_0015s13190	27.2	37.6	13.7	5.9	sp|Q9M0K4|LAF1_ARATH	Transcription factor LAF1 OS=Arabidopsis thaliana GN=LAF1 PE=1 SV=2//3.53921e-14
Group 4_down	POPTR_0008s05640	225.9	122.6	72.3	34	sp|P48491|TPIS_ARATH	Triosephosphate isomerase, cytosolic OS=Arabidopsis thaliana GN=CTIMC PE=1 SV=2//1.71064e-137
Group 4_down	POPTR_0017s11740	189.2	38.7	25.4	3.5	sp|P33629|TBA_PRUDU	Tubulin alpha chain OS=Prunus dulcis GN=TUBA PE=2 SV=1//1.18923e-11
Group 4_down	POPTR_0001s09330	48.6	19.5	12.7	9	sp|Q9ZPN9|TBB2_ELEIN	Tubulin beta-2 chain OS=Eleusine indica GN=TUBB2 PE=2 SV=1//1.98429e-39
Group 4_down	POPTR_0016s01620	231.8	44.2	34.4	11.4	sp|Q2V6K0|UFOG6_FRAAN	UDP-glucose flavonoid 3-O-glucosyltransferase 6 OS=Fragaria ananassa GN=GT6 PE=1 SV=1//1.44748e-136
Group 4_down	POPTR_0017s08580	18.8	9.6	5.5	2.4	sp|Q9LIS3|GAE6_ARATH	UDP-glucuronate 4-epimerase 6 OS=Arabidopsis thaliana GN=GAE6 PE=1 SV=1//0
Group 4_down	POPTR_0002s26370	24.6	6.9	5.7	2.4	sp|Q9FRK5|Y1514_ARATH	Uncharacterized membrane protein At1g75140 OS=Arabidopsis thaliana GN=At1g75140 PE=1 SV=3//0
Group 4_down	POPTR_0009s00920	43.5	17.7	14	1.7	sp|Q8VZ13|Y1816_ARATH	Uncharacterized protein At1g08160 OS=Arabidopsis thaliana GN=At1g08160 PE=2 SV=1//3.09269e-34
Group 4_down	POPTR_0009s10130	53.3	29.9	25	6	sp|Q8W3M4|Y4744_ARATH	Uncharacterized protein At4g06744 OS=Arabidopsis thaliana GN=At4g06744 PE=2 SV=1//4.00278e-10
Group 4_down	POPTR_0011s01630	130.3	36.6	27.9	8.3	sp|Q8L8L9|Y4216_ARATH	Uncharacterized protein At4g22160 OS=Arabidopsis thaliana GN=At4g22160 PE=2 SV=2//4.26693e-16
Group 4_down	POPTR_0001s40660	39.1	20.3	13.3	4.7	sp|O49453|Y4844_ARATH	Uncharacterized protein At4g28440 OS=Arabidopsis thaliana GN=At4g28440 PE=1 SV=1//6.62356e-19
Group 4_down	POPTR_0014s12230	53.3	8.2	7.4	1.4	sp|Q9M015|Y5161_ARATH	Uncharacterized protein At5g01610 OS=Arabidopsis thaliana GN=At5g01610 PE=1 SV=1//1.06003e-14
Group 4_down	POPTR_0009s15030	70.1	35.1	20.6	8	sp|Q9FK81|Y5258_ARATH	Uncharacterized protein At5g22580 OS=Arabidopsis thaliana GN=At5g22580 PE=1 SV=1//4.6521e-32
Group 4_down	POPTR_0017s11900	42.3	9.5	9.7	4.4	sp|Q9SB61|Y4466_ARATH	ZF-HD homeobox protein At4g24660 OS=Arabidopsis thaliana GN=At4g24660 PE=1 SV=1//7.35043e-09
Group 4_down	POPTR_0006s27760	22.8	12.2	9	2.8	sp|Q39262|ZFP3_ARATH	Zinc finger protein 3 OS=Arabidopsis thaliana GN=ZFP3 PE=2 SV=1//2.92447e-42
Group 4_down	POPTR_0005s27090	6.1	37.1	21.8	2.3
Group 4_down	POPTR_0015s08370	8.6	20.8	13.4	2.4
Group 4_down	POPTR_0014s13400	12.3	12.4	13.5	1.8
Group 4_down	POPTR_0006s01850	14.6	8.9	12.6	1.5
Group 4_down	POPTR_0006s03610	16	16.7	9.5	1.3
Group 4_down	POPTR_0004s18500	17.5	23.9	13.5	3.3
Group 4_down	POPTR_0015s11190	20.2	10.1	6.9	1.4
Group 4_down	POPTR_0006s05440	20.8	10.4	7.6	2.6
Group 4_down	POPTR_0005s28030	21.8	9.4	8.6	2.7
Group 4_down	POPTR_0003s03400	21.8	15.4	10.5	3.5
Group 4_down	POPTR_0003s08380	21.9	9.8	9.1	2.2
Group 4_down	POPTR_0007s03390	23.1	17.1	9.3	2.5
Group 4_down	POPTR_0017s07440	23.8	16.7	12.4	1.3
Group 4_down	POPTR_0003s02500	23.8	9.6	8.3	2.8
Group 4_down	POPTR_0004s15440	24.2	8	15	3.3
Group 4_down	POPTR_0019s14010	25	9	5.8	1.7
Group 4_down	POPTR_0004s17480	25.7	6.4	6.5	2.8
Group 4_down	POPTR_0015s15330	27.1	13	13	2.2
Group 4_down	POPTR_0010s20190	27.5	9	7.4	2.3
Group 4_down	POPTR_0014s10170	28.5	12.6	7.9	1.4
Group 4_down	POPTR_0006s04890	29	10.4	7.6	2.4
Group 4_down	POPTR_0004s02910	29.3	12.8	17.1	4.2
Group 4_down	POPTR_0003s09420	29.4	10.3	8.3	3.7
Group 4_down	POPTR_0014s11980	29.8	19.5	12.8	4
Group 4_down	POPTR_0002s06860	30.9	6.4	5.5	3.1
Group 4_down	POPTR_0016s04000	31	11.6	6	2.9
Group 4_down	POPTR_0002s02370	31.2	25.2	21.3	3.2
Group 4_down	POPTR_1008s00230	31.7	8.6	9.4	3.6
Group 4_down	POPTR_0015s12340	32.1	57	19.5	8.6
Group 4_down	POPTR_0013s02340	32.4	10.8	5.8	3.9
Group 4_down	POPTR_0010s00650	32.5	8.1	5.6	2.3
Group 4_down	POPTR_0001s01010	32.6	16.6	10.1	1.1
Group 4_down	POPTR_0015s07630	33.7	15.8	14.1	4.6
Group 4_down	POPTR_0011s10880	33.9	18	8.7	3.7
Group 4_down	POPTR_0009s04230	34.2	13.3	7.5	2.4
Group 4_down	POPTR_0002s11240	34.4	10.1	8.6	2.5
Group 4_down	POPTR_0018s07110	35.3	11.9	11.5	2.5
Group 4_down	POPTR_0001s44000	36.4	9.6	9.1	2.4
Group 4_down	POPTR_0008s08730	36.4	21.9	13.5	2.1
Group 4_down	POPTR_0010s09580	36.5	9.1	6.1	4.2
Group 4_down	POPTR_0010s09080	37.7	11.7	11	4.5
Group 4_down	POPTR_0001s32130	38.7	15.5	10.7	4.8
Group 4_down	POPTR_0005s23310	39.3	15.9	27.5	5
Group 4_down	POPTR_0006s24520	39.9	16.2	10.8	3.8
Group 4_down	POPTR_0006s22960	40.6	11.3	2.7	2.4
Group 4_down	POPTR_0001s04270	40.8	18.5	14.5	6.2
Group 4_down	POPTR_0016s14480	41.9	7.6	3.8	2.8
Group 4_down	POPTR_0015s14310	42.7	22.1	18.9	3.9
Group 4_down	POPTR_0001s17430	43	20.4	12.5	6.1
Group 4_down	POPTR_0019s13910	43.9	5.6	4.1	2.8
Group 4_down	POPTR_0013s14930	43.9	7.8	6.2	2.8
Group 4_down	POPTR_0011s16900	45.2	12	5	3.7
Group 4_down	POPTR_0002s02120	45.7	31.1	5.9	4.1
Group 4_down	POPTR_0001s37630	46.3	31.6	28.5	8.4
Group 4_down	POPTR_0003s14790	47.1	23.3	17.7	5.1
Group 4_down	POPTR_0011s11790	49.4	15	9.1	5.3
Group 4_down	POPTR_0012s11230	49.6	27	13.3	3.6
Group 4_down	POPTR_0005s08600	49.9	11.2	5.5	2.2
Group 4_down	POPTR_0001s11330	50.3	21	11.8	4
Group 4_down	POPTR_0004s03670	51.3	39	21.1	8.8
Group 4_down	POPTR_0003s06550	54	14.2	10.5	5.8
Group 4_down	POPTR_0007s06990	54.9	16.7	8.2	5.3
Group 4_down	POPTR_0004s10540	55.1	17.2	7.6	7.5
Group 4_down	POPTR_0016s14070	57.1	7.5	2.3	1.8
Group 4_down	POPTR_0006s00550	58	26.1	19.3	4.1
Group 4_down	POPTR_0005s23350	59	21.5	17.3	5.2
Group 4_down	POPTR_0013s12160	59.4	8.2	2.5	2.8
Group 4_down	POPTR_0017s14130	59.6	26.2	16.5	7.2
Group 4_down	POPTR_0007s12630	60.4	24.9	15.2	6.5
Group 4_down	POPTR_0009s07470	61.2	30.7	21.4	4.3
Group 4_down	POPTR_0008s15960	63	11.6	11.6	1.9
Group 4_down	POPTR_0003s13990	63.7	16.5	11.6	7.1
Group 4_down	POPTR_0001s10990	64.5	22	12.2	2.4
Group 4_down	POPTR_0007s03420	71.4	46.1	29.5	7.8
Group 4_down	POPTR_0010s05540	74.3	57.4	43	8
Group 4_down	POPTR_0001s25220	77.2	23.1	22.2	9.6
Group 4_down	POPTR_0012s08780	81.8	46.2	30.3	12.9
Group 4_down	POPTR_0006s29270	82.7	12.7	5.2	4.3
Group 4_down	POPTR_0014s16810	89.7	18.8	12.3	3.6
Group 4_down	POPTR_0010s14190	89.8	12.7	3	1.2
Group 4_down	POPTR_0008s07200	96.4	13	2.7	3.4
Group 4_down	POPTR_0004s22250	97.8	13.8	9.5	6.5
Group 4_down	POPTR_0021s00610	100.9	14.5	5.5	1.7
Group 4_down	POPTR_0018s02950	102.6	32.1	21.5	6.7
Group 4_down	POPTR_0014s16090	109.4	61.8	39.1	17.1
Group 4_down	POPTR_0004s11300	111.7	52.6	26.5	13.4
Group 4_down	POPTR_0013s14380	116.6	107.9	100.6	21.8
Group 4_down	POPTR_0015s14520	116.7	20.1	10	5
Group 4_down	POPTR_0011s08980	122.4	34.3	25.8	6.4
Group 4_down	POPTR_0004s03230	127.8	76.7	31.9	19.8
Group 4_down	POPTR_0004s04790	130	80.7	60.2	15.9
Group 4_down	POPTR_0017s01670	141.5	8.7	6.7	1.8
Group 4_down	POPTR_0009s01790	144.9	43.4	24.7	6.3
Group 4_down	POPTR_0002s22040	147.7	90.5	50.9	22.2
Group 4_down	POPTR_0001s40930	166.4	27.9	15.2	3.3
Group 4_down	POPTR_0018s10930	171.8	30.8	11	3.1
Group 4_down	POPTR_0012s14490	177.2	56	41.8	23.8
Group 4_down	POPTR_0008s19810	182.1	35.9	3.6	15.2
Group 4_down	POPTR_0005s08290	182.7	43.3	21.4	10.3
Group 4_down	POPTR_0004s22290	198.1	10.9	2.3	1.4
Group 4_down	POPTR_0011s12560	220.2	31	13.7	1.6
Group 4_down	POPTR_0016s07220	262.4	165.1	94	21.6
Group 4_down	POPTR_0004s16060	413.5	89	20.7	9.1
Group 4_down	POPTR_0005s17440	445.9	176.5	92.5	34.4
Group 4_down	POPTR_0009s09530	560.6	279.8	211.1	87
Group 4_down	POPTR_0010s14200	823.6	234.4	40.2	1.9

## Sheet: B. Hierarchical clustering
Hierarchical clustering of differentially expressed genes in Populus tomentosa under salt treatments. Four subgroups of DEG genes were classified furtherly based on the total RPKM value >=12.

## Sheet: C. David enrichment
	Term	Count	%	P-Value	FDR
Group 1	GO:0010033~response to organic substance	38	25.1656	4.16771e-18	5.40398e-15
	GO:0006350~transcription	37	24.5033	1.29775e-15	1.73195e-12
	GO:0003700~transcription factor activity	39	25.8278	7.63593e-15	8.9706e-12
	GO:0009719~response to endogenous stimulus	31	20.5298	3.70592e-14	4.80838e-11
	GO:0030528~transcription regulator activity	39	25.8278	5.17734e-13	6.06137e-10
	GO:0009725~response to hormone stimulus	28	18.543	2.37662e-12	3.08163e-09
	GO:0045449~regulation of transcription	40	26.4901	5.34015e-12	6.92422e-09
	GO:0032870~cellular response to hormone stimulus	20	13.245	1.09386e-11	1.41834e-08
	GO:0009755~hormone-mediated signaling	20	13.245	1.09386e-11	1.41834e-08
	GO:0010200~response to chitin	13	8.60927	1.59019e-11	2.06189e-08
	GO:0006355~regulation of transcription, DNA-dependent	29	19.2053	2.62606e-11	3.40502e-08
	GO:0051252~regulation of RNA metabolic process	29	19.2053	2.99045e-11	3.8775e-08
	GO:0003677~DNA binding	40	26.4901	1.93173e-10	2.26172e-07
	GO:0009723~response to ethylene stimulus	15	9.93377	4.61314e-10	5.98153e-07
	GO:0009743~response to carbohydrate stimulus	13	8.60927	2.97897e-09	3.86261e-06
	GO:0009873~ethylene mediated signaling pathway	12	7.94702	6.82185e-09	8.8454e-06
	GO:0007242~intracellular signaling cascade	22	14.5695	8.17597e-09	1.06012e-05
	GO:0000160~two-component signal transduction system (phosphorelay)	12	7.94702	8.92989e-08	0.000115787
	GO:0009751~response to salicylic acid stimulus	7	4.63576	0.000318173	0.411767
	GO:0009737~response to abscisic acid stimulus	9	5.96026	0.000359334	0.464923
	GO:0009753~response to jasmonic acid stimulus	7	4.63576	0.000392523	0.507763
	GO:0043565~sequence-specific DNA binding	10	6.62252	0.00177543	2.05908
	GO:0009733~response to auxin stimulus	8	5.29801	0.00465341	5.86857
	GO:0009628~response to abiotic stimulus	16	10.596	0.0059029	7.38929
	GO:0016563~transcription activator activity	5	3.31126	0.00945807	10.5298
	GO:0044265~cellular macromolecule catabolic process	10	6.62252	0.0100279	12.2502
	GO:0009738~abscisic acid mediated signaling	4	2.64901	0.0106065	12.9128
	GO:0050691~regulation of defense response to virus by host	2	1.3245	0.0122502	14.7703
	GO:0046983~protein dimerization activity	6	3.97351	0.0149432	16.1617
	GO:0004842~ubiquitin-protein ligase activity	6	3.97351	0.0181816	19.3325
	GO:0009867~jasmonic acid mediated signaling pathway	3	1.98675	0.0194667	22.5006
	GO:0019941~modification-dependent protein catabolic process	9	5.96026	0.0195877	22.6245
	GO:0043632~modification-dependent macromolecule catabolic process	9	5.96026	0.0195877	22.6245
	GO:0051603~proteolysis involved in cellular protein catabolic process	9	5.96026	0.0205568	23.6103
	GO:0019787~small conjugating protein ligase activity	6	3.97351	0.0206771	21.7007
	GO:0044257~cellular protein catabolic process	9	5.96026	0.0217644	24.8226
	GO:0009057~macromolecule catabolic process	10	6.62252	0.0238722	26.896
	GO:0030163~protein catabolic process	9	5.96026	0.0250034	27.9869
	GO:0016881~acid-amino acid ligase activity	6	3.97351	0.0270012	27.4203
	GO:0050688~regulation of defense response to virus	2	1.3245	0.0303478	32.9407
	GO:0002697~regulation of immune effector process	2	1.3245	0.0303478	32.9407
	GO:0009734~auxin mediated signaling pathway	4	2.64901	0.0352986	37.247
	GO:0042991~transcription factor import into nucleus	2	1.3245	0.0363072	38.0925
	GO:0016564~transcription repressor activity	3	1.98675	0.0397503	37.806
	GO:0009408~response to heat	4	2.64901	0.0433255	43.6903
	GO:0002831~regulation of response to biotic stimulus	2	1.3245	0.0481177	47.24
	GO:0016879~ligase activity, forming carbon-nitrogen bonds	6	3.97351	0.0503071	45.3566
	GO:0043900~regulation of multi-organism process	2	1.3245	0.059785	55.0369
	GO:0005544~calcium-dependent phospholipid binding	2	1.3245	0.0613884	52.3726
	GO:0009266~response to temperature stimulus	6	3.97351	0.0667322	59.1593
	GO:0009642~response to light intensity	3	1.98675	0.0740996	63.1479
	GO:0005509~calcium ion binding	6	3.97351	0.0833537	63.905
	GO:0006970~response to osmotic stress	6	3.97351	0.0988701	74.0725
Group 4	Term	Count	%	P-Value	FDR
	GO:0007047~cell wall organization	15	7.57576	9.81621e-09	1.36666e-05
	GO:0045229~external encapsulating structure organization	15	7.57576	1.99987e-08	2.78432e-05
	GO:0042545~cell wall modification	11	5.55556	4.12425e-08	5.74199e-05
	GO:0009831~plant-type cell wall modification during multidimensional cell growth	5	2.52525	3.24872e-05	0.0452209
	GO:0042547~cell wall modification during multidimensional cell growth	5	2.52525	4.40082e-05	0.0612531
	GO:0009828~plant-type cell wall loosening	5	2.52525	0.000108307	0.150686
	GO:0009827~plant-type cell wall modification	5	2.52525	0.000291797	0.40549
	GO:0009825~multidimensional cell growth	5	2.52525	0.000317846	0.441614
	ath00360:Phenylalanine metabolism	5	2.52525	0.000812609	0.634215
	ath00680:Methane metabolism	5	2.52525	0.000851994	0.664864
	GO:0004091~carboxylesterase activity	9	4.54545	0.00162864	1.90951
	ath00940:Phenylpropanoid biosynthesis	5	2.52525	0.00218145	1.69462
	GO:0009664~plant-type cell wall organization	5	2.52525	0.002334	3.20096
	GO:0009055~electron carrier activity	12	6.06061	0.00266453	3.10663
	GO:0070301~cellular response to hydrogen peroxide	5	2.52525	0.00318961	4.35037
	GO:0042744~hydrogen peroxide catabolic process	5	2.52525	0.00318961	4.35037
	GO:0019748~secondary metabolic process	10	5.05051	0.00324315	4.42188
	GO:0042743~hydrogen peroxide metabolic process	5	2.52525	0.00361414	4.91597
	GO:0034614~cellular response to reactive oxygen species	5	2.52525	0.0047506	6.4148
	GO:0034599~cellular response to oxidative stress	5	2.52525	0.0049304	6.64992
	GO:0016684~oxidoreductase activity, acting on peroxide as acceptor	5	2.52525	0.00729113	8.29177
	GO:0004601~peroxidase activity	5	2.52525	0.00729113	8.29177
	GO:0006800~oxygen and reactive oxygen species metabolic process	5	2.52525	0.00769695	10.1991
	GO:0009414~response to water deprivation	6	3.0303	0.00855378	11.2727
	ath01061:Biosynthesis of phenylpropanoids	6	3.0303	0.00920585	6.98243
	GO:0048589~developmental growth	6	3.0303	0.00937276	12.2877
	GO:0055114~oxidation reduction	17	8.58586	0.00967847	12.6638
	GO:0042542~response to hydrogen peroxide	5	2.52525	0.00982423	12.8426
	GO:0009415~response to water	6	3.0303	0.0104707	13.6315
	GO:0016209~antioxidant activity	5	2.52525	0.0122619	13.5786
	GO:0005509~calcium ion binding	8	4.0404	0.0137573	15.1136
	GO:0007568~aging	4	2.0202	0.0153368	19.3605
	GO:0005506~iron ion binding	11	5.55556	0.0154361	16.807
	GO:0000902~cell morphogenesis	6	3.0303	0.016663	20.8596
	GO:0000302~response to reactive oxygen species	5	2.52525	0.017953	22.2928
	GO:0016762~xyloglucan:xyloglucosyl transferase activity	3	1.51515	0.018162	19.491
	GO:0016049~cell growth	6	3.0303	0.0186081	23.0114
	GO:0005976~polysaccharide metabolic process	6	3.0303	0.0203393	24.8808
	GO:0009628~response to abiotic stimulus	16	8.08081	0.0225052	27.1603
	GO:0008361~regulation of cell size	6	3.0303	0.0229358	27.6058
	GO:0044042~glucan metabolic process	5	2.52525	0.0229797	27.651
	GO:0044264~cellular polysaccharide metabolic process	5	2.52525	0.024485	29.1876
	GO:0032989~cellular component morphogenesis	6	3.0303	0.0249167	29.6226
	GO:0009826~unidimensional cell growth	5	2.52525	0.025521	30.2275
	GO:0060560~developmental growth involved in morphogenesis	5	2.52525	0.025521	30.2275
	GO:0003002~regionalization	4	2.0202	0.0273368	32.0159
	GO:0032535~regulation of cellular component size	6	3.0303	0.0278703	32.5332
	GO:0020037~heme binding	7	3.53535	0.0296455	29.95
	GO:0006739~NADP metabolic process	3	1.51515	0.0300628	34.6211
	GO:0040007~growth	6	3.0303	0.031509	35.9653
	GO:0010051~xylem and phloem pattern formation	3	1.51515	0.0330511	37.3703
	GO:0046496~nicotinamide nucleotide metabolic process	3	1.51515	0.0393577	42.8239
	GO:0006769~nicotinamide metabolic process	3	1.51515	0.0393577	42.8239
	GO:0046906~tetrapyrrole binding	7	3.53535	0.0408719	38.9578
	GO:0007389~pattern specification process	4	2.0202	0.0451174	47.416
	GO:0019362~pyridine nucleotide metabolic process	3	1.51515	0.0460802	48.1494
	GO:0043603~cellular amide metabolic process	3	1.51515	0.0478224	49.4524
	GO:0010817~regulation of hormone levels	4	2.0202	0.0535001	53.4909
	GO:0009956~radial pattern formation	2	1.0101	0.0557559	55.0106
	GO:0006073~cellular glucan metabolic process	4	2.0202	0.0590933	57.1746
	GO:0006733~oxidoreduction coenzyme metabolic process	3	1.51515	0.0606614	58.1577
	GO:0045330~aspartyl esterase activity	3	1.51515	0.0646287	54.6279
	GO:0009820~alkaloid metabolic process	3	1.51515	0.0664861	61.6287
	GO:0030599~pectinesterase activity	4	2.0202	0.0684655	56.781
	GO:0010035~response to inorganic substance	8	4.0404	0.0915436	73.7283
	GO:0004190~aspartic-type endopeptidase activity	3	1.51515	0.0939115	68.8543
	GO:0070001~aspartic-type peptidase activity	3	1.51515	0.0939115	68.8543
	GO:0009773~photosynthetic electron transport in photosystem I	2	1.0101	0.0955426	75.2934
	GO:0006949~syncytium formation	2	1.0101	0.0955426	75.2934
	GO:0042546~cell wall biogenesis	3	1.51515	0.0958651	75.4158
	GO:0042973~glucan endo-1,3-beta-D-glucosidase activity	2	1.0101	0.0959477	69.6721
