# Supplementary material for: Transcriptomic analysis reveals importance of ROS and phytohormones in response to short-term salinity stress in Populus tomentosa
Source: Front Plant Sci. 2015 Sep 15;6:678. doi: 10.3389/fpls.2015.00678 (PMC4569970; doi:10.3389/fpls.2015.00678)
Supplement: Supplementary Table S9 — Differentially expressed genes for H2O2 production and scavenging. [file Table9.XLSX]

## Sheet: RBOH
		log2Fold
Gene name	gene_id	6hvs0h	12hvs0h	24hvs0h	Accession	Annotation
RBOHC	POPTR_0015s12130	1.5	1.5		sp|Q2HXL0|RBOHC_SOLTU	Respiratory burst oxidase homolog protein C OS=Solanum tuberosum GN=RBOHC PE=1 SV=2//2.39222e-11
RBOHC	POPTR_0012s11340	1.3	1.9	1.5	sp|Q2HXL0|RBOHC_SOLTU	Respiratory burst oxidase homolog protein C OS=Solanum tuberosum GN=RBOHC PE=1 SV=2//1.91535e-11
RBOHC	POPTR_0001s12650	4.1	4.6	4.3	sp|Q2HXL0|RBOHC_SOLTU	Respiratory burst oxidase homolog protein C OS=Solanum tuberosum GN=RBOHC PE=1 SV=2//0
RBOHA	POPTR_0003s13310	1.5	1.7	1.6	sp|Q948U0|RBOHA_SOLTU	Respiratory burst oxidase homolog protein A OS=Solanum tuberosum GN=RBOHA PE=1 SV=1//0
RBOHD	POPTR_0003s15810	4.9	5.6	5.3	sp|Q9FIJ0|RBOHD_ARATH	Respiratory burst oxidase homolog protein D OS=Arabidopsis thaliana GN=RBOHD PE=1 SV=1//0

## Sheet: SOD&CAT
		log2Fold
Gene name	gene_id	6hvs0h	12hvs0h	24hvs0h	Accession	Annotation
Cu/Zn SOD	POPTR_0019s05140			-2.1	sp|Q9FK60|SODC3_ARATH	Superoxide dismutase [Cu-Zn] 3 OS=Arabidopsis thaliana GN=CSD3 PE=1 SV=1//1.69369e-10
CAT	POPTR_0005s27300	1.7	2	3.2	sp|P17598|CATA1_GOSHI	Catalase isozyme 1 OS=Gossypium hirsutum GN=CAT1 PE=2 SV=2//0

## Sheet: PRX
		log2Fold
Gene name	gene_id	6hvs0h	12hvs0h	24hvs0h	Accession	Annotation
PRX-2F	POPTR_0019s04070		-1.2	-1.6	sp|Q9M7T0|PRX2F_ARATH	Peroxiredoxin-2F, mitochondrial OS=Arabidopsis thaliana GN=PRXIIF PE=1 SV=2//7.54299e-105
PRX-2E	POPTR_0013s10250			-1.4	sp|Q949U7|PRX2E_ARATH	Peroxiredoxin-2E, chloroplastic OS=Arabidopsis thaliana GN=PRXIIE PE=1 SV=2//4.69146e-91
PRX-2B	POPTR_0001s44990	-1.1	-1.4	-2.1	sp|Q9XEX2|PRX2B_ARATH	Peroxiredoxin-2B OS=Arabidopsis thaliana GN=PRXIIB PE=1 SV=1//2.43407e-06
PRX-Q	POPTR_0018s07400	-1.1	-1.7	-3.2	sp|Q6QPJ6|PRXQ_POPJC	Peroxiredoxin Q, chloroplastic OS=Populus jackii GN=PRXQ PE=1 SV=1//5.59557e-114

## Sheet: GPX
		log2Fold
Gene name	gene_id	6hvs0h	12hvs0h	24hvs0h	Accession	Annotation
GPX6	POPTR_0003s12620	1.5	2.1	2.9	sp|O48646|GPX6_ARATH	Probable phospholipid hydroperoxide glutathione peroxidase 6, mitochondrial OS=Arabidopsis thaliana GN=GPX6 PE=2 SV=2//6.41426e-103
GPX6	POPTR_0001s09270	1.7	1.8	2.4	sp|O48646|GPX6_ARATH	Probable phospholipid hydroperoxide glutathione peroxidase 6, mitochondrial OS=Arabidopsis thaliana GN=GPX6 PE=2 SV=2//1.0361e-98
GPX4	POPTR_0014s13490			-1.5	sp|Q8L910|GPX4_ARATH	Probable glutathione peroxidase 4 OS=Arabidopsis thaliana GN=GPX4 PE=2 SV=1//2.57369e-89

## Sheet: POX
Note: log2FoldChanges were assigned to |13|, because log2(treatments/controls) could not be operated when read counts were 0
		log2Fold
Gene name	gene_id	6hvs0h	12hvs0h	24hvs0h	Accession	Annotation
Class_III POX	POPTR_0005s21750	2.5	2.5	2.4	sp|Q96520|PER12_ARATH	Peroxidase 12 OS=Arabidopsis thaliana GN=PER12 PE=1 SV=1//1.26185e-154
Class_III POX	POPTR_0016s14040	3.3	3.8	4.4	sp|P22195|PER1_ARAHY	Cationic peroxidase 1 OS=Arachis hypogaea GN=PNC1 PE=1 SV=2//2.41498e-122
Class_III POX	POPTR_0016s13280	3.8	3.8	5.8	sp|Q9XIV8|PERN1_TOBAC	Peroxidase N1 OS=Nicotiana tabacum GN=poxN1 PE=1 SV=1//6.11147e-15
Class_III POX	POPTR_0010s04550	3.8	3.8	4.6	sp|O48677|PER6_ARATH	Peroxidase 6 OS=Arabidopsis thaliana GN=PER6 PE=2 SV=1//6.37129e-136
Class_III POX	POPTR_0012s00700	3.1	3.1	3.2	sp|A7QEU4|PER5_VITVI	Peroxidase 5 OS=Vitis vinifera GN=GSVIVT00037159001 PE=1 SV=2//1.41246e-17
Class_III POX	POPTR_0003s21610	4.1	4.1	6.4	sp|Q9LEH3|PER15_IPOBA	Peroxidase 15 OS=Ipomoea batatas GN=pod PE=1 SV=1//4.76547e-09
Class_III POX	POPTR_1332s00200	4.1	5.2	6.1	sp|Q02200|PERX_NICSY	Lignin-forming anionic peroxidase OS=Nicotiana sylvestris PE=2 SV=1//2.09724e-129
Class_III POX	POPTR_0006s10760	6.2	7.3	8.1	sp|P22195|PER1_ARAHY	Cationic peroxidase 1 OS=Arachis hypogaea GN=PNC1 PE=1 SV=2//2.45275e-128
Class_III POX	POPTR_0008s02330	13	13	13	sp|Q02200|PERX_NICSY	Lignin-forming anionic peroxidase OS=Nicotiana sylvestris PE=2 SV=1//1.50509e-17
Class_III POX	POPTR_0001s46310		13	13	sp|Q02200|PERX_NICSY	Lignin-forming anionic peroxidase OS=Nicotiana sylvestris PE=2 SV=1//1.14871e-145
Class_III POX	POPTR_0466s00210		4.3	5.7	sp|Q02200|PERX_NICSY	Lignin-forming anionic peroxidase OS=Nicotiana sylvestris PE=2 SV=1//4.95494e-147
Class_III POX	POPTR_0008s02340		2.8	3.8	sp|Q02200|PERX_NICSY	Lignin-forming anionic peroxidase OS=Nicotiana sylvestris PE=2 SV=1//1.24518e-146
Class_III POX	POPTR_0010s15760			13	sp|O23474|PER40_ARATH	Peroxidase 40 OS=Arabidopsis thaliana GN=PER40 PE=2 SV=2//1.1649e-50
Class_III POX	POPTR_0010s24330			6.3	sp|Q02200|PERX_NICSY	Lignin-forming anionic peroxidase OS=Nicotiana sylvestris PE=2 SV=1//1.16646e-146
Class_III POX	POPTR_0003s21620			5.7	sp|Q9LEH3|PER15_IPOBA	Peroxidase 15 OS=Ipomoea batatas GN=pod PE=1 SV=1//1.1882e-12
Class_III POX	POPTR_0007s02560			3.2	sp|Q9LXG3|PER56_ARATH	Peroxidase 56 OS=Arabidopsis thaliana GN=PER56 PE=2 SV=1//1.82966e-127
Class_III POX	POPTR_0004s01510	-0.9	-0.9	-2.8	sp|Q9SB81|PER42_ARATH	Peroxidase 42 OS=Arabidopsis thaliana GN=PER42 PE=1 SV=2//0
Class_III POX	POPTR_0012s03980	-1.2	-1.2	-4.1	sp|O23044|PER3_ARATH	Peroxidase 3 OS=Arabidopsis thaliana GN=PER3 PE=2 SV=1//7.29472e-09
Class_III POX	POPTR_0019s09150	-1.2	-1.2	-4	sp|Q43735|PER27_ARATH	Peroxidase 27 OS=Arabidopsis thaliana GN=PER27 PE=1 SV=1//6.89141e-12
Class_III POX	POPTR_0002s03260	-1.3	-1.3	-3.3	sp|Q96512|PER9_ARATH	Peroxidase 9 OS=Arabidopsis thaliana GN=PER9 PE=1 SV=1//1.27546e-168
Class_III POX	POPTR_0002s01960	-1.3	-1.3	-2.6	sp|Q43872|PER64_ARATH	Peroxidase 64 OS=Arabidopsis thaliana GN=PER64 PE=1 SV=1//1.08614e-169
Class_III POX	POPTR_0001s34660	-1.6	-1.6	-3.4	sp|Q9LHA7|PER31_ARATH	Peroxidase 31 OS=Arabidopsis thaliana GN=PER31 PE=2 SV=1//6.32633e-155
Class_III POX	POPTR_0003s21660	-1.7	-1.7	-3.5	sp|Q42517|PERN_ARMRU	Peroxidase N OS=Armoracia rusticana GN=HRPN PE=2 SV=1//2.63686e-147
Class_III POX	POPTR_0007s01580	-2	-2.4	-2.5	sp|O22862|PER26_ARATH	Peroxidase 26 probable OS=Arabidopsis thaliana GN=PER26 PE=2 SV=2//9.11917e-16
Class_III POX	POPTR_0005s14190	-2.4	-2.4	-3.8	sp|Q9FX85|PER10_ARATH	Peroxidase 10 OS=Arabidopsis thaliana GN=PER10 PE=1 SV=1//2.09984e-139
Class_III POX	POPTR_0003s15480	-3.3	-3.3	-6.4	sp|Q9SY33|PER7_ARATH	Peroxidase 7 OS=Arabidopsis thaliana GN=PER7 PE=2 SV=1//4.5971e-35
Class_III POX	POPTR_1693s00200	-3.8	-3.8	-2.7	sp|Q9LXG3|PER56_ARATH	Peroxidase 56 OS=Arabidopsis thaliana GN=PER56 PE=2 SV=1//2.30057e-135
Class_III POX	POPTR_0004s05140	-3.5	-3.5		sp|O22959|PER19_ARATH	Peroxidase 19 OS=Arabidopsis thaliana GN=PER19 PE=2 SV=1//8.2004e-21
Class_III POX	POPTR_0013s15270		-5.1	-3.9	sp|P22195|PER1_ARAHY	Cationic peroxidase 1 OS=Arachis hypogaea GN=PNC1 PE=1 SV=2//1.76637e-121
Class_III POX	POPTR_0007s10040			-1.4	sp|Q43873|PER73_ARATH	Peroxidase 73 OS=Arabidopsis thaliana GN=PER73 PE=1 SV=1//6.54891e-15
Class_III POX	POPTR_0010s14460			-1.7	sp|Q96519|PER11_ARATH	Peroxidase 11 OS=Arabidopsis thaliana GN=PER11 PE=1 SV=1//6.38465e-20
Class_III POX	POPTR_0013s06300			-4	sp|Q93V93|PER44_ARATH	Peroxidase 44 OS=Arabidopsis thaliana GN=PER44 PE=2 SV=1//2.8166e-121
Class_III POX	POPTR_0001s02870			-2.1	sp|Q9SLH7|PER20_ARATH	Peroxidase 20 OS=Arabidopsis thaliana GN=PER20 PE=2 SV=1//1.57866e-14
Class_III POX	POPTR_0005s07390			-2.1	sp|Q9SJZ2|PER17_ARATH	Peroxidase 17 OS=Arabidopsis thaliana GN=PER17 PE=2 SV=1//1.14167e-15
Class_III POX	POPTR_0013s15250			-3.5	sp|A7NY33|PER4_VITVI	Peroxidase 4 OS=Vitis vinifera GN=GSVIVT00023967001 PE=1 SV=1//3.97382e-16
Class_III POX	POPTR_0006s13190			-3.6	sp|Q42580|PER21_ARATH	Peroxidase 21 OS=Arabidopsis thaliana GN=PER21 PE=1 SV=1//2.96511e-172

## Sheet: APX
		log2Fold
Gene name	gene_id	6hvs0h	12hvs0h	24hvs0h	Accession	Annotation
Class_I APX	POPTR_0006s13440			-1.5	sp|P48534|APX1_PEA	L-ascorbate peroxidase, cytosolic OS=Pisum sativum GN=APX1 PE=1 SV=2//4.05398e-06
Class_I APX	POPTR_0016s08580		-1.2	-1.2	sp|Q1PER6|APX2_ARATH	L-ascorbate peroxidase 2, cytosolic OS=Arabidopsis thaliana GN=APX2 PE=2 SV=3//7.86402e-142

## Sheet: GST
Note: log2FoldChanges were assigned to |13|, because log2(treatments/controls) could not be operated when read counts were 0
		log2Fold
Gene name	gene_id	6hvs0h	12hvs0h	24hvs0h	Accession	Annotation
GSH_GST	POPTR_0001s42760	1.6	2.8	3.8	sp|Q03666|GSTX4_TOBAC	Probable glutathione S-transferase OS=Nicotiana tabacum PE=2 SV=1//1.05622e-50
GSH_GST	POPTR_0010s07180	1.9	2.4	3.3	sp|Q03664|GSTX3_TOBAC	Probable glutathione S-transferase OS=Nicotiana tabacum PE=2 SV=1//2.42757e-55
GSH_GST	POPTR_0001s42800	1.9	2.5	3.4	sp|Q03666|GSTX4_TOBAC	Probable glutathione S-transferase OS=Nicotiana tabacum PE=2 SV=1//1.74116e-47
GSH_GST	POPTR_0016s02350	2	2.9	2.9	sp|P32110|GSTX6_SOYBN	Probable glutathione S-transferase OS=Glycine max GN=HSP26-A PE=2 SV=1//3.80651e-73
GSH_GST	POPTR_0010s07120	2.1	2.7	3.4	sp|Q03662|GSTX1_TOBAC	Probable glutathione S-transferase OS=Nicotiana tabacum PE=2 SV=1//4.89777e-64
GSH_GST	POPTR_0010s08170	2.3	2.2	2	sp|Q9ZW24|GSTU7_ARATH	Glutathione S-transferase U7 OS=Arabidopsis thaliana GN=GSTU7 PE=2 SV=1//5.97643e-12
GSH_GST	POPTR_0008s17520	2.7	3.8	4	sp|P32110|GSTX6_SOYBN	Probable glutathione S-transferase OS=Glycine max GN=HSP26-A PE=2 SV=1//2.02275e-46
GSH_GST	POPTR_0015s04200	2.9	3.3	3.8	sp|P32110|GSTX6_SOYBN	Probable glutathione S-transferase OS=Glycine max GN=HSP26-A PE=2 SV=1//8.30724e-62
GSH_GST	POPTR_0016s02370	2.9	3.8	3.9	sp|P32110|GSTX6_SOYBN	Probable glutathione S-transferase OS=Glycine max GN=HSP26-A PE=2 SV=1//4.85814e-70
GSH_GST	POPTR_0008s17500	3.2	4	4.6	sp|P32110|GSTX6_SOYBN	Probable glutathione S-transferase OS=Glycine max GN=HSP26-A PE=2 SV=1//6.8369e-10
GSH_GST	POPTR_1996s00210	3.3	4.1	4.7	sp|Q9ZW24|GSTU7_ARATH	Glutathione S-transferase U7 OS=Arabidopsis thaliana GN=GSTU7 PE=2 SV=1//3.20415e-08
GSH_GST	POPTR_0006s02510	4.4	5.5	6.2	sp|P32110|GSTX6_SOYBN	Probable glutathione S-transferase OS=Glycine max GN=HSP26-A PE=2 SV=1//2.56664e-67
GSH_GST	POPTR_0010s07100	4.9	5.2	6.1	sp|Q03662|GSTX1_TOBAC	Probable glutathione S-transferase OS=Nicotiana tabacum PE=2 SV=1//1.41059e-62
GSH_GST	POPTR_0010s07090	5	6	6.9	sp|P32110|GSTX6_SOYBN	Probable glutathione S-transferase OS=Glycine max GN=HSP26-A PE=2 SV=1//4.61298e-11
GSH_GST	POPTR_0010s07130	5.1	6.2	7	sp|Q03662|GSTX1_TOBAC	Probable glutathione S-transferase OS=Nicotiana tabacum PE=2 SV=1//1.40385e-54
GSH_GST	POPTR_0010s07070	5.2	6.4	7.1	sp|P32110|GSTX6_SOYBN	Probable glutathione S-transferase OS=Glycine max GN=HSP26-A PE=2 SV=1//1.35952e-08
GSH_GST	POPTR_0010s07170	5.3	6.5	7.2	sp|P32110|GSTX6_SOYBN	Probable glutathione S-transferase OS=Glycine max GN=HSP26-A PE=2 SV=1//4.06359e-58
GSH_GST	POPTR_0008s17510	5.7	6.7	7.9	sp|Q9FQA3|GST23_MAIZE	Glutathione transferase GST 23 OS=Zea mays PE=2 SV=1//1.29768e-18
GSH_GST	POPTR_0256s00200	5.8	8.1	9.3	sp|P49332|GSTXC_TOBAC	Probable glutathione S-transferase parC OS=Nicotiana tabacum GN=PARC PE=2 SV=1//2.09994e-95
GSH_GST	POPTR_0011s11450	6.4	8.7	9.7	sp|Q8GYM1|GSTUM_ARATH	Glutathione S-transferase U22 OS=Arabidopsis thaliana GN=GSTU22 PE=2 SV=1//1.13315e-21
GSH_GST	POPTR_0002s25530	7.3	7.9	7.9	sp|Q03662|GSTX1_TOBAC	Probable glutathione S-transferase OS=Nicotiana tabacum PE=2 SV=1//5.30026e-47
GSH_GST	POPTR_0019s15100	9.3	9.8	10.8	sp|P25317|GSTXA_TOBAC	Probable glutathione S-transferase parA OS=Nicotiana tabacum GN=PARA PE=2 SV=1//1.4804e-111
GSH_GST	POPTR_0019s15090	10.6	10.9	12	sp|P25317|GSTXA_TOBAC	Probable glutathione S-transferase parA OS=Nicotiana tabacum GN=PARA PE=2 SV=1//4.73515e-112
GSH_GST	POPTR_0008s13470	13	13	13	sp|Q9CA57|GSTUA_ARATH	Glutathione S-transferase U10 OS=Arabidopsis thaliana GN=GSTU10 PE=2 SV=1//3.55336e-10
GSH_GST	POPTR_0001s42820		1.2	2.1	sp|Q03666|GSTX4_TOBAC	Probable glutathione S-transferase OS=Nicotiana tabacum PE=2 SV=1//9.53422e-48
GSH_GST	POPTR_0001s42780		1.4	2	sp|Q03666|GSTX4_TOBAC	Probable glutathione S-transferase OS=Nicotiana tabacum PE=2 SV=1//9.79015e-111
GSH_GST	POPTR_0004s20760		3	3.9	sp|Q9FUT0|GSTU9_ARATH	Glutathione S-transferase U9 OS=Arabidopsis thaliana GN=GSTU9 PE=2 SV=1//3.62094e-73
GSH_GST	POPTR_0010s07150		3.5	3.1	sp|Q9FQA3|GST23_MAIZE	Glutathione transferase GST 23 OS=Zea mays PE=2 SV=1//4.25799e-57
GSH_GST	POPTR_0012s04770		4	4.8	sp|Q9FQA3|GST23_MAIZE	Glutathione transferase GST 23 OS=Zea mays PE=2 SV=1//3.65425e-16
GSH_GST	POPTR_0011s11430		4.8	6.4	sp|Q9SHH6|GSTUO_ARATH	Glutathione S-transferase U24 OS=Arabidopsis thaliana GN=GSTU24 PE=2 SV=1//1.16264e-27
GSH_GST	POPTR_0010s07190		4.5	4.8	sp|P32111|GSTX1_SOLTU	Probable glutathione S-transferase OS=Solanum tuberosum GN=PRP1 PE=2 SV=1//1.52064e-31
GSH_GST	POPTR_1996s00200		13	13	sp|Q9ZW24|GSTU7_ARATH	Glutathione S-transferase U7 OS=Arabidopsis thaliana GN=GSTU7 PE=2 SV=1//2.07599e-41
GSH_GST	POPTR_0010s07210		2.3		sp|Q9FQA3|GST23_MAIZE	Glutathione transferase GST 23 OS=Zea mays PE=2 SV=1//4.38282e-57
GSH_GST	POPTR_0011s11420		13		sp|P49332|GSTXC_TOBAC	Probable glutathione S-transferase parC OS=Nicotiana tabacum GN=PARC PE=2 SV=1//1.0671e-94
GSH_GST	POPTR_0001s42770			1.7	sp|Q03666|GSTX4_TOBAC	Probable glutathione S-transferase OS=Nicotiana tabacum PE=2 SV=1//7.22843e-112
GSH_GST	POPTR_0001s42790			2.2	sp|Q03666|GSTX4_TOBAC	Probable glutathione S-transferase OS=Nicotiana tabacum PE=2 SV=1//2.90233e-114
GSH_GST	POPTR_0256s00210			13	sp|Q9SHH6|GSTUO_ARATH	Glutathione S-transferase U24 OS=Arabidopsis thaliana GN=GSTU24 PE=2 SV=1//1.34177e-27
GSH_GST	POPTR_0002s20900	-1.7	-2.3	-2.9	sp|Q9LZI9|GSTFD_ARATH	Glutathione S-transferase F13 OS=Arabidopsis thaliana GN=GSTF13 PE=3 SV=1//1.04089e-66
GSH_GST	POPTR_0017s02090	-2.3	-2.5	-3	sp|Q9FE46|GSTFC_ARATH	Glutathione S-transferase F12 OS=Arabidopsis thaliana GN=GSTF12 PE=1 SV=1//1.30396e-85
GSH_GST	POPTR_0014s12670		-1.1	-1.9	sp|Q9LZI9|GSTFD_ARATH	Glutathione S-transferase F13 OS=Arabidopsis thaliana GN=GSTF13 PE=3 SV=1//6.66192e-64
GSH_GST	POPTR_0002s01660		-1.3	-1.6	sp|Q96324|GSTFB_ARATH	Glutathione S-transferase F11 OS=Arabidopsis thaliana GN=GSTF11 PE=2 SV=1//3.80425e-41
GSH_GST	POPTR_0010s03960		-1.6	-3.5	sp|Q9FUS8|GSTUH_ARATH	Glutathione S-transferase U17 OS=Arabidopsis thaliana GN=GSTU17 PE=2 SV=1//3.60166e-101
GSH_GST	POPTR_0002s20880			-1.4	sp|P46423|GSTF_HYOMU	Glutathione S-transferase OS=Hyoscyamus muticus PE=1 SV=1//7.3411e-66
GSH_GST	POPTR_0001s42750			-1.9	sp|P46417|GSTX3_SOYBN	Glutathione S-transferase 3 OS=Glycine max GN=GST3 PE=1 SV=1//2.32481e-26
GSH_GST	POPTR_0010s04490			-2.7	sp|Q9FUS8|GSTUH_ARATH	Glutathione S-transferase U17 OS=Arabidopsis thaliana GN=GSTU17 PE=2 SV=1//8.47904e-35

## Sheet: GRX
		log2Fold
Gene name	gene_id	6hvs0h	12hvs0h	24hvs0h	Accession	Annotation
GRX	POPTR_0001s33340	2.3	2.1		sp|Q7G8Y5|GRXC1_ORYSJ	Glutaredoxin-C1 OS=Oryza sativa subsp. japonica GN=GRXC1 PE=3 SV=1//2.43937e-48
GRX	POPTR_0001s35090	1.4	1.2		sp|P55143|GLRX_RICCO	Glutaredoxin OS=Ricinus communis PE=3 SV=1//1.01562e-47
GRX	POPTR_0008s14400	1.6	1.9	2.9	sp|P0AC62|GLRX3_ECOLI	Glutaredoxin-3 OS=Escherichia coli (strain K12) GN=grxC PE=1 SV=2//1.7122e-07
GRX	POPTR_0010s10780	3.3	3.8	4.2	sp|P0AC62|GLRX3_ECOLI	Glutaredoxin-3 OS=Escherichia coli (strain K12) GN=grxC PE=1 SV=2//1.25488e-07
GRX	POPTR_0002s09180	1.1	1.4	2.3	sp|Q9HU55|GLRX_PSEAE	Glutaredoxin OS=Pseudomonas aeruginosa (strain ATCC 15692 / PAO1 / 1C / PRS 101 / LMG 12228) GN=grx PE=3 SV=1//4.71668e-08
GRX	POPTR_0017s04850	3	4.1	4	sp|Q9SGP6|GRXC9_ARATH	Glutaredoxin-C9 OS=Arabidopsis thaliana GN=GRXC9 PE=1 SV=1//1.79217e-33
GRX	POPTR_0007s01400	4	4.2	3.3	sp|Q9SGP6|GRXC9_ARATH	Glutaredoxin-C9 OS=Arabidopsis thaliana GN=GRXC9 PE=1 SV=1//6.02288e-39
GRX	POPTR_0004s04940	4.5	4.1	3.2	sp|Q9SGP6|GRXC9_ARATH	Glutaredoxin-C9 OS=Arabidopsis thaliana GN=GRXC9 PE=1 SV=1//1.47665e-18
GRX	POPTR_0011s05780	4.8	5.5	5.2	sp|Q9SGP6|GRXC9_ARATH	Glutaredoxin-C9 OS=Arabidopsis thaliana GN=GRXC9 PE=1 SV=1//1.98548e-25
GRX	POPTR_0018s13330	-1.1	-1.6	-2.9	sp|Q8LFQ6|GRXC4_ARATH	Glutaredoxin-C4 OS=Arabidopsis thaliana GN=GRXC4 PE=2 SV=2//2.05006e-10
GRX	POPTR_0006s24340	-1.8	-1.5	-2.3	sp|Q8L9S3|GRXC6_ARATH	Glutaredoxin-C6 OS=Arabidopsis thaliana GN=GRXC6 PE=2 SV=2//3.10643e-56
