# Supplementary material for: Transcriptomic analysis reveals importance of ROS and phytohormones in response to short-term salinity stress in Populus tomentosa
Source: Front Plant Sci. 2015 Sep 15;6:678. doi: 10.3389/fpls.2015.00678 (PMC4569970; doi:10.3389/fpls.2015.00678)
Supplement: Supplementary Table S10 — Differentially expressed genes for hormone synthesis. [file Table10.XLSX]

## Sheet: ABA
			Salt treatments
	Gene name	gene ID	6hvs0h	12hvs0h	24hvs0h	Gene function
Carotenoid biosynthesis	PSY	POPTR_0001s04490	1.7795	2.329	2.3698	PSY_NARPS Phytoene synthase, chloroplastic
ABA	PSY	POPTR_0005s22740	2.8409	3.2463	3.1778	PSY_DAUCA Phytoene synthase, chloroplastic
	PSY	POPTR_0017s02080	2.4804	2.6277	2.5425	PSY_CUCME Phytoene synthase, chloroplastic
	LCYB	POPTR_0006s04160	0	0	-1.9406	LCYB_CAPAN Lycopene beta cyclase, chloroplastic
	BCH2	POPTR_0004s07230	4.9521	4.9	5.007	CH2_CAPAN Beta-carotene hydroxylase 2, chloroplastic
	BCH2	POPTR_0017s01240	4.6631	5.0694	4.7135	CH2_CAPAN Beta-carotene hydroxylase 2, chloroplastic
	BCH2	POPTR_0001s09770	0	0	2.3033	CH2_CAPAN Beta-carotene hydroxylase 2, chloroplastic
	ZEP	POPTR_0007s10980	2.0316	1.5863	1.6961	ABA2_PRUAR Zeaxanthin epoxidase, chloroplastic
	VDE	POPTR_0013s05000	0	0	-2.1052	VDE_SPIOL Violaxanthin de-epoxidase, chloroplastic
	NCED1	POPTR_0011s11370	9.1717	9.4218	6.6293	NCED1_PHAVU 9-cis-epoxycarotenoid dioxygenase NCED1
	NCED1	POPTR_0001s40420	7.0493	7.2672	3.9752	NCED1_PHAVU 9-cis-epoxycarotenoid dioxygenase NCED1
	ABAH1/CYP707A	POPTR_0004s24360	2.3446	3.0619	3.3071	ABAH1_ARATH Abscisic acid 8 & apos;-hydroxylase 1
	ABAH2/CYP707A	POPTR_0009s03900	2.8859	3.6322	3.8481	ABAH2_ARATH Abscisic acid 8 & apos;-hydroxylase 2
	ABAH4/CYP707A	POPTR_0014s02910	3.3145	2.513	2.3649	ABAH4_ARATH Abscisic acid 8 & apos;-hydroxylase 4
	ABAH4/CYP707A	POPTR_0004s14820	3.6646	4.8264	5.6321	ABAH4_ARATH Abscisic acid 8 & apos;-hydroxylase 4

## Sheet: ETH
			Salt treatments
	Gene name	gene ID	6hvs0h	12hvs0h	24hvs0h	Gene function
Cysteine and methionine metablism	METE	POPTR_0009s15490	-0.96894	-1.3921	-2.5027	METE_ARATH 5-methyltetrahydropteroyltriglutamate--homocysteine methyltransferase
Ethylene	METE	POPTR_0004s20220	-1.3782	-1.9139	-3.5239	METE_CATRO 5-methyltetrahydropteroyltriglutamate--homocysteine methyltransferase
	METE	POPTR_0013s05850	-1.0863	-1.5676	-2.1463	METE_ARATH 5-methyltetrahydropteroyltriglutamate--homocysteine methyltransferase
	HMT3	POPTR_0008s15570	0	2.3332	4.1123	HMT3_ARATH Homocysteine S-methyltransferase 3
	METK4	POPTR_0006s12510	-1.5382	-1.8502	-2.344	METK4_POPTR S-adenosylmethionine synthase 4
	METK1	POPTR_0002s19000	-1.2136	-1.4417	-2.36	METK1_POPTR S-adenosylmethionine synthase 1
	METK1	POPTR_0274s00200	-1.2577	-1.6216	-2.7276	METK1_POPTR S-adenosylmethionine synthase 1
	METK1	POPTR_0014s11000	-1.8837	-2.4692	-3.6703	METK1_POPTR S-adenosylmethionine synthase 1
	METK1	POPTR_0008s09870	0	0	-1.2873	METK1_POPTR S-adenosylmethionine synthase 1
	METK1	POPTR_0013s00550	3.0171	3.1468	1.8183	METK1_POPTR S-adenosylmethionine synthase 1
	ACS	POPTR_0002s11460	4.4464	3.8077	5.0356	1A18_ARATH 1-aminocyclopropane-1-carboxylate synthase 8
	ACS	POPTR_0002s16530	7.9608	9.2765	9.5322	1A1C_TOBAC 1-aminocyclopropane-1-carboxylate synthase
	ACS	POPTR_0018s06960	2.5946	0	0	1A17_ARATH 1-aminocyclopropane-1-carboxylate synthase 7
	ACS	POPTR_0006s15410	6.4315	5.574	4.8027	1A17_ARATH 1-aminocyclopropane-1-carboxylate synthase 7
	ACS	POPTR_0001s09850	2.3084	2.6339	0	1A1C_SOYBN 1-aminocyclopropane-1-carboxylate synthase
	ACO	POPTR_0014s15710	1.5517	2.1957	2.1575	ACCO_PRUMU 1-aminocyclopropane-1-carboxylate oxidase
	ACO	POPTR_0002s21750	1.5138	2.0861	1.9289	ACCO1_PETHY 1-aminocyclopropane-1-carboxylate oxidase 1
	ACO	POPTR_0011s00970	1.5724	2.5239	1.8247	ACCO2_MALDO 1-aminocyclopropane-1-carboxylate oxidase 2
	ACO	POPTR_0004s00460	-0.9682	-1.4506	-1.9621	ACCO_ACTDE 1-aminocyclopropane-1-carboxylate oxidase
	ACO	POPTR_0006s15610	0	-4.0959	0	ACCO1_ARATH 1-aminocyclopropane-1-carboxylate oxidase 1
	ACO	POPTR_0005s20530	0	-2.2177	-3.0654	ACCO5_ARATH 1-aminocyclopropane-1-carboxylate oxidase 5
	ACO	POPTR_0002s07880	0	0	-2.6949	ACCO5_ARATH 1-aminocyclopropane-1-carboxylate oxidase 5

## Sheet: BRs
			Salt treatments
	Gene name	gene ID	6hvs0h	12hvs0h	24hvs0h	Gene function
Brassinosteroid biosynthesis	MSMO	POPTR_0001s25210	-0.99338	-1.4182	-2.0488	SMO22_ARATH Methylsterol monooxygenase 2-2
BRs	STE1/DWF7	POPTR_0005s15430	0	1.2096	0	SC5D1_ARATH Delta(7)-sterol-C5(6)-desaturase 1
	DWF5	POPTR_0010s25970	0	0	-1.8178	ST7R_ARATH 7-dehydrocholesterol reductase
	DWF1	POPTR_0010s17710	0	0	-2.1309	DIM_PEA Delta(24)-sterol reductase
	DWF1	POPTR_0008s08440	0	0	-1.9753	DIM_PEA Delta(24)-sterol reductase
	C724B	POPTR_0001s35810	2.1686	0	0	C724B_ORYSJ Cytochrome P450 724B1
	CPD	POPTR_0008s06740	2.2911	2.5468	2.476	C90A1_ARATH Cytochrome P450 90A1
	DET2	POPTR_0013s13810	5.3491	5.6125	6.0572	DET2_GOSHI Steroid 5-alpha-reductase
	DET2	POPTR_0016s11800	-1.69	-2.6753	-4.0353	DET2_GOSHI Steroid 5-alpha-reductase
	DWARF	POPTR_0017s13340	0	0	-3.2502	C85A_PHAVU Cytochrome P450 85A

## Sheet: JA
		Salt treatments
	gene ID	6hvs0h	12hvs0h	24hvs0h	Gene function
a-Linolenic acid metabolism	POPTR_0006s04240	1.3563	1.6461	1.6635	SDP1_ARATH Triacylglycerol lipase SDP1
JA	POPTR_0018s13200	0	0	-1.6176	PLA2A_ARATH Phospholipase A2-alpha
	POPTR_0001s16780	4.6834	5.1525	5.0937	LOX31_SOLTU Linoleate 13S-lipoxygenase 3-1
	POPTR_0003s06560	4.4947	4.697	4.3318	LOX31_SOLTU Linoleate 13S-lipoxygenase 3-1
	POPTR_0009s11280	2.8161	1.9923	0	CP74_LINUS Allene oxide synthase
	POPTR_0004s15590	13	13	13	CP74_LINUS Allene oxide synthase
	POPTR_0014s03820	7.7594	7.7901	7.1638	CP74_LINUS Allene oxide synthase
	POPTR_0002s13220	2.4593	2.1592	0	CP74_LINUS Allene oxide synthase
	POPTR_0004s10240	2.7513	2.8984	2.6639	AOC4_ARATH Allene oxide cyclase 4
	POPTR_0018s07120	5.2772	5.2875	5.4163	OPR3_SOLLC 12-oxophytodienoate reductase 3
	POPTR_0013s10180	0	0	2.5936	OPR3_SOLLC 12-oxophytodienoate reductase 3
	POPTR_0005s26970	1.0785	1.1865	0	4CLL5_ARATH 4-coumarate--CoA ligase-like 5
	POPTR_0005s26980	1.8092	1.8697	1.5689	4CLL5_ARATH 4-coumarate--CoA ligase-like 5
	POPTR_0007s05710	1.822	1.6442	2.5538	ACOX2_ARATH Acyl-coenzyme A oxidase 2
	POPTR_0001s15530	1.2477	0	1.9457	ACOX1_ARATH Peroxisomal acyl-coenzyme A oxidase 1
	POPTR_0003s07690	1.11	1.2084	2.0083	ACOX1_ARATH Peroxisomal acyl-coenzyme A oxidase 1
	POPTR_0010s01560	0	0	-1.3926	MFPA_CUCSA Glyoxysomal fatty acid beta-oxidation multifunctional protein MFP-a
	POPTR_0002s22410	-1.3684	-1.8895	-2.5309	THIK2_ARATH 3-ketoacyl-CoA thiolase 2
	POPTR_0005s25170	0	0	13	JMT_BRARP Jasmonate O-methyltransferase

## Sheet: Auxin
		Salt treatments
	gene ID	6hvs0h	12hvs0h	24hvs0h	Gene function
Tryptophan metablism	POPTR_0010s05450	3.2683	3.0227	0	TAA1_ARATH Tryptophan aminotransferase 1
Auxin	POPTR_0015s08330	3.0982	3.4919	4.3851	U74B1_ARATH UDP-glycosyltransferase 74B1
	POPTR_0002s08230	-0.91231	-1.3024	-1.4526	AL3H1_ARATH Aldehyde dehydrogenase family 3 member H1
	POPTR_0001s16730	1.2836	1.8377	2.4343	AL7B4_ARATH Aldehyde dehydrogenase family 7 member B4
	POPTR_0009s15560	0	-1.678	-1.9671	AO1_ARATH Indole-3-acetaldehyde oxidase;
	POPTR_0006s26000	-2.119	-2.8658	-3.3917	YUC2_ARATH Indole-3-pyruvate monooxygenase

## Sheet: GA
			Salt treatments
		gene ID	6hvs0h	12hvs0h	24hvs0h	Gene function
Diterpenoid biosynthesis	GA20OX2	POPTR_0015s14030	-3.2936	-2.8743	-3.3597	GAOX2_ARATH Gibberellin 20 oxidase 2
GA		POPTR_0012s14040	0	1.2546	0	GAOX2_ARATH Gibberellin 20 oxidase 2
	GA2OX2	POPTR_0010s15950	2.1119	0	0	G2OX2_PEA Gibberellin 2-beta-dioxygenase 2
		POPTR_0014s11260	2.5076	0	0	G2OX2_PEA Gibberellin 2-beta-dioxygenase 2
		POPTR_0002s19260	4.6258	4.7801	4.4887	G2OX2_PEA Gibberellin 2-beta-dioxygenase 2
		POPTR_0011s09770	6.5408	7.4373	7.6745	G2OX2_PEA Gibberellin 2-beta-dioxygenase 2
		POPTR_0001s38760	3.9257	5.4138	4.1894	G2OX2_PEA Gibberellin 2-beta-dioxygenase 2
		POPTR_0008s10100	0	0	2.289	G2OX2_PEA Gibberellin 2-beta-dioxygenase 2
		POPTR_0008s10110	0	0	2.6297	G2OX2_PEA Gibberellin 2-beta-dioxygenase 2

## Sheet: Cytokinin
			Salt treatments
		gene ID	6hvs0h	12hvs0h	24hvs0h	Gene function
Zeatin biosynthesis	Cytokinin	POPTR_0009s14980	0	-1.6661	2.5938	IPT2_ARATH tRNA dimethylallyltransferase 2
		POPTR_0008s20650	-2.62	0	0	IPT5_ARATH Adenylate isopentenyltransferase 5
		POPTR_0004s09950	0	0	-3.2519	C7352_ARATH Cytokinin hydroxylase
		POPTR_0003s20240	2.1171	2.3176	0	CKX6_ARATH Cytokinin dehydrogenase 6
		POPTR_0001s05830	3.583	3.9751	3.1508	CKX6_ARATH Cytokinin dehydrogenase 6
		POPTR_0002s03190	4.2137	3.7537	2.8309	CKX5_ARATH Cytokinin dehydrogenase 5
		POPTR_0005s25380	2.1474	1.669	2.3304	CKX5_ARATH Cytokinin dehydrogenase 5
		POPTR_0007s08360	3.1923	0	4.0283	CKX3_ARATH Cytokinin dehydrogenase 3
		POPTR_0006s04680	4.66	4.8279	4.0744	ZOG_PHALU Zeatin O-glucosyltransferase
		POPTR_0006s04580	3.5343	3.7617	3.0619	ZOX_PHAVU Zeatin O-xylosyltransferase
		POPTR_0016s05770	1.8356	1.9653	2.2336	ZOG_PHALU Zeatin O-glucosyltransferase
