# Supplementary material for: Transcriptomic analysis reveals importance of ROS and phytohormones in response to short-term salinity stress in Populus tomentosa
Source: Front Plant Sci. 2015 Sep 15;6:678. doi: 10.3389/fpls.2015.00678 (PMC4569970; doi:10.3389/fpls.2015.00678)
Supplement: Supplementary Table S11 — Differentially expressed genes for hormone signal pathways. [file Table11.XLSX]

## Sheet: ABA
Note: log2FoldChanges were assigned to |13|, because log2(treatments/controls) could not be operated when read counts were 0
			Salt treatments
	Gene name	gene ID	6hvs0h	12hvs0h	24hvs0h	Gene function
PYR/PYL	PYL4	POPTR_0016s13320	1.0624			sp|O80920|PYL4_ARATH	Abscisic acid receptor PYL4 OS=Arabidopsis thaliana GN=PYL4 PE=1 SV=1//1.59478e-82
	PYL4	POPTR_0008s07340	-3.1921	-4.8221	-3.4871	sp|O80920|PYL4_ARATH	Abscisic acid receptor PYL4 OS=Arabidopsis thaliana GN=PYL4 PE=1 SV=1//7.97513e-74
	PYL4	POPTR_0006s10500	-1.9095	-3.4859	-3.2943	sp|O80920|PYL4_ARATH	Abscisic acid receptor PYL4 OS=Arabidopsis thaliana GN=PYL4 PE=1 SV=1//1.59478e-82
	PYL6	POPTR_0010s19120	-1.9157	-2.7655	-2.2709	sp|Q8S8E3|PYL6_ARATH	Abscisic acid receptor PYL6 OS=Arabidopsis thaliana GN=PYL6 PE=1 SV=1//2.75325e-76
	PYL9	POPTR_0003s13900		-1.1588		sp|Q84MC7|PYL9_ARATH	Abscisic acid receptor PYL9 OS=Arabidopsis thaliana GN=PYL9 PE=1 SV=1//1.35451e-29
	PYL9	POPTR_0002s17070			-1.5147	sp|Q84MC7|PYL9_ARATH	Abscisic acid receptor PYL9 OS=Arabidopsis thaliana GN=PYL9 PE=1 SV=1//1.00061e-09
	PYL2	POPTR_0006s24670		-1.5826	-2.1795	sp|O80992|PYL2_ARATH	Abscisic acid receptor PYL2 OS=Arabidopsis thaliana GN=PYL2 PE=1 SV=1//2.74793e-88
	PYR1	POPTR_0003s09050		-1.6697	-2.2916	sp|O49686|PYR1_ARATH	Abscisic acid receptor PYR1 OS=Arabidopsis thaliana GN=PYR1 PE=1 SV=1//1.89759e-89
	PYR1	POPTR_0001s02490			-1.2942	sp|O49686|PYR1_ARATH	Abscisic acid receptor PYR1 OS=Arabidopsis thaliana GN=PYR1 PE=1 SV=1//9.44955e-94
PP2C	PP2C3	POPTR_0010s20720	3.4584	3.4959	3.425	sp|Q9LNW3|P2C03_ARATH	Protein phosphatase 2C 3 OS=Arabidopsis thaliana GN=AIP1 PE=1 SV=1//2.54147e-10
	PP2C3	POPTR_0001s25200	3.4073	3.342	1.8043	sp|Q9LNW3|P2C03_ARATH	Protein phosphatase 2C 3 OS=Arabidopsis thaliana GN=AIP1 PE=1 SV=1//9.04259e-129
	PP2C3	POPTR_0008s05950	4.0939	4.4664	4.1247	sp|Q9LNW3|P2C03_ARATH	Protein phosphatase 2C 3 OS=Arabidopsis thaliana GN=AIP1 PE=1 SV=1//6.41709e-118
	PP2C3	POPTR_0009s04210	4.5946	4.9902	4.8415	sp|Q9LNW3|P2C03_ARATH	Protein phosphatase 2C 3 OS=Arabidopsis thaliana GN=AIP1 PE=1 SV=1//9.92497e-130
	PP2C6	POPTR_0006s17810	3.2255	3.6098	4.7084	sp|Q0JLP9|P2C06_ORYSJ	Probable protein phosphatase 2C 6 OS=Oryza sativa subsp. japonica GN=Os01g0583100 PE=2 SV=1//8.84422e-75
	PP2C8	POPTR_0012s01740	5.9753	6.4673	6.221	sp|Q5SN75|P2C08_ORYSJ	Probable protein phosphatase 2C 8 OS=Oryza sativa subsp. japonica GN=Os01g0656200 PE=2 SV=1//1.42511e-12
	PP2C51	POPTR_0015s02070	7.6017	8.376	8.0127	sp|Q65XK7|P2C51_ORYSJ	Probable protein phosphatase 2C 51 OS=Oryza sativa subsp. japonica GN=Os05g0572700 PE=2 SV=1//4.25618e-90
	PP2C75	POPTR_0015s14100	13	13	13	sp|Q9FLI3|P2C75_ARATH	Probable protein phosphatase 2C 75 OS=Arabidopsis thaliana GN=AHG1 PE=2 SV=1//2.67061e-09
	PP2C75	POPTR_0012s14100	2.8319	2.5766	3.1028	sp|Q9FLI3|P2C75_ARATH	Probable protein phosphatase 2C 75 OS=Arabidopsis thaliana GN=AHG1 PE=2 SV=1//2.58009e-24
	PP2C75	POPTR_0012s14110	3.7146	3.6551	4.0191	sp|Q9FLI3|P2C75_ARATH	Probable protein phosphatase 2C 75 OS=Arabidopsis thaliana GN=AHG1 PE=2 SV=1//3.14712e-13
	PP2C16	POPTR_0018s04570	-1.0178	-1.3348	-2.6858	sp|Q9CAJ0|P2C16_ARATH	Protein phosphatase 2C 16 OS=Arabidopsis thaliana GN=HAB1 PE=1 SV=1//3.63972e-24
	PP2C16	POPTR_0003s04120		-1.3426	-1.894	sp|Q9CAJ0|P2C16_ARATH	Protein phosphatase 2C 16 OS=Arabidopsis thaliana GN=HAB1 PE=1 SV=1//0
SnRK2	SAPK2	POPTR_0007s05080	-1.2079	-1.5712		sp|A2YNT8|SAPK2_ORYSI	Serine/threonine-protein kinase SAPK2 OS=Oryza sativa subsp. indica GN=SAPK2 PE=2 SV=2//0
	SAPK2	POPTR_0002s09990		-2.3458	3.9278	sp|A2YNT8|SAPK2_ORYSI	Serine/threonine-protein kinase SAPK2 OS=Oryza sativa subsp. indica GN=SAPK2 PE=2 SV=2//1.35644e-40
	SAPK2	POPTR_0005s07370			-1.8093	sp|A2YNT8|SAPK2_ORYSI	Serine/threonine-protein kinase SAPK2 OS=Oryza sativa subsp. indica GN=SAPK2 PE=2 SV=2//0
	SAPK2	POPTR_0005s17290			-1.5575	sp|A2YNT8|SAPK2_ORYSI	Serine/threonine-protein kinase SAPK2 OS=Oryza sativa subsp. indica GN=SAPK2 PE=2 SV=2//5.09858e-40
	SAPK7	POPTR_0004s14540		-1.5997	-2.2131	sp|Q7XQP4|SAPK7_ORYSJ	Serine/threonine-protein kinase SAPK7 OS=Oryza sativa subsp. japonica GN=SAPK7 PE=2 SV=2//0
ABF	ABF3	POPTR_0004s14790	2.7102	2.3716	2.1789	sp|Q9M7Q3|AI5L6_ARATH	ABSCISIC ACID-INSENSITIVE 5-like protein 6 OS=Arabidopsis thaliana GN=ABF3 PE=1 SV=1//3.61782e-07
	ABF3	POPTR_0009s10400	2.327	1.9892		sp|Q9M7Q3|AI5L6_ARATH	ABSCISIC ACID-INSENSITIVE 5-like protein 6 OS=Arabidopsis thaliana GN=ABF3 PE=1 SV=1//9.72565e-10
	ABF2	POPTR_0002s12710	1.0234		2.3919	sp|Q9M7Q4|AI5L5_ARATH	ABSCISIC ACID-INSENSITIVE 5-like protein 5 OS=Arabidopsis thaliana GN=ABF2 PE=1 SV=1//2.58611e-79
	ABF2	POPTR_0014s02810	2.8352	2.5905		sp|Q9M7Q4|AI5L5_ARATH	ABSCISIC ACID-INSENSITIVE 5-like protein 5 OS=Arabidopsis thaliana GN=ABF2 PE=1 SV=1//3.72716e-82
	DPBF3	POPTR_0001s22790	1.1679	1.3785	2.1685	sp|Q9LES3|AI5L2_ARATH	ABSCISIC ACID-INSENSITIVE 5-like protein 2 OS=Arabidopsis thaliana GN=DPBF3 PE=1 SV=1//2.14973e-41
	DPBF3	POPTR_0006s02670			-1.6953	sp|Q9LES3|AI5L2_ARATH	ABSCISIC ACID-INSENSITIVE 5-like protein 2 OS=Arabidopsis thaliana GN=DPBF3 PE=1 SV=1//4.36161e-87
	DPBF3	POPTR_0010s25460			-2.4984	sp|Q9LES3|AI5L2_ARATH	ABSCISIC ACID-INSENSITIVE 5-like protein 2 OS=Arabidopsis thaliana GN=DPBF3 PE=1 SV=1//1.89253e-64

## Sheet: Ethylene
Note: log2FoldChanges were assigned to |13|, because log2(treatments/controls) could not be operated when read counts were 0
				Salt treatments
		Gene name	gene ID	6hvs0h	12hvs0h	24hvs0h	Gene function
Ethylene	ETR	EIN4	POPTR_0019s02220		1.7151	1.955	sp|Q9ZTP3|EIN4_ARATH	Protein EIN4 OS=Arabidopsis thaliana GN=EIN4 PE=1 SV=1//1.41537e-65
	EIN3/EIL	EIL3	POPTR_0001s05360	1.0789			sp|O23116|EIL3_ARATH	ETHYLENE INSENSITIVE 3-like 3 protein OS=Arabidopsis thaliana GN=EIL3 PE=1 SV=1//1.4597e-164
		EIN3	POPTR_0009s16080	1.272	1.4442	1.4221	sp|O24606|EIN3_ARATH	Protein ETHYLENE INSENSITIVE 3 OS=Arabidopsis thaliana GN=EIN3 PE=1 SV=1//0
		EIN3	POPTR_0004s20830	2.456	2.809	3.1526	sp|O24606|EIN3_ARATH	Protein ETHYLENE INSENSITIVE 3 OS=Arabidopsis thaliana GN=EIN3 PE=1 SV=1//0
	AP2/ERFs	RAP27	POPTR_0010s22320	2.1376	2.3954	2.4488	sp|Q9SK03|RAP27_ARATH	Ethylene-responsive transcription factor RAP2-7 OS=Arabidopsis thaliana GN=RAP2-7 PE=2 SV=2//2.76669e-80
		RAP27	POPTR_0008s04490	2.2381	2.6028	2.9023	sp|Q9SK03|RAP27_ARATH	Ethylene-responsive transcription factor RAP2-7 OS=Arabidopsis thaliana GN=RAP2-7 PE=2 SV=2//4.10583e-06
		ERF26	POPTR_0014s09540	2.2419	3.34	2.4073	sp|Q9CAN9|ERF26_ARATH	Ethylene-responsive transcription factor ERF026 OS=Arabidopsis thaliana GN=ERF026 PE=2 SV=1//1.60886e-33
		ERF6	POPTR_0011s11620	2.5431	2.8795	1.3706	sp|Q8VZ91|EF103_ARATH	Ethylene-responsive transcription factor 6 OS=Arabidopsis thaliana GN=ERF6 PE=2 SV=2//4.50273e-44
		RAP211	POPTR_0014s02530	2.5901	1.9538	2.0102	sp|Q6J9S1|RA211_ARATH	Ethylene-responsive transcription factor RAP2-11 OS=Arabidopsis thaliana GN=RAP2-11 PE=2 SV=1//2.251e-15
		ERF112	POPTR_0007s07090	2.9716	2.3476	2.0811	sp|P93007|EF112_ARATH	Ethylene-responsive transcription factor ERF112 OS=Arabidopsis thaliana GN=ERF112 PE=2 SV=1//2.42627e-18
		RAP24	POPTR_0005s16690	2.991	2.9005	1.7379	sp|Q8H1E4|RAP24_ARATH	Ethylene-responsive transcription factor RAP2-4 OS=Arabidopsis thaliana GN=RAP2-4 PE=1 SV=1//2.3063e-54
		ERF34	POPTR_0012s13880	3.0134	2.5597	1.9428	sp|Q8LBQ7|ERF34_ARATH	Ethylene-responsive transcription factor ERF034 OS=Arabidopsis thaliana GN=ERF034 PE=2 SV=2//1.07488e-60
		ERF80	POPTR_0011s05580	3.0553	3.0121	1.6896	sp|Q9FE67|ERF80_ARATH	Ethylene-responsive transcription factor 9 OS=Arabidopsis thaliana GN=ERF9 PE=2 SV=1//9.90984e-25
		ERF92	POPTR_0005s24460	3.2094	3.4128	1.9816	sp|Q8LDC8|ERF92_ARATH	Ethylene-responsive transcription factor 1B OS=Arabidopsis thaliana GN=ERF1B PE=1 SV=2//3.87446e-47
		ERF80	POPTR_0004s04720	3.2157	2.7339	1.7961	sp|Q9FE67|ERF80_ARATH	Ethylene-responsive transcription factor 9 OS=Arabidopsis thaliana GN=ERF9 PE=2 SV=1//5.05317e-21
		RAVL1	POPTR_0008s11600	3.2945	3.6157	2.2467	sp|Q9C6M5|RAVL1_ARATH	AP2/ERF and B3 domain-containing transcription repressor TEM1 OS=Arabidopsis thaliana GN=TEM1 PE=1 SV=1//5.30403e-141
		ERF80	POPTR_0017s04540	3.8257	3.8355	2.7788	sp|Q9FE67|ERF80_ARATH	Ethylene-responsive transcription factor 9 OS=Arabidopsis thaliana GN=ERF9 PE=2 SV=1//9.97939e-38
		ERF105	POPTR_0005s24450	3.8743	4.7026	4.5275	sp|Q8VY90|EF105_ARATH	Ethylene-responsive transcription factor ERF105 OS=Arabidopsis thaliana GN=ERF105 PE=2 SV=1//1.31953e-54
		ERF92	POPTR_0002s04020	3.9637	5.1125	3.364	sp|Q8LDC8|ERF92_ARATH	Ethylene-responsive transcription factor 1B OS=Arabidopsis thaliana GN=ERF1B PE=1 SV=2//1.95204e-48
		ERF119	POPTR_0001s12990	4.0344	3.8464	3.8116	sp|Q9LUA2|EF119_ARATH	Ethylene-responsive transcription factor ERF119 OS=Arabidopsis thaliana GN=ERF119 PE=2 SV=1//7.6797e-20
		CRF4	POPTR_0007s01110	4.4056	5.0021	3.8242	sp|Q9SUE3|CRF4_ARATH	Ethylene-responsive transcription factor CRF4 OS=Arabidopsis thaliana GN=CRF4 PE=1 SV=2//2.26187e-44
		RAP24	POPTR_0007s05690	4.5826	5.0382	3.4731	sp|Q8H1E4|RAP24_ARATH	Ethylene-responsive transcription factor RAP2-4 OS=Arabidopsis thaliana GN=RAP2-4 PE=1 SV=1//9.05094e-55
		ERF78	POPTR_0001s40770	4.6165	4.4253	2.9983	sp|O80340|ERF78_ARATH	Ethylene-responsive transcription factor 4 OS=Arabidopsis thaliana GN=ERF4 PE=1 SV=1//6.27774e-20
		ERF61	POPTR_0001s10540	4.744	5.2045	4.3021	sp|Q9C7W2|ERF61_ARATH	Ethylene-responsive transcription factor ERF061 OS=Arabidopsis thaliana GN=ERF061 PE=2 SV=1//3.50022e-48
		RAVL1	POPTR_0010s13930	4.8745	4.5478	3.4962	sp|Q9C6M5|RAVL1_ARATH	AP2/ERF and B3 domain-containing transcription repressor TEM1 OS=Arabidopsis thaliana GN=TEM1 PE=1 SV=1//1.13206e-150
		ERF21	POPTR_0001s18180	5.0476	6.3108	4.9895	sp|Q9C9I2|ERF21_ARATH	Ethylene-responsive transcription factor ERF021 OS=Arabidopsis thaliana GN=ERF021 PE=2 SV=1//4.25155e-57
		ERF99	POPTR_0014s04620	5.3341	5.0003	4.7619	sp|Q8L9K1|ERF99_ARATH	Ethylene-responsive transcription factor 13 OS=Arabidopsis thaliana GN=ERF13 PE=2 SV=2//2.44954e-39
		ERF62	POPTR_0003s13910	5.3416	4.5394	2.9154	sp|Q9SVQ0|ERF62_ARATH	Ethylene-responsive transcription factor ERF062 OS=Arabidopsis thaliana GN=ERF062 PE=2 SV=1//1.04422e-55
		ERF110	POPTR_0002s06620	5.5566	5.5292	5.1847	sp|Q70II3|EF110_ARATH	Ethylene-responsive transcription factor ERF110 OS=Arabidopsis thaliana GN=ERF110 PE=2 SV=2//1.99838e-25
		ERF92	POPTR_0003s07910	5.5702	6.0643	4.9879	sp|Q8LDC8|ERF92_ARATH	Ethylene-responsive transcription factor 1B OS=Arabidopsis thaliana GN=ERF1B PE=1 SV=2//1.54749e-40
		ERF109	POPTR_0003s15040	5.604	6.2621	5.2054	sp|Q9SZ06|EF109_ARATH	Ethylene-responsive transcription factor ERF109 OS=Arabidopsis thaliana GN=ERF109 PE=1 SV=1//1.83561e-32
		ERF92	POPTR_0010s08300	5.6429	6.5012	5.9281	sp|Q8LDC8|ERF92_ARATH	Ethylene-responsive transcription factor 1B OS=Arabidopsis thaliana GN=ERF1B PE=1 SV=2//8.74468e-62
		ERF16	POPTR_0002s08610	5.7576	6.5087	5.4033	sp|Q9C591|ERF16_ARATH	Ethylene-responsive transcription factor ERF016 OS=Arabidopsis thaliana GN=ERF016 PE=2 SV=1//3.16014e-24
		CRF5	POPTR_0002s16900	5.9627	5.7781	4.7695	sp|O82339|CRF5_ARATH	Ethylene-responsive transcription factor CRF5 OS=Arabidopsis thaliana GN=CRF5 PE=1 SV=1//3.09498e-46
		ERF112	POPTR_0005s21690	6.0636	5.83	5.1906	sp|P93007|EF112_ARATH	Ethylene-responsive transcription factor ERF112 OS=Arabidopsis thaliana GN=ERF112 PE=2 SV=1//2.20184e-24
		ERF80	POPTR_0001s15400	6.5465	6.893	5.9672	sp|Q9FE67|ERF80_ARATH	Ethylene-responsive transcription factor 9 OS=Arabidopsis thaliana GN=ERF9 PE=2 SV=1//1.73851e-22
		ERF22	POPTR_0013s10330	6.5527	6.9903	4.9317	sp|Q9LQ28|ERF22_ARATH	Ethylene-responsive transcription factor ERF022 OS=Arabidopsis thaliana GN=ERF022 PE=2 SV=1//4.62032e-42
		ERF113	POPTR_0005s08940	6.5668	6.4281	6.1253	sp|Q9LYU3|EF113_ARATH	Ethylene-responsive transcription factor ERF113 OS=Arabidopsis thaliana GN=ERF113 PE=2 SV=1//1.99903e-34
		ERF98	POPTR_0010s08310	6.6694	7.1709	6.0005	sp|Q9LTC5|ERF98_ARATH	Ethylene-responsive transcription factor ERF098 OS=Arabidopsis thaliana GN=ERF098 PE=1 SV=1//2.25382e-25
		ERF100	POPTR_0001s15390	7.0294	7.0236	6.3108	sp|O80337|EF100_ARATH	Ethylene-responsive transcription factor 1A OS=Arabidopsis thaliana GN=ERF1A PE=1 SV=2//2.62544e-64
		ERF105	POPTR_0001s11780	7.2011	7.9734	6.7234	sp|Q8VY90|EF105_ARATH	Ethylene-responsive transcription factor ERF105 OS=Arabidopsis thaliana GN=ERF105 PE=2 SV=1//3.47635e-44
		ERF98	POPTR_0010s08330	7.2228	7.7891	7.9238	sp|Q9LTC5|ERF98_ARATH	Ethylene-responsive transcription factor ERF098 OS=Arabidopsis thaliana GN=ERF098 PE=1 SV=1//1.03733e-19
		ERF16	POPTR_0018s00700	7.3217	7.8546	5.9798	sp|Q9C591|ERF16_ARATH	Ethylene-responsive transcription factor ERF016 OS=Arabidopsis thaliana GN=ERF016 PE=2 SV=1//4.79276e-19
		ERF2	POPTR_0008s16610	7.6024	9.0235	6.3	sp|Q40479|ERF2_TOBAC	Ethylene-responsive transcription factor 2 OS=Nicotiana tabacum GN=ERF2 PE=2 SV=1//1.41496e-77
		ERF17	POPTR_0006s14110	8.2329	9.0916	8.7329	sp|Q84QC2|ERF17_ARATH	Ethylene-responsive transcription factor ERF017 OS=Arabidopsis thaliana GN=ERF017 PE=2 SV=1//1.28033e-51
		ERF8	POPTR_0014s09020	8.3081	8.1979	7.2623	sp|O22174|ERF08_ARATH	Ethylene-responsive transcription factor ERF008 OS=Arabidopsis thaliana GN=ERF008 PE=2 SV=1//7.08339e-50
		ERF21	POPTR_0019s10420	8.3603	9.081	6.9882	sp|Q9C9I2|ERF21_ARATH	Ethylene-responsive transcription factor ERF021 OS=Arabidopsis thaliana GN=ERF021 PE=2 SV=1//2.55714e-57
		ERF92	POPTR_0013s04240	8.801	8.4862	7.3101	sp|Q8LDC8|ERF92_ARATH	Ethylene-responsive transcription factor 1B OS=Arabidopsis thaliana GN=ERF1B PE=1 SV=2//3.87446e-47
		ERF109	POPTR_0003s07850	9.4076	9.6844	9.7041	sp|Q8VY90|EF105_ARATH	Ethylene-responsive transcription factor ERF105 OS=Arabidopsis thaliana GN=ERF105 PE=2 SV=1//6.21022e-54
		ERF17	POPTR_0270s00200	9.5651	10.232	9.889	sp|Q9SZ06|EF109_ARATH	Ethylene-responsive transcription factor ERF109 OS=Arabidopsis thaliana GN=ERF109 PE=1 SV=1//2.01784e-34
		ERF17	POPTR_0018s08320	9.6336	10.631	9.5972	sp|Q84QC2|ERF17_ARATH	Ethylene-responsive transcription factor ERF017 OS=Arabidopsis thaliana GN=ERF017 PE=2 SV=1//8.30805e-52
		ERF19	POPTR_0006s23480	10.03	10.311	8.8342	sp|O80542|ERF19_ARATH	Ethylene-responsive transcription factor ERF019 OS=Arabidopsis thaliana GN=ERF019 PE=2 SV=1//1.12457e-40
		ERF23	POPTR_0019s10430	10.29	10.906	8.5573	sp|Q1ECI2|ERF23_ARATH	Ethylene-responsive transcription factor ERF023 OS=Arabidopsis thaliana GN=ERF023 PE=2 SV=1//2.86871e-58
		ERF17	POPTR_0006s14090	10.298	10.773	9.8999	sp|Q84QC2|ERF17_ARATH	Ethylene-responsive transcription factor ERF017 OS=Arabidopsis thaliana GN=ERF017 PE=2 SV=1//1.36189e-54
		ERF17	POPTR_0006s14100	10.402	10.985	9.7264	sp|Q84QC2|ERF17_ARATH	Ethylene-responsive transcription factor ERF017 OS=Arabidopsis thaliana GN=ERF017 PE=2 SV=1//4.02748e-51
		ERF100	POPTR_0014s04600	11.388	12.046	10.393	sp|O80337|EF100_ARATH	Ethylene-responsive transcription factor 1A OS=Arabidopsis thaliana GN=ERF1A PE=1 SV=2//2.22749e-68
		ERF110	POPTR_0009s10470	11.918	11.55	10.729	sp|Q70II3|EF110_ARATH	Ethylene-responsive transcription factor ERF110 OS=Arabidopsis thaliana GN=ERF110 PE=2 SV=2//1.16579e-17
		ERF71	POPTR_0001s32250	1.7501			sp|O22259|ERF71_ARATH	Ethylene-responsive transcription factor ERF071 OS=Arabidopsis thaliana GN=ERF071 PE=2 SV=1//2.10424e-06
		ERF13	POPTR_0005s18430	1.1961			sp|Q9CAP4|ERF13_ARATH	Ethylene-responsive transcription factor ERF013 OS=Arabidopsis thaliana GN=ERF013 PE=2 SV=1//3.48964e-33
		AIL5	POPTR_0001s11770	1.0367	1.1623		sp|O80340|ERF78_ARATH	Ethylene-responsive transcription factor 4 OS=Arabidopsis thaliana GN=ERF4 PE=1 SV=1//2.37883e-21
		ERF13	POPTR_0018s09900	1.31	1.2964		sp|Q6PQQ3|AIL5_ARATH	AP2-like ethylene-responsive transcription factor AIL5 OS=Arabidopsis thaliana GN=AIL5 PE=2 SV=2//6.33606e-32
		ERF99	POPTR_0011s05570	1.4213	1.5664		sp|Q8L9K1|ERF99_ARATH	Ethylene-responsive transcription factor 13 OS=Arabidopsis thaliana GN=ERF13 PE=2 SV=2//1.16289e-37
		AIL5	POPTR_0006s18330	1.4294	1.306		sp|Q6PQQ3|AIL5_ARATH	AP2-like ethylene-responsive transcription factor AIL5 OS=Arabidopsis thaliana GN=AIL5 PE=2 SV=2//1.29199e-140
		ERF113	POPTR_0003s16090	1.5091	1.5144		sp|Q9LYU3|EF113_ARATH	Ethylene-responsive transcription factor ERF113 OS=Arabidopsis thaliana GN=ERF113 PE=2 SV=1//8.32486e-31
		RAP24	POPTR_0002s09480	2.059	2.1791		sp|Q8H1E4|RAP24_ARATH	Ethylene-responsive transcription factor RAP2-4 OS=Arabidopsis thaliana GN=RAP2-4 PE=1 SV=1//2.17464e-67
		ERF2	POPTR_0003s15030	1.9358	1.638		sp|Q40479|ERF2_TOBAC	Ethylene-responsive transcription factor 2 OS=Nicotiana tabacum GN=ERF2 PE=2 SV=1//3.00186e-85
		ERF53	POPTR_0013s13920	2.319	1.6287		sp|Q9SKT1|ERF53_ARATH	Ethylene-responsive transcription factor ERF053 OS=Arabidopsis thaliana GN=ERF053 PE=2 SV=1//2.6334e-56
		ERF53	POPTR_0018s09270	2.8024	2.0453		sp|Q9SKT1|ERF53_ARATH	Ethylene-responsive transcription factor ERF053 OS=Arabidopsis thaliana GN=ERF053 PE=2 SV=1//1.67912e-48
		ERF43	POPTR_0014s05500	2.9106	2.1427		sp|Q9M080|ERF43_ARATH	Ethylene-responsive transcription factor ERF043 OS=Arabidopsis thaliana GN=ERF043 PE=2 SV=1//4.9985e-43
		RAP23	POPTR_0017s12370	3.0245	2.7858		sp|P42736|RAP23_ARATH	Ethylene-responsive transcription factor RAP2-3 OS=Arabidopsis thaliana GN=RAP2-3 PE=1 SV=2//9.83112e-29
		ERF61	POPTR_0019s13330	4.5107	3.9653		sp|Q9C7W2|ERF61_ARATH	Ethylene-responsive transcription factor ERF061 OS=Arabidopsis thaliana GN=ERF061 PE=2 SV=1//1.10589e-52
		ERF95	POPTR_0014s12090	1.556		2.0309	sp|Q9LTC6|ERF95_ARATH	Ethylene-responsive transcription factor ERF095 OS=Arabidopsis thaliana GN=ERF095 PE=1 SV=1//4.00136e-22
		ERF98	POPTR_0008s16590		4.6123	3.8151	sp|Q9LTC5|ERF98_ARATH	Ethylene-responsive transcription factor ERF098 OS=Arabidopsis thaliana GN=ERF098 PE=1 SV=1//3.15434e-23
		AP2L4	POPTR_0016s05670		1.8872	2.7737	sp|Q8GWK2|AP2L4_ARATH	AP2-like ethylene-responsive transcription factor At2g41710 OS=Arabidopsis thaliana GN=At2g41710 PE=2 SV=2//6.7648e-147
		ERF15	POPTR_0006s08000			2.4973	sp|Q6NLD5|ERF15_ARATH	Ethylene-responsive transcription factor ERF015 OS=Arabidopsis thaliana GN=ERF015 PE=2 SV=1//4.24418e-39
		ERF109	POPTR_0004s14840	13	13	13	sp|Q9SZ06|EF109_ARATH	Ethylene-responsive transcription factor ERF109 OS=Arabidopsis thaliana GN=ERF109 PE=1 SV=1//6.77692e-31
		ERF22	POPTR_0013s10340	13	13	13	sp|Q9LQ28|ERF22_ARATH	Ethylene-responsive transcription factor ERF022 OS=Arabidopsis thaliana GN=ERF022 PE=2 SV=1//1.24294e-42
		ERF21	POPTR_0003s05300	13	13	13	sp|Q9C9I2|ERF21_ARATH	Ethylene-responsive transcription factor ERF021 OS=Arabidopsis thaliana GN=ERF021 PE=2 SV=1//1.99074e-63
		ERF21	POPTR_0019s10220	13	13	13	sp|Q9C9I2|ERF21_ARATH	Ethylene-responsive transcription factor ERF021 OS=Arabidopsis thaliana GN=ERF021 PE=2 SV=1//1.47553e-43
		ERF19	POPTR_0013s10420	13	13	13	sp|O80542|ERF19_ARATH	Ethylene-responsive transcription factor ERF019 OS=Arabidopsis thaliana GN=ERF019 PE=2 SV=1//6.86549e-43
		ERF99	POPTR_0014s04630	13	13	13	sp|Q8L9K1|ERF99_ARATH	Ethylene-responsive transcription factor 13 OS=Arabidopsis thaliana GN=ERF13 PE=2 SV=2//8.40277e-61
		ERF99	POPTR_0014s04640	13	13	13	sp|Q8L9K1|ERF99_ARATH	Ethylene-responsive transcription factor 13 OS=Arabidopsis thaliana GN=ERF13 PE=2 SV=2//4.29516e-48
		ERF99	POPTR_0014s04610	13	13	13	sp|Q8L9K1|ERF99_ARATH	Ethylene-responsive transcription factor 13 OS=Arabidopsis thaliana GN=ERF13 PE=2 SV=2//3.40736e-47
		ERF81	POPTR_0007s11080	13	13		sp|Q94ID6|ERF81_ARATH	Ethylene-responsive transcription factor 12 OS=Arabidopsis thaliana GN=ERF12 PE=2 SV=1//2.26462e-36
		ERF98	POPTR_0002s04030		13	13	sp|Q9LTC5|ERF98_ARATH	Ethylene-responsive transcription factor ERF098 OS=Arabidopsis thaliana GN=ERF098 PE=1 SV=1//1.12042e-30
		ERF95	POPTR_0002s04040		13	13	sp|Q9LTC6|ERF95_ARATH	Ethylene-responsive transcription factor ERF095 OS=Arabidopsis thaliana GN=ERF095 PE=1 SV=1//3.22149e-21
		ERF92	POPTR_0019s03170		13		sp|Q8LDC8|ERF92_ARATH	Ethylene-responsive transcription factor 1B OS=Arabidopsis thaliana GN=ERF1B PE=1 SV=2//8.64854e-47
		ERF12	POPTR_0005s15830		2.0226		sp|Q9SFE4|ERF12_ARATH	Ethylene-responsive transcription factor ERF012 OS=Arabidopsis thaliana GN=ERF012 PE=2 SV=1//1.20303e-37
		ERF91	POPTR_0004s05110		2.1495		sp|O49515|ERF91_ARATH	Ethylene-responsive transcription factor ERF091 OS=Arabidopsis thaliana GN=ERF091 PE=1 SV=1//6.20997e-33
		RAP211	POPTR_0001s04190	-3.6928	-2.6836		sp|Q6J9S1|RA211_ARATH	Ethylene-responsive transcription factor RAP2-11 OS=Arabidopsis thaliana GN=RAP2-11 PE=2 SV=1//4.82001e-19
		RAP23	POPTR_0008s23260	-2.1686	-2.3988	-1.9422	sp|P42736|RAP23_ARATH	Ethylene-responsive transcription factor RAP2-3 OS=Arabidopsis thaliana GN=RAP2-3 PE=1 SV=2//9.83112e-29
		AP2/ANT	POPTR_0014s01260	-1.7228	-1.8714	-2.6288	sp|Q38914|ANT_ARATH	AP2-like ethylene-responsive transcription factor ANT OS=Arabidopsis thaliana GN=ANT PE=1 SV=2//5.39421e-14
		RAP21	POPTR_0010s13540	-1.1564	-1.3267	-2.732	sp|Q8LC30|RAP21_ARATH	Ethylene-responsive transcription factor RAP2-1 OS=Arabidopsis thaliana GN=RAP2-1 PE=2 SV=1//5.15926e-47
		AP2/ANT	POPTR_0002s11550	-1.0314	-1.7341	-2.0138	sp|Q38914|ANT_ARATH	AP2-like ethylene-responsive transcription factor ANT OS=Arabidopsis thaliana GN=ANT PE=1 SV=2//2.01615e-09
		ERF62	POPTR_0017s08250		-1.4405	-2.0914	sp|Q9SVQ0|ERF62_ARATH	Ethylene-responsive transcription factor ERF062 OS=Arabidopsis thaliana GN=ERF062 PE=2 SV=1//1.28998e-62
		AP2/ANT	POPTR_0007s14690		-1.5245	-3.1341	sp|Q38914|ANT_ARATH	AP2-like ethylene-responsive transcription factor ANT OS=Arabidopsis thaliana GN=ANT PE=1 SV=2//2.49049e-06
		ERF76	POPTR_0016s13180			-1.5587	sp|Q9C5I3|ERF76_ARATH	Ethylene-responsive transcription factor 11 OS=Arabidopsis thaliana GN=ERF11 PE=2 SV=1//2.70242e-21
		ERF/TINY	POPTR_0001s18800			-2.2996	sp|Q39127|TINY_ARATH	Ethylene-responsive transcription factor TINY OS=Arabidopsis thaliana GN=TINY PE=2 SV=1//6.09651e-44
		CRF4	POPTR_0012s01260			-2.3976	sp|Q9SUE3|CRF4_ARATH	Ethylene-responsive transcription factor CRF4 OS=Arabidopsis thaliana GN=CRF4 PE=1 SV=2//9.01183e-64
		CRF1	POPTR_0003s13610			-3.0858	sp|O82503|CRF1_ARATH	Ethylene-responsive transcription factor CRF1 OS=Arabidopsis thaliana GN=CRF1 PE=1 SV=1//1.84442e-44
		ERF82	POPTR_0001s36610			-2.201	sp|O80339|ERF82_ARATH	Ethylene-responsive transcription factor 3 OS=Arabidopsis thaliana GN=ERF3 PE=1 SV=1//4.45752e-25
		ERF92	POPTR_0005s24470			-2.8295	sp|Q8LDC8|ERF92_ARATH	Ethylene-responsive transcription factor 1B OS=Arabidopsis thaliana GN=ERF1B PE=1 SV=2//1.15302e-47
		ERF81	POPTR_0004s04700			-2.3728	sp|Q94ID6|ERF81_ARATH	Ethylene-responsive transcription factor 12 OS=Arabidopsis thaliana GN=ERF12 PE=2 SV=1//1.20587e-37

## Sheet: BRs
			Salt treatments
		gene ID	6hvs0h	12hvs0h	24hvs0h	Gene function
Brassinosteroid	BRI1	POPTR_0005s08880			-1.4735	sp|Q8L899|BRI1_SOLPE	Systemin receptor SR160 OS=Solanum peruvianum PE=1 SV=1//0
	BKI	POPTR_0002s12860	2.7097	3.6445		sp|Q9FMZ0|BKI1_ARATH	BRI1 kinase inhibitor 1 OS=Arabidopsis thaliana GN=BKI1 PE=1 SV=1//1.45711e-12
		POPTR_0014s03100	-2.0438	-1.618	-3.3492	sp|Q9FMZ0|BKI1_ARATH	BRI1 kinase inhibitor 1 OS=Arabidopsis thaliana GN=BKI1 PE=1 SV=1//2.30999e-14
	BSK	POPTR_0002s01310			-1.5278	sp|Q944A7|Y4523_ARATH	Probable serine/threonine-protein kinase At4g35230 OS=Arabidopsis thaliana GN=At4g35230 PE=1 SV=1//0
		POPTR_0014s17740			-1.9792	sp|Q9FHD7|Y5126_ARATH	Probable serine/threonine-protein kinase At5g41260 OS=Arabidopsis thaliana GN=At5g41260 PE=1 SV=1//4.13127e-37
	BZR1/2	POPTR_0005s12790			-1.8396	sp|Q94A43|BEH2_ARATH	BES1/BZR1 homolog protein 2 OS=Arabidopsis thaliana GN=BEH2 PE=1 SV=1//1.5339e-23
		POPTR_0007s12370			-1.3887	sp|Q94A43|BEH2_ARATH	BES1/BZR1 homolog protein 2 OS=Arabidopsis thaliana GN=BEH2 PE=1 SV=1//6.2949e-91
	TCH4	POPTR_0013s00710	-3.6668	4.7172	5.3666	sp|Q38910|XTH23_ARATH	Probable xyloglucan endotransglucosylase/hydrolase protein 23 OS=Arabidopsis thaliana GN=XTH23 PE=2 SV=1//7.01116e-149
	CYCD3	POPTR_0005s18550	-1.2365		-2.3592	sp|Q9FGQ7|CCD32_ARATH	Cyclin-D3-2 OS=Arabidopsis thaliana GN=CYCD3-2 PE=2 SV=1//1.00259e-106
		POPTR_0014s02310			-1.6795	sp|P42753|CCD31_ARATH	Cyclin-D3-1 OS=Arabidopsis thaliana GN=CYCD3-1 PE=1 SV=3//3.90241e-19

## Sheet: JA
			Salt treatments
		gene ID	6hvs0h	12hvs0h	24hvs0h	Gene function
Jasmonic acid	COI1	POPTR_0008s06460	-1.1724	-1.4303	-1.5968	sp|O04197|COI1_ARATH	Coronatine-insensitive protein 1 OS=Arabidopsis thaliana GN=COI1 PE=1 SV=1//1.55439e-52
		POPTR_0010s20030	-2.0953	-2.3179	-3.6996	sp|O04197|COI1_ARATH	Coronatine-insensitive protein 1 OS=Arabidopsis thaliana GN=COI1 PE=1 SV=1//0
	JAZ	POPTR_0003s06670	8.0626	8.6487	8.7086	sp|Q9LMA8|TI10A_ARATH	Protein TIFY 10A OS=Arabidopsis thaliana GN=TIFY10A PE=1 SV=1//6.44765e-32
		POPTR_0010s11850	3.6707	4.2828	4.9489	sp|Q9LVI4|TIF6B_ARATH	Protein TIFY 6B OS=Arabidopsis thaliana GN=TIFY6B PE=1 SV=1//9.79202e-50
		POPTR_0001s16640	9.1868	9.9683	10.599	sp|Q9LVI4|TIF6B_ARATH	Protein TIFY 6B OS=Arabidopsis thaliana GN=TIFY6B PE=1 SV=1//9.79202e-50
		POPTR_0012s04220	0.9061	1.1607		sp|Q9LVI4|TIF6B_ARATH	Protein TIFY 6B OS=Arabidopsis thaliana GN=TIFY6B PE=1 SV=1//3.46204e-69
		POPTR_0008s13290	2.755	3.0379	3.4975	sp|Q9LVI4|TIF6B_ARATH	Protein TIFY 6B OS=Arabidopsis thaliana GN=TIFY6B PE=1 SV=1//3.46204e-69
		POPTR_0006s14160	5.4221	6.1769	5.4136	sp|Q9S7M2|TI10B_ARATH	Protein TIFY 10B OS=Arabidopsis thaliana GN=TIFY10B PE=1 SV=1//9.50751e-07
		POPTR_0001s13240	5.1704	5.7198	6.3153	sp|Q93ZM9|TIF9_ARATH	Protein TIFY 9 OS=Arabidopsis thaliana GN=TIFY9 PE=1 SV=1//1.60417e-06
		POPTR_0003s16350	7.2611	7.8196	7.4113	sp|Q93ZM9|TIF9_ARATH	Protein TIFY 9 OS=Arabidopsis thaliana GN=TIFY9 PE=1 SV=1//5.51223e-06
		POPTR_0018s08300			1.7129	sp|Q9C5K8|TIF3B_ARATH	Protein TIFY 3B OS=Arabidopsis thaliana GN=TIFY3B PE=1 SV=1//1.5106e-18
	MYC2	POPTR_0003s09090	2.2417	2.3462	1.4946	sp|Q39204|RAP1_ARATH	Transcription factor MYC2 OS=Arabidopsis thaliana GN=RAP1 PE=1 SV=2//7.62246e-72
		POPTR_0001s02450	3.8883	3.5756	2.0899	sp|Q39204|RAP1_ARATH	Transcription factor MYC2 OS=Arabidopsis thaliana GN=RAP1 PE=1 SV=2//0

## Sheet: Auxin
			Salt treatments
		gene ID	6hvs0h	12hvs0h	24hvs0h	Acession	Gene function
Auxin	AUX1	POPTR_0005s16020	-1.0226	-1.1652	-1.6349	sp|Q9CA25|LAX3_ARATH	Auxin transporter-like protein 3 OS=Arabidopsis thaliana GN=LAX3 PE=2 SV=1//3.87389e-10
		POPTR_0002s08750			-1.7358	sp|Q9S836|LAX2_ARATH	Auxin transporter-like protein 2 OS=Arabidopsis thaliana GN=LAX2 PE=2 SV=1//6.67656e-09
		POPTR_0006s09940			-1.7752	sp|Q96247|AUX1_ARATH	Auxin transporter protein 1 OS=Arabidopsis thaliana GN=AUX1 PE=1 SV=1//1.30729e-15
		POPTR_0016s12100			-2.1115	sp|Q9FEL7|LAX2_MEDTR	Auxin transporter-like protein 2 OS=Medicago truncatula GN=LAX2 PE=2 SV=1//0
	AUX/IAA	POPTR_0002s25830	1.8539	2.0964	2.1903	sp|Q38829|IAA11_ARATH	Auxin-responsive protein IAA11 OS=Arabidopsis thaliana GN=IAA11 PE=1 SV=1//2.09793e-06
		POPTR_0002s25840	2.0647	2.4517	2.581	sp|Q38829|IAA11_ARATH	Auxin-responsive protein IAA11 OS=Arabidopsis thaliana GN=IAA11 PE=1 SV=1//2.09793e-06
		POPTR_0001s17770	2.4796	2.6287	2.2052	sp|Q5VRD1|IAA1_ORYSJ	Auxin-responsive protein IAA1 OS=Oryza sativa subsp. japonica GN=IAA1 PE=2 SV=1//3.23283e-08
		POPTR_0010s08890	2.6056	2.4225	1.2732	sp|O24542|AX22D_VIGRR	Auxin-induced protein 22D OS=Vigna radiata var. radiata GN=AUX22D PE=2 SV=1//7.15268e-84
		POPTR_0005s05550	2.7185	3.1328	2.2798	sp|P33077|IAA4_ARATH	Auxin-responsive protein IAA4 OS=Arabidopsis thaliana GN=IAA4 PE=1 SV=2//1.05331e-11
		POPTR_0006s06550	3.1765	4.0014	3.2944	sp|Q38829|IAA11_ARATH	Auxin-responsive protein IAA11 OS=Arabidopsis thaliana GN=IAA11 PE=1 SV=1//2.51696e-25
		POPTR_0018s12790	4.8466	5.3822	4.4673	sp|Q38830|IAA12_ARATH	Auxin-responsive protein IAA12 OS=Arabidopsis thaliana GN=IAA12 PE=1 SV=1//5.56028e-21
		POPTR_0005s23970	5.3401	4.8577	2.6695	sp|O24542|AX22D_VIGRR	Auxin-induced protein 22D OS=Vigna radiata var. radiata GN=AUX22D PE=2 SV=1//1.40129e-09
		POPTR_0014s10730	4.509	5.0778		sp|Q9M1R4|IAA30_ARATH	Auxin-responsive protein IAA30 OS=Arabidopsis thaliana GN=IAA30 PE=2 SV=1//2.0252e-43
		POPTR_0002s04590	3.3199	3.2389		sp|O24542|AX22D_VIGRR	Auxin-induced protein 22D OS=Vigna radiata var. radiata GN=AUX22D PE=2 SV=1//1.27521e-87
		POPTR_0006s27130	2.0673	3.3204		sp|Q93WC4|IAA29_ARATH	Auxin-responsive protein IAA29 OS=Arabidopsis thaliana GN=IAA29 PE=2 SV=2//6.82681e-13
		POPTR_0003s04650		-1.6419	-2.3941	sp|Q8LAL2|IAA26_ARATH	Auxin-responsive protein IAA26 OS=Arabidopsis thaliana GN=IAA26 PE=1 SV=2//1.14898e-08
		POPTR_0008s16110			-1.437	sp|Q38832|IAA14_ARATH	Auxin-responsive protein IAA14 OS=Arabidopsis thaliana GN=IAA14 PE=1 SV=2//9.55553e-115
		POPTR_0013s03870			-1.4678	sp|O24407|IAA16_ARATH	Auxin-responsive protein IAA16 OS=Arabidopsis thaliana GN=IAA16 PE=1 SV=1//7.09456e-100
		POPTR_0001s18680			-1.5799	sp|Q9ZSY8|IAA27_ARATH	Auxin-responsive protein IAA27 OS=Arabidopsis thaliana GN=IAA27 PE=1 SV=1//8.7347e-91
		POPTR_0002s04580			-2.2103	sp|P13089|AUX28_SOYBN	Auxin-induced protein AUX28 OS=Glycine max GN=AUX28 PE=2 SV=1//1.75852e-06
		POPTR_0013s03860			-2.6498	sp|O24542|AX22D_VIGRR	Auxin-induced protein 22D OS=Vigna radiata var. radiata GN=AUX22D PE=2 SV=1//6.62799e-15
	CH3	POPTR_0009s09590	4.8311	5.2402	4.0029	sp|O82333|GH31_ARATH	Probable indole-3-acetic acid-amido synthetase GH3.1 OS=Arabidopsis thaliana GN=GH3.1 PE=2 SV=1//0
		POPTR_0001s43990	-1.659	1.7958	1.6939	sp|Q9LSQ4|GH36_ARATH	Indole-3-acetic acid-amido synthetase GH3.6 OS=Arabidopsis thaliana GN=GH3.6 PE=1 SV=1//0
		POPTR_0001s30560		4.6431	4.3587	sp|O82333|GH31_ARATH	Probable indole-3-acetic acid-amido synthetase GH3.1 OS=Arabidopsis thaliana GN=GH3.1 PE=2 SV=1//0
		POPTR_0007s10350		5.8637	6.054	sp|O82333|GH31_ARATH	Probable indole-3-acetic acid-amido synthetase GH3.1 OS=Arabidopsis thaliana GN=GH3.1 PE=2 SV=1//2.01377e-10
		POPTR_0014s13260		1.8775		sp|Q60EY1|GH36_ORYSJ	Probable indole-3-acetic acid-amido synthetase GH3.6 OS=Oryza sativa subsp. japonica GN=GH3.6 PE=2 SV=2//5.1778e-115
		POPTR_0013s14740	-2.0031	-2.1475	-3.5203	sp|Q9LSQ4|GH36_ARATH	Indole-3-acetic acid-amido synthetase GH3.6 OS=Arabidopsis thaliana GN=GH3.6 PE=1 SV=1//0
		POPTR_0001s12850			-2.7698	sp|Q9FZ87|GH317_ARATH	Indole-3-acetic acid-amido synthetase GH3.17 OS=Arabidopsis thaliana GN=GH3.17 PE=1 SV=1//0
	SAUR	POPTR_0007s08170	1.1164			sp|P33079|A10A5_SOYBN	Auxin-induced protein 10A5 OS=Glycine max PE=2 SV=1//3.84023e-10
		POPTR_0005s09920	0.95158			sp|P33079|A10A5_SOYBN	Auxin-induced protein 10A5 OS=Glycine max PE=2 SV=1//1.37545e-09
		POPTR_0012s03050	3.4848			sp|P33079|A10A5_SOYBN	Auxin-induced protein 10A5 OS=Glycine max PE=2 SV=1//3.65969e-15
		POPTR_0014s06240	2.093	2.1888		sp|P33080|AX10A_SOYBN	Auxin-induced protein X10A OS=Glycine max PE=2 SV=1//8.28732e-15
		POPTR_0012s03050		3.7383	4.056	sp|P33079|A10A5_SOYBN	Auxin-induced protein 10A5 OS=Glycine max PE=2 SV=1//3.65969e-15
		POPTR_0003s11260	5.3413	5.3206	4.6854	sp|P32295|ARG7_VIGRR	Indole-3-acetic acid-induced protein ARG7 OS=Vigna radiata var. radiata GN=ARG7 PE=2 SV=1//6.59017e-13
		POPTR_0002s14620	3.4428	3.6544	3.9864	sp|P33080|AX10A_SOYBN	Auxin-induced protein X10A OS=Glycine max PE=2 SV=1//1.10295e-13
		POPTR_0014s09900	-1.1972	-2.1412	-3.4558	sp|P33079|A10A5_SOYBN	Auxin-induced protein 10A5 OS=Glycine max PE=2 SV=1//1.98248e-13
		POPTR_0003s16580	-1.5015	-2.0139	-2.1828	sp|P33081|AX15A_SOYBN	Auxin-induced protein 15A OS=Glycine max PE=2 SV=1//8.92844e-14
		POPTR_0006s29280	-1.5845	-2.0036	-3.6395	sp|P33082|AXX15_SOYBN	Auxin-induced protein X15 OS=Glycine max PE=2 SV=1//2.68606e-15
		POPTR_0009s12880	-1.7487	-2.0571	-3.215	sp|P32295|ARG7_VIGRR	Indole-3-acetic acid-induced protein ARG7 OS=Vigna radiata var. radiata GN=ARG7 PE=2 SV=1//6.37617e-13
		POPTR_0001s13460	-2.9285	-3.966	-3.4444	sp|P33080|AX10A_SOYBN	Auxin-induced protein X10A OS=Glycine max PE=2 SV=1//1.10295e-13
		POPTR_0018s13230	-3.0904	-4.0348	-4.8776	sp|P33083|AX6B_SOYBN	Auxin-induced protein 6B OS=Glycine max PE=2 SV=1//5.54436e-11
		POPTR_0006s13940		-1.9561	-3.4115	sp|P33081|AX15A_SOYBN	Auxin-induced protein 15A OS=Glycine max PE=2 SV=1//9.46309e-13
		POPTR_0019s01610		-1.5061	-3.9578	sp|P33083|AX6B_SOYBN	Auxin-induced protein 6B OS=Glycine max PE=2 SV=1//1.0147e-11
		POPTR_0005s25820			-4.6232	sp|P33079|A10A5_SOYBN	Auxin-induced protein 10A5 OS=Glycine max PE=2 SV=1//3.65969e-15

## Sheet: GA
			Salt treatments
		gene ID	6hvs0h	12hvs0h	24hvs0h	Gene function
Gibberellin	GID1	POPTR_0002s22840	1.5214	1.1041		sp|Q9LYC1|GID1B_ARATH	Gibberellin receptor GID1B OS=Arabidopsis thaliana GN=GID1B PE=1 SV=1//0
		POPTR_0013s02980			1.3938	sp|Q940G6|GID1C_ARATH	Gibberellin receptor GID1C OS=Arabidopsis thaliana GN=GID1C PE=1 SV=1//0
	GID2	POPTR_0014s02220	-1.6811	-2.1335	-2.3357	sp|Q9STX3|GID2_ARATH	F-box protein GID2 OS=Arabidopsis thaliana GN=GID2 PE=1 SV=1//8.71384e-56
		POPTR_0002s12380		-1.1369	-1.5001	sp|Q9STX3|GID2_ARATH	F-box protein GID2 OS=Arabidopsis thaliana GN=GID2 PE=1 SV=1//1.86494e-56
	DELLA	POPTR_0005s14540	-1.6215	-1.657	-3.9991	sp|Q84TQ7|GAI_GOSHI	DELLA protein GAI OS=Gossypium hirsutum GN=GAI PE=2 SV=1//0
		POPTR_0004s08890			-3.1647	sp|Q84TQ7|GAI_GOSHI	DELLA protein GAI OS=Gossypium hirsutum GN=GAI PE=2 SV=1//0
	TF/PIF5	POPTR_0002s05630	4.2117	4.4381	6.1496	sp|Q84LH8|PIF5_ARATH	Transcription factor PIF5 OS=Arabidopsis thaliana GN=PIF5 PE=1 SV=1//2.40045e-08

## Sheet: Cytokinin
			Salt treatments
		gene ID	6hvs0h	12hvs0h	24hvs0h	Gene function
Cytokinin	CRE1	POPTR_0003s16950	1.5786	1.9588	1.8196	sp|Q9C5U1|AHK3_ARATH	Histidine kinase 3 OS=Arabidopsis thaliana GN=AHK3 PE=1 SV=1//9.74373e-09
		POPTR_0001s13740	1.6998	1.9055	1.8558	sp|Q9C5U1|AHK3_ARATH	Histidine kinase 3 OS=Arabidopsis thaliana GN=AHK3 PE=1 SV=1//1.96846e-09
		POPTR_0004s19690			4.0493	sp|Q9ZNV9|AHP1_ARATH	Histidine-containing phosphotransfer protein 1 OS=Arabidopsis thaliana GN=AHP1 PE=1 SV=1//2.37674e-10
	AHP	POPTR_0009s14820			2.6425	sp|Q6VAK4|HP1_ORYSJ	Histidine-containing phosphotransfer protein 1 OS=Oryza sativa subsp. japonica GN=HP1 PE=1 SV=1//1.09944e-17
		POPTR_0010s11350			-1.4704	sp|Q9C5U0|AHK4_ARATH	Histidine kinase 4 OS=Arabidopsis thaliana GN=AHK4 PE=1 SV=1//0
		POPTR_0010s02780			-1.6535	sp|Q9ZNV9|AHP1_ARATH	Histidine-containing phosphotransfer protein 1 OS=Arabidopsis thaliana GN=AHP1 PE=1 SV=1//2.37674e-10
		POPTR_0008s20220			-1.8202	sp|Q9ZNV9|AHP1_ARATH	Histidine-containing phosphotransfer protein 1 OS=Arabidopsis thaliana GN=AHP1 PE=1 SV=1//1.01369e-09
		POPTR_0005s04220			-3.5557	sp|Q9ZNV9|AHP1_ARATH	Histidine-containing phosphotransfer protein 1 OS=Arabidopsis thaliana GN=AHP1 PE=1 SV=1//6.41625e-56
	B-ARR	POPTR_0006s20220	1.7107	1.2203		sp|P62598|ARR12_ARATH	Two-component response regulator ARR12 OS=Arabidopsis thaliana GN=ARR12 PE=2 SV=2//4.81308e-10
		POPTR_0018s02330			-1.6241	sp|P62598|ARR12_ARATH	Two-component response regulator ARR12 OS=Arabidopsis thaliana GN=ARR12 PE=2 SV=2//1.77461e-105
		POPTR_0008s18130			-2.8422	sp|Q9FXD6|ARR11_ARATH	Two-component response regulator ARR11 OS=Arabidopsis thaliana GN=ARR11 PE=1 SV=1//4.64837e-07
	A-ARR	POPTR_0015s08130	1.3499			sp|Q9SB04|ARR5_ARATH	Two-component response regulator ARR5 OS=Arabidopsis thaliana GN=ARR5 PE=1 SV=2//3.34321e-13
		POPTR_0001s06430	4.5401	5.3563	4.6492	sp|O80365|ARR8_ARATH	Two-component response regulator ARR8 OS=Arabidopsis thaliana GN=ARR8 PE=1 SV=1//1.21512e-24
		POPTR_0003s19710	4.7685	4.5435	4.0861	sp|O80365|ARR8_ARATH	Two-component response regulator ARR8 OS=Arabidopsis thaliana GN=ARR8 PE=1 SV=1//1.54552e-72
