# Supplementary material for: Transcriptomic analysis reveals importance of ROS and phytohormones in response to short-term salinity stress in Populus tomentosa
Source: Front Plant Sci. 2015 Sep 15;6:678. doi: 10.3389/fpls.2015.00678 (PMC4569970; doi:10.3389/fpls.2015.00678)
Supplement: Supplementary Table S12 — Differentially expressed genes for Ca2+ related genes under salt stress. [file Table12.XLSX]

## Sheet: 6hvs0h
	Salt treatment
gene_id	readcount_6h	readcount_0h	log2FoldChange	pval	padj	Accession	Annotation
POPTR_0001s34030	198.974	0.470787	8.7233	2.3076e-05	0.00030715	sp|Q9SRE6|CML38_ARATH	Calcium-binding protein CML38 OS=Arabidopsis thaliana GN=CML38 PE=2 SV=1//3.54147e-31
POPTR_0005s28110	1983.27	8.0205	7.95	7.8659e-67	8.343e-64	sp|Q9SRE6|CML38_ARATH	Calcium-binding protein CML38 OS=Arabidopsis thaliana GN=CML38 PE=2 SV=1//2.05511e-43
POPTR_0002s04810	111.251	0.811955	7.0982	1.6368e-21	1.025e-19	sp|P04464|CALM_WHEAT	Calmodulin OS=Triticum aestivum PE=1 SV=3//8.69244e-07
POPTR_0002s00350	419.451	3.97785	6.7204	4.352e-06	6.6031e-05	sp|Q9FIH9|CML37_ARATH	Calcium-binding protein CML37 OS=Arabidopsis thaliana GN=CML37 PE=2 SV=1//2.84585e-45
POPTR_0004s12170	1347.46	28.229	5.5769	1.9831e-06	3.1373e-05	sp|Q93Z27|CML45_ARATH	Probable calcium-binding protein CML45 OS=Arabidopsis thaliana GN=CML45 PE=1 SV=1//7.08316e-39
POPTR_0001s42270	1511.54	39.1609	5.2705	2.7045e-12	8.5628e-11	sp|Q9LSQ6|PBP1_ARATH	Calcium-binding protein PBP1 OS=Arabidopsis thaliana GN=PBP1 PE=1 SV=1//1.29768e-29
POPTR_0015s10590	33.3566	0.876765	5.2496	0.0012589	0.010661	sp|Q9SRE6|CML38_ARATH	Calcium-binding protein CML38 OS=Arabidopsis thaliana GN=CML38 PE=2 SV=1//2.06103e-25
POPTR_0005s20590	57.5431	1.61973	5.1508	3.7061e-09	1.1609e-07	sp|Q9LPK5|CML44_ARATH	Probable calcium-binding protein CML44 OS=Arabidopsis thaliana GN=CML44 PE=2 SV=2//2.23122e-39
POPTR_0019s14300	422.064	15.3758	4.7787	3.914e-06	6.003e-05	sp|Q9LSQ6|PBP1_ARATH	Calcium-binding protein PBP1 OS=Arabidopsis thaliana GN=PBP1 PE=1 SV=1//9.16946e-44
POPTR_0002s13360	477.824	18.2653	4.7093	1.4631e-26	1.2636e-24	sp|Q9FIH9|CML37_ARATH	Calcium-binding protein CML37 OS=Arabidopsis thaliana GN=CML37 PE=2 SV=1//3.24463e-24
POPTR_0014s09350	70.5339	2.75991	4.6756	1.5224e-12	4.9352e-11	sp|O65717|CNGC1_ARATH	Cyclic nucleotide-gated ion channel 1 OS=Arabidopsis thaliana GN=CNGC1 PE=1 SV=1//0
POPTR_0017s12100	627.286	25.0068	4.6487	3.9989e-08	9.8832e-07	sp|Q93Z27|CML45_ARATH	Probable calcium-binding protein CML45 OS=Arabidopsis thaliana GN=CML45 PE=1 SV=1//1.56005e-39
POPTR_0018s10450	233.189	10.586	4.4613	5.9795e-22	3.8149e-20	sp|Q2QY53|CIPKW_ORYSJ	CBL-interacting protein kinase 32 OS=Oryza sativa subsp. japonica GN=CIPK32 PE=2 SV=2//3.57946e-21
POPTR_0007s09790	1140.41	52.0226	4.4543	4.5221e-32	5.7701e-30	sp|O81108|ACA2_ARATH	Calcium-transporting ATPase 2, plasma membrane-type OS=Arabidopsis thaliana GN=ACA2 PE=1 SV=1//0
POPTR_0013s14730	653.553	36.3362	4.1688	1.867e-09	4.4705e-08	sp|Q9LSQ6|PBP1_ARATH	Calcium-binding protein PBP1 OS=Arabidopsis thaliana GN=PBP1 PE=1 SV=1//1.55551e-42
POPTR_0016s01080	19.9579	1.21793	4.0345	0.00016846	0.0018262	sp|Q9LY77|ACA12_ARATH	Calcium-transporting ATPase 12, plasma membrane-type OS=Arabidopsis thaliana GN=ACA12 PE=2 SV=1//3.44558e-39
POPTR_0011s13280	402.108	28.1213	3.8378	9.2199e-22	5.8166e-20	sp|Q9LSQ6|PBP1_ARATH	Calcium-binding protein PBP1 OS=Arabidopsis thaliana GN=PBP1 PE=1 SV=1//2.42494e-30
POPTR_0005s05430	56.5873	4.31901	3.7117	1.0484e-08	2.3122e-07	sp|O23320|CML8_ARATH	Calmodulin-like protein 8 OS=Arabidopsis thaliana GN=CML8 PE=2 SV=1//2.41146e-06
POPTR_0016s14100	3008.49	229.948	3.7097	1.9096e-26	1.6408e-24	sp|Q7X996|CIPK2_ORYSJ	CBL-interacting protein kinase 2 OS=Oryza sativa subsp. japonica GN=CIPK2 PE=2 SV=1//0
POPTR_0016s01090	85.9695	6.81969	3.656	6.5743e-11	1.829e-09	sp|Q9LY77|ACA12_ARATH	Calcium-transporting ATPase 12, plasma membrane-type OS=Arabidopsis thaliana GN=ACA12 PE=2 SV=1//9.29845e-158
POPTR_0007s12300	649.681	52.1009	3.6404	9.9773e-23	6.6925e-21	sp|Q3UMR5|MCU_MOUSE C	Calcium uniporter protein, mitochondrial OS=Mus musculus GN=Mcu PE=2 SV=2//4.12421e-10
POPTR_0016s01070	27.1069	2.28913	3.5658	2.7644e-05	0.00036226	sp|Q9LY77|ACA12_ARATH	Calcium-transporting ATPase 12, plasma membrane-type OS=Arabidopsis thaliana GN=ACA12 PE=2 SV=1//6.98778e-31
POPTR_0016s05490	2167.81	185.373	3.5477	2.0009e-24	1.5159e-22	sp|Q6NLQ6|CDPKW_ARATH	Calcium-dependent protein kinase 32 OS=Arabidopsis thaliana GN=CPK32 PE=1 SV=1//0
POPTR_0010s11740	146.886	12.9777	3.5006	0.0058585	0.027958	sp|Q9FYK2|CML25_ARATH	Probable calcium-binding protein CML25 OS=Arabidopsis thaliana GN=CML25 PE=2 SV=1//4.46984e-08
POPTR_0019s05680	50.3512	4.53056	3.4743	2.4207e-07	4.4922e-06	sp|Q9FKP2|CCX2_ARATH	Cation/calcium exchanger 2 OS=Arabidopsis thaliana GN=CCX2 PE=3 SV=1//5.05109e-10
POPTR_0016s14870	140.52	13.3459	3.3963	5.8253e-13	1.9403e-11	sp|P43187|ALLB3_BETPN	Calcium-binding allergen Bet v 3 OS=Betula pendula GN=BETVIII PE=1 SV=1//1.55792e-60
POPTR_0002s07780	32.1481	3.54905	3.1792	0.00026839	0.0021701	sp|Q9LPK5|CML44_ARATH	Probable calcium-binding protein CML44 OS=Arabidopsis thaliana GN=CML44 PE=2 SV=2//7.32249e-33
POPTR_0005s23720	14.6911	1.81834	3.0142	0.0046651	0.031782	sp|Q9LIK5|CML11_ARATH	Calmodulin-like protein 11 OS=Arabidopsis thaliana GN=CML11 PE=2 SV=1//7.7113e-32
POPTR_0010s00490	954.078	120.212	2.9885	7.8243e-18	3.8046e-16	sp|Q8RWC9|CIPK1_ARATH	CBL-interacting serine/threonine-protein kinase 1 OS=Arabidopsis thaliana GN=CIPK1 PE=1 SV=2//1.03559e-55
POPTR_0004s21230	201.161	25.8067	2.9625	0.00035073	0.0027182	sp|Q9ZQH1|CML48_ARATH	Probable calcium-binding protein CML48 OS=Arabidopsis thaliana GN=CML48 PE=2 SV=2//3.1304e-71
POPTR_0004s08830	990.466	136.192	2.8625	0.0008565	0.0057462	sp|Q9C8Y1|CML23_ARATH	Probable calcium-binding protein CML23 OS=Arabidopsis thaliana GN=CML23 PE=2 SV=1//8.93204e-46
POPTR_0019s14860	1170.84	168.08	2.8003	2.2707e-12	7.2572e-11	sp|O22932|CIPKB_ARATH	CBL-interacting serine/threonine-protein kinase 11 OS=Arabidopsis thaliana GN=CIPK11 PE=1 SV=1//0
POPTR_0006s24630	114.832	18.2653	2.6523	8.4675e-09	1.8908e-07	sp|Q7FRS8|CNBLA_ARATH	Calcineurin B-like protein 10 OS=Arabidopsis thaliana GN=CBL10 PE=1 SV=1//3.13199e-23
POPTR_0009s10530	28.6659	4.66018	2.6209	0.00053937	0.0051051	sp|Q9ZQE6|CML1_ARATH	Calmodulin-like protein 1 OS=Arabidopsis thaliana GN=CML1 PE=2 SV=1//1.41716e-80
POPTR_0001s23030	1479.19	246.944	2.5826	1.5094e-14	5.7051e-13	sp|Q2V452|CIPK3_ARATH	CBL-interacting serine/threonine-protein kinase 3 OS=Arabidopsis thaliana GN=CIPK3 PE=1 SV=2//5.32524e-56
POPTR_0005s14430	2844.57	488.732	2.5411	0.0019732	0.011534	sp|Q9C8Y1|CML23_ARATH	Probable calcium-binding protein CML23 OS=Arabidopsis thaliana GN=CML23 PE=2 SV=1//3.09723e-45
POPTR_0010s15680	1097.45	196.17	2.484	4.12e-11	1.1682e-09	sp|P23286|CALM_CANAX	Calmodulin OS=Candida albicans GN=CMD1 PE=3 SV=2//1.75893e-10
POPTR_0006s05140	185.548	34.3406	2.4338	5.1009e-06	7.6403e-05	sp|Q6NLQ6|CDPKW_ARATH	Calcium-dependent protein kinase 32 OS=Arabidopsis thaliana GN=CPK32 PE=1 SV=1//3.64274e-21
POPTR_0006s21490	28.0479	5.19578	2.4325	0.0010207	0.008908	sp|Q06850|CDPK1_ARATH	Calcium-dependent protein kinase 1 OS=Arabidopsis thaliana GN=CPK1 PE=1 SV=1//1.70983e-60
POPTR_0016s06700	72.6409	14.093	2.3658	3.8433e-06	5.9025e-05	sp|Q38870|CDPK2_ARATH	Calcium-dependent protein kinase 2 OS=Arabidopsis thaliana GN=CPK2 PE=1 SV=1//2.67447e-60
POPTR_0003s18030	235.043	45.9672	2.3542	2.6382e-09	6.214e-08	sp|Q8W1D5|CIPKP_ARATH	CBL-interacting serine/threonine-protein kinase 25 OS=Arabidopsis thaliana GN=CIPK25 PE=2 SV=1//9.97653e-153
POPTR_0015s01540	70.7169	14.2227	2.3139	5.0842e-06	7.6187e-05	sp|O81223|CNBL4_ARATH	Calcineurin B-like protein 4 OS=Arabidopsis thaliana GN=CBL4 PE=1 SV=3//1.12949e-107
POPTR_0014s10000	449.552	90.5831	2.3112	9.8068e-11	2.6745e-09	sp|Q9MAM1|CIPK9_ARATH	CBL-interacting serine/threonine-protein kinase 9 OS=Arabidopsis thaliana GN=CIPK9 PE=1 SV=2//0
POPTR_0003s16910	765.649	158.473	2.2724	4.2022e-11	1.1886e-09	sp|Q9FYG2|CMTA4_ARATH	Calmodulin-binding transcription activator 4 OS=Arabidopsis thaliana GN=CMTA4 PE=1 SV=1//9.8678e-61
POPTR_0009s16510	355.907	74.9141	2.2482	4.5663e-06	6.4555e-05	sp|Q9ZQH1|CML48_ARATH	Probable calcium-binding protein CML48 OS=Arabidopsis thaliana GN=CML48 PE=2 SV=2//2.61065e-71
POPTR_0001s13700	532.291	131.03	2.0223	7.1042e-09	1.5958e-07	sp|Q9FYG2|CMTA4_ARATH	Calmodulin-binding transcription activator 4 OS=Arabidopsis thaliana GN=CMTA4 PE=1 SV=1//0
POPTR_0012s11250	329.004	86.2164	1.9321	1.0974e-07	2.12e-06	sp|Q8BMD8|SCMC1_MOUSE	Calcium-binding mitochondrial carrier protein SCaMC-1 OS=Mus musculus GN=Slc25a24 PE=2 SV=1//1.61051e-83
POPTR_0002s17120	160.141	42.6032	1.9103	1.9061e-06	3.0955e-05	sp|Q9LNJ0|CNG10_ARATH	Probable cyclic nucleotide-gated ion channel 10 OS=Arabidopsis thaliana GN=CNGC10 PE=2 SV=2//0
POPTR_0018s02130	336.364	96.0687	1.8079	3.3245e-07	6.0568e-06	sp|Q95PZ2|MICU1_CAEEL	Calcium uptake protein 1 homolog, mitochondrial OS=Caenorhabditis elegans GN=Y67H2A.4 PE=3 SV=2//1.19062e-07
POPTR_0005s11560	434.075	124.726	1.7992	1.9399e-07	3.6517e-06	sp|Q9FKW4|CDPKS_ARATH	Calcium-dependent protein kinase 28 OS=Arabidopsis thaliana GN=CPK28 PE=1 SV=1//1.28385e-10
POPTR_0015s12030	255.563	74.7537	1.7735	1.7417e-06	2.8489e-05	sp|Q8BMD8|SCMC1_MOUSE	Calcium-binding mitochondrial carrier protein SCaMC-1 OS=Mus musculus GN=Slc25a24 PE=2 SV=1//2.0412e-88
POPTR_0013s06210	158.722	50.7876	1.644	4.1738e-05	0.00052507	sp|Q9FKP2|CCX2_ARATH	Cation/calcium exchanger 2 OS=Arabidopsis thaliana GN=CCX2 PE=3 SV=1//1.8334e-167
POPTR_0006s11320	255.394	85.742	1.5746	1.6177e-05	0.00022149	sp|Q9SVG9|CML42_ARATH	Calcium-binding protein CML42 OS=Arabidopsis thaliana GN=CML42 PE=1 SV=1//3.42473e-73
POPTR_0010s09110	87.6686	29.5985	1.5665	0.00059833	0.005596	sp|O23320|CML8_ARATH	Calmodulin-like protein 8 OS=Arabidopsis thaliana GN=CML8 PE=2 SV=1//2.21369e-89
POPTR_0005s23710	97.3595	33.2523	1.5499	0.0038284	0.026976	sp|Q9LY77|ACA12_ARATH	Calcium-transporting ATPase 12, plasma membrane-type OS=Arabidopsis thaliana GN=ACA12 PE=2 SV=1//0
POPTR_0004s05700	375.564	128.724	1.5448	1.0034e-05	0.00014316	sp|Q9SN43|CIPKC_ARATH	CBL-interacting serine/threonine-protein kinase 12 OS=Arabidopsis thaliana GN=CIPK12 PE=1 SV=1//0
POPTR_0012s04550	238.652	82.941	1.5247	0.0019283	0.011315	sp|Q9LE22|CML27_ARATH	Probable calcium-binding protein CML27 OS=Arabidopsis thaliana GN=CML27 PE=1 SV=1//1.33914e-56
POPTR_0017s05860	687.08	239.892	1.5181	5.3476e-06	7.9817e-05	sp|Q9SRR7|CML3_ARATH	Calmodulin-like protein 3 OS=Arabidopsis thaliana GN=CML3 PE=2 SV=1//1.94405e-50
POPTR_0018s13650	248.694	89.4129	1.4758	5.6267e-05	0.0006845	sp|Q9LF79|ACA8_ARATH	Calcium-transporting ATPase 8, plasma membrane-type OS=Arabidopsis thaliana GN=ACA8 PE=1 SV=1//3.11886e-08
POPTR_0004s21710	799.061	313.439	1.3501	5.5595e-05	0.00067706	sp|A5A7I7|CDPK4_SOLTU	Calcium-dependent protein kinase 4 OS=Solanum tuberosum GN=CPK4 PE=2 SV=1//0
POPTR_0003s08250	240.113	95.6322	1.3281	0.00029185	0.0029783	sp|Q9LTB8|CNBL9_ARATH	Calcineurin B-like protein 9 OS=Arabidopsis thaliana GN=CBL9 PE=1 SV=3//6.02308e-128
POPTR_0009s02610	101.335	40.8839	1.3095	0.002044	0.015944	sp|Q2QY53|CIPKW_ORYSJ	CBL-interacting protein kinase 32 OS=Oryza sativa subsp. japonica GN=CIPK32 PE=2 SV=2//0
POPTR_0006s06290	365.072	148.661	1.2962	0.00017909	0.0019291	sp|Q9ASQ5|CRCK3_ARATH	Calmodulin-binding receptor-like cytoplasmic kinase 3 OS=Arabidopsis thaliana GN=CRCK3 PE=2 SV=1//1.04735e-13
POPTR_0003s03190	350.534	146.334	1.2603	0.00039798	0.003913	sp|Q9LTB8|CNBL9_ARATH	Calcineurin B-like protein 9 OS=Arabidopsis thaliana GN=CBL9 PE=1 SV=3//2.95538e-124
POPTR_0015s05060	161.447	69.6533	1.2128	0.0016124	0.013049	sp|Q9LD37|CNG20_ARATH	Probable cyclic nucleotide-gated ion channel 20, chloroplastic OS=Arabidopsis thaliana GN=CNGC20 PE=2 SV=1//1.59048e-12
POPTR_0005s07660	414.622	188.965	1.1337	0.0010931	0.0094406	sp|Q8GSA7|CMTA3_ARATH	Calmodulin-binding transcription activator 3 OS=Arabidopsis thaliana GN=CMTA3 PE=1 SV=1//1.01386e-15
POPTR_0003s12080	178.961	84.8823	1.0761	0.0037334	0.026414	sp|Q9M9V8|CDPKA_ARATH	Calcium-dependent protein kinase 10 OS=Arabidopsis thaliana GN=CPK10 PE=1 SV=1//2.1313e-86
POPTR_0010s16290	202.051	96.7511	1.0624	0.0039335	0.027584	sp|Q6NPP4|CMTA2_ARATH	Calmodulin-binding transcription activator 2 OS=Arabidopsis thaliana GN=CMTA2 PE=1 SV=1//2.4988e-06
POPTR_0016s14140	738.938	360.764	1.0344	0.0014001	0.011639	sp|Q9LZW4|CIPKE_ARATH	CBL-interacting serine/threonine-protein kinase 14 OS=Arabidopsis thaliana GN=CIPK14 PE=1 SV=1//1.20891e-166
POPTR_0008s10730	557.895	280.944	0.98971	0.0031467	0.022953	sp|Q9LSP8|CMTA6_ARATH	Calmodulin-binding transcription activator 6 OS=Arabidopsis thaliana GN=CMTA6 PE=2 SV=1//1.58352e-10
POPTR_0025s00730	365.549	187.096	0.96629	0.0056183	0.037035	sp|Q9ASQ5|CRCK3_ARATH	Calmodulin-binding receptor-like cytoplasmic kinase 3 OS=Arabidopsis thaliana GN=CRCK3 PE=2 SV=1//4.82114e-11
POPTR_0003s21690	304.902	157.221	0.95555	0.007686	0.047752	sp|Q9LXT9|CALS3_ARATH	Callose synthase 3 OS=Arabidopsis thaliana GN=CALS3 PE=2 SV=3//3.73404e-11
POPTR_0006s06160	336.139	680.264	-1.017	0.0018294	0.014501	sp|Q93VD3|CIPKN_ARATH	CBL-interacting serine/threonine-protein kinase 23 OS=Arabidopsis thaliana GN=CIPK23 PE=1 SV=1//4.91806e-75
POPTR_0019s00630	138.512	313.742	-1.1796	0.00086494	0.0077072	sp|P28583|CDPK_SOYBN	Calcium-dependent protein kinase SK5 OS=Glycine max PE=1 SV=1//2.00895e-19
POPTR_0003s11450	126.031	300.169	-1.252	0.0099413	0.042871	sp|Q94AZ4|CML13_ARATH	Probable calcium-binding protein CML13 OS=Arabidopsis thaliana GN=CML13 PE=1 SV=1//3.4528e-85
POPTR_0006s04230	309.868	882.359	-1.5097	0.001107	0.0071133	sp|Q9SS31|CML36_ARATH	Probable calcium-binding protein CML36 OS=Arabidopsis thaliana GN=CML36 PE=2 SV=1//1.15483e-50
POPTR_0007s01960	352.614	1021.16	-1.534	3.0928e-06	4.8174e-05	sp|O22845|CML5_ARATH	Calmodulin-like protein 5 OS=Arabidopsis thaliana GN=CML5 PE=2 SV=2//1.82032e-67
POPTR_0012s03780	319.061	994.513	-1.6402	2.2649e-05	0.00030218	sp|P27161|CALM_SOLLC	Calmodulin OS=Solanum lycopersicum GN=CALM1 PE=2 SV=2//8.47216e-10
POPTR_0014s04050	30.6746	96.8844	-1.6592	0.00032404	0.0032694	sp|Q3UMR5|MCU_MOUSE C	Calcium uniporter protein, mitochondrial OS=Mus musculus GN=Mcu PE=2 SV=2//5.74815e-10
POPTR_0006s20030	400.099	1319.51	-1.7216	1.8423e-07	3.4836e-06	sp|O65554|CIPK6_ARATH	CBL-interacting serine/threonine-protein kinase 6 OS=Arabidopsis thaliana GN=CIPK6 PE=1 SV=1//0
POPTR_0015s06230	22.1632	76.5891	-1.789	0.00028059	0.0028737	sp|Q9FN48|CAS_ARATH C	Calcium sensing receptor, chloroplastic OS=Arabidopsis thaliana GN=CAS PE=1 SV=1//1.95057e-167
POPTR_0010s25360	22.7811	95.0147	-2.0603	1.6529e-05	0.00022549	sp|Q07250|KCCS_MALDO	Calcium/calmodulin-dependent serine/threonine-protein kinase OS=Malus domestica PE=2 SV=1//1.03149e-07
POPTR_0001s07920	164.777	888.166	-2.4303	4.2867e-07	8.0978e-06	sp|Q94AZ4|CML13_ARATH	Probable calcium-binding protein CML13 OS=Arabidopsis thaliana GN=CML13 PE=1 SV=1//5.95108e-90
POPTR_0006s29140	8.18832	45.1039	-2.4616	0.00013577	0.0015104	sp|Q9SVG9|CML42_ARATH	Calcium-binding protein CML42 OS=Arabidopsis thaliana GN=CML42 PE=1 SV=1//4.34123e-15

## Sheet: 12hvs0h
Note: log2FoldChanges were assigned to |13|, because log2(treatments/controls) could not be operated when read counts were 0
	Salt treatment
gene_id	readcount_6h	readcount_0h	log2FoldChange	pval	padj	Accession	Annotation
POPTR_0315s00200	21.3702	0	13	0.00056608	0.0046432	sp|Q9LSQ6|PBP1_ARATH	Calcium-binding protein PBP1 OS=Arabidopsis thaliana GN=PBP1 PE=1 SV=1//9.7551e-27
POPTR_0001s41980	23.519	0	13	2.6357e-05	0.00030958	sp|Q9LSQ6|PBP1_ARATH	Calcium-binding protein PBP1 OS=Arabidopsis thaliana GN=PBP1 PE=1 SV=1//5.27199e-32
POPTR_0015s05090	11.7305	0.484427	4.5978	0.0025408	0.016548	sp|Q9LD37|CNG20_ARATH	Probable cyclic nucleotide-gated ion channel 20, chloroplastic OS=Arabidopsis thaliana GN=CNGC20 PE=2 SV=1//7.27848e-07
POPTR_0008s08750	22.4743	0.484427	5.5359	7.0827e-06	9.5048e-05	sp|Q9MBG5|CML30_ARATH	Probable calcium-binding protein CML30 OS=Arabidopsis thaliana GN=CML30 PE=2 SV=1//4.01271e-11
POPTR_0001s34030	488.326	0.484427	9.9774	1.0893e-13	5.0796e-12	sp|Q9SRE6|CML38_ARATH	Calcium-binding protein CML38 OS=Arabidopsis thaliana GN=CML38 PE=2 SV=1//3.54147e-31
POPTR_0002s04810	319.628	0.830989	8.5873	1.4976e-12	5.9094e-11	sp|P04464|CALM_WHEAT	Calmodulin OS=Triticum aestivum PE=1 SV=3//8.69244e-07
POPTR_0005s20590	28.6292	1.86877	3.9373	0.0025808	0.016767	sp|Q9LPK5|CML44_ARATH	Probable calcium-binding protein CML44 OS=Arabidopsis thaliana GN=CML44 PE=2 SV=2//2.23122e-39
POPTR_0005s23720	37.747	1.86877	4.3362	4.041e-07	7.0285e-06	sp|Q9LIK5|CML11_ARATH	Calmodulin-like protein 11 OS=Arabidopsis thaliana GN=CML11 PE=2 SV=1//7.7113e-32
POPTR_0016s01070	272.583	2.3532	6.8559	0.0045046	0.026633	sp|Q9LY77|ACA12_ARATH	Calcium-transporting ATPase 12, plasma membrane-type OS=Arabidopsis thaliana GN=ACA12 PE=2 SV=1//6.98778e-31
POPTR_0014s09350	259.113	2.83763	6.5128	0.00016897	0.0016191	sp|O65717|CNGC1_ARATH	Cyclic nucleotide-gated ion channel 1 OS=Arabidopsis thaliana GN=CNGC1 PE=1 SV=1//0
POPTR_0002s17550	22.3576	3.39289	2.7202	0.0047524	0.027872	sp|Q9ZPX9|KIC_ARATH C	Calcium-binding protein KIC OS=Arabidopsis thaliana GN=KIC PE=1 SV=2//3.45275e-54
POPTR_0002s07780	36.5856	4.08411	3.1632	3.1898e-05	0.00036762	sp|Q9LPK5|CML44_ARATH	Probable calcium-binding protein CML44 OS=Arabidopsis thaliana GN=CML44 PE=2 SV=2//7.32249e-33
POPTR_0002s00350	729.033	4.08411	7.4798	1.4948e-10	4.4596e-09	sp|Q9FIH9|CML37_ARATH	Calcium-binding protein CML37 OS=Arabidopsis thaliana GN=CML37 PE=2 SV=1//2.84585e-45
POPTR_0005s05430	56.039	4.43068	3.6608	0.0011286	0.0083232	sp|O23320|CML8_ARATH	Calmodulin-like protein 8 OS=Arabidopsis thaliana GN=CML8 PE=2 SV=1//2.41146e-06
POPTR_0019s05680	57.9566	4.63937	3.643	1.4447e-07	2.7251e-06	sp|Q9FKP2|CCX2_ARATH	Cation/calcium exchanger 2 OS=Arabidopsis thaliana GN=CCX2 PE=3 SV=1//5.05109e-10
POPTR_0006s21490	51.3363	5.3306	3.2676	1.7964e-06	2.7173e-05	sp|Q06850|CDPK1_ARATH	Calcium-dependent protein kinase 1 OS=Arabidopsis thaliana GN=CPK1 PE=1 SV=1//1.70983e-60
POPTR_0016s01090	693.476	6.99258	6.6319	0.0083531	0.043636	sp|Q9LY77|ACA12_ARATH	Calcium-transporting ATPase 12, plasma membrane-type OS=Arabidopsis thaliana GN=ACA12 PE=2 SV=1//9.29845e-158
POPTR_0005s28110	2946.33	8.23716	8.4826	1.8525e-14	9.474e-13	sp|Q9SRE6|CML38_ARATH	Calcium-binding protein CML38 OS=Arabidopsis thaliana GN=CML38 PE=2 SV=1//2.05511e-43
POPTR_0015s05070	51.0456	9.34578	2.4494	0.00011092	0.0011146	sp|Q9LD37|CNG20_ARATH	Probable cyclic nucleotide-gated ion channel 20, chloroplastic OS=Arabidopsis thaliana GN=CNGC20 PE=2 SV=1//1.19772e-41
POPTR_0018s10450	473.288	10.868	5.4446	1.2326e-13	5.717e-12	sp|Q2QY53|CIPKW_ORYSJ	CBL-interacting protein kinase 32 OS=Oryza sativa subsp. japonica GN=CIPK32 PE=2 SV=2//3.57946e-21
POPTR_0015s05080	41.8705	12.8765	1.7012	0.0067181	0.036708	sp|Q9LD37|CNG20_ARATH	Probable cyclic nucleotide-gated ion channel 20, chloroplastic OS=Arabidopsis thaliana GN=CNGC20 PE=2 SV=1//8.45738e-13
POPTR_0016s14870	155.169	13.7056	3.501	3.0432e-08	6.3891e-07	sp|P43187|ALLB3_BETPN	Calcium-binding allergen Bet v 3 OS=Betula pendula GN=BETVIII PE=1 SV=1//1.55792e-60
POPTR_0011s07240	1.10338	14.2609	-3.6921	0.0036535	0.022367	sp|Q9FJ54|CIPKK_ARATH	CBL-interacting serine/threonine-protein kinase 20 OS=Arabidopsis thaliana GN=CIPK20 PE=1 SV=1//0
POPTR_0016s06700	150.696	14.4677	3.3807	3.8469e-05	0.00043384	sp|Q38870|CDPK2_ARATH	Calcium-dependent protein kinase 2 OS=Arabidopsis thaliana GN=CPK2 PE=1 SV=1//2.67447e-60
POPTR_0015s01540	50.5236	14.6055	1.7904	0.0021387	0.014337	sp|O81223|CNBL4_ARATH	Calcineurin B-like protein 4 OS=Arabidopsis thaliana GN=CBL4 PE=1 SV=3//1.12949e-107
POPTR_0010s11740	327.007	14.8851	4.4574	5.1011e-19	4.1348e-17	sp|Q9FYK2|CML25_ARATH	Probable calcium-binding protein CML25 OS=Arabidopsis thaliana GN=CML25 PE=2 SV=1//4.46984e-08
POPTR_0019s14300	697.337	15.7831	5.4654	1.536e-28	3.1235e-26	sp|Q9LSQ6|PBP1_ARATH	Calcium-binding protein PBP1 OS=Arabidopsis thaliana GN=PBP1 PE=1 SV=1//9.16946e-44
POPTR_0006s24630	112.371	18.7586	2.5826	4.1864e-07	7.2557e-06	sp|Q7FRS8|CNBLA_ARATH	Calcineurin B-like protein 10 OS=Arabidopsis thaliana GN=CBL10 PE=1 SV=1//3.13199e-23
POPTR_0002s13360	695.3	18.7586	5.212	5.901e-20	5.227e-18	sp|Q9FIH9|CML37_ARATH	Calcium-binding protein CML37 OS=Arabidopsis thaliana GN=CML37 PE=2 SV=1//3.24463e-24
POPTR_0017s12100	1744.07	28.7956	5.9205	2.1392e-10	6.2148e-09	sp|Q93Z27|CML45_ARATH	Probable calcium-binding protein CML45 OS=Arabidopsis thaliana GN=CML45 PE=1 SV=1//1.56005e-39
POPTR_0011s13280	453.548	28.8664	3.9738	7.5126e-18	5.5287e-16	sp|Q9LSQ6|PBP1_ARATH	Calcium-binding protein PBP1 OS=Arabidopsis thaliana GN=PBP1 PE=1 SV=1//2.42494e-30
POPTR_0004s21230	109.293	29.7625	1.8766	9.123e-05	0.00093538	sp|Q9ZQH1|CML48_ARATH	Probable calcium-binding protein CML48 OS=Arabidopsis thaliana GN=CML48 PE=2 SV=2//3.1304e-71
POPTR_0010s09110	158.074	30.3886	2.379	4.6377e-07	7.9376e-06	sp|O23320|CML8_ARATH	Calmodulin-like protein 8 OS=Arabidopsis thaliana GN=CML8 PE=2 SV=1//2.21369e-89
POPTR_0004s12170	2644.25	32.4661	6.3478	3.0378e-12	1.146e-10	sp|Q93Z27|CML45_ARATH	Probable calcium-binding protein CML45 OS=Arabidopsis thaliana GN=CML45 PE=1 SV=1//7.08316e-39
POPTR_0005s23710	123.347	34.1281	1.8537	0.00010312	0.0010449	sp|Q9LY77|ACA12_ARATH	Calcium-transporting ATPase 12, plasma membrane-type OS=Arabidopsis thaliana GN=ACA12 PE=2 SV=1//0
POPTR_0006s05140	347.678	35.2367	3.3026	1.0078e-07	1.9458e-06	sp|Q6NLQ6|CDPKW_ARATH	Calcium-dependent protein kinase 32 OS=Arabidopsis thaliana GN=CPK32 PE=1 SV=1//3.64274e-21
POPTR_0013s14730	1516.89	37.3104	5.3454	5.0755e-07	8.6227e-06	sp|Q9LSQ6|PBP1_ARATH	Calcium-binding protein PBP1 OS=Arabidopsis thaliana GN=PBP1 PE=1 SV=1//1.55551e-42
POPTR_0001s42270	2476.91	40.2169	5.9446	1.4959e-36	7.1404e-34	sp|Q9LSQ6|PBP1_ARATH	Calcium-binding protein PBP1 OS=Arabidopsis thaliana GN=PBP1 PE=1 SV=1//1.29768e-29
POPTR_0009s02610	112.602	41.9516	1.4244	0.0028778	0.018319	sp|Q2QY53|CIPKW_ORYSJ	CBL-interacting protein kinase 32 OS=Oryza sativa subsp. japonica GN=CIPK32 PE=2 SV=2//0
POPTR_0006s29140	6.15559	46.3096	-2.9113	2.8252e-05	0.00032947	sp|Q9SVG9|CML42_ARATH	Calcium-binding protein CML42 OS=Arabidopsis thaliana GN=CML42 PE=1 SV=1//4.34123e-15
POPTR_0003s18030	532.134	47.1463	3.4966	0.000184	0.0017449	sp|Q8W1D5|CIPKP_ARATH	CBL-interacting serine/threonine-protein kinase 25 OS=Arabidopsis thaliana GN=CIPK25 PE=2 SV=1//9.97653e-153
POPTR_0018s12720	110.395	47.4182	1.2192	0.0092487	0.047246	sp|Q9SRR7|CML3_ARATH	Calmodulin-like protein 3 OS=Arabidopsis thaliana GN=CML3 PE=2 SV=1//1.07645e-36
POPTR_0013s06210	127.879	52.1265	1.2947	0.0039894	0.024117	sp|Q9FKP2|CCX2_ARATH	Cation/calcium exchanger 2 OS=Arabidopsis thaliana GN=CCX2 PE=3 SV=1//1.8334e-167
POPTR_0007s09790	3235.66	53.3749	5.9218	0.00041846	0.0035811	sp|O81108|ACA2_ARATH	Calcium-transporting ATPase 2, plasma membrane-type OS=Arabidopsis thaliana GN=ACA2 PE=1 SV=1//0
POPTR_0007s12300	415.281	53.5071	2.9563	7.74e-12	2.809e-10	sp|Q3UMR5|MCU_MOUSE C	Calcium uniporter protein, mitochondrial OS=Mus musculus GN=Mcu PE=2 SV=2//4.12421e-10
POPTR_0012s01690	204.065	61.1295	1.7391	0.0042245	0.025263	sp|O65717|CNGC1_ARATH	Cyclic nucleotide-gated ion channel 1 OS=Arabidopsis thaliana GN=CNGC1 PE=1 SV=1//8.2218e-170
POPTR_0008s15910	181.475	70.1211	1.3719	0.0079168	0.041859	sp|Q9LIK5|CML11_ARATH	Calmodulin-like protein 11 OS=Arabidopsis thaliana GN=CML11 PE=2 SV=1//5.3031e-07
POPTR_0015s05060	272.301	71.5074	1.929	6.6268e-06	8.9525e-05	sp|Q9LD37|CNG20_ARATH	Probable cyclic nucleotide-gated ion channel 20, chloroplastic OS=Arabidopsis thaliana GN=CNGC20 PE=2 SV=1//1.59048e-12
POPTR_0015s12030	225.731	76.7039	1.5572	0.00027572	0.0024924	sp|Q8BMD8|SCMC1_MOUSE	Calcium-binding mitochondrial carrier protein SCaMC-1 OS=Mus musculus GN=Slc25a24 PE=2 SV=1//2.0412e-88
POPTR_0015s06230	29.5013	78.5746	-1.4133	0.0058966	0.033006	sp|Q9FN48|CAS_ARATH C	Calcium sensing receptor, chloroplastic OS=Arabidopsis thaliana GN=CAS PE=1 SV=1//1.95057e-167
POPTR_0001s16740	184.845	83.4916	1.1466	0.0092032	0.047079	sp|Q9SYG9|CCX4_ARATH	Cation/calcium exchanger 4 OS=Arabidopsis thaliana GN=CCX4 PE=2 SV=1//0
POPTR_0009s16510	302.559	86.1167	1.8129	1.6834e-05	0.00020692	sp|Q9ZQH1|CML48_ARATH	Probable calcium-binding protein CML48 OS=Arabidopsis thaliana GN=CML48 PE=2 SV=2//2.61065e-71
POPTR_0006s11320	627.302	88.0487	2.8328	1.1468e-11	4.0632e-10	sp|Q9SVG9|CML42_ARATH	Calcium-binding protein CML42 OS=Arabidopsis thaliana GN=CML42 PE=1 SV=1//3.42473e-73
POPTR_0012s11250	511.672	88.4718	2.5319	0.00012566	0.0012449	sp|Q8BMD8|SCMC1_MOUSE	Calcium-binding mitochondrial carrier protein SCaMC-1 OS=Mus musculus GN=Slc25a24 PE=2 SV=1//1.61051e-83
POPTR_0018s13650	218.006	91.7901	1.248	0.0028464	0.018147	sp|Q9LF79|ACA8_ARATH	Calcium-transporting ATPase 8, plasma membrane-type OS=Arabidopsis thaliana GN=ACA8 PE=1 SV=1//3.11886e-08
POPTR_0014s10000	703.894	92.9695	2.9205	8.5689e-10	2.3116e-08	sp|Q9MAM1|CIPK9_ARATH	CBL-interacting serine/threonine-protein kinase 9 OS=Arabidopsis thaliana GN=CIPK9 PE=1 SV=2//0
POPTR_0012s04550	558.843	95.3246	2.5515	2.3906e-08	5.1382e-07	sp|Q9LE22|CML27_ARATH	Probable calcium-binding protein CML27 OS=Arabidopsis thaliana GN=CML27 PE=1 SV=1//1.33914e-56
POPTR_0010s25360	13.7053	97.5362	-2.8312	3.33e-07	5.9114e-06	sp|Q07250|KCCS_MALDO	Calcium/calmodulin-dependent serine/threonine-protein kinase OS=Malus domestica PE=2 SV=1//1.03149e-07
POPTR_0003s08250	313.766	98.1604	1.6765	5.9033e-05	0.0006382	sp|Q9LTB8|CNBL9_ARATH	Calcineurin B-like protein 9 OS=Arabidopsis thaliana GN=CBL9 PE=1 SV=3//6.02308e-128
POPTR_0018s02130	410.283	98.641	2.0564	6.4488e-07	1.0691e-05	sp|Q95PZ2|MICU1_CAEEL	Calcium uptake protein 1 homolog, mitochondrial OS=Caenorhabditis elegans GN=Y67H2A.4 PE=3 SV=2//1.19062e-07
POPTR_0014s04050	37.7477	99.4107	-1.397	0.0041742	0.025033	sp|Q3UMR5|MCU_MOUSE C	Calcium uniporter protein, mitochondrial OS=Mus musculus GN=Mcu PE=2 SV=2//5.74815e-10
POPTR_0010s15160	294.95	108.483	1.443	0.0006348	0.0051081	sp|O23463|CMTA5_ARATH	Calmodulin-binding transcription activator 5 OS=Arabidopsis thaliana GN=CMTA5 PE=2 SV=2//0
POPTR_0010s00490	1313.65	123.423	3.4119	1.9006e-08	4.1342e-07	sp|Q8RWC9|CIPK1_ARATH	CBL-interacting serine/threonine-protein kinase 1 OS=Arabidopsis thaliana GN=CIPK1 PE=1 SV=2//1.03559e-55
POPTR_0005s11560	457.959	128.061	1.8384	6.1077e-06	8.3132e-05	sp|Q9FKW4|CDPKS_ARATH	Calcium-dependent protein kinase 28 OS=Arabidopsis thaliana GN=CPK28 PE=1 SV=1//1.28385e-10
POPTR_0004s05700	277.993	132.085	1.0736	0.0098274	0.049666	sp|Q9SN43|CIPKC_ARATH	CBL-interacting serine/threonine-protein kinase 12 OS=Arabidopsis thaliana GN=CIPK12 PE=1 SV=1//0
POPTR_0001s13700	872.996	134.441	2.699	3.3814e-05	0.00038686	sp|Q9FYG2|CMTA4_ARATH	Calmodulin-binding transcription activator 4 OS=Arabidopsis thaliana GN=CMTA4 PE=1 SV=1//0
POPTR_0008s10360	745.592	138.584	2.4276	2.446e-09	6.1677e-08	sp|P23286|CALM_CANAX	Calmodulin OS=Candida albicans GN=CMD1 PE=3 SV=2//5.8382e-10
POPTR_0012s01700	309.526	142.877	1.1153	0.0060205	0.033584	sp|O65717|CNGC1_ARATH	Cyclic nucleotide-gated ion channel 1 OS=Arabidopsis thaliana GN=CNGC1 PE=1 SV=1//0
POPTR_0003s03190	509.41	150.277	1.7612	2.6347e-05	0.00030958	sp|Q9LTB8|CNBL9_ARATH	Calcineurin B-like protein 9 OS=Arabidopsis thaliana GN=CBL9 PE=1 SV=3//2.95538e-124
POPTR_0006s06290	462.664	152.573	1.6005	7.7115e-05	0.00080703	sp|Q9ASQ5|CRCK3_ARATH	Calmodulin-binding receptor-like cytoplasmic kinase 3 OS=Arabidopsis thaliana GN=CRCK3 PE=2 SV=1//1.04735e-13
POPTR_0004s08830	1176.66	156.786	2.9078	1.0115e-12	4.1042e-11	sp|Q9C8Y1|CML23_ARATH	Probable calcium-binding protein CML23 OS=Arabidopsis thaliana GN=CML23 PE=2 SV=1//8.93204e-46
POPTR_0015s02090	378.864	158.737	1.255	0.002085	0.014026	sp|O65717|CNGC1_ARATH	Cyclic nucleotide-gated ion channel 1 OS=Arabidopsis thaliana GN=CNGC1 PE=1 SV=1//4.73971e-13
POPTR_0003s16910	1007.55	162.553	2.6319	5.643e-06	7.7021e-05	sp|Q9FYG2|CMTA4_ARATH	Calmodulin-binding transcription activator 4 OS=Arabidopsis thaliana GN=CMTA4 PE=1 SV=1//9.8678e-61
POPTR_0019s14860	2067.33	172.509	3.583	8.337e-18	6.0834e-16	sp|O22932|CIPKB_ARATH	CBL-interacting serine/threonine-protein kinase 11 OS=Arabidopsis thaliana GN=CIPK11 PE=1 SV=1//0
POPTR_0016s05490	3274.23	190.234	4.1053	2.1133e-14	1.0712e-12	sp|Q6NLQ6|CDPKW_ARATH	Calcium-dependent protein kinase 32 OS=Arabidopsis thaliana GN=CPK32 PE=1 SV=1//0
POPTR_0025s00730	749.249	191.969	1.9646	1.0862e-06	1.7267e-05	sp|Q9ASQ5|CRCK3_ARATH	Calmodulin-binding receptor-like cytoplasmic kinase 3 OS=Arabidopsis thaliana GN=CRCK3 PE=2 SV=1//4.82114e-11
POPTR_0005s07660	562.022	193.843	1.5357	0.00084194	0.006501	sp|Q8GSA7|CMTA3_ARATH	Calmodulin-binding transcription activator 3 OS=Arabidopsis thaliana GN=CMTA3 PE=1 SV=1//1.01386e-15
POPTR_0010s15680	1546.13	201.31	2.9412	4.8027e-13	2.0428e-11	sp|P23286|CALM_CANAX	Calmodulin OS=Candida albicans GN=CMD1 PE=3 SV=2//1.75893e-10
POPTR_0016s14100	4671.34	235.867	4.3078	1.5555e-21	1.6449e-19	sp|Q7X996|CIPK2_ORYSJ	CBL-interacting protein kinase 2 OS=Oryza sativa subsp. japonica GN=CIPK2 PE=2 SV=1//0
POPTR_0017s05860	1106.34	246.232	2.1677	4.8437e-08	9.8327e-07	sp|Q9SRR7|CML3_ARATH	Calmodulin-like protein 3 OS=Arabidopsis thaliana GN=CML3 PE=2 SV=1//1.94405e-50
POPTR_0001s23030	1553.72	253.374	2.6164	3.8134e-06	5.3934e-05	sp|Q2V452|CIPK3_ARATH	CBL-interacting serine/threonine-protein kinase 3 OS=Arabidopsis thaliana GN=CIPK3 PE=1 SV=2//5.32524e-56
POPTR_0006s06480	591.932	272.458	1.1194	0.0039446	0.023906	sp|Q9SRR7|CML3_ARATH	Calmodulin-like protein 3 OS=Arabidopsis thaliana GN=CML3 PE=2 SV=1//6.35894e-35
POPTR_0015s04470	739.562	284.318	1.3792	0.00041564	0.0035622	sp|Q9LE22|CML27_ARATH	Probable calcium-binding protein CML27 OS=Arabidopsis thaliana GN=CML27 PE=1 SV=1//4.08679e-58
POPTR_0008s10730	606.451	288.264	1.073	0.006652	0.03644	sp|Q9LSP8|CMTA6_ARATH	Calmodulin-binding transcription activator 6 OS=Arabidopsis thaliana GN=CMTA6 PE=2 SV=1//1.58352e-10
POPTR_0004s21710	1038.51	321.505	1.6916	1.9164e-05	0.00023282	sp|A5A7I7|CDPK4_SOLTU	Calcium-dependent protein kinase 4 OS=Solanum tuberosum GN=CPK4 PE=2 SV=1//0
POPTR_0019s00630	117.017	321.909	-1.4599	0.00037191	0.0032392	sp|P28583|CDPK_SOYBN	Calcium-dependent protein kinase SK5 OS=Glycine max PE=1 SV=1//2.00895e-19
POPTR_0003s11450	128.749	344.89	-1.4216	0.00056943	0.0046629	sp|Q94AZ4|CML13_ARATH	Probable calcium-binding protein CML13 OS=Arabidopsis thaliana GN=CML13 PE=1 SV=1//3.4528e-85
POPTR_0005s14430	2988.04	562.43	2.4095	6.0317e-05	0.00064984	sp|Q9C8Y1|CML23_ARATH	Probable calcium-binding protein CML23 OS=Arabidopsis thaliana GN=CML23 PE=2 SV=1//3.09723e-45
POPTR_0006s04590	223.175	679.135	-1.6055	0.00083611	0.0064603	sp|Q8W4L0|CML49_ARATH	Probable calcium-binding protein CML49 OS=Arabidopsis thaliana GN=CML49 PE=2 SV=1//5.42145e-110
POPTR_0001s07920	344.029	1020.55	-1.5687	6.3187e-05	0.00067631	sp|Q94AZ4|CML13_ARATH	Probable calcium-binding protein CML13 OS=Arabidopsis thaliana GN=CML13 PE=1 SV=1//5.95108e-90
POPTR_0012s03780	223.409	1021.03	-2.1923	4.9479e-07	8.4182e-06	sp|P27161|CALM_SOLLC	Calmodulin OS=Solanum lycopersicum GN=CALM1 PE=2 SV=2//8.47216e-10
POPTR_0007s01960	268.996	1048.32	-1.9624	8.5751e-07	1.3901e-05	sp|O22845|CML5_ARATH	Calmodulin-like protein 5 OS=Arabidopsis thaliana GN=CML5 PE=2 SV=2//1.82032e-67
POPTR_0006s20030	283.232	1353.58	-2.2567	6.0876e-07	1.0156e-05	sp|O65554|CIPK6_ARATH	CBL-interacting serine/threonine-protein kinase 6 OS=Arabidopsis thaliana GN=CIPK6 PE=1 SV=1//0

## Sheet: 24hvs0h
Note: log2FoldChanges were assigned to |13|, because log2(treatments/controls) could not be operated when read counts were 0
	Salt treatment
gene_id	readcount_6h	readcount_0h	log2FoldChange	pval	padj	Accession	Annotation
POPTR_0009s01590	0	12.2669	-13	0.0027584	0.015222	sp|Q9SL29|CNG15_ARATH	Putative cyclic nucleotide-gated ion channel 15 OS=Arabidopsis thaliana GN=CNGC15 PE=2 SV=1//0
POPTR_0006s29140	0.706397	40.2408	-5.832	4.4058e-07	8.2956e-06	sp|Q9SVG9|CML42_ARATH	Calcium-binding protein CML42 OS=Arabidopsis thaliana GN=CML42 PE=1 SV=1//4.34123e-15
POPTR_0011s07240	0.706397	12.413	-4.1352	0.0093039	0.040676	sp|Q9FJ54|CIPKK_ARATH	CBL-interacting serine/threonine-protein kinase 20 OS=Arabidopsis thaliana GN=CIPK20 PE=1 SV=1//0
POPTR_0010s25360	7.90223	84.7959	-3.4237	5.0633e-07	9.4055e-06	sp|Q07250|KCCS_MALDO	Calcium/calmodulin-dependent serine/threonine-protein kinase OS=Malus domestica PE=2 SV=1//1.03149e-07
POPTR_0014s04050	13.6853	86.5272	-2.6605	2.2372e-05	0.0002557	sp|Q3UMR5|MCU_MOUSE	Calcium uniporter protein, mitochondrial OS=Mus musculus GN=Mcu PE=2 SV=2//5.74815e-10
POPTR_0018s02460	13.8289	48.8125	-1.8196	0.01196	0.049554	sp|Q9LEU7|CIPK5_ARATH	CBL-interacting serine/threonine-protein kinase 5 OS=Arabidopsis thaliana GN=CIPK5 PE=2 SV=1//0
POPTR_0015s06230	14.799	68.4179	-2.2089	0.00075623	0.0051863	sp|Q9FN48|CAS_ARATH	Calcium sensing receptor, chloroplastic OS=Arabidopsis thaliana GN=CAS PE=1 SV=1//1.95057e-167
POPTR_0018s11260	18.6065	58.5879	-1.6548	0.011362	0.047551	sp|P42322|CANB1_NAEGR	Calcineurin subunit B OS=Naegleria gruberi GN=CNB1 PE=3 SV=1//1.29188e-10
POPTR_0015s05090	21.0247	0.418553	5.6505	0.0016324	0.0098412	sp|Q9LD37|CNG20_ARATH	Probable cyclic nucleotide-gated ion channel 20, chloroplastic OS=Arabidopsis thaliana GN=CNGC20 PE=2 SV=1//7.27848e-07
POPTR_0015s05090	21.0247	0.418553	5.6505	0.0016324	0.0098412	sp|Q9LD37|CNG20_ARATH	Probable cyclic nucleotide-gated ion channel 20, chloroplastic OS=Arabidopsis thaliana GN=CNGC20 PE=2 SV=1//7.27848e-07
POPTR_0019s05680	21.8512	4.05927	2.4284	0.011627	0.048448	sp|Q9FKP2|CCX2_ARATH	Cation/calcium exchanger 2 OS=Arabidopsis thaliana GN=CCX2 PE=3 SV=1//5.05109e-10
POPTR_0006s28620	30.5917	7.20707	2.0857	0.0079216	0.035601	sp|Q9SJA4|CNG14_ARATH	Probable cyclic nucleotide-gated ion channel 14 OS=Arabidopsis thaliana GN=CNGC14 PE=2 SV=2//2.10211e-37
POPTR_0006s28620	30.5917	7.20707	2.0857	0.0079216	0.035601	sp|Q9SJA4|CNG14_ARATH	Probable cyclic nucleotide-gated ion channel 14 OS=Arabidopsis thaliana GN=CNGC14 PE=2 SV=2//2.10211e-37
POPTR_0009s10530	30.7471	4.16824	2.8829	0.0011079	0.0071174	sp|Q9ZQE6|CML1_ARATH	Calmodulin-like protein 1 OS=Arabidopsis thaliana GN=CML1 PE=2 SV=1//1.41716e-80
POPTR_0025s00330	31.5972	3.18498	3.3104	0.00023366	0.0019355	sp|A8WQT4|MICU1_CAEBR	Calcium uptake protein 1 homolog, mitochondrial OS=Caenorhabditis briggsae GN=CBG01795 PE=3 SV=2//4.15753e-43
POPTR_0002s07780	32.1481	3.54905	3.1792	0.00026839	0.0021701	sp|Q9LPK5|CML44_ARATH	Probable calcium-binding protein CML44 OS=Arabidopsis thaliana GN=CML44 PE=2 SV=2//7.32249e-33
POPTR_0013s03770	40.2293	0	Inf	0.0048986	0.024179	sp|Q9LIK5|CML11_ARATH	Calmodulin-like protein 11 OS=Arabidopsis thaliana GN=CML11 PE=2 SV=1//6.07417e-07
POPTR_0013s15720	47.5335	9.70109	2.2927	0.0014807	0.0090969	sp|Q08BI9|MCU_DANRE	Calcium uniporter protein, mitochondrial OS=Danio rerio GN=mcu PE=2 SV=1//6.85248e-17
POPTR_0001s05790	48.659	7.18977	2.7587	0.00022895	0.001903	sp|O22218|ACA4_ARATH	Calcium-transporting ATPase 4, plasma membrane-type OS=Arabidopsis thaliana GN=ACA4 PE=1 SV=1//8.41317e-16
POPTR_0014s08310	54.5504	153.865	-1.496	0.0053271	0.025876	sp|Q8VZJ9|CRCK2_ARATH	Calmodulin-binding receptor-like cytoplasmic kinase 2 OS=Arabidopsis thaliana GN=CRCK2 PE=2 SV=1//7.37086e-166
POPTR_0006s21490	56.7049	4.64127	3.6109	7.4992e-06	9.8744e-05	sp|Q06850|CDPK1_ARATH	Calcium-dependent protein kinase 1 OS=Arabidopsis thaliana GN=CPK1 PE=1 SV=1//1.70983e-60
POPTR_0015s10590	56.8132	0.782625	6.1818	2.2255e-10	8.7081e-09	sp|Q9SRE6|CML38_ARATH	Calcium-binding protein CML38 OS=Arabidopsis thaliana GN=CML38 PE=2 SV=1//2.06103e-25
POPTR_0005s20590	57.5431	1.61973	5.1508	3.7061e-09	1.1609e-07	sp|Q9LPK5|CML44_ARATH	Probable calcium-binding protein CML44 OS=Arabidopsis thaliana GN=CML44 PE=2 SV=2//2.23122e-39
POPTR_0004s02630	57.7833	4.33168	3.7377	5.5146e-07	1.0138e-05	sp|Q9LSQ6|PBP1_ARATH	Calcium-binding protein PBP1 OS=Arabidopsis thaliana GN=PBP1 PE=1 SV=1//7.3689e-36
POPTR_0015s05070	64.0443	8.13584	2.9767	0.00041181	0.0031122	sp|Q9LD37|CNG20_ARATH	Probable cyclic nucleotide-gated ion channel 20, chloroplastic OS=Arabidopsis thaliana GN=CNGC20 PE=2 SV=1//1.19772e-41
POPTR_0015s05070	64.0443	8.13584	2.9767	0.00041181	0.0031122	sp|Q9LD37|CNG20_ARATH	Probable cyclic nucleotide-gated ion channel 20, chloroplastic OS=Arabidopsis thaliana GN=CNGC20 PE=2 SV=1//1.19772e-41
POPTR_0005s23720	66.1871	1.61973	5.3527	0.0032634	0.01739	sp|Q9LIK5|CML11_ARATH	Calmodulin-like protein 11 OS=Arabidopsis thaliana GN=CML11 PE=2 SV=1//7.7113e-32
POPTR_0007s01960	87.3932	911.258	-3.3823	1.7637e-11	8.4284e-10	sp|O22845|CML5_ARATH	Calmodulin-like protein 5 OS=Arabidopsis thaliana GN=CML5 PE=2 SV=2//1.82032e-67
POPTR_0015s05080	87.6074	11.2119	2.966	0.0012532	0.0078997	sp|Q9LD37|CNG20_ARATH	Probable cyclic nucleotide-gated ion channel 20, chloroplastic OS=Arabidopsis thaliana GN=CNGC20 PE=2 SV=1//8.45738e-13
POPTR_0015s05080	87.6074	11.2119	2.966	0.0012532	0.0078997	sp|Q9LD37|CNG20_ARATH	Probable cyclic nucleotide-gated ion channel 20, chloroplastic OS=Arabidopsis thaliana GN=CNGC20 PE=2 SV=1//8.45738e-13
POPTR_0016s14870	95.4979	11.9028	3.0042	9.4704e-05	0.00089623	sp|P43187|ALLB3_BETPN	Calcium-binding allergen Bet v 3 OS=Betula pendula GN=BETVIII PE=1 SV=1//1.55792e-60
POPTR_0019s00630	110.813	280.222	-1.3384	0.0060277	0.028559	sp|P28583|CDPK_SOYBN	Calcium-dependent protein kinase SK5 OS=Glycine max PE=1 SV=1//2.00895e-19
POPTR_0005s05430	117.144	3.85865	4.924	0.010499	0.044722	sp|O23320|CML8_ARATH	Calmodulin-like protein 8 OS=Arabidopsis thaliana GN=CML8 PE=2 SV=1//2.41146e-06
POPTR_0014s09730	124.917	30.9582	2.0126	0.00023866	0.0019708	sp|Q9ZPX9|KIC_ARATH	Calcium-binding protein KIC OS=Arabidopsis thaliana GN=KIC PE=1 SV=2//1.36786e-51
POPTR_0003s11450	126.031	300.169	-1.252	0.0099413	0.042871	sp|Q94AZ4|CML13_ARATH	Probable calcium-binding protein CML13 OS=Arabidopsis thaliana GN=CML13 PE=1 SV=1//3.4528e-85
POPTR_0006s24630	132.136	16.289	3.0201	2.5207e-07	5.0725e-06	sp|Q7FRS8|CNBLA_ARATH	Calcineurin B-like protein 10 OS=Arabidopsis thaliana GN=CBL10 PE=1 SV=1//3.13199e-23
POPTR_0016s01080	136.912	1.09222	6.9698	0.0030141	0.016346	sp|Q9LY77|ACA12_ARATH	Calcium-transporting ATPase 12, plasma membrane-type OS=Arabidopsis thaliana GN=ACA12 PE=2 SV=1//3.44558e-39
POPTR_0003s18030	141.477	41.0805	1.784	0.0023432	0.013272	sp|Q8W1D5|CIPKP_ARATH	CBL-interacting serine/threonine-protein kinase 25 OS=Arabidopsis thaliana GN=CIPK25 PE=2 SV=1//9.97653e-153
POPTR_0010s11740	146.886	12.9777	3.5006	0.0058585	0.027958	sp|Q9FYK2|CML25_ARATH	Probable calcium-binding protein CML25 OS=Arabidopsis thaliana GN=CML25 PE=2 SV=1//4.46984e-08
POPTR_0009s02610	150.145	36.511	2.04	0.00015115	0.0013349	sp|Q2QY53|CIPKW_ORYSJ	CBL-interacting protein kinase 32 OS=Oryza sativa subsp. japonica GN=CIPK32 PE=2 SV=2//0
POPTR_0018s10670	151.018	53.241	1.5041	0.005491	0.026516	sp|Q9SJA4|CNG14_ARATH	Probable cyclic nucleotide-gated ion channel 14 OS=Arabidopsis thaliana GN=CNGC14 PE=2 SV=2//7.83815e-27
POPTR_0018s10670	151.018	53.241	1.5041	0.005491	0.026516	sp|Q9SJA4|CNG14_ARATH	Probable cyclic nucleotide-gated ion channel 14 OS=Arabidopsis thaliana GN=CNGC14 PE=2 SV=2//7.83815e-27
POPTR_0001s07920	164.777	888.166	-2.4303	4.2867e-07	8.0978e-06	sp|Q94AZ4|CML13_ARATH	Probable calcium-binding protein CML13 OS=Arabidopsis thaliana GN=CML13 PE=1 SV=1//5.95108e-90
POPTR_0008s15910	170.534	60.9159	1.4852	0.0094494	0.04114	sp|Q9LIK5|CML11_ARATH	Calmodulin-like protein 11 OS=Arabidopsis thaliana GN=CML11 PE=2 SV=1//5.3031e-07
POPTR_0010s09110	173.983	26.4086	2.7199	6.5938e-07	1.189e-05	sp|O23320|CML8_ARATH	Calmodulin-like protein 8 OS=Arabidopsis thaliana GN=CML8 PE=2 SV=1//2.21369e-89
POPTR_0006s27940	192.639	626.111	-1.7005	0.00040297	0.0030573	sp|Q8W1D5|CIPKP_ARATH	CBL-interacting serine/threonine-protein kinase 25 OS=Arabidopsis thaliana GN=CIPK25 PE=2 SV=1//0
POPTR_0003s12080	200.348	75.7313	1.4035	0.0048886	0.024136	sp|Q9M9V8|CDPKA_ARATH	Calcium-dependent protein kinase 10 OS=Arabidopsis thaliana GN=CPK10 PE=1 SV=1//2.1313e-86
POPTR_0004s21230	201.161	25.8067	2.9625	0.00035073	0.0027182	sp|Q9ZQH1|CML48_ARATH	Probable calcium-binding protein CML48 OS=Arabidopsis thaliana GN=CML48 PE=2 SV=2//3.1304e-71
POPTR_0013s15200	207.784	80.4098	1.3696	0.0053794	0.026093	sp|Q9C562|CIPKA_ARATH	CBL-interacting serine/threonine-protein kinase 10 OS=Arabidopsis thaliana GN=CIPK10 PE=1 SV=1//5.5302e-48
POPTR_0016s06700	208.333	12.5765	4.0501	5.7432e-08	1.3563e-06	sp|Q38870|CDPK2_ARATH	Calcium-dependent protein kinase 2 OS=Arabidopsis thaliana GN=CPK2 PE=1 SV=1//2.67447e-60
POPTR_0012s03780	211.065	887.375	-2.0719	1.1553e-05	0.00014415	sp|P27161|CALM_SOLLC	Calmodulin OS=Solanum lycopersicum GN=CALM1 PE=2 SV=2//8.47216e-10
POPTR_0010s16290	235.8	86.324	1.4497	0.0038356	0.019881	sp|Q6NPP4|CMTA2_ARATH	Calmodulin-binding transcription activator 2 OS=Arabidopsis thaliana GN=CMTA2 PE=1 SV=1//2.4988e-06
POPTR_0012s04550	238.652	82.941	1.5247	0.0019283	0.011315	sp|Q9LE22|CML27_ARATH	Probable calcium-binding protein CML27 OS=Arabidopsis thaliana GN=CML27 PE=1 SV=1//1.33914e-56
POPTR_0014s09350	241.042	2.45684	6.6163	0.00053367	0.0038672	sp|O65717|CNGC1_ARATH	Cyclic nucleotide-gated ion channel 1 OS=Arabidopsis thaliana GN=CNGC1 PE=1 SV=1//0
POPTR_0018s13650	243.775	79.7906	1.6113	0.0011482	0.0073314	sp|Q9LF79|ACA8_ARATH	Calcium-transporting ATPase 8, plasma membrane-type OS=Arabidopsis thaliana GN=ACA8 PE=1 SV=1//3.11886e-08
POPTR_0016s01070	249.014	2.03829	6.9327	0.0065374	0.030519	sp|Q9LY77|ACA12_ARATH	Calcium-transporting ATPase 12, plasma membrane-type OS=Arabidopsis thaliana GN=ACA12 PE=2 SV=1//6.98778e-31
POPTR_0010s25730	257.006	100.448	1.3553	0.005217	0.025452	sp|Q9LF79|ACA8_ARATH	Calcium-transporting ATPase 8, plasma membrane-type OS=Arabidopsis thaliana GN=ACA8 PE=1 SV=1//2.0261e-10
POPTR_0006s20030	257.414	1178.93	-2.1953	2.8189e-06	4.2811e-05	sp|O65554|CIPK6_ARATH	CBL-interacting serine/threonine-protein kinase 6 OS=Arabidopsis thaliana GN=CIPK6 PE=1 SV=1//0
POPTR_0011s13280	285.368	25.0985	3.5072	1.6551e-05	0.00019761	sp|Q9LSQ6|PBP1_ARATH	Calcium-binding protein PBP1 OS=Arabidopsis thaliana GN=PBP1 PE=1 SV=1//2.42494e-30
POPTR_0006s05140	299.197	30.6685	3.2863	6.4381e-05	0.00064049	sp|Q6NLQ6|CDPKW_ARATH	Calcium-dependent protein kinase 32 OS=Arabidopsis thaliana GN=CPK32 PE=1 SV=1//3.64274e-21
POPTR_0002s17120	300.358	38.0019	2.9825	0.0017117	0.010245	sp|Q9LNJ0|CNG10_ARATH	Probable cyclic nucleotide-gated ion channel 10 OS=Arabidopsis thaliana GN=CNGC10 PE=2 SV=2//0
POPTR_0002s17120	300.358	38.0019	2.9825	0.0017117	0.010245	sp|Q9LNJ0|CNG10_ARATH	Probable cyclic nucleotide-gated ion channel 10 OS=Arabidopsis thaliana GN=CNGC10 PE=2 SV=2//0
POPTR_0006s04230	309.868	882.359	-1.5097	0.001107	0.0071133	sp|Q9SS31|CML36_ARATH	Probable calcium-binding protein CML36 OS=Arabidopsis thaliana GN=CML36 PE=2 SV=1//1.15483e-50
POPTR_0019s14300	325.849	13.7232	4.5695	1.8474e-07	3.8614e-06	sp|Q9LSQ6|PBP1_ARATH	Calcium-binding protein PBP1 OS=Arabidopsis thaliana GN=PBP1 PE=1 SV=1//9.16946e-44
POPTR_0007s12300	332.796	46.4646	2.8404	3.1297e-08	7.9864e-07	sp|Q3UMR5|MCU_MOUSE	Calcium uniporter protein, mitochondrial OS=Mus musculus GN=Mcu PE=2 SV=2//4.12421e-10
POPTR_0015s02090	342.445	138.126	1.3099	0.0079907	0.035869	sp|O65717|CNGC1_ARATH	Cyclic nucleotide-gated ion channel 1 OS=Arabidopsis thaliana GN=CNGC1 PE=1 SV=1//4.73971e-13
POPTR_0010s09130	347.281	14.8154	4.5509	4.5512e-08	1.1074e-06	sp|Q9LIK7|ACA13_ARATH	Putative calcium-transporting ATPase 13, plasma membrane-type OS=Arabidopsis thaliana GN=ACA13 PE=2 SV=1//9.33e-60
POPTR_0012s01700	352.754	124.2	1.506	0.0021819	0.012529	sp|O65717|CNGC1_ARATH	Cyclic nucleotide-gated ion channel 1 OS=Arabidopsis thaliana GN=CNGC1 PE=1 SV=1//0
POPTR_0010s15160	353.316	94.4823	1.9028	0.00026031	0.0021187	sp|O23463|CMTA5_ARATH	Calmodulin-binding transcription activator 5 OS=Arabidopsis thaliana GN=CMTA5 PE=2 SV=2//0
POPTR_0009s16510	355.907	74.9141	2.2482	4.5663e-06	6.4555e-05	sp|Q9ZQH1|CML48_ARATH	Probable calcium-binding protein CML48 OS=Arabidopsis thaliana GN=CML48 PE=2 SV=2//2.61065e-71
POPTR_0002s04810	372.806	0.728144	9	3.0483e-06	4.5693e-05	sp|P04464|CALM_WHEAT	Calmodulin OS=Triticum aestivum PE=1 SV=3//8.69244e-07
POPTR_0003s08250	383.55	85.3606	2.1678	1.1522e-05	0.00014383	sp|Q9LTB8|CNBL9_ARATH	Calcineurin B-like protein 9 OS=Arabidopsis thaliana GN=CBL9 PE=1 SV=3//6.02308e-128
POPTR_0012s11250	386.854	76.9896	2.3291	3.5892e-06	5.277e-05	sp|Q8BMD8|SCMC1_MOUSE	Calcium-binding mitochondrial carrier protein SCaMC-1 OS=Mus musculus GN=Slc25a24 PE=2 SV=1//1.61051e-83
POPTR_0015s05060	410.045	62.1543	2.7219	4.8881e-05	0.00050487	sp|Q9LD37|CNG20_ARATH	Probable cyclic nucleotide-gated ion channel 20, chloroplastic OS=Arabidopsis thaliana GN=CNGC20 PE=2 SV=1//1.59048e-12
POPTR_0015s05060	410.045	62.1543	2.7219	4.8881e-05	0.00050487	sp|Q9LD37|CNG20_ARATH	Probable cyclic nucleotide-gated ion channel 20, chloroplastic OS=Arabidopsis thaliana GN=CNGC20 PE=2 SV=1//1.59048e-12
POPTR_0016s00520	431.008	82.6288	2.383	0.0095341	0.04143	sp|Q8LAS7|CNBL2_ARATH	Calcineurin B-like protein 2 OS=Arabidopsis thaliana GN=CBL2 PE=1 SV=2//3.50281e-17
POPTR_0018s02130	435.167	85.7048	2.3441	1.8789e-06	2.9955e-05	sp|Q95PZ2|MICU1_CAEEL	Calcium uptake protein 1 homolog, mitochondrial OS=Caenorhabditis elegans GN=Y67H2A.4 PE=3 SV=2//1.19062e-07
POPTR_0005s11560	453.627	111.276	2.0274	0.00080072	0.0054268	sp|Q9FKW4|CDPKS_ARATH	Calcium-dependent protein kinase 28 OS=Arabidopsis thaliana GN=CPK28 PE=1 SV=1//1.28385e-10
POPTR_0014s10000	509.124	80.8655	2.6544	1.0404e-07	2.3058e-06	sp|Q9MAM1|CIPK9_ARATH	CBL-interacting serine/threonine-protein kinase 9 OS=Arabidopsis thaliana GN=CIPK9 PE=1 SV=2//0
POPTR_0002s00350	521.853	3.54905	7.2001	1.0822e-27	5.4987e-25	sp|Q9FIH9|CML37_ARATH	Calcium-binding protein CML37 OS=Arabidopsis thaliana GN=CML37 PE=2 SV=1//2.84585e-45
POPTR_0015s05230	528.322	1288.67	-1.2864	0.0054066	0.026189	sp|P27161|CALM_SOLLC	Calmodulin OS=Solanum lycopersicum GN=CALM1 PE=2 SV=2//4.99914e-07
POPTR_0008s10360	545.511	120.45	2.1792	7.3236e-06	9.6809e-05	sp|P23286|CALM_CANAX	Calmodulin OS=Candida albicans GN=CMD1 PE=3 SV=2//5.8382e-10
POPTR_0003s03190	551.774	130.513	2.0799	1.3656e-05	0.00016654	sp|Q9LTB8|CNBL9_ARATH	Calcineurin B-like protein 9 OS=Arabidopsis thaliana GN=CBL9 PE=1 SV=3//2.95538e-124
POPTR_0025s00730	617.431	167.103	1.8855	0.0049892	0.024524	sp|Q9ASQ5|CRCK3_ARATH	Calmodulin-binding receptor-like cytoplasmic kinase 3 OS=Arabidopsis thaliana GN=CRCK3 PE=2 SV=1//4.82114e-11
POPTR_0016s01090	620.405	6.09756	6.6688	0.0064679	0.030277	sp|Q9LY77|ACA12_ARATH	Calcium-transporting ATPase 12, plasma membrane-type OS=Arabidopsis thaliana GN=ACA12 PE=2 SV=1//9.29845e-158
POPTR_0017s12100	627.286	25.0068	4.6487	3.9989e-08	9.8832e-07	sp|Q93Z27|CML45_ARATH	Probable calcium-binding protein CML45 OS=Arabidopsis thaliana GN=CML45 PE=1 SV=1//1.56005e-39
POPTR_0006s06290	633.116	132.719	2.2541	0.0031127	0.016773	sp|Q9ASQ5|CRCK3_ARATH	Calmodulin-binding receptor-like cytoplasmic kinase 3 OS=Arabidopsis thaliana GN=CRCK3 PE=2 SV=1//1.04735e-13
POPTR_0005s07660	655.125	168.834	1.9562	5.6837e-05	0.00057672	sp|Q8GSA7|CMTA3_ARATH	Calmodulin-binding transcription activator 3 OS=Arabidopsis thaliana GN=CMTA3 PE=1 SV=1//1.01386e-15
POPTR_0008s10730	730.632	250.918	1.5419	0.00098641	0.0064658	sp|Q9LSP8|CMTA6_ARATH	Calmodulin-binding transcription activator 6 OS=Arabidopsis thaliana GN=CMTA6 PE=2 SV=1//1.58352e-10
POPTR_0001s34030	752.827	0.418553	10.813	5.1381e-35	7.7186e-32	sp|Q9SRE6|CML38_ARATH	Calcium-binding protein CML38 OS=Arabidopsis thaliana GN=CML38 PE=2 SV=1//3.54147e-31
POPTR_0013s14730	830.113	32.4145	4.6786	7.8614e-18	1.0097e-15	sp|Q9LSQ6|PBP1_ARATH	Calcium-binding protein PBP1 OS=Arabidopsis thaliana GN=PBP1 PE=1 SV=1//1.55551e-42
POPTR_0010s15680	848.588	175.165	2.2764	2.2768e-06	3.5372e-05	sp|P23286|CALM_CANAX	Calmodulin OS=Candida albicans GN=CMD1 PE=3 SV=2//1.75893e-10
POPTR_0018s10450	858.894	9.44599	6.5066	3.9202e-12	2.0967e-10	sp|Q2QY53|CIPKW_ORYSJ	CBL-interacting protein kinase 32 OS=Oryza sativa subsp. japonica GN=CIPK32 PE=2 SV=2//3.57946e-21
POPTR_0003s16910	859.832	141.606	2.6022	1.0032e-07	2.2362e-06	sp|Q9FYG2|CMTA4_ARATH	Calmodulin-binding transcription activator 4 OS=Arabidopsis thaliana GN=CMTA4 PE=1 SV=1//9.8678e-61
POPTR_0004s21710	980.162	280.081	1.8072	0.00015079	0.0013322	sp|A5A7I7|CDPK4_SOLTU	Calcium-dependent protein kinase 4 OS=Solanum tuberosum GN=CPK4 PE=2 SV=1//0
POPTR_0004s08830	990.466	136.192	2.8625	0.0008565	0.0057462	sp|Q9C8Y1|CML23_ARATH	Probable calcium-binding protein CML23 OS=Arabidopsis thaliana GN=CML23 PE=2 SV=1//8.93204e-46
POPTR_0002s13360	994.026	16.289	5.9313	9.1702e-20	1.5531e-17	sp|Q9FIH9|CML37_ARATH	Calcium-binding protein CML37 OS=Arabidopsis thaliana GN=CML37 PE=2 SV=1//3.24463e-24
POPTR_0006s11320	1015.04	76.4768	3.7304	1.1511e-11	5.7474e-10	sp|Q9SVG9|CML42_ARATH	Calcium-binding protein CML42 OS=Arabidopsis thaliana GN=CML42 PE=1 SV=1//3.42473e-73
POPTR_0001s13700	1126.09	117.032	3.2663	3.6774e-11	1.6587e-09	sp|Q9FYG2|CMTA4_ARATH	Calmodulin-binding transcription activator 4 OS=Arabidopsis thaliana GN=CMTA4 PE=1 SV=1//0
POPTR_0004s12170	1347.46	28.229	5.5769	1.9831e-06	3.1373e-05	sp|Q93Z27|CML45_ARATH	Probable calcium-binding protein CML45 OS=Arabidopsis thaliana GN=CML45 PE=1 SV=1//7.08316e-39
POPTR_0001s42270	1492.74	34.9258	5.4175	1.6029e-08	4.3955e-07	sp|Q9LSQ6|PBP1_ARATH	Calcium-binding protein PBP1 OS=Arabidopsis thaliana GN=PBP1 PE=1 SV=1//1.29768e-29
POPTR_0007s09790	1527.64	46.4672	5.039	0.0026384	0.014668	sp|O81108|ACA2_ARATH	Calcium-transporting ATPase 2, plasma membrane-type OS=Arabidopsis thaliana GN=ACA2 PE=1 SV=1//0
POPTR_0010s00490	1540.92	107.254	3.8447	1.3783e-14	1.0948e-12	sp|Q8RWC9|CIPK1_ARATH	CBL-interacting serine/threonine-protein kinase 1 OS=Arabidopsis thaliana GN=CIPK1 PE=1 SV=2//1.03559e-55
POPTR_0001s23030	1717.77	220.559	2.9613	8.2703e-10	2.898e-08	sp|Q2V452|CIPK3_ARATH	CBL-interacting serine/threonine-protein kinase 3 OS=Arabidopsis thaliana GN=CIPK3 PE=1 SV=2//5.32524e-56
POPTR_0005s28110	1769.13	7.15259	7.9504	1.7685e-15	1.6425e-13	sp|Q9SRE6|CML38_ARATH	Calcium-binding protein CML38 OS=Arabidopsis thaliana GN=CML38 PE=2 SV=1//2.05511e-43
POPTR_0019s14860	1825.16	150.046	3.6045	3.3297e-13	2.1187e-11	sp|O22932|CIPKB_ARATH	CBL-interacting serine/threonine-protein kinase 11 OS=Arabidopsis thaliana GN=CIPK11 PE=1 SV=1//0
POPTR_0016s14100	2536.57	205.474	3.6259	2.3236e-13	1.5263e-11	sp|Q7X996|CIPK2_ORYSJ	CBL-interacting protein kinase 2 OS=Oryza sativa subsp. japonica GN=CIPK2 PE=2 SV=1//0
POPTR_0005s14430	2844.57	488.732	2.5411	0.0019732	0.011534	sp|Q9C8Y1|CML23_ARATH	Probable calcium-binding protein CML23 OS=Arabidopsis thaliana GN=CML23 PE=2 SV=1//3.09723e-45
POPTR_0016s05490	3119.66	165.518	4.2363	1.3762e-05	0.00016778	sp|Q6NLQ6|CDPKW_ARATH	Calcium-dependent protein kinase 32 OS=Arabidopsis thaliana GN=CPK32 PE=1 SV=1//0
POPTR_0008s15890	4636.7	28.4841	7.3468	2.8652e-08	7.3791e-07	sp|Q9LIK7|ACA13_ARATH	Putative calcium-transporting ATPase 13, plasma membrane-type OS=Arabidopsis thaliana GN=ACA13 PE=2 SV=1//0
